# Supplementary material for: Differential regulation of lineage commitment in human and mouse primed pluripotent stem cells by the nucleosome remodelling and deacetylation complex
Source: Stem Cell Res. 2020 Jul;46:101867. doi: 10.1016/j.scr.2020.101867 (PMC7347010; doi:10.1016/j.scr.2020.101867)
Supplement: Supplementary data 2 [file mmc2.xlsx]

## Sheet: hiPSC_WTvsKO_EdgeR_Results
	logFC	logCPM	LR	PValue	FDR
ENSG00000254339	-8.61989	6.38605	481.797	8.68264e-107	3.75168e-102
ENSG00000124610	-7.53236	6.08671	437.954	3.01886e-97	6.5221e-93
ENSG00000254934	-6.20328	5.44948	335.635	5.69649e-75	8.20465e-71
ENSG00000260834	-7.73542	5.06645	292.89	1.16643e-65	1.26001e-61
ENSG00000166073	-4.41589	5.13661	232.456	1.73638e-52	1.50055e-48
ENSG00000090776	5.42278	5.28207	206.636	7.44591e-47	5.36217e-43
ENSG00000253507	-4.32606	4.82865	190.057	3.08952e-43	1.90707e-39
ENSG00000039068	-3.35589	5.28258	185.036	3.85457e-42	2.0819e-38
ENSG00000249152	-4.35613	4.75338	181.785	1.97524e-41	9.48311e-38
ENSG00000254277	-3.55361	5.03382	176.198	3.27756e-40	1.4162e-36
ENSG00000008311	-3.08782	6.51378	167.414	2.71648e-38	1.06706e-34
ENSG00000107438	-4.6251	4.53652	164.644	1.09412e-37	3.93964e-34
ENSG00000258649	-5.63864	4.3409	163.559	1.88806e-37	6.27549e-34
ENSG00000179059	-2.85111	5.46586	159.755	1.27975e-36	3.94976e-33
ENSG00000236673	-6.41815	4.15567	151.124	9.84602e-35	2.83624e-31
ENSG00000117148	6.86659	4.63315	148.189	4.314e-34	1.16502e-30
ENSG00000139219	4.20277	5.41102	146.747	8.9134e-34	2.26552e-30
ENSG00000069482	-3.21414	4.92736	146.425	1.04812e-33	2.51601e-30
ENSG00000126803	-4.45353	4.32829	137.331	1.02081e-31	2.32149e-28
ENSG00000129354	-3.97576	4.46781	136.681	1.41587e-31	3.05892e-28
ENSG00000253838	-3.43896	4.6898	136.399	1.63244e-31	3.35886e-28
ENSG00000230798	-4.31929	4.31491	132.21	1.34594e-30	2.64348e-27
ENSG00000119888	-2.62249	5.25094	130.693	2.89034e-30	5.42995e-27
ENSG00000265992	-4.69459	7.22211	128.724	7.79456e-30	1.40331e-26
ENSG00000077009	-3.65859	4.50376	128.142	1.04507e-29	1.80626e-26
ENSG00000169764	-2.51608	5.34879	127.091	1.77472e-29	2.94938e-26
ENSG00000140545	-2.52156	5.21627	122.751	1.58123e-28	2.5305e-25
ENSG00000185559	6.44326	4.40416	122.575	1.72731e-28	2.66554e-25
ENSG00000185885	-3.01209	4.73634	119.049	1.02175e-27	1.52237e-24
ENSG00000170542	-3.54003	4.71442	117.465	2.27085e-27	3.2707e-24
ENSG00000103257	-3.34574	4.50086	115.181	7.18416e-27	1.00136e-23
ENSG00000102096	-2.11146	6.05516	112.339	3.01102e-26	4.06572e-23
ENSG00000125144	-4.51693	4.09223	110.928	6.13655e-26	7.90815e-23
ENSG00000124486	-2.18279	6.50368	110.9	6.22271e-26	7.90815e-23
ENSG00000116774	-3.33667	4.43307	109.614	1.19049e-25	1.46971e-22
ENSG00000186777	-5.53214	3.77238	105.912	7.70736e-25	9.25076e-22
ENSG00000128052	-3.26663	4.33531	99.709	1.76514e-23	2.06135e-20
ENSG00000067840	-2.60287	4.7718	99.5011	1.96056e-23	2.22932e-20
ENSG00000201592	-2.03288	5.6361	98.5739	3.13111e-23	3.46903e-20
ENSG00000166145	-3.25485	4.32694	98.1706	3.83844e-23	4.14637e-20
ENSG00000115758	2.51085	5.22665	96.8906	7.32671e-23	7.72146e-20
ENSG00000225366	-2.10006	5.42322	96.6997	8.06835e-23	8.3006e-20
ENSG00000166450	4.70438	4.26556	94.333	2.66663e-22	2.6796e-19
ENSG00000229546	-6.60308	3.4781	91.835	9.42128e-22	9.25192e-19
ENSG00000278272	-4.32156	3.8104	90.5178	1.83321e-21	1.76025e-18
ENSG00000167600	-2.03364	5.7904	88.6781	4.6457e-21	4.36382e-18
ENSG00000282048	-4.12072	3.83493	88.3388	5.51508e-21	5.07024e-18
ENSG00000241186	-2.16851	6.0823	83.9939	4.96313e-20	4.46774e-17
ENSG00000135525	-2.57588	4.54914	83.7488	5.618e-20	4.95404e-17
ENSG00000162878	2.97165	4.66794	83.4805	6.43486e-20	5.56088e-17
ENSG00000062038	-3.55192	3.96402	83.2087	7.38321e-20	6.25532e-17
ENSG00000088882	1.94126	5.67253	81.6446	1.62896e-19	1.35357e-16
ENSG00000181191	1.9576	5.54463	77.7755	1.15441e-18	9.41149e-16
ENSG00000280511	-5.0311	3.45029	77.2672	1.49328e-18	1.19487e-15
ENSG00000274090	-4.64902	3.52245	77.0351	1.67948e-18	1.31943e-15
ENSG00000018625	2.37532	4.97491	76.7686	1.92207e-18	1.48305e-15
ENSG00000197462	-6.17035	3.26768	75.4461	3.75516e-18	2.84661e-15
ENSG00000099284	2.28726	5.01386	74.5179	6.00897e-18	4.47658e-15
ENSG00000276043	2.40468	4.87723	73.5497	9.81359e-18	7.18704e-15
ENSG00000204612	6.92792	3.74548	73.3457	1.08817e-17	7.83645e-15
ENSG00000128849	-2.17738	4.71989	72.6205	1.57134e-17	1.11305e-14
ENSG00000277370	-1.81436	5.31379	72.5699	1.61216e-17	1.12354e-14
ENSG00000199377	-1.48585	6.58768	71.9225	2.23813e-17	1.53504e-14
ENSG00000088305	-1.74265	7.9331	71.4536	2.83849e-17	1.91638e-14
ENSG00000170558	2.12801	5.10018	71.0816	3.42756e-17	2.27849e-14
ENSG00000276410	-3.68144	3.72444	70.1048	5.62355e-17	3.68164e-14
ENSG00000115461	4.37545	3.94729	67.2203	2.42806e-16	1.56588e-13
ENSG00000223756	-3.99466	3.50693	66.2537	3.96454e-16	2.51917e-13
ENSG00000174721	2.12456	5.63785	65.5754	5.59338e-16	3.50267e-13
ENSG00000104413	-2.65466	4.13721	64.5733	9.30084e-16	5.74115e-13
ENSG00000168505	5.0017	3.72989	62.9256	2.14663e-15	1.30639e-12
ENSG00000179046	-5.07905	3.16986	61.8459	3.71423e-15	2.229e-12
ENSG00000122756	4.15372	3.85501	61.0923	5.446e-15	3.22351e-12
ENSG00000184905	-3.85235	3.44485	60.6996	6.64844e-15	3.88206e-12
ENSG00000234787	-6.28933	2.99242	60.6535	6.80581e-15	3.92096e-12
ENSG00000147601	-2.24469	4.38451	60.0807	9.10469e-15	5.17638e-12
ENSG00000113361	6.02585	3.50823	58.9681	1.60247e-14	8.99233e-12
ENSG00000204335	5.84752	3.50583	57.815	2.8796e-14	1.59519e-11
ENSG00000164265	-2.95368	3.78609	57.5746	3.25393e-14	1.77973e-11
ENSG00000232445	-1.71649	6.10229	57.111	4.11905e-14	2.22475e-11
ENSG00000128567	-1.81196	6.72648	56.8396	4.72839e-14	2.52233e-11
ENSG00000165905	-3.54511	3.46869	56.3893	5.94544e-14	3.13288e-11
ENSG00000147676	-3.25959	3.58945	56.1631	6.67023e-14	3.47246e-11
ENSG00000243004	-3.2415	3.59522	56.05	7.06524e-14	3.63431e-11
ENSG00000278815	-2.11203	7.90237	55.9299	7.5103e-14	3.81779e-11
ENSG00000120738	-3.56637	3.44797	55.8837	7.68886e-14	3.86312e-11
ENSG00000171617	3.58804	3.92367	55.6376	8.71408e-14	4.32789e-11
ENSG00000128965	-3.57331	3.437	55.1871	1.09585e-13	5.38073e-11
ENSG00000158246	-1.74913	4.85527	54.6204	1.46209e-13	7.09835e-11
ENSG00000147596	-2.1141	4.38278	54.2116	1.80021e-13	8.64281e-11
ENSG00000184697	-1.30063	6.2784	52.8386	3.62113e-13	1.7194e-10
ENSG00000204525	-1.34285	5.84192	51.9475	5.70053e-13	2.67733e-10
ENSG00000197747	-1.6124	5.00975	51.8409	6.01858e-13	2.79631e-10
ENSG00000171246	-4.92123	2.98741	51.8075	6.12171e-13	2.81397e-10
ENSG00000065675	-4.46341	3.07284	51.5197	7.08811e-13	3.2239e-10
ENSG00000085185	3.02106	4.03889	51.2019	8.33384e-13	3.75101e-10
ENSG00000117592	-1.26885	6.16395	51.148	8.56588e-13	3.8157e-10
ENSG00000125968	-2.06642	5.32168	50.8729	9.85433e-13	4.34485e-10
ENSG00000116729	5.02047	3.43232	50.6367	1.11146e-12	4.85102e-10
ENSG00000255192	-1.61573	4.98724	50.2993	1.31999e-12	5.70353e-10
ENSG00000252835	1.748	6.89256	49.1475	2.3742e-12	1.01571e-09
ENSG00000117868	-2.15118	4.1936	48.5792	3.17221e-12	1.3438e-09
ENSG00000280623	3.89378	3.62256	48.0054	4.25042e-12	1.78307e-09
ENSG00000141682	-2.02424	5.97944	47.9027	4.47908e-12	1.86093e-09
ENSG00000181885	-5.00998	2.87347	47.5863	5.26362e-12	2.16606e-09
ENSG00000124839	-5.37347	2.81606	47.5509	5.35951e-12	2.18471e-09
ENSG00000173673	-1.93179	4.39023	46.8308	7.73865e-12	3.12504e-09
ENSG00000134363	2.69927	4.94321	46.4111	9.58706e-12	3.83562e-09
ENSG00000142089	-1.64589	4.75364	45.8768	1.25931e-11	4.99207e-09
ENSG00000104341	-1.27765	5.80256	45.7809	1.32244e-11	5.19465e-09
ENSG00000263426	-1.93086	9.16091	45.2747	1.7125e-11	6.66627e-09
ENSG00000106538	-1.4185	5.31114	44.9608	2.0102e-11	7.75525e-09
ENSG00000232301	-1.4203	5.17502	44.7636	2.22322e-11	8.50115e-09
ENSG00000268119	-5.65842	2.70226	44.4665	2.58743e-11	9.80704e-09
ENSG00000206609	-2.19615	4.01755	43.9093	3.43954e-11	1.29234e-08
ENSG00000272398	-1.37365	7.79361	43.5383	4.15748e-11	1.54862e-08
ENSG00000224557	-5.15652	2.74701	43.4555	4.33701e-11	1.60169e-08
ENSG00000250337	-5.66529	2.67493	43.423	4.40969e-11	1.61473e-08
ENSG00000026025	1.63102	4.98169	43.2256	4.87785e-11	1.77115e-08
ENSG00000248329	-3.34652	3.22337	43.0598	5.30933e-11	1.91176e-08
ENSG00000198093	-2.06387	4.12147	42.893	5.78177e-11	2.06467e-08
ENSG00000111319	-3.31747	3.23099	42.8571	5.88873e-11	2.08562e-08
ENSG00000230922	-2.60362	3.66055	42.5858	6.76501e-11	2.36982e-08
ENSG00000113739	-3.95728	2.99069	42.5754	6.80085e-11	2.36982e-08
ENSG00000138685	-2.10936	4.05483	42.3582	7.59974e-11	2.62702e-08
ENSG00000205358	-4.89155	2.76176	42.1185	8.59084e-11	2.94604e-08
ENSG00000249790	-1.49244	4.89579	41.9796	9.22296e-11	3.13791e-08
ENSG00000252866	-1.33399	5.55052	41.9187	9.51486e-11	3.21193e-08
ENSG00000261780	-4.93073	2.74188	41.8502	9.85419e-11	3.3007e-08
ENSG00000234273	-5.85332	2.61025	41.7533	1.03548e-10	3.4417e-08
ENSG00000180340	2.12216	4.34457	41.6993	1.06446e-10	3.51102e-08
ENSG00000120885	-1.64756	4.60987	41.6054	1.11686e-10	3.65592e-08
ENSG00000173267	3.04458	3.73	41.3403	1.27907e-10	4.15543e-08
ENSG00000273604	4.06343	3.36466	41.0403	1.49125e-10	4.80863e-08
ENSG00000102038	1.27068	5.74384	40.9857	1.53346e-10	4.9081e-08
ENSG00000110492	1.28147	7.26459	39.1703	3.88405e-10	1.23401e-07
ENSG00000187193	-3.26492	3.14072	38.7858	4.72966e-10	1.49171e-07
ENSG00000133835	-1.79954	4.29669	38.7114	4.91323e-10	1.53838e-07
ENSG00000089472	-5.8161	2.5179	38.2374	6.26412e-10	1.93425e-07
ENSG00000164142	-2.49158	3.58133	38.2364	6.2671e-10	1.93425e-07
ENSG00000116670	-1.26102	5.28219	37.9299	7.33328e-10	2.24726e-07
ENSG00000141449	4.70974	3.12713	37.772	7.95169e-10	2.41961e-07
ENSG00000048392	-2.26336	3.75598	37.7409	8.07941e-10	2.44128e-07
ENSG00000198795	2.72723	3.81698	37.714	8.1915e-10	2.45796e-07
ENSG00000138768	-1.21398	5.47198	37.2063	1.06271e-09	3.16679e-07
ENSG00000252860	4.02626	3.24975	37.1041	1.1199e-09	3.31436e-07
ENSG00000166165	-1.17719	5.61456	36.9768	1.19542e-09	3.5138e-07
ENSG00000136068	-1.49561	4.68672	36.8425	1.28066e-09	3.72368e-07
ENSG00000105048	-1.41344	4.84627	36.8337	1.28646e-09	3.72368e-07
ENSG00000083307	-5.38246	2.53262	36.8243	1.29267e-09	3.72368e-07
ENSG00000215866	-4.28202	2.73194	36.8058	1.30501e-09	3.73432e-07
ENSG00000201595	-1.29466	5.13802	36.5174	1.51309e-09	4.30126e-07
ENSG00000155380	-1.10269	6.40657	36.5006	1.52617e-09	4.31008e-07
ENSG00000135333	3.01336	3.5797	36.1653	1.8127e-09	5.08603e-07
ENSG00000137166	2.47096	3.87943	36.0024	1.97077e-09	5.49387e-07
ENSG00000102935	1.64749	4.67047	35.9199	2.05602e-09	5.67559e-07
ENSG00000035403	-1.1084	5.8988	35.9098	2.06667e-09	5.67559e-07
ENSG00000136603	-1.33916	4.96819	35.9016	2.07536e-09	5.67559e-07
ENSG00000179222	1.43062	5.02829	35.8493	2.13185e-09	5.7934e-07
ENSG00000157851	2.63899	3.78495	35.3559	2.74636e-09	7.41671e-07
ENSG00000248131	-6.03305	2.4004	35.2998	2.82666e-09	7.54981e-07
ENSG00000075618	1.04753	6.68689	35.2971	2.83059e-09	7.54981e-07
ENSG00000214189	-5.56221	2.45685	35.071	3.17907e-09	8.42727e-07
ENSG00000157570	2.56377	3.77874	34.8583	3.54589e-09	9.34234e-07
ENSG00000130203	-1.12085	7.36413	34.7525	3.74398e-09	9.80445e-07
ENSG00000128739	-1.40257	4.76802	34.5504	4.15351e-09	1.07704e-06
ENSG00000215845	-1.81195	4.13044	34.5422	4.17104e-09	1.07704e-06
ENSG00000130303	-2.10071	3.85682	34.5345	4.18763e-09	1.07704e-06
ENSG00000283696	-1.94825	3.95793	34.3121	4.69451e-09	1.20027e-06
ENSG00000146374	5.73189	2.88833	34.2707	4.79547e-09	1.21887e-06
ENSG00000133636	2.33719	5.3089	33.5913	6.79965e-09	1.71817e-06
ENSG00000107833	-1.23902	5.10481	33.4802	7.19918e-09	1.80854e-06
ENSG00000160963	1.35621	5.06228	33.448	7.31935e-09	1.8281e-06
ENSG00000170370	5.06731	2.93361	33.3723	7.60988e-09	1.88974e-06
ENSG00000188322	-1.65523	4.29031	33.1898	8.35865e-09	2.06382e-06
ENSG00000106278	1.16195	5.78927	32.9661	9.37784e-09	2.30231e-06
ENSG00000266074	5.12961	2.90564	32.8266	1.00757e-08	2.45967e-06
ENSG00000176485	-1.58904	4.37661	32.7743	1.03506e-08	2.51257e-06
ENSG00000096696	-1.27882	4.98687	32.6198	1.12065e-08	2.70514e-06
ENSG00000124532	-2.02441	3.80556	32.5929	1.13627e-08	2.72761e-06
ENSG00000077684	-1.31671	4.85229	32.4698	1.21057e-08	2.88991e-06
ENSG00000078018	3.73911	3.17156	32.4451	1.22609e-08	2.91088e-06
ENSG00000165349	-1.53763	4.43907	32.3607	1.28049e-08	3.02342e-06
ENSG00000184515	-5.58705	2.36748	32.3308	1.30034e-08	3.05362e-06
ENSG00000182492	3.43617	3.26868	32.3139	1.31175e-08	3.06375e-06
ENSG00000168916	1.46504	4.79642	32.2909	1.32732e-08	3.06514e-06
ENSG00000110092	1.37554	5.64387	32.2896	1.32824e-08	3.06514e-06
ENSG00000104635	-1.43994	4.59976	32.2817	1.33363e-08	3.06514e-06
ENSG00000250366	-1.78362	4.07791	32.2556	1.35164e-08	3.09012e-06
ENSG00000270704	-0.994987	6.32238	32.0361	1.51337e-08	3.42379e-06
ENSG00000104112	-2.04926	3.75458	32.0312	1.51718e-08	3.42379e-06
ENSG00000139318	1.79623	4.33286	32.0258	1.52137e-08	3.42379e-06
ENSG00000200959	-0.997008	9.08592	31.9139	1.61157e-08	3.60799e-06
ENSG00000121570	-1.15174	6.55377	31.836	1.67758e-08	3.73641e-06
ENSG00000169504	-1.01658	6.03381	31.7704	1.73514e-08	3.84481e-06
ENSG00000103449	1.30242	5.11264	31.7296	1.77202e-08	3.89185e-06
ENSG00000174498	1.71664	4.415	31.727	1.77438e-08	3.89185e-06
ENSG00000095596	3.58308	3.19046	31.6597	1.83696e-08	4.00876e-06
ENSG00000174574	-1.02973	6.07472	31.2954	2.21607e-08	4.81177e-06
ENSG00000244509	-2.8675	3.0704	30.8587	2.77515e-08	5.99558e-06
ENSG00000118898	-2.04149	3.7156	30.7619	2.91713e-08	6.24447e-06
ENSG00000128591	2.08286	3.98786	30.7605	2.91926e-08	6.24447e-06
ENSG00000115339	-4.81543	2.43146	30.7488	2.93679e-08	6.25102e-06
ENSG00000142192	-0.935034	6.63769	30.6693	3.05966e-08	6.48062e-06
ENSG00000155096	-1.13473	5.2499	30.6123	3.15095e-08	6.64144e-06
ENSG00000177156	-1.02386	5.92626	30.5793	3.20502e-08	6.72261e-06
ENSG00000112972	1.26616	5.12706	30.5673	3.22481e-08	6.73145e-06
ENSG00000064300	1.8873	4.20658	30.4506	3.42484e-08	7.11461e-06
ENSG00000163032	-4.15783	2.55151	30.2446	3.80841e-08	7.87356e-06
ENSG00000212993	-1.28605	4.80339	30.0282	4.25798e-08	8.7611e-06
ENSG00000257446	-5.69389	2.27581	30.0162	4.28449e-08	8.77386e-06
ENSG00000111752	-1.20508	6.13637	29.8948	4.56127e-08	9.2966e-06
ENSG00000188112	-3.0168	2.95066	29.8332	4.70856e-08	9.55174e-06
ENSG00000179750	-3.2766	2.82304	29.7158	5.00264e-08	1.01009e-05
ENSG00000269834	-3.16554	2.86589	29.4851	5.63494e-08	1.13246e-05
ENSG00000183722	2.88167	3.39069	29.469	5.68185e-08	1.13661e-05
ENSG00000267886	-1.94181	3.76616	29.4413	5.76365e-08	1.14766e-05
ENSG00000131409	1.93695	4.12147	29.37	5.97971e-08	1.18522e-05
ENSG00000207137	-1.58637	5.09524	29.2833	6.25324e-08	1.23377e-05
ENSG00000187840	-1.07213	6.38324	28.9434	7.45248e-08	1.4637e-05
ENSG00000272602	-4.78858	2.37243	28.8988	7.62604e-08	1.49101e-05
ENSG00000168209	-1.98663	3.72151	28.7031	8.43674e-08	1.64209e-05
ENSG00000072501	1.0218	5.82173	28.6379	8.72595e-08	1.69076e-05
ENSG00000135097	1.37548	4.77611	28.5654	9.05865e-08	1.74739e-05
ENSG00000131203	-3.30941	2.7624	28.4813	9.46059e-08	1.81681e-05
ENSG00000250420	-5.5931	2.23325	28.4093	9.81917e-08	1.87733e-05
ENSG00000144909	1.77696	4.19995	28.3819	9.95931e-08	1.89574e-05
ENSG00000128045	-1.84219	3.8322	28.2894	1.04469e-07	1.97982e-05
ENSG00000178035	-0.950629	6.27441	28.2298	1.07732e-07	2.03275e-05
ENSG00000142632	-2.89781	2.94559	28.1354	1.13118e-07	2.12509e-05
ENSG00000141753	-1.13163	5.08411	28.016	1.20316e-07	2.25054e-05
ENSG00000132274	-2.74235	3.0255	27.8522	1.30947e-07	2.43883e-05
ENSG00000282024	-4.19617	2.44893	27.6083	1.48541e-07	2.75463e-05
ENSG00000252316	-1.39513	7.32672	27.5918	1.49813e-07	2.76636e-05
ENSG00000259048	-4.96607	2.29586	27.578	1.50885e-07	2.77429e-05
ENSG00000251687	-3.00043	2.86971	27.5683	1.51646e-07	2.77647e-05
ENSG00000252826	-5.67827	2.18347	27.4887	1.58015e-07	2.88087e-05
ENSG00000189060	-1.95494	6.19328	27.3339	1.71183e-07	3.10783e-05
ENSG00000130182	-1.03368	5.51433	27.0831	1.94896e-07	3.52355e-05
ENSG00000138032	-1.56521	4.15369	27.0315	2.00169e-07	3.60379e-05
ENSG00000010278	-1.73427	3.9024	26.827	2.22503e-07	3.98926e-05
ENSG00000136158	1.60012	4.34029	26.7963	2.2607e-07	4.03647e-05
ENSG00000186480	1.78793	4.11017	26.7378	2.33014e-07	4.13574e-05
ENSG00000177425	-1.33713	4.52901	26.7334	2.33544e-07	4.13574e-05
ENSG00000179431	2.38983	3.57416	26.7253	2.34536e-07	4.13636e-05
ENSG00000185338	-2.24329	3.34341	26.7107	2.3631e-07	4.15069e-05
ENSG00000042493	-2.19896	3.38229	26.6817	2.39884e-07	4.19642e-05
ENSG00000089116	5.10628	2.67244	26.6522	2.43572e-07	4.24376e-05
ENSG00000250616	3.62576	2.97818	26.5888	2.51697e-07	4.36769e-05
ENSG00000185847	-5.62872	2.15586	26.5418	2.57899e-07	4.45743e-05
ENSG00000075290	3.99065	2.87239	26.4763	2.66796e-07	4.59282e-05
ENSG00000120889	-1.69528	3.92563	26.2548	2.99216e-07	5.13049e-05
ENSG00000231495	-5.61201	2.14668	26.2301	3.03057e-07	5.1758e-05
ENSG00000128829	-1.71037	3.90233	26.1904	3.09358e-07	5.26261e-05
ENSG00000100219	-1.05339	5.21997	26.182	3.10699e-07	5.2647e-05
ENSG00000105419	2.36703	3.55585	26.1682	3.12941e-07	5.28199e-05
ENSG00000252965	3.06203	3.16487	26.1368	3.18067e-07	5.3476e-05
ENSG00000181274	-1.21102	4.76243	26.1225	3.20425e-07	5.36637e-05
ENSG00000152061	-2.736	2.95201	26.0585	3.31228e-07	5.52588e-05
ENSG00000110108	1.95181	3.89935	26.0351	3.35269e-07	5.57178e-05
ENSG00000174307	-4.06165	2.41091	25.7417	3.90301e-07	6.4615e-05
ENSG00000265972	-1.7632	3.8683	25.6658	4.05954e-07	6.69498e-05
ENSG00000198732	3.9411	2.85016	25.6203	4.15642e-07	6.8287e-05
ENSG00000146242	2.19902	3.66737	25.3872	4.69023e-07	7.67651e-05
ENSG00000147027	-1.96164	3.55395	25.3515	4.7777e-07	7.79017e-05
ENSG00000106078	-3.58356	2.53178	25.264	4.99947e-07	8.12114e-05
ENSG00000124762	-4.20003	2.35776	25.242	5.05696e-07	8.18374e-05
ENSG00000135547	-3.01554	2.76272	25.2268	5.09698e-07	8.2113e-05
ENSG00000148516	5.49755	2.56433	25.2211	5.11199e-07	8.2113e-05
ENSG00000130147	1.49473	4.40996	25.2133	5.13281e-07	8.2142e-05
ENSG00000265727	1.80218	4.01801	25.1165	5.39697e-07	8.60508e-05
ENSG00000197594	-2.66872	2.94605	24.9764	5.80356e-07	9.21934e-05
ENSG00000124126	1.88964	3.90744	24.9364	5.92529e-07	9.37824e-05
ENSG00000059804	-0.986533	6.00957	24.9033	6.028e-07	9.48581e-05
ENSG00000198429	-5.19271	2.15947	24.9003	6.03716e-07	9.48581e-05
ENSG00000138759	-1.7526	3.77659	24.8376	6.23701e-07	9.76431e-05
ENSG00000169184	2.78922	3.23411	24.8248	6.27843e-07	9.79367e-05
ENSG00000113407	-0.953739	5.53528	24.7525	6.51847e-07	0.000101235
ENSG00000117069	3.028	3.1118	24.7471	6.53675e-07	0.000101235
ENSG00000163191	-1.03812	5.15467	24.6777	6.77646e-07	0.000104573
ENSG00000125398	2.13527	3.68792	24.6694	6.80553e-07	0.000104648
ENSG00000198467	0.918232	6.23304	24.652	6.86727e-07	0.000105223
ENSG00000167642	-1.50998	4.11844	24.6376	6.91881e-07	0.000105638
ENSG00000228592	-5.4104	2.10998	24.4911	7.46529e-07	0.000113409
ENSG00000234614	-2.75781	2.86993	24.4873	7.48031e-07	0.000113409
ENSG00000174938	-1.83851	3.64597	24.3702	7.94907e-07	0.000120095
ENSG00000118640	-3.12488	2.67139	24.3052	8.22151e-07	0.000123778
ENSG00000202023	5.71241	2.48364	24.1707	8.81638e-07	0.000132273
ENSG00000197279	-2.742	2.85953	24.0608	9.33395e-07	0.000139554
ENSG00000105939	-2.0386	3.40483	23.9687	9.79167e-07	0.000145893
ENSG00000197565	1.72177	4.04372	23.9212	1.00359e-06	0.000148911
ENSG00000157483	-1.95885	3.48542	23.916	1.00632e-06	0.000148911
ENSG00000198146	-1.20508	4.64321	23.8543	1.03911e-06	0.000153238
ENSG00000234745	-1.83408	3.61656	23.7303	1.10825e-06	0.000162879
ENSG00000100889	-1.64782	3.92923	23.6973	1.12738e-06	0.000165129
ENSG00000196950	-1.2058	4.62849	23.6616	1.14853e-06	0.000167658
ENSG00000204264	-3.39557	2.52919	23.637	1.1633e-06	0.000169243
ENSG00000177106	-3.36617	2.53962	23.5749	1.20147e-06	0.000174209
ENSG00000183943	-1.59558	3.92519	23.5414	1.22254e-06	0.000176672
ENSG00000170004	1.63986	4.11817	23.4685	1.26978e-06	0.000182886
ENSG00000070961	1.79133	3.93044	23.3569	1.34558e-06	0.00019316
ENSG00000254429	2.11969	3.61147	23.3324	1.36284e-06	0.00019499
ENSG00000166963	2.78663	3.15932	23.2956	1.3892e-06	0.000198106
ENSG00000183853	1.61769	4.14845	23.2825	1.39868e-06	0.000198801
ENSG00000064115	-2.05574	3.35094	23.2469	1.4248e-06	0.00020185
ENSG00000173258	-1.21787	4.56966	23.1096	1.53027e-06	0.000216082
ENSG00000133706	-0.978955	5.24831	23.0806	1.55353e-06	0.000218653
ENSG00000165821	-0.856793	6.45986	22.9974	1.62219e-06	0.000226874
ENSG00000175707	-3.33403	2.525	22.9971	1.62244e-06	0.000226874
ENSG00000143494	-1.53088	3.98691	22.8791	1.72521e-06	0.000240466
ENSG00000120437	1.29467	4.61459	22.8701	1.73323e-06	0.000240807
ENSG00000092621	-0.952473	5.33823	22.8631	1.73956e-06	0.000240912
ENSG00000164626	-1.98351	3.40175	22.8371	1.76327e-06	0.000243415
ENSG00000252003	-2.46734	2.97973	22.7639	1.83176e-06	0.000252066
ENSG00000235152	-3.33179	2.51475	22.743	1.85177e-06	0.000253115
ENSG00000169750	-1.14046	4.72783	22.7425	1.85227e-06	0.000253115
ENSG00000251292	-4.73819	2.14712	22.7337	1.86078e-06	0.000253115
ENSG00000187140	-3.05705	2.63079	22.7316	1.86282e-06	0.000253115
ENSG00000127184	-0.977709	7.02068	22.7241	1.87009e-06	0.000253306
ENSG00000092010	-1.00015	5.15537	22.6252	1.96882e-06	0.000265846
ENSG00000251603	-2.48456	2.95552	22.5997	1.99518e-06	0.000268566
ENSG00000221539	-1.16989	5.92853	22.582	2.01358e-06	0.000270201
ENSG00000169857	1.61454	4.10832	22.5589	2.03799e-06	0.00027263
ENSG00000154277	-0.81955	6.32815	22.3352	2.28967e-06	0.000305353
ENSG00000133980	-0.982335	5.2456	22.3081	2.32226e-06	0.000308746
ENSG00000227124	-5.33284	2.02912	22.2735	2.36447e-06	0.000313394
ENSG00000201839	-4.11279	2.25262	22.2641	2.37603e-06	0.000313962
ENSG00000257151	-1.18715	4.57791	22.1783	2.4846e-06	0.000326742
ENSG00000130635	2.0692	3.60093	22.1755	2.48825e-06	0.000326742
ENSG00000049089	3.0073	2.99859	22.17	2.49542e-06	0.000326742
ENSG00000267041	-2.20147	3.15603	22.1583	2.51064e-06	0.000327741
ENSG00000198155	-4.51261	2.16373	22.151	2.52024e-06	0.000328004
ENSG00000079739	-1.54018	3.92795	22.1062	2.5798e-06	0.000334747
ENSG00000179051	-0.821612	6.43827	22.0513	2.65461e-06	0.000343422
ENSG00000165215	-1.72408	3.65632	21.9315	2.82557e-06	0.000364447
ENSG00000133110	4.53095	2.55227	21.9121	2.85431e-06	0.000367059
ENSG00000003147	-2.96275	2.63455	21.8503	2.94772e-06	0.000377946
ENSG00000159307	3.09489	2.94022	21.7418	3.11915e-06	0.000398743
ENSG00000111846	-2.19873	3.13291	21.6782	3.2244e-06	0.000410982
ENSG00000048028	-1.11479	4.72121	21.6608	3.25371e-06	0.000413498
ENSG00000182580	3.7428	2.71463	21.6172	3.3286e-06	0.000421775
ENSG00000170345	-2.51001	2.88354	21.5611	3.42731e-06	0.000433014
ENSG00000218739	-1.95988	3.35655	21.5533	3.44134e-06	0.000433519
ENSG00000283475	-0.938388	7.22842	21.476	3.58283e-06	0.00045003
ENSG00000166326	1.56219	4.10881	21.4555	3.62141e-06	0.000453558
ENSG00000116991	1.99144	3.63609	21.4368	3.65687e-06	0.000456676
ENSG00000237943	-4.47954	2.13956	21.4296	3.67055e-06	0.000457063
ENSG00000183688	-1.23178	4.43877	21.4151	3.6985e-06	0.00045922
ENSG00000108557	3.94946	2.64804	21.3749	3.7769e-06	0.00046761
ENSG00000123131	-0.870656	5.66467	21.3504	3.82549e-06	0.000472273
ENSG00000176619	0.817274	6.56862	21.3179	3.89089e-06	0.000478979
ENSG00000130294	-0.949643	5.20439	21.3078	3.91138e-06	0.000480133
ENSG00000207927	-1.18914	5.44178	21.2677	3.99395e-06	0.00048888
ENSG00000128951	-1.86778	3.43872	21.2057	4.12537e-06	0.00050354
ENSG00000105894	1.43604	5.29615	21.0967	4.36686e-06	0.000531515
ENSG00000280744	5.51906	2.36223	21.0905	4.38087e-06	0.000531722
ENSG00000052344	-2.0673	3.21661	20.9851	4.62859e-06	0.000560215
ENSG00000202566	1.50016	4.21276	20.965	4.67756e-06	0.000564561
ENSG00000229271	-5.29526	1.97322	20.9517	4.7101e-06	0.000566905
ENSG00000137331	1.57723	4.05213	20.8392	4.99502e-06	0.000599527
ENSG00000269893	-1.52158	3.87935	20.8281	5.02402e-06	0.000601338
ENSG00000091656	3.42611	2.76577	20.8193	5.04719e-06	0.000602442
ENSG00000169554	5.25126	2.38784	20.7901	5.12471e-06	0.00061001
ENSG00000249992	-2.20765	3.0757	20.7602	5.20529e-06	0.000617899
ENSG00000169564	-0.81114	5.93484	20.6711	5.45337e-06	0.000645575
ENSG00000111057	-1.05646	4.80189	20.6023	5.6529e-06	0.000667367
ENSG00000067369	1.2847	4.48596	20.4972	5.97184e-06	0.000703099
ENSG00000276081	5.47599	2.33551	20.4606	6.08716e-06	0.000714728
ENSG00000130766	-1.7368	3.56491	20.3918	6.30995e-06	0.00073888
ENSG00000135862	-0.929313	5.21641	20.3706	6.3803e-06	0.000745098
ENSG00000103044	1.34641	4.36107	20.282	6.68261e-06	0.000778299
ENSG00000159166	-3.45938	2.35138	20.2636	6.74713e-06	0.000783701
ENSG00000160973	-2.10583	3.13893	20.2549	6.77792e-06	0.000785166
ENSG00000175745	5.23273	2.36392	20.2389	6.83492e-06	0.000788763
ENSG00000105088	-1.10545	4.64874	20.2359	6.84548e-06	0.000788763
ENSG00000127585	-3.22596	2.43751	20.2266	6.87885e-06	0.000790501
ENSG00000163814	-3.43738	2.3569	20.2127	6.92903e-06	0.000794155
ENSG00000112379	-2.38211	2.90057	20.156	7.13766e-06	0.000815903
ENSG00000198286	-2.10753	3.12973	20.1495	7.16194e-06	0.000816517
ENSG00000082781	-1.3181	4.1839	20.1177	7.28193e-06	0.00082661
ENSG00000238344	-4.01236	2.18329	20.1159	7.28872e-06	0.00082661
ENSG00000164048	-1.12752	4.5857	20.1109	7.30801e-06	0.000826628
ENSG00000111704	-1.68992	3.59438	20.0919	7.38076e-06	0.000832677
ENSG00000100316	-0.866627	7.79687	20.0282	7.63068e-06	0.000856993
ENSG00000060138	-1.03952	4.80342	20.0269	7.63596e-06	0.000856993
ENSG00000206503	-0.881484	5.72864	20.0107	7.70117e-06	0.000862072
ENSG00000204531	-1.14235	7.46727	19.9732	7.85338e-06	0.000876839
ENSG00000152558	1.2455	4.51772	19.9518	7.94194e-06	0.000884442
ENSG00000060982	0.891791	5.55868	19.8829	8.23345e-06	0.000914548
ENSG00000138829	1.34958	4.32104	19.8454	8.39626e-06	0.000930241
ENSG00000136108	1.06954	4.89684	19.8096	8.55517e-06	0.000945423
ENSG00000149485	1.11913	4.7692	19.7893	8.64665e-06	0.000953094
ENSG00000148680	-1.81706	3.41076	19.7465	8.84245e-06	0.000972197
ENSG00000198695	-0.927346	10.5782	19.7411	8.86745e-06	0.000972471
ENSG00000153266	3.43895	2.70605	19.7126	9.00056e-06	0.00098457
ENSG00000283429	-0.854345	7.30734	19.6428	9.33528e-06	0.00101861
ENSG00000134207	-1.70598	3.53954	19.5981	9.55665e-06	0.00104013
ENSG00000199102	-1.18931	6.02355	19.5492	9.80407e-06	0.00106438
ENSG00000205517	-3.43412	2.32487	19.5377	9.86345e-06	0.00106814
ENSG00000123560	-1.60695	3.66781	19.4961	1.00807e-05	0.00108894
ENSG00000163530	-3.53232	2.28773	19.4739	1.01983e-05	0.0010989
ENSG00000086061	0.874748	6.29783	19.4597	1.02743e-05	0.00110434
ENSG00000233421	-1.84167	3.3542	19.2822	1.12752e-05	0.00120891
ENSG00000144645	-1.97803	3.20397	19.2699	1.13482e-05	0.00121372
ENSG00000109062	1.02162	4.99059	19.2519	1.14555e-05	0.00122217
ENSG00000257474	-2.89961	2.53084	19.2216	1.16389e-05	0.00123868
ENSG00000172216	-1.72436	3.49235	19.1901	1.18324e-05	0.00125618
ENSG00000200496	-0.850849	6.86303	19.1781	1.19072e-05	0.00126102
ENSG00000168542	5.3552	2.28219	19.125	1.22429e-05	0.00129151
ENSG00000116106	2.52942	3.07351	19.1189	1.22821e-05	0.00129151
ENSG00000135903	5.325	2.2866	19.1185	1.22847e-05	0.00129151
ENSG00000202248	-0.920526	6.17775	19.0942	1.24422e-05	0.00130489
ENSG00000132849	-2.16647	3.01347	19.0826	1.25181e-05	0.00130552
ENSG00000174807	2.63595	3.01128	19.0824	1.25192e-05	0.00130552
ENSG00000074657	-1.22893	4.28953	19.0794	1.25389e-05	0.00130552
ENSG00000163923	-1.11962	4.53142	19.0732	1.25802e-05	0.00130668
ENSG00000105327	-2.57617	2.70331	19.0153	1.29673e-05	0.00134366
ENSG00000164300	-1.33432	4.07592	19.0007	1.30668e-05	0.00135072
ENSG00000174607	-2.17284	3.00208	18.9956	1.31023e-05	0.00135116
ENSG00000153904	-1.40964	3.93887	18.941	1.34824e-05	0.00138705
ENSG00000064393	1.30712	4.33588	18.8857	1.38787e-05	0.00142443
ENSG00000000003	1.1661	4.60157	18.8715	1.39829e-05	0.00143173
ENSG00000277586	-2.37701	2.82909	18.8371	1.42371e-05	0.00145431
ENSG00000145423	0.787872	7.46123	18.8285	1.43014e-05	0.00145743
ENSG00000207599	-5.14447	1.89714	18.817	1.43881e-05	0.00146282
ENSG00000111670	-1.63236	3.58575	18.7883	1.4606e-05	0.00148148
ENSG00000120949	-3.61565	2.2262	18.7539	1.48721e-05	0.00150494
ENSG00000128272	-0.744356	6.30749	18.7343	1.50259e-05	0.00151695
ENSG00000133104	-1.61158	3.60394	18.6628	1.55995e-05	0.00156965
ENSG00000162493	-1.03862	4.70164	18.6602	1.56206e-05	0.00156965
ENSG00000142937	-0.786728	6.62387	18.6305	1.58663e-05	0.00159064
ENSG00000214336	-2.55522	2.69366	18.6038	1.609e-05	0.00160934
ENSG00000183248	-1.98005	3.15669	18.5621	1.64458e-05	0.00164112
ENSG00000112249	-1.65516	3.53606	18.5336	1.66937e-05	0.00166033
ENSG00000018236	-3.65631	2.20179	18.5311	1.67151e-05	0.00166033
ENSG00000283200	-1.60726	3.62999	18.5016	1.69761e-05	0.00168238
ENSG00000227195	-0.961958	9.50469	18.4952	1.70335e-05	0.00168389
ENSG00000251791	-0.724252	6.63103	18.4883	1.70947e-05	0.00168389
ENSG00000087245	1.29958	4.31775	18.4868	1.71082e-05	0.00168389
ENSG00000165061	-3.46741	2.25816	18.4698	1.72618e-05	0.00169515
ENSG00000113161	0.958529	5.10698	18.4652	1.73036e-05	0.0016954
ENSG00000142273	-2.62883	2.63888	18.4512	1.74316e-05	0.00170407
ENSG00000179178	-4.16172	2.06745	18.4313	1.76139e-05	0.00171802
ENSG00000119669	-1.13207	4.44924	18.3829	1.80671e-05	0.00175824
ENSG00000138083	4.86612	2.31699	18.3527	1.83562e-05	0.00178237
ENSG00000196141	-1.78789	3.35102	18.2587	1.92846e-05	0.00186831
ENSG00000103145	-1.00371	4.75741	18.1539	2.03747e-05	0.00196951
ENSG00000164442	1.35505	5.08577	18.1261	2.06744e-05	0.00199402
ENSG00000154639	-0.969018	4.85032	18.0267	2.17831e-05	0.00209627
ENSG00000237289	-2.61964	2.61797	18.0035	2.20494e-05	0.00211718
ENSG00000133083	-2.07478	3.02687	17.9789	2.23366e-05	0.00214001
ENSG00000184232	3.52124	2.57897	17.9275	2.29479e-05	0.00219371
ENSG00000125285	1.43815	4.1036	17.8024	2.45068e-05	0.00233342
ENSG00000182107	-4.27271	2.01277	17.8016	2.45175e-05	0.00233342
ENSG00000119411	-3.49798	2.20896	17.702	2.5836e-05	0.00245351
ENSG00000151014	-1.715	3.40182	17.6933	2.59533e-05	0.00245925
ENSG00000146966	1.86093	3.51176	17.685	2.60672e-05	0.00246464
ENSG00000185909	1.9676	3.40229	17.6357	2.67514e-05	0.0025238
ENSG00000282221	-4.51666	1.95621	17.623	2.69313e-05	0.00253524
ENSG00000252326	-1.22893	5.49292	17.6169	2.70183e-05	0.0025379
ENSG00000178531	1.10926	4.62427	17.5712	2.76749e-05	0.00259394
ENSG00000276404	2.3858	3.06996	17.5657	2.77556e-05	0.00259587
ENSG00000123130	-1.78023	3.30897	17.51	2.85794e-05	0.00266714
ENSG00000100504	-1.84544	3.23186	17.5	2.87312e-05	0.00267553
ENSG00000138801	-1.25299	4.1203	17.4308	2.9796e-05	0.00276872
ENSG00000250829	-4.71742	1.90646	17.3692	3.07775e-05	0.00285379
ENSG00000201999	-1.10419	4.4387	17.2893	3.20983e-05	0.00296835
ENSG00000149257	0.765914	5.91852	17.2863	3.21504e-05	0.00296835
ENSG00000152208	-3.92008	2.06642	17.2819	3.22241e-05	0.00296881
ENSG00000106462	1.2143	4.38528	17.2407	3.29304e-05	0.00302742
ENSG00000269877	-4.22739	1.99231	17.2065	3.35287e-05	0.00307588
ENSG00000131389	-1.08084	4.47857	17.1983	3.36739e-05	0.00308266
ENSG00000209482	-1.00969	4.66329	17.1723	3.4138e-05	0.00311853
ENSG00000201820	-2.51162	2.63356	17.1679	3.42166e-05	0.00311912
ENSG00000096717	-1.10688	4.41222	17.1125	3.52288e-05	0.00320464
ENSG00000131459	-1.1371	4.33827	17.0836	3.57698e-05	0.00324701
ENSG00000249853	-3.96645	2.04229	17.0282	3.68294e-05	0.00333619
ENSG00000262202	1.5347	3.84839	17.0091	3.72013e-05	0.00336282
ENSG00000165588	1.13003	4.53523	16.9691	3.79934e-05	0.00342726
ENSG00000090530	-1.77289	3.27442	16.9113	3.91681e-05	0.00352586
ENSG00000065911	-1.11616	4.37532	16.8834	3.97469e-05	0.00356478
ENSG00000104435	3.26181	2.60122	16.8826	3.97654e-05	0.00356478
ENSG00000130768	-1.83552	3.20011	16.8711	4.00069e-05	0.003579
ENSG00000144730	1.06588	4.66073	16.7904	4.17432e-05	0.00372662
ENSG00000128596	1.16133	4.45473	16.7847	4.18701e-05	0.00373024
ENSG00000125148	-2.69459	2.50409	16.7742	4.21019e-05	0.00374318
ENSG00000196757	-4.88461	1.84355	16.7566	4.24938e-05	0.00377025
ENSG00000199843	-0.878566	5.28314	16.7402	4.28631e-05	0.00379074
ENSG00000000005	2.83169	2.76769	16.7386	4.29002e-05	0.00379074
ENSG00000160014	0.686997	6.95635	16.6863	4.4099e-05	0.00388829
ENSG00000173193	-3.29576	2.22235	16.6826	4.41841e-05	0.00388829
ENSG00000111674	-1.06384	4.48067	16.6695	4.44906e-05	0.00390731
ENSG00000161682	1.41755	3.99291	16.6522	4.48979e-05	0.00393508
ENSG00000256288	-3.28484	2.22345	16.6246	4.55553e-05	0.00398462
ENSG00000074370	-2.48965	2.61465	16.6163	4.57566e-05	0.00399413
ENSG00000158769	-1.1771	4.2121	16.557	4.72084e-05	0.00411255
ENSG00000145721	4.75187	2.22524	16.5104	4.83832e-05	0.00420204
ENSG00000257698	1.80895	3.48523	16.5086	4.84301e-05	0.00420204
ENSG00000228613	-4.05737	1.99292	16.4991	4.86725e-05	0.00421461
ENSG00000164176	-2.03773	2.96288	16.4829	4.90909e-05	0.00424234
ENSG00000221288	-0.95184	5.72459	16.4598	4.96918e-05	0.00428569
ENSG00000112306	-0.777356	7.3562	16.4536	4.98562e-05	0.00429131
ENSG00000145741	-0.82593	5.23743	16.4478	5.00073e-05	0.00429575
ENSG00000171314	-0.770393	5.59299	16.4301	5.04772e-05	0.00432752
ENSG00000186197	-0.775546	5.52506	16.42	5.07468e-05	0.00434202
ENSG00000252213	-0.945935	7.33197	16.3617	5.23326e-05	0.00446886
ENSG00000252060	-4.94767	1.80536	16.3473	5.27311e-05	0.004494
ENSG00000202386	-0.820008	5.35098	16.3388	5.29687e-05	0.00450536
ENSG00000151846	-0.828404	6.10288	16.3299	5.3217e-05	0.00451759
ENSG00000156508	-0.786096	7.90046	16.2634	5.51193e-05	0.0046699
ENSG00000267055	-4.93312	1.79784	16.1779	5.76635e-05	0.0048759
ENSG00000078596	-3.77777	2.04154	16.1267	5.92414e-05	0.00499953
ENSG00000117595	-4.55726	1.86835	16.0672	6.11337e-05	0.00514918
ENSG00000162344	-3.96268	1.98934	16.0093	6.30333e-05	0.00529884
ENSG00000197961	-0.870347	5.00212	15.9859	6.38167e-05	0.00535037
ENSG00000166833	-1.38457	3.76516	15.9836	6.38939e-05	0.00535037
ENSG00000112159	-0.79409	5.32808	15.9452	6.52035e-05	0.00544947
ENSG00000181026	-1.27347	3.96345	15.9203	6.60672e-05	0.0055021
ENSG00000133985	-1.56453	3.47604	15.9197	6.60878e-05	0.0055021
ENSG00000171316	0.93552	4.94594	15.9131	6.63174e-05	0.00551059
ENSG00000116833	2.52328	2.87534	15.8994	6.68001e-05	0.00554005
ENSG00000155506	-0.721458	6.11934	15.8953	6.69435e-05	0.00554131
ENSG00000222844	5.12004	2.127	15.8865	6.72578e-05	0.00555668
ENSG00000065882	-1.38562	3.7512	15.852	6.84942e-05	0.00564802
ENSG00000161249	-2.10663	2.85668	15.8479	6.86441e-05	0.0056496
ENSG00000102181	1.60727	3.66602	15.8434	6.88076e-05	0.0056523
ENSG00000142634	1.07465	4.56443	15.8373	6.90271e-05	0.00565957
ENSG00000237923	-2.97482	2.30266	15.826	6.9441e-05	0.00568272
ENSG00000151718	-1.12555	4.26059	15.7883	7.08377e-05	0.00578606
ENSG00000242265	0.869571	5.16073	15.7843	7.09882e-05	0.00578741
ENSG00000219665	-4.43158	1.87686	15.7777	7.12354e-05	0.00579201
ENSG00000265527	5.11024	2.122	15.7757	7.13127e-05	0.00579201
ENSG00000267260	-3.65228	2.05281	15.6921	7.45352e-05	0.00604239
ENSG00000266709	-2.82084	2.36584	15.6858	7.47843e-05	0.00605123
ENSG00000175592	-2.53691	2.52578	15.6753	7.52001e-05	0.00606892
ENSG00000280852	-0.766112	5.47272	15.6717	7.53443e-05	0.00606892
ENSG00000145794	-2.19458	2.76718	15.6697	7.54244e-05	0.00606892
ENSG00000169218	4.14343	2.28076	15.5526	8.02398e-05	0.00644439
ENSG00000167874	3.28321	2.50467	15.4977	8.26068e-05	0.00662218
ENSG00000091972	-1.5455	3.4634	15.4118	8.64481e-05	0.00691729
ENSG00000132297	-4.10181	1.92333	15.3939	8.72689e-05	0.00697006
ENSG00000089327	-1.53568	3.47425	15.3398	8.98059e-05	0.00715945
ENSG00000147400	1.35884	3.97826	15.2711	9.31297e-05	0.00740306
ENSG00000077274	1.47014	3.8497	15.2696	9.32042e-05	0.00740306
ENSG00000008196	4.83773	2.1333	15.2223	9.55668e-05	0.00757198
ENSG00000201766	-1.38847	3.73914	15.2201	9.56815e-05	0.00757198
ENSG00000136810	-0.769203	5.69812	15.2153	9.59255e-05	0.00757742
ENSG00000156504	1.34467	3.994	15.186	9.74212e-05	0.00768152
ENSG00000230937	-3.6599	2.02154	15.1802	9.7724e-05	0.00769136
ENSG00000201356	-0.891752	4.84941	15.1516	9.92162e-05	0.00779461
ENSG00000165323	-1.22685	3.98868	15.128	0.000100461	0.0078781
ENSG00000170745	-1.86694	3.03439	15.0961	0.000102174	0.0079979
ENSG00000226784	-0.755909	5.47163	15.0757	0.000103286	0.00807029
ENSG00000207820	5.04235	2.08463	15.029	0.000105873	0.00825754
ENSG00000170571	-2.53116	2.48226	15.0094	0.000106977	0.00832857
ENSG00000081479	3.19217	2.49662	14.9358	0.00011123	0.00864417
ENSG00000132359	-2.07834	2.81292	14.9006	0.000113329	0.00879146
ENSG00000112697	-1.01489	4.44602	14.8446	0.000116741	0.0090399
ENSG00000138080	2.58684	2.7576	14.833	0.000117462	0.00907948
ENSG00000213468	-0.769153	5.29243	14.7484	0.000122849	0.00946805
ENSG00000165704	1.07906	4.46323	14.7472	0.000122927	0.00946805
ENSG00000171608	-1.93644	2.93441	14.7383	0.000123513	0.0094962
ENSG00000125845	2.89418	2.5992	14.723	0.000124521	0.00954884
ENSG00000166869	-3.50649	2.03951	14.7212	0.000124639	0.00954884
ENSG00000141738	-2.2866	2.62991	14.7163	0.000124961	0.00955655
ENSG00000162069	-3.72265	1.97665	14.7008	0.000125992	0.00960222
ENSG00000132613	1.28634	4.04593	14.7007	0.000126003	0.00960222
ENSG00000140455	2.64183	2.72077	14.6893	0.000126765	0.00963279
ENSG00000067064	1.32989	3.97445	14.688	0.00012685	0.00963279
ENSG00000136813	-0.89195	4.78008	14.6506	0.000129395	0.00980881
ENSG00000156687	-1.84764	3.02002	14.6232	0.000131288	0.00993487
ENSG00000164344	-3.83343	1.94137	14.5866	0.00013386	0.0101118
ENSG00000108852	1.39886	3.85305	14.5802	0.000134315	0.0101285
ENSG00000102241	0.760619	5.56653	14.5745	0.000134724	0.0101399
ENSG00000128564	-2.71913	2.34782	14.5716	0.000134936	0.0101399
ENSG00000273544	-0.916185	7.06616	14.5637	0.000135497	0.0101644
ENSG00000198780	-1.45344	3.53149	14.5358	0.000137521	0.0102984
ENSG00000069188	1.98162	3.15534	14.4609	0.000143102	0.0106978
ENSG00000182287	-0.802615	5.09786	14.444	0.000144393	0.0107756
ENSG00000149269	-0.898828	4.73467	14.3977	0.000147986	0.0110247
ENSG00000145536	-3.07152	2.17069	14.3748	0.000149795	0.0111402
ENSG00000149418	-2.29347	2.59907	14.3622	0.0001508	0.0111957
ENSG00000275234	-2.69422	2.34442	14.3425	0.000152383	0.0112938
ENSG00000271907	1.10096	4.75127	14.3068	0.000155302	0.0114905
ENSG00000081803	-2.39014	2.52497	14.2983	0.000156002	0.0115225
ENSG00000121297	-2.22427	2.64534	14.2858	0.000157045	0.0115657
ENSG00000181163	-0.626864	6.84913	14.2849	0.000157121	0.0115657
ENSG00000274428	-4.05649	1.86941	14.2487	0.000160174	0.0117703
ENSG00000070756	-0.800078	7.79452	14.2426	0.000160693	0.0117884
ENSG00000157404	-2.20352	2.65724	14.2239	0.000162293	0.0118856
ENSG00000223111	-2.28914	2.5903	14.2075	0.000163714	0.0119694
ENSG00000212195	1.82019	3.29401	14.2015	0.000164243	0.0119878
ENSG00000258982	3.38824	2.38135	14.1838	0.000165794	0.0120806
ENSG00000108055	0.801943	5.81592	14.1754	0.000166534	0.0121141
ENSG00000140832	-3.00456	2.18531	14.1629	0.000167646	0.0121745
ENSG00000179546	-2.82568	2.26498	14.1547	0.000168375	0.0122069
ENSG00000213015	1.66921	3.45045	14.1493	0.00016886	0.0122215
ENSG00000171970	-2.88478	2.23485	14.118	0.000171696	0.012406
ENSG00000162551	-0.722518	5.52335	14.0933	0.00017396	0.0125486
ENSG00000119280	1.10403	4.34406	14.0879	0.000174463	0.0125639
ENSG00000168214	-1.15282	4.0484	14.0661	0.000176495	0.0126891
ENSG00000100353	-0.733405	5.39368	14.0597	0.000177102	0.0127117
ENSG00000165929	-2.66797	2.33823	14.0451	0.000178476	0.012789
ENSG00000196542	-3.43117	2.02047	14.0258	0.00018032	0.0128997
ENSG00000011028	1.2985	3.9636	14.0159	0.000181274	0.0129466
ENSG00000141096	-4.73292	1.71135	14.0108	0.000181763	0.01296
ENSG00000138646	-2.15361	2.6807	14.0061	0.00018222	0.0129713
ENSG00000210117	-2.62399	2.35819	13.9812	0.000184651	0.0131227
ENSG00000099331	0.962943	4.66744	13.9739	0.000185367	0.0131467
ENSG00000104549	0.823237	5.20383	13.9716	0.000185598	0.0131467
ENSG00000138623	1.8185	3.27296	13.9678	0.000185971	0.0131516
ENSG00000102755	-1.56548	3.31005	13.9092	0.000191859	0.0135458
ENSG00000176788	0.737594	6.43893	13.902	0.000192595	0.0135756
ENSG00000051128	1.40082	3.78825	13.8709	0.000195811	0.0137798
ENSG00000106392	-1.67978	3.15298	13.8644	0.000196484	0.0138047
ENSG00000188486	0.732894	6.98683	13.8065	0.000202634	0.0142136
ENSG00000229847	4.59975	2.07876	13.7888	0.000204547	0.0142869
ENSG00000163694	-1.51127	3.37894	13.7879	0.000204653	0.0142869
ENSG00000041982	3.17111	2.42285	13.7877	0.00020467	0.0142869
ENSG00000200890	-0.768891	5.26369	13.721	0.000212075	0.0147799
ENSG00000171517	-1.87079	2.92051	13.7133	0.000212939	0.0148162
ENSG00000136628	-0.728897	5.36646	13.6917	0.000215408	0.0149639
ENSG00000145284	3.27976	2.37874	13.6762	0.000217195	0.0150639
ENSG00000106571	1.57574	3.51753	13.6424	0.000221133	0.0153124
ENSG00000070214	-1.53906	3.3229	13.6301	0.000222586	0.0153883
ENSG00000173334	-1.37432	3.58003	13.6063	0.000225427	0.0155598
ENSG00000226506	-4.19735	1.79887	13.5641	0.000230552	0.0158882
ENSG00000221479	3.28727	2.36829	13.5497	0.000232327	0.015985
ENSG00000282012	-3.25429	2.04664	13.5149	0.000236682	0.0162586
ENSG00000199585	-0.828323	4.96908	13.5116	0.000237097	0.0162586
ENSG00000147852	-1.96541	2.80929	13.5089	0.000237432	0.0162586
ENSG00000250479	-1.19655	3.90395	13.4928	0.000239483	0.0163732
ENSG00000163344	-1.41196	3.5012	13.4529	0.000244623	0.0166981
ENSG00000087088	-1.37573	3.56379	13.4443	0.000245752	0.0167487
ENSG00000207810	-4.6746	1.6868	13.4341	0.000247096	0.0168138
ENSG00000147257	0.743965	6.17832	13.431	0.000247506	0.0168152
ENSG00000131828	0.796803	5.15305	13.4174	0.000249306	0.016911
ENSG00000223572	-2.11814	2.66273	13.3848	0.000253671	0.0171801
ENSG00000242715	-4.6245	1.698	13.3734	0.000255222	0.0172454
ENSG00000255666	-3.18903	2.06125	13.3718	0.000255434	0.0172454
ENSG00000160710	-0.679901	5.74425	13.3476	0.000258754	0.0174423
ENSG00000130545	-2.92726	2.16241	13.3267	0.000261659	0.0176106
ENSG00000116871	0.898403	4.7758	13.3134	0.000263511	0.0176863
ENSG00000120659	-3.30853	2.01498	13.3128	0.000263602	0.0176863
ENSG00000114251	3.31088	2.3416	13.3004	0.000265343	0.0177755
ENSG00000060718	1.67669	3.36287	13.2813	0.000268061	0.0179298
ENSG00000180190	-1.30521	3.6743	13.2781	0.000268524	0.017933
ENSG00000133216	2.05923	2.98757	13.2493	0.000272679	0.0181824
ENSG00000134574	-1.6089	3.19216	13.2376	0.000274389	0.0182682
ENSG00000134824	0.846285	4.94485	13.2207	0.000276878	0.0184056
ENSG00000185551	4.63879	2.03194	13.1958	0.000280582	0.0186232
ENSG00000140575	-0.864428	4.7176	13.1903	0.000281406	0.0186269
ENSG00000274266	-0.963962	10.4551	13.1896	0.0002815	0.0186269
ENSG00000162998	2.62008	2.61485	13.1822	0.000282625	0.0186727
ENSG00000225889	-3.56527	1.92716	13.17	0.000284469	0.0187658
ENSG00000244586	2.67449	2.58731	13.1657	0.000285121	0.0187802
ENSG00000210140	-0.921277	8.91736	13.0878	0.000297226	0.0195477
ENSG00000166147	2.66842	2.58275	13.0836	0.00029789	0.0195616
ENSG00000256229	-2.25026	2.5326	13.0765	0.000299017	0.0196058
ENSG00000203279	-1.57042	3.23019	13.073	0.000299582	0.0196131
ENSG00000169083	-3.47442	1.94641	13.0646	0.000300932	0.0196716
ENSG00000275708	-0.944562	10.9149	13.0608	0.000301545	0.019682
ENSG00000100842	1.17841	4.09031	13.0169	0.000308689	0.0201179
ENSG00000198336	4.84046	1.97421	13.0049	0.000310674	0.0202168
ENSG00000274276	-0.726538	5.27302	12.9745	0.000315765	0.0205018
ENSG00000264462	-0.940235	10.9248	12.9731	0.000316004	0.0205018
ENSG00000139832	-2.04181	2.69524	12.9657	0.000317253	0.020552
ENSG00000197444	-2.81489	2.1886	12.9596	0.000318282	0.0205878
ENSG00000198786	-0.750703	10.6879	12.9491	0.000320072	0.0206593
ENSG00000139800	0.727461	5.50215	12.9475	0.000320344	0.0206593
ENSG00000176890	0.859581	4.85971	12.921	0.000324918	0.0209231
ENSG00000156515	-0.6706	5.62732	12.9077	0.000327225	0.0210403
ENSG00000102144	-0.726202	5.27045	12.8655	0.000334701	0.021489
ENSG00000152818	-1.09946	4.04782	12.8526	0.000337002	0.0216046
ENSG00000197958	-0.728727	6.37378	12.8392	0.000339438	0.0217286
ENSG00000283498	-0.790593	7.81713	12.8196	0.000343014	0.021925
ENSG00000197746	-0.641577	6.95313	12.8072	0.00034529	0.0220301
ENSG00000162496	-2.3492	2.44181	12.8051	0.000345679	0.0220301
ENSG00000143878	1.30492	3.89107	12.7733	0.000351606	0.0223749
ENSG00000140807	2.57739	2.60555	12.7472	0.000356537	0.0226553
ENSG00000267383	-1.72895	2.99352	12.7273	0.00036035	0.022864
ENSG00000271347	-1.25816	6.36956	12.7173	0.000362288	0.0229532
ENSG00000057294	-2.32816	2.44654	12.6862	0.000368358	0.0233036
ENSG00000151835	1.01235	4.40819	12.6792	0.000369745	0.0233572
ENSG00000149503	0.694597	5.7542	12.666	0.000372358	0.0234879
ENSG00000273727	-3.86908	1.81601	12.6582	0.00037393	0.0235527
ENSG00000105270	1.00785	4.41754	12.6524	0.000375085	0.0235911
ENSG00000141934	-3.13056	2.03401	12.6467	0.000376225	0.0236077
ENSG00000126016	1.59417	3.40702	12.6456	0.000376443	0.0236077
ENSG00000171794	-1.23268	3.79619	12.6301	0.000379594	0.0237708
ENSG00000050405	-1.52574	3.24424	12.5606	0.000393963	0.024635
ENSG00000198755	-0.602166	7.00339	12.5568	0.000394776	0.0246501
ENSG00000250312	-3.50445	1.90333	12.539	0.000398553	0.02485
ENSG00000166831	-0.657429	5.85889	12.5359	0.0003992	0.0248545
ENSG00000136997	-1.20523	3.79112	12.5267	0.000401175	0.0248906
ENSG00000055332	-1.4779	3.31135	12.5254	0.000401454	0.0248906
ENSG00000168653	-0.714947	8.28895	12.5246	0.000401628	0.0248906
ENSG00000154096	-0.708369	5.29678	12.5225	0.000402084	0.0248906
ENSG00000067057	-1.11671	3.97686	12.5017	0.000406577	0.0251327
ENSG00000200087	-0.998657	11.3545	12.4816	0.000410979	0.0253686
ENSG00000271533	1.56125	3.43538	12.4771	0.000411977	0.0253939
ENSG00000132749	-2.6214	2.24967	12.4667	0.000414274	0.0254991
ENSG00000256463	0.925193	4.6079	12.4388	0.00042051	0.0258461
ENSG00000092820	-0.720104	7.0852	12.373	0.00043558	0.0267343
ENSG00000206972	-0.800938	4.84966	12.3435	0.000442517	0.0271216
ENSG00000224078	-0.952672	4.36293	12.3301	0.000445715	0.0272789
ENSG00000256771	-1.4734	3.29543	12.3069	0.000451284	0.0275806
ENSG00000134817	4.31737	2.0232	12.2923	0.000454831	0.0277582
ENSG00000132294	-1.46833	3.30233	12.2883	0.000455816	0.027769
ENSG00000126432	-0.667388	6.66916	12.2863	0.000456293	0.027769
ENSG00000142871	-0.907219	4.48176	12.2629	0.000462057	0.0280775
ENSG00000106524	1.50604	3.48312	12.2604	0.000462662	0.0280775
ENSG00000173890	-2.73097	2.17738	12.2574	0.000463412	0.0280778
ENSG00000224848	-2.42608	2.34726	12.2552	0.000463968	0.0280778
ENSG00000019582	-1.23802	3.69179	12.2131	0.000474541	0.0286776
ENSG00000153395	-0.756308	5.00598	12.1678	0.00048621	0.0293417
ENSG00000182095	2.4766	2.61138	12.1629	0.000487492	0.029378
ENSG00000140511	-1.65332	3.03414	12.1475	0.00049154	0.0295807
ENSG00000244405	1.32601	3.73829	12.1309	0.000495926	0.0298032
ENSG00000139364	-1.67585	3.00187	12.1238	0.000497812	0.0298749
ENSG00000132698	-1.78862	2.87011	12.0939	0.000505869	0.0303164
ENSG00000163624	-2.24211	2.45853	12.0844	0.000508468	0.0304299
ENSG00000006283	2.46057	2.61215	12.0777	0.000510285	0.0304964
ENSG00000168004	-2.09499	2.5731	12.0588	0.000515477	0.0307642
ENSG00000251562	0.754458	8.76123	12.0428	0.000519936	0.0309875
ENSG00000197157	-0.655404	5.5655	12.0379	0.000521306	0.0310263
ENSG00000111186	3.29568	2.24851	12.0012	0.00053166	0.031599
ENSG00000144366	-2.07628	2.58174	11.9972	0.000532812	0.031624
ENSG00000250920	-3.48874	1.87261	11.9946	0.000533558	0.0316249
ENSG00000123562	-0.596294	6.53584	11.9905	0.000534713	0.0316499
ENSG00000197329	-1.09507	3.96829	11.9848	0.000536358	0.0317038
ENSG00000046604	-0.779115	4.88734	11.9713	0.000540266	0.0318912
ENSG00000139146	-0.727465	5.10813	11.9606	0.000543378	0.032006
ENSG00000251890	-2.53429	2.25978	11.9595	0.000543693	0.032006
ENSG00000039560	-0.764642	4.93983	11.9481	0.000547025	0.0321583
ENSG00000197822	-2.09216	2.56345	11.9289	0.000552712	0.0324486
ENSG00000104689	-2.34862	2.37026	11.9073	0.000559141	0.0327794
ENSG00000074800	-0.6878	7.47183	11.9049	0.000559864	0.0327794
ENSG00000050327	-1.76787	2.87301	11.8871	0.000565247	0.0330498
ENSG00000278630	-4.50396	1.61939	11.8746	0.000569045	0.0331859
ENSG00000211445	1.01761	4.31084	11.8744	0.000569111	0.0331859
ENSG00000171533	3.5317	2.16599	11.8346	0.000581393	0.0338564
ENSG00000138795	3.75769	2.10612	11.8143	0.000587789	0.0341828
ENSG00000105612	-1.65495	2.99954	11.8012	0.00059191	0.0343761
ENSG00000159167	-1.52412	3.17157	11.7953	0.000593815	0.0344405
ENSG00000204252	-1.77524	2.85199	11.7583	0.000605735	0.0350847
ENSG00000139269	-2.62189	2.19459	11.7314	0.000614545	0.0355474
ENSG00000183742	-2.79427	2.10461	11.6941	0.000626969	0.0362175
ENSG00000206633	1.44033	3.52466	11.6908	0.000628111	0.0362351
ENSG00000145675	2.17387	2.76377	11.6853	0.000629942	0.0362488
ENSG00000159228	-0.970518	4.24537	11.6851	0.000630028	0.0362488
ENSG00000163629	0.886296	4.62145	11.6583	0.000639166	0.0367257
ENSG00000196767	-4.40735	1.63184	11.6555	0.000640139	0.0367327
ENSG00000274618	-0.731434	8.36793	11.6321	0.000648228	0.0371476
ENSG00000168394	-3.31851	1.89716	11.6081	0.000656636	0.0375796
ENSG00000082641	-0.636286	5.82305	11.5929	0.000662027	0.0377904
ENSG00000272619	1.20874	3.88901	11.5928	0.000662069	0.0377904
ENSG00000112183	3.18854	2.24975	11.5877	0.000663899	0.0378449
ENSG00000280773	-0.94033	6.17509	11.5826	0.000665701	0.0378976
ENSG00000221514	-1.13934	3.8966	11.577	0.00066772	0.0379625
ENSG00000146955	-3.2698	1.90963	11.5648	0.000672125	0.0381627
ENSG00000134686	1.62789	3.25516	11.5498	0.000677577	0.0384218
ENSG00000095637	-2.04433	2.56897	11.5406	0.000680917	0.0385606
ENSG00000252262	2.8633	2.36451	11.5344	0.000683197	0.0386391
ENSG00000278318	-4.25853	1.65745	11.5282	0.000685494	0.0387183
ENSG00000207363	-3.55713	1.82058	11.5117	0.000691597	0.039012
ENSG00000014216	-1.1074	3.89028	11.5011	0.000695543	0.0391835
ENSG00000212296	-1.84598	2.75386	11.4947	0.000697957	0.0392683
ENSG00000230498	3.08959	2.27401	11.4903	0.000699599	0.0393094
ENSG00000168918	-3.66214	1.78872	11.4489	0.000715361	0.0401429
ENSG00000113356	-0.85767	4.53917	11.439	0.000719178	0.0403048
ENSG00000146938	-0.694959	5.18777	11.4319	0.000721922	0.0404062
ENSG00000105464	-2.20772	2.42805	11.4271	0.000723804	0.0404591
ENSG00000130520	-0.672644	5.34285	11.4242	0.000724931	0.0404697
ENSG00000257647	-1.11834	7.16314	11.4013	0.00073394	0.0409197
ENSG00000120756	-1.99456	2.59875	11.3882	0.000739135	0.0411563
ENSG00000176387	-1.75796	2.83625	11.3809	0.000742042	0.041265
ENSG00000276158	-4.44491	1.59749	11.3764	0.000743817	0.0413051
ENSG00000078295	-2.75976	2.09653	11.3743	0.000744675	0.0413051
ENSG00000154146	3.28318	2.19896	11.3675	0.000747414	0.0414039
ENSG00000149782	0.693858	5.47504	11.3558	0.000752116	0.041611
ENSG00000171552	-1.39377	3.32511	11.3458	0.000756204	0.0417836
ENSG00000264063	-1.05264	12.9098	11.3191	0.000767144	0.042334
ENSG00000095932	1.64276	3.21733	11.3073	0.000772043	0.04255
ENSG00000223547	-4.20569	1.65325	11.3003	0.000774938	0.0426432
ENSG00000173041	-4.19143	1.65592	11.2985	0.000775707	0.0426432
ENSG00000156709	0.896508	4.55797	11.2789	0.000783948	0.0430044
ENSG00000152661	-1.11209	7.83906	11.2766	0.000784899	0.0430044
ENSG00000188153	1.21797	3.83302	11.2757	0.000785264	0.0430044
ENSG00000196586	-1.36485	3.36528	11.2688	0.0007882	0.043067
ENSG00000185670	-1.30306	3.47189	11.2683	0.0007884	0.043067
ENSG00000099954	-0.656346	5.39532	11.2569	0.000793286	0.0432686
ENSG00000188883	-1.88096	2.69513	11.255	0.000794095	0.0432686
ENSG00000136193	-0.77781	4.79099	11.2435	0.000799004	0.0434813
ENSG00000109861	-1.22788	3.60749	11.2354	0.000802522	0.0436179
ENSG00000275305	-1.66137	2.93495	11.2322	0.0008039	0.0436379
ENSG00000276644	3.33098	2.17334	11.2278	0.000805792	0.0436664
ENSG00000221716	0.847613	4.69762	11.2263	0.000806447	0.0436664
ENSG00000179195	1.03972	4.18962	11.2229	0.000807947	0.0436852
ENSG00000106689	4.09696	1.98295	11.2209	0.000808817	0.0436852
ENSG00000243424	-0.894852	4.39869	11.2143	0.000811701	0.0437863
ENSG00000170549	2.86646	2.33735	11.1998	0.000818049	0.0440737
ENSG00000142405	-3.81372	1.73362	11.1923	0.000821367	0.0441973
ENSG00000124006	-1.31114	3.44738	11.1841	0.000825017	0.0443385
ENSG00000198380	-0.876424	4.44919	11.1671	0.000832592	0.04469
ENSG00000068323	-0.69743	5.13399	11.1585	0.000836489	0.0448435
ENSG00000118785	-2.08986	2.49568	11.1552	0.000837966	0.044867
ENSG00000079459	0.878592	6.03685	11.1481	0.000841188	0.0449838
ENSG00000165480	-0.868043	4.47021	11.1431	0.000843455	0.0450492
ENSG00000043355	0.66475	6.57769	11.1395	0.000845101	0.0450814
ENSG00000130164	0.941521	4.41683	11.1309	0.000849026	0.045224
ENSG00000167799	1.43341	3.4683	11.129	0.000849867	0.045224
ENSG00000065717	-3.69722	1.75744	11.1258	0.000851367	0.0452414
ENSG00000127824	-2.21529	2.39738	11.1238	0.000852288	0.0452414
ENSG00000188171	-2.69228	2.10542	11.0944	0.000865885	0.0459068
ENSG00000275291	-3.05846	1.94841	11.0754	0.000874786	0.0463125
ENSG00000149131	-1.23825	3.56756	11.0735	0.000875681	0.0463125
ENSG00000207931	-4.40556	1.58328	11.0556	0.000884178	0.0467047
ENSG00000163584	-0.935394	4.26433	11.0384	0.000892428	0.0470646
ENSG00000251095	-4.35921	1.598	11.0369	0.00089317	0.0470646
ENSG00000144485	1.14738	3.93865	11.0013	0.000910473	0.0479179
ENSG00000135248	-1.61136	2.97353	10.9883	0.000916864	0.0481956
ENSG00000087086	-0.64859	7.99731	10.9218	0.000950382	0.0498968
ENSG00000101444	-0.585214	6.06182	10.9078	0.000957589	0.0502141
ENSG00000087842	-1.72826	2.82202	10.9045	0.000959323	0.0502441
ENSG00000185666	-1.64164	2.9267	10.8989	0.000962219	0.0503348
ENSG00000253230	-1.90062	2.64023	10.8937	0.000964938	0.050416
ENSG00000276426	2.4212	2.53119	10.8904	0.000966642	0.050444
ENSG00000139329	4.52005	1.86954	10.8816	0.000971268	0.0506243
ENSG00000110107	0.706885	5.19261	10.8655	0.000979722	0.0509478
ENSG00000139112	-1.17513	3.67091	10.8653	0.000979833	0.0509478
ENSG00000136231	-0.745765	4.86404	10.857	0.000984244	0.0511156
ENSG00000185201	-0.775391	4.74734	10.8339	0.000996584	0.0516944
ENSG00000237440	-2.6826	2.08946	10.8314	0.000997947	0.051703
ENSG00000137486	1.499	3.34473	10.8218	0.00100312	0.0519086
ENSG00000187608	-1.40913	3.24258	10.813	0.00100789	0.0520931
ENSG00000165495	2.99788	2.24942	10.8042	0.0010127	0.0522795
ENSG00000238266	-3.85009	1.69711	10.7918	0.00101952	0.0525686
ENSG00000161013	-1.26163	3.4909	10.7763	0.0010281	0.0529476
ENSG00000010818	-2.43705	2.21664	10.7535	0.00104083	0.0535394
ENSG00000230623	-1.59671	2.96677	10.7401	0.00104839	0.0538642
ENSG00000257935	4.29702	1.90416	10.7207	0.00105946	0.0543682
ENSG00000180574	-0.579269	6.06202	10.7137	0.00106345	0.0545083
ENSG00000089248	-0.60888	5.72464	10.7095	0.00106588	0.0545137
ENSG00000163931	-0.587093	6.21628	10.7091	0.00106608	0.0545137
ENSG00000086475	-0.611043	6.36221	10.7042	0.00106895	0.0545961
ENSG00000216192	4.56952	1.84084	10.6977	0.00107269	0.0547168
ENSG00000172020	-1.33941	3.34362	10.6944	0.0010746	0.0547168
ENSG00000201499	2.84024	2.30253	10.6935	0.00107511	0.0547168
ENSG00000123143	-0.773471	4.72954	10.663	0.001093	0.0555615
ENSG00000183010	-0.882754	4.37102	10.6504	0.00110049	0.0558767
ENSG00000107984	4.56029	1.83439	10.6258	0.00111519	0.0565565
ENSG00000113721	2.138	2.68182	10.5897	0.00113721	0.0576059
ENSG00000123572	-2.94245	1.95496	10.5852	0.00113999	0.0576787
ENSG00000140416	-0.706283	5.00181	10.5752	0.00114612	0.0579213
ENSG00000201800	1.33043	3.58216	10.5579	0.00115691	0.0583982
ENSG00000198910	-1.95205	2.55635	10.5352	0.00117123	0.059052
ENSG00000173065	-0.989796	4.05537	10.5149	0.00118419	0.0596357
ENSG00000206621	-1.13035	7.96775	10.5074	0.00118898	0.0598074
ENSG00000156427	2.96189	2.2384	10.4957	0.00119656	0.0601186
ENSG00000146833	-4.17687	1.60209	10.4891	0.00120081	0.060203
ENSG00000104408	-0.695587	5.03793	10.4888	0.00120102	0.060203
ENSG00000239014	-1.049	8.52548	10.4794	0.00120713	0.060439
ENSG00000213988	-0.68416	5.09472	10.4656	0.00121615	0.0608203
ENSG00000136943	-0.894787	4.30779	10.4502	0.00122636	0.0612598
ENSG00000111328	0.740463	4.9749	10.4308	0.00123934	0.0618186
ENSG00000262877	3.11762	2.17631	10.4274	0.00124156	0.0618186
ENSG00000169710	0.650761	6.92205	10.427	0.00124184	0.0618186
ENSG00000146197	2.267	2.57692	10.4072	0.00125525	0.0624146
ENSG00000121207	-2.39677	2.20918	10.3814	0.0012729	0.0632192
ENSG00000208036	2.33609	2.52951	10.3788	0.00127474	0.0632378
ENSG00000281406	2.01201	2.75765	10.3697	0.00128101	0.0634759
ENSG00000106367	-1.38125	3.23427	10.3489	0.00129554	0.0641225
ENSG00000110076	2.08447	2.6953	10.3317	0.00130763	0.0646467
ENSG00000266852	2.28041	2.56471	10.3196	0.00131627	0.0649998
ENSG00000067992	-0.834298	4.47187	10.3159	0.00131889	0.0650547
ENSG00000206985	4.51781	1.81755	10.3038	0.00132756	0.0654075
ENSG00000164022	-1.12176	3.71499	10.2965	0.00133283	0.0655924
ENSG00000135069	-0.71256	5.2905	10.2758	0.00134787	0.0662572
ENSG00000126583	-2.54464	2.11372	10.2648	0.00135594	0.0665781
ENSG00000014641	-0.828907	4.48365	10.2554	0.00136282	0.0668399
ENSG00000090861	-0.669876	6.17411	10.2497	0.00136708	0.0669142
ENSG00000167491	0.633609	5.69582	10.2492	0.00136743	0.0669142
ENSG00000107341	0.744165	4.91991	10.2384	0.00137545	0.0672162
ENSG00000130558	-1.79748	2.67793	10.2348	0.00137818	0.0672162
ENSG00000274520	3.15206	2.14455	10.2343	0.00137854	0.0672162
ENSG00000129194	-2.21704	2.3135	10.2326	0.00137982	0.0672162
ENSG00000132388	-0.782753	4.63553	10.2284	0.00138295	0.0672927
ENSG00000139209	-3.12877	1.85788	10.2245	0.00138585	0.0673578
ENSG00000063244	0.63656	5.74461	10.2166	0.00139185	0.0675734
ENSG00000104904	-0.577294	5.82758	10.2092	0.00139741	0.0677671
ENSG00000274652	-1.48202	3.06291	10.2037	0.00140163	0.0678956
ENSG00000173786	1.20947	3.72904	10.1853	0.00141562	0.0684489
ENSG00000187955	-1.79748	2.6723	10.1846	0.00141622	0.0684489
ENSG00000231081	4.50121	1.81047	10.1806	0.0014193	0.0684884
ENSG00000198589	-1.04128	3.88467	10.1794	0.0014202	0.0684884
ENSG00000100997	-1.17922	3.58006	10.1751	0.00142349	0.0685701
ENSG00000134709	-1.7456	2.72344	10.1455	0.00144651	0.0696018
ENSG00000130741	-0.539458	6.33675	10.141	0.00145007	0.0696952
ENSG00000076716	-0.540525	6.94143	10.1272	0.00146096	0.0701409
ENSG00000207146	2.12835	2.64939	10.1192	0.00146736	0.0703696
ENSG00000236714	-3.02599	1.88439	10.0968	0.00148528	0.0711224
ENSG00000178573	2.26737	2.54435	10.0955	0.00148635	0.0711224
ENSG00000178222	2.56205	2.37535	10.0928	0.00148848	0.0711455
ENSG00000277437	-1.02336	12.9142	10.0898	0.00149091	0.071183
ENSG00000124575	-0.557466	8.87089	10.0859	0.00149407	0.0712552
ENSG00000135269	-1.83397	2.62379	10.0778	0.00150068	0.0714415
ENSG00000058085	-2.77953	1.98327	10.077	0.00150128	0.0714415
ENSG00000138757	-0.584258	5.71059	10.0745	0.00150337	0.071462
ENSG00000201882	-0.76959	5.9416	10.0673	0.00150921	0.071661
ENSG00000140450	-2.1331	2.36047	10.0529	0.00152108	0.0721451
ENSG00000276047	-1.32436	3.29372	10.0418	0.00153025	0.0725005
ENSG00000166025	1.17865	3.75857	10.0296	0.00154041	0.0729021
ENSG00000160285	0.991223	4.15624	10.0119	0.00155535	0.0735284
ENSG00000107077	-1.73461	2.7209	9.99616	0.00156867	0.0740774
ENSG00000099337	-2.0197	2.44355	9.99001	0.00157392	0.074244
ENSG00000182199	-0.712858	4.87995	9.98038	0.00158217	0.074552
ENSG00000223131	-0.829354	4.6726	9.96823	0.00159264	0.0749472
ENSG00000197993	3.1263	2.13219	9.9652	0.00159527	0.0749472
ENSG00000103067	-1.65361	2.81195	9.96463	0.00159576	0.0749472
ENSG00000133818	-0.80788	4.50801	9.92262	0.0016326	0.0765149
ENSG00000264720	-4.25729	1.53077	9.92252	0.00163269	0.0765149
ENSG00000196323	-1.01439	3.91605	9.91824	0.00163649	0.0766099
ENSG00000253939	-3.58772	1.69739	9.90891	0.00164481	0.0769161
ENSG00000227838	-3.31058	1.77567	9.9066	0.00164687	0.0769295
ENSG00000166407	4.13934	1.86299	9.90153	0.00165141	0.0770582
ENSG00000171724	0.790271	4.70082	9.88198	0.00166905	0.0777384
ENSG00000155093	2.91723	2.19836	9.88139	0.00166959	0.0777384
ENSG00000133169	0.577051	6.11472	9.87076	0.00167926	0.0779831
ENSG00000251598	-4.24988	1.52838	9.8689	0.00168096	0.0779831
ENSG00000202031	-1.63234	2.82553	9.86842	0.0016814	0.0779831
ENSG00000122507	-1.89199	2.54516	9.86769	0.00168206	0.0779831
ENSG00000099800	-0.58048	5.7558	9.84972	0.00169858	0.0786644
ENSG00000108848	0.677217	5.14889	9.83795	0.00170948	0.0790844
ENSG00000182903	-0.927654	4.13568	9.83207	0.00171495	0.0792529
ENSG00000149090	2.43623	2.41383	9.82327	0.00172318	0.0795479
ENSG00000178235	2.73638	2.26286	9.81832	0.00172782	0.0796421
ENSG00000170540	0.721886	4.94543	9.81717	0.00172891	0.0796421
ENSG00000183908	3.20633	2.09036	9.81412	0.00173177	0.0796892
ENSG00000267890	-3.41251	1.73756	9.80365	0.00174166	0.0800587
ENSG00000174951	-2.1923	2.29033	9.79363	0.00175117	0.0804106
ENSG00000226887	-2.0428	2.40272	9.7757	0.00176833	0.0811125
ENSG00000128016	-2.10921	2.34919	9.76624	0.00177746	0.0814446
ENSG00000186439	-4.21996	1.53006	9.75238	0.00179091	0.0819738
ENSG00000105993	-0.978759	3.98337	9.73478	0.00180814	0.0826749
ENSG00000264585	-0.726724	5.85608	9.72925	0.00181358	0.0828362
ENSG00000115808	-1.12174	3.64184	9.71379	0.00182891	0.083448
ENSG00000165458	0.990003	4.11733	9.7113	0.00183139	0.0834688
ENSG00000250320	-3.21121	1.79095	9.70945	0.00183323	0.0834688
ENSG00000130985	-0.530968	6.42253	9.70088	0.00184179	0.0837706
ENSG00000138622	-1.667	2.76458	9.68382	0.00185898	0.0843384
ENSG00000173262	-1.04093	3.82161	9.68304	0.00185977	0.0843384
ENSG00000207367	-0.646426	5.18836	9.68268	0.00186013	0.0843384
ENSG00000171105	-1.25267	3.37684	9.67902	0.00186384	0.0844178
ENSG00000201448	1.60845	3.08168	9.66477	0.00187835	0.084986
ENSG00000090013	-1.46561	3.02508	9.65519	0.00188818	0.0853412
ENSG00000104899	1.74274	2.92613	9.64621	0.00189743	0.0855345
ENSG00000167941	3.87098	1.90245	9.64619	0.00189745	0.0855345
ENSG00000227682	-0.686072	4.94502	9.64528	0.00189839	0.0855345
ENSG00000115457	-0.844598	6.20741	9.64117	0.00190264	0.0856368
ENSG00000077150	-1.322	3.2482	9.6257	0.00191873	0.0862712
ENSG00000164587	-0.651808	5.10604	9.62311	0.00192144	0.0863029
ENSG00000171456	1.68405	2.98231	9.61521	0.00192972	0.086585
ENSG00000008988	-0.577785	5.93268	9.60246	0.00194317	0.0870981
ENSG00000149480	0.724593	4.89885	9.59826	0.00194762	0.0872069
ENSG00000103154	2.59407	2.31237	9.59587	0.00195016	0.0872303
ENSG00000197122	1.17798	3.7037	9.59289	0.00195333	0.0872816
ENSG00000114023	-1.43425	3.06219	9.57954	0.00196758	0.0878275
ENSG00000125850	-3.46288	1.70533	9.56875	0.00197917	0.088254
ENSG00000162772	-1.50009	2.96446	9.55772	0.0019911	0.0886943
ENSG00000147119	0.98757	4.10747	9.54605	0.0020038	0.0891679
ENSG00000182866	-1.36845	3.16024	9.54318	0.00200694	0.0892158
ENSG00000200534	-0.817714	6.23303	9.52368	0.00202837	0.0900759
ENSG00000176406	-2.07944	2.34661	9.50996	0.00204359	0.0905903
ENSG00000117448	-0.634483	5.18099	9.50947	0.00204415	0.0905903
ENSG00000206623	-4.19885	1.511	9.50693	0.00204698	0.0906228
ENSG00000121060	-1.56653	2.86696	9.50134	0.00205322	0.0908062
ENSG00000176654	-1.55392	2.8835	9.48432	0.00207235	0.0915585
ENSG00000145293	-0.710789	4.8001	9.46416	0.00209526	0.092476
ENSG00000142549	0.730799	4.848	9.45416	0.00210671	0.0928864
ENSG00000143819	-1.20542	3.43869	9.45165	0.00210959	0.0929188
ENSG00000221634	4.3986	1.76633	9.44927	0.00211234	0.0929449
ENSG00000259001	-0.747795	11.8158	9.44009	0.00212293	0.093316
ENSG00000164111	-0.592066	5.46264	9.43498	0.00212886	0.0934815
ENSG00000112297	-2.51719	2.05384	9.42642	0.00213882	0.0938236
ENSG00000169071	1.69669	2.94495	9.42176	0.00214426	0.0939667
ENSG00000221923	-1.9824	2.41517	9.40847	0.00215986	0.0944665
ENSG00000138772	-2.56943	2.02576	9.40832	0.00216003	0.0944665
ENSG00000186310	-0.688916	4.89419	9.406	0.00216276	0.0944902
ENSG00000200275	-0.657506	5.13133	9.39569	0.00217496	0.0949272
ENSG00000107295	-2.71057	1.95571	9.39001	0.00218172	0.0951259
ENSG00000184635	-1.38857	3.10648	9.38574	0.0021868	0.0952513
ENSG00000140743	-1.07703	3.69761	9.37946	0.0021943	0.0954819
ENSG00000094916	0.585103	5.70627	9.37408	0.00220075	0.0956353
ENSG00000168003	-0.613526	5.31859	9.37283	0.00220225	0.0956353
ENSG00000272034	-0.782054	4.51689	9.36911	0.00220673	0.0957335
ENSG00000241431	-0.594562	5.47449	9.35347	0.00222564	0.0964253
ENSG00000136830	0.917589	4.25149	9.35223	0.00222714	0.0964253
ENSG00000260362	-1.6571	2.73612	9.34223	0.00223933	0.0968186
ENSG00000124302	-2.18876	2.24771	9.34111	0.0022407	0.0968186
ENSG00000076770	2.56364	2.30101	9.33802	0.00224448	0.0968348
ENSG00000213214	-1.69312	2.69414	9.33593	0.00224704	0.0968348
ENSG00000163755	-1.21428	3.40553	9.33531	0.0022478	0.0968348
ENSG00000186766	-4.10072	1.52866	9.32243	0.00226366	0.0974208
ENSG00000163430	-0.637264	5.12778	9.31607	0.00227153	0.0976622
ENSG00000251764	-4.16944	1.50136	9.30405	0.00228647	0.098207
ENSG00000171302	1.15975	3.70041	9.29767	0.00229445	0.0984517
ENSG00000100814	-0.873545	4.21726	9.29257	0.00230085	0.0986285
ENSG00000008323	-1.82554	2.54646	9.27396	0.00232434	0.0995367
ENSG00000199697	4.37239	1.75085	9.2708	0.00232836	0.099551
ENSG00000091986	2.37791	2.39043	9.27007	0.00232929	0.099551
ENSG00000157303	-2.85565	1.88159	9.25898	0.00234343	0.100057
ENSG00000177606	-1.1094	3.60384	9.2545	0.00234917	0.100203
ENSG00000106829	1.11345	3.82929	9.24632	0.0023597	0.100544
ENSG00000151224	-3.3801	1.70316	9.24467	0.00236182	0.100544
ENSG00000170775	-3.05834	1.80305	9.23198	0.00237825	0.101143
ENSG00000148677	3.75145	1.88918	9.22478	0.00238761	0.101442
ENSG00000146530	-1.53421	2.87613	9.2164	0.00239856	0.101629
ENSG00000071127	-0.617897	5.22487	9.21587	0.00239926	0.101629
ENSG00000103335	-2.11884	2.2858	9.21437	0.00240123	0.101629
ENSG00000006606	-3.78721	1.59591	9.21421	0.00240143	0.101629
ENSG00000166900	-1.29552	3.24047	9.20914	0.0024081	0.101812
ENSG00000171219	-2.39809	2.09936	9.20045	0.00241955	0.102196
ENSG00000188042	1.28195	3.46647	9.18525	0.00243973	0.102822
ENSG00000164236	-2.21471	2.21445	9.18513	0.00243989	0.102822
ENSG00000172197	-2.19642	2.22607	9.18391	0.00244152	0.102822
ENSG00000105289	-1.79238	2.56875	9.17946	0.00244746	0.102972
ENSG00000124541	0.70947	4.88685	9.15158	0.00248503	0.104451
ENSG00000130702	-1.00904	3.82386	9.13253	0.00251104	0.105442
ENSG00000204628	-0.512126	7.25142	9.12695	0.00251871	0.105661
ENSG00000088298	-1.32327	3.18142	9.12345	0.00252354	0.105727
ENSG00000131473	0.532862	6.52913	9.12209	0.00252542	0.105727
ENSG00000146701	-0.650572	5.028	9.11906	0.0025296	0.105727
ENSG00000134532	3.05084	2.07568	9.11872	0.00253007	0.105727
ENSG00000143869	3.57435	1.92283	9.10455	0.00254975	0.106446
ENSG00000213023	-2.64284	1.96045	9.09928	0.0025571	0.10665
ENSG00000154928	1.83017	2.77335	9.09488	0.00256326	0.106804
ENSG00000182670	1.61481	2.99475	9.0905	0.0025694	0.106957
ENSG00000131914	-0.535881	8.39794	9.08128	0.00258239	0.107394
ENSG00000161016	-0.702916	8.61688	9.06886	0.00259999	0.108022
ENSG00000110321	-0.546378	6.02637	9.0528	0.00262292	0.10887
ENSG00000140988	-0.55378	7.5807	9.04615	0.00263248	0.109162
ENSG00000200942	2.05565	2.57571	9.04409	0.00263546	0.109181
ENSG00000138709	-1.46682	2.94752	9.03699	0.00264571	0.109415
ENSG00000100625	-1.72405	2.62465	9.03666	0.00264619	0.109415
ENSG00000095066	-1.33607	3.14748	9.01772	0.00267375	0.110449
ENSG00000180855	-3.16008	1.75053	9.01171	0.00268256	0.110683
ENSG00000182752	3.04248	2.06653	9.01036	0.00268453	0.110683
ENSG00000185669	-2.43403	2.05991	9.00821	0.0026877	0.110708
ENSG00000183087	-2.12288	2.26047	8.99672	0.00270465	0.1113
ENSG00000130513	-3.22768	1.72836	8.99039	0.00271404	0.11158
ENSG00000183691	3.69861	1.87898	8.98532	0.00272157	0.111703
ENSG00000197024	-0.69053	4.8118	8.9849	0.00272219	0.111703
ENSG00000117632	-0.556885	5.76933	8.98212	0.00272635	0.111723
ENSG00000150907	-0.914796	4.05034	8.9811	0.00272786	0.111723
ENSG00000137818	-0.585068	5.53158	8.9767	0.00273444	0.111887
ENSG00000130287	2.00352	2.61027	8.97002	0.00274446	0.11219
ENSG00000117154	-1.96492	2.38298	8.96701	0.00274899	0.112269
ENSG00000146112	0.929484	4.1591	8.94187	0.00278708	0.113651
ENSG00000200310	-0.817629	4.33974	8.94122	0.00278807	0.113651
ENSG00000130707	-1.23949	3.30462	8.92205	0.00281748	0.114741
ENSG00000152939	-1.99411	2.35295	8.90368	0.00284596	0.115792
ENSG00000105707	-2.44112	2.04284	8.86831	0.00290164	0.117946
ENSG00000261115	-2.21201	2.18261	8.85537	0.00292227	0.118673
ENSG00000264169	-0.622374	7.22457	8.85327	0.00292565	0.118699
ENSG00000156970	-0.585957	5.41343	8.84578	0.00293768	0.119075
ENSG00000163453	3.18857	2.00124	8.82932	0.00296429	0.120041
ENSG00000163017	1.89696	2.68155	8.82645	0.00296896	0.120118
ENSG00000168036	0.610452	5.32257	8.81702	0.00298434	0.120627
ENSG00000170606	-0.513756	6.65846	8.8053	0.00300356	0.121227
ENSG00000184205	1.20166	3.55518	8.80456	0.00300479	0.121227
ENSG00000170382	2.83858	2.12309	8.79794	0.0030157	0.121554
ENSG00000198046	-4.01441	1.5064	8.79535	0.00301999	0.121613
ENSG00000199168	2.49807	2.27349	8.78949	0.0030297	0.1218
ENSG00000046647	-1.35265	3.08956	8.78916	0.00303026	0.1218
ENSG00000188766	2.42686	2.31254	8.78373	0.00303929	0.122049
ENSG00000269246	2.26236	2.40985	8.76792	0.00306575	0.122997
ENSG00000197147	-2.38898	2.0615	8.76332	0.0030735	0.123194
ENSG00000241529	-0.67234	6.35012	8.75704	0.00308409	0.123504
ENSG00000273742	-4.08508	1.47508	8.74476	0.00310493	0.124223
ENSG00000131969	-2.7926	1.86101	8.73382	0.00312362	0.124668
ENSG00000079691	-1.154	3.44277	8.73346	0.00312424	0.124668
ENSG00000166086	0.994727	3.97023	8.73318	0.00312471	0.124668
ENSG00000267254	-2.76385	1.87253	8.72654	0.00313611	0.124923
ENSG00000111252	-1.07235	3.61795	8.72609	0.00313689	0.124923
ENSG00000166342	-3.81954	1.54881	8.71878	0.00314948	0.125309
ENSG00000127946	0.604981	5.3313	8.71243	0.00316047	0.125502
ENSG00000269867	-0.730415	6.92119	8.71173	0.00316169	0.125502
ENSG00000064102	-0.912356	4.01833	8.71095	0.00316304	0.125502
ENSG00000171425	-0.946376	3.92133	8.68542	0.00320765	0.127155
ENSG00000200525	-4.07493	1.47177	8.67959	0.00321793	0.127446
ENSG00000113328	-0.528336	6.20996	8.67544	0.00322527	0.12762
ENSG00000158321	0.835565	4.37724	8.67057	0.0032339	0.127844
ENSG00000237550	-0.567618	7.60099	8.66455	0.00324459	0.12815
ENSG00000079102	-2.85533	1.82886	8.66051	0.00325179	0.128317
ENSG00000176978	-2.49209	1.99495	8.65351	0.00326431	0.128693
ENSG00000230316	2.16246	2.4564	8.65	0.00327062	0.128824
ENSG00000137193	-0.748238	4.52844	8.64572	0.00327831	0.12901
ENSG00000258441	1.30651	3.35471	8.642	0.003285	0.129155
ENSG00000225663	-1.36421	3.04971	8.63631	0.00329528	0.129376
ENSG00000207650	2.15552	2.46111	8.63558	0.0032966	0.129376
ENSG00000266525	-4.06453	1.4689	8.6133	0.00333718	0.130627
ENSG00000234741	-0.617903	5.10772	8.61325	0.00333727	0.130627
ENSG00000063180	-1.07562	3.59497	8.61233	0.00333895	0.130627
ENSG00000252532	4.27128	1.7115	8.61144	0.00334058	0.130627
ENSG00000278274	-0.771396	7.20595	8.60349	0.0033552	0.131016
ENSG00000124160	0.852403	4.31951	8.60274	0.00335658	0.131016
ENSG00000212534	-1.40073	2.98997	8.59775	0.00336578	0.131256
ENSG00000198355	-1.10224	3.53228	8.59565	0.00336967	0.13129
ENSG00000206822	1.31561	3.33508	8.56375	0.00342923	0.13349
ENSG00000188848	-1.40265	2.97934	8.55465	0.00344641	0.134038
ENSG00000120896	-1.38447	3.00593	8.5369	0.00348019	0.13523
ENSG00000107281	-1.82892	2.45873	8.53431	0.00348513	0.1353
ENSG00000128683	3.57484	1.86682	8.5259	0.00350127	0.135805
ENSG00000140835	-2.52865	1.96246	8.52045	0.00351179	0.136079
ENSG00000112562	-3.1078	1.72595	8.51897	0.00351464	0.136079
ENSG00000114019	0.935457	4.08344	8.5153	0.00352172	0.136106
ENSG00000081913	-1.05837	3.61925	8.51481	0.00352268	0.136106
ENSG00000236372	-3.36564	1.64753	8.51371	0.0035248	0.136106
ENSG00000132692	-2.6514	1.90197	8.51114	0.00352979	0.136177
ENSG00000234026	-4.04752	1.46316	8.50595	0.00353987	0.136444
ENSG00000239224	-0.684955	4.76089	8.49964	0.00355217	0.136796
ENSG00000015153	3.54383	1.8711	8.49034	0.00357037	0.137375
ENSG00000269349	-2.73338	1.86287	8.47899	0.00359271	0.138065
ENSG00000068366	0.751224	4.61832	8.4777	0.00359526	0.138065
ENSG00000137942	-0.639822	4.95731	8.47397	0.00360265	0.138065
ENSG00000212389	-4.04233	1.4614	8.47344	0.00360369	0.138065
ENSG00000105131	-1.74224	2.53827	8.47315	0.00360427	0.138065
ENSG00000005022	-0.522978	6.25372	8.47048	0.00360957	0.13812
ENSG00000160685	-1.71244	2.5706	8.46919	0.00361211	0.13812
ENSG00000122126	1.10229	3.69775	8.46129	0.00362784	0.138599
ENSG00000264395	-4.0398	1.46061	8.45762	0.00363517	0.138756
ENSG00000185187	-2.32638	2.06785	8.45275	0.00364492	0.139006
ENSG00000234261	-3.12456	1.71375	8.43994	0.00367069	0.139865
ENSG00000180530	1.55008	2.98539	8.42209	0.0037069	0.14112
ENSG00000203326	-1.39186	2.97476	8.40179	0.00374852	0.142579
ENSG00000025156	1.14369	3.60408	8.39251	0.0037677	0.143183
ENSG00000275803	-0.68406	4.73723	8.39001	0.00377289	0.143254
ENSG00000136026	0.590123	5.39792	8.3833	0.00378685	0.143656
ENSG00000008083	-0.546676	6.70072	8.38072	0.00379222	0.143656
ENSG00000143612	-0.742942	4.50234	8.38012	0.00379347	0.143656
ENSG00000253348	-2.57522	1.92499	8.37708	0.00379983	0.143771
ENSG00000207047	3.1514	1.97094	8.3707	0.00381319	0.144151
ENSG00000031698	-0.608642	5.11808	8.36774	0.00381941	0.144259
ENSG00000173812	-0.624027	5.0225	8.36151	0.00383252	0.144628
ENSG00000241333	-4.02236	1.45545	8.34941	0.00385813	0.145468
ENSG00000184363	-4.02148	1.45528	8.344	0.00386962	0.145774
ENSG00000120256	-1.70655	2.55955	8.3343	0.00389034	0.146272
ENSG00000207245	-0.819684	5.59014	8.33346	0.00389214	0.146272
ENSG00000280780	-1.07351	3.55368	8.33306	0.003893	0.146272
ENSG00000275110	-0.983464	12.441	8.32657	0.00390694	0.146619
ENSG00000160200	-0.709021	4.62173	8.325	0.00391032	0.146619
ENSG00000137642	-1.33179	3.06101	8.32402	0.00391242	0.146619
ENSG00000134369	1.2849	3.34132	8.30983	0.0039431	0.147641
ENSG00000160229	-1.53464	2.75753	8.29228	0.0039814	0.148946
ENSG00000111676	0.607867	5.23698	8.28815	0.00399047	0.149105
ENSG00000092421	-0.573722	5.37931	8.28719	0.00399257	0.149105
ENSG00000250328	-3.42229	1.61281	8.2815	0.0040051	0.149444
ENSG00000114315	1.3029	3.30929	8.27729	0.00401439	0.149662
ENSG00000111799	1.51786	3.00269	8.27206	0.00402598	0.149964
ENSG00000205189	1.39918	3.16403	8.26856	0.00403374	0.150124
ENSG00000222244	-1.7018	2.55856	8.2569	0.00405974	0.150961
ENSG00000169715	-2.66143	1.8748	8.25493	0.00406415	0.150996
ENSG00000233799	3.29868	1.91096	8.22672	0.0041278	0.153229
ENSG00000205744	-2.70395	1.85169	8.22387	0.00413429	0.153338
ENSG00000166828	-3.94178	1.47321	8.21612	0.00415199	0.153754
ENSG00000131477	1.08589	3.69384	8.21565	0.00415307	0.153754
ENSG00000112852	-2.27869	2.07187	8.21428	0.0041562	0.153754
ENSG00000253170	-3.99719	1.44771	8.19553	0.00419938	0.155219
ENSG00000259432	-3.418	1.60598	8.19365	0.00420372	0.155247
ENSG00000128610	2.08159	2.45693	8.18705	0.00421904	0.155648
ENSG00000130726	-0.493499	7.1782	8.1847	0.00422452	0.155648
ENSG00000198561	-0.656312	4.81905	8.18432	0.0042254	0.155648
ENSG00000178741	-0.593911	5.14902	8.17221	0.0042537	0.156557
ENSG00000228549	-1.66724	2.58272	8.16713	0.00426563	0.156863
ENSG00000106789	-1.33467	3.03122	8.14812	0.00431059	0.158381
ENSG00000148175	-1.42814	2.8845	8.13805	0.00433459	0.159128
ENSG00000207342	4.19256	1.67715	8.12924	0.00435569	0.159767
ENSG00000207326	-3.14053	1.68102	8.11976	0.00437852	0.160432
ENSG00000204352	-1.56215	2.70104	8.11863	0.00438126	0.160432
ENSG00000198914	3.55259	1.8299	8.11175	0.00439793	0.160906
ENSG00000200403	4.18892	1.67548	8.10755	0.00440813	0.161012
ENSG00000068697	-0.630641	4.93338	8.10749	0.00440826	0.161012
ENSG00000108518	-0.462409	7.25352	8.0901	0.00445077	0.162427
ENSG00000100116	-1.2334	3.1967	8.08743	0.00445733	0.162428
ENSG00000197385	-2.14362	2.14684	8.08703	0.00445831	0.162428
ENSG00000238482	-2.75501	1.81717	8.07522	0.00448747	0.163236
ENSG00000148204	1.8874	2.59628	8.07498	0.00448806	0.163236
ENSG00000248627	-3.97424	1.44124	8.05759	0.00453133	0.164671
ENSG00000105355	0.737286	4.59266	8.0523	0.00454458	0.165014
ENSG00000151012	-2.24401	2.07583	8.04276	0.00456859	0.165747
ENSG00000119969	-0.537577	5.54046	8.03547	0.004587	0.166275
ENSG00000109851	3.65117	1.7962	8.02989	0.00460116	0.16647
ENSG00000213923	-1.05341	3.55702	8.02907	0.00460325	0.16647
ENSG00000158716	-0.993449	3.69892	8.0288	0.00460394	0.16647
ENSG00000198995	1.42288	3.10322	8.02162	0.00462221	0.166991
ENSG00000122642	1.72435	2.74024	8.01712	0.00463371	0.167267
ENSG00000125731	-3.06197	1.69652	8.01108	0.0046492	0.167621
ENSG00000086758	-0.529318	5.63017	8.01026	0.0046513	0.167621
ENSG00000196247	-1.3431	2.99541	8.00746	0.0046585	0.167741
ENSG00000148296	0.675364	4.82416	7.98989	0.00470391	0.169226
ENSG00000187325	1.35619	3.18467	7.98849	0.00470756	0.169226
ENSG00000103549	0.810987	4.34373	7.9846	0.00471769	0.169449
ENSG00000259932	-0.593224	5.8686	7.98237	0.00472351	0.169478
ENSG00000074071	-0.46662	6.818	7.98127	0.00472636	0.169478
ENSG00000199350	-0.935694	3.83944	7.97832	0.00473409	0.169615
ENSG00000179091	-0.629465	4.91127	7.97407	0.00474521	0.169872
ENSG00000134775	1.37784	3.15027	7.96707	0.00476359	0.170389
ENSG00000207590	-3.95816	1.43606	7.9622	0.00477644	0.170707
ENSG00000184117	-0.608769	5.02604	7.95658	0.00479129	0.171096
ENSG00000101811	0.882519	4.13575	7.95355	0.00479932	0.171242
ENSG00000180447	1.88293	2.58329	7.94971	0.00480951	0.171464
ENSG00000163683	-1.77291	2.44179	7.94403	0.00482461	0.17186
ENSG00000212171	-2.62516	1.85853	7.93763	0.00484171	0.172327
ENSG00000264660	3.31825	1.87669	7.93189	0.00485709	0.17264
ENSG00000178162	-1.83176	2.38325	7.93138	0.00485848	0.17264
ENSG00000204516	-1.3338	2.99948	7.91392	0.00490557	0.17417
ENSG00000147050	-0.805713	4.21333	7.91183	0.00491126	0.174229
ENSG00000276730	-3.94741	1.43221	7.899	0.00494621	0.17519
ENSG00000164237	-1.57054	2.66096	7.89891	0.00494645	0.17519
ENSG00000221500	-0.952139	3.78742	7.89283	0.0049631	0.175635
ENSG00000173068	-1.79931	2.40868	7.88631	0.00498103	0.176125
ENSG00000115414	0.743126	4.53785	7.87676	0.00500741	0.176914
ENSG00000135842	-1.85587	2.35285	7.86923	0.00502829	0.177418
ENSG00000139200	1.38743	3.12295	7.86865	0.00502992	0.177418
ENSG00000134294	-0.535787	5.63082	7.85976	0.00505471	0.178027
ENSG00000198976	-3.94065	1.43105	7.85951	0.0050554	0.178027
ENSG00000275616	-0.624545	9.79725	7.84994	0.00508224	0.178826
ENSG00000198931	-0.587527	5.11346	7.84371	0.00509979	0.179298
ENSG00000284463	-1.11727	3.38912	7.83555	0.00512285	0.179962
ENSG00000123689	-2.26706	2.03957	7.83065	0.00513678	0.180147
ENSG00000197008	-1.04754	3.53651	7.83	0.0051386	0.180147
ENSG00000170925	-2.85488	1.75321	7.82929	0.00514063	0.180147
ENSG00000233393	-2.78622	1.77923	7.8244	0.00515456	0.180365
ENSG00000275219	-0.61286	9.80838	7.82418	0.00515519	0.180365
ENSG00000163041	-0.586332	5.10886	7.81787	0.0051732	0.180849
ENSG00000134594	1.98554	2.48267	7.81293	0.00518737	0.181092
ENSG00000147383	0.942317	3.95652	7.81176	0.00519072	0.181092
ENSG00000146776	-1.44672	2.81367	7.81103	0.00519284	0.181092
ENSG00000142507	-0.486371	6.2873	7.80961	0.00519692	0.181092
ENSG00000237087	-2.15086	2.11162	7.80438	0.00521198	0.18147
ENSG00000179262	-0.604523	5.01814	7.80232	0.00521792	0.181531
ENSG00000199525	-0.651951	4.7719	7.79951	0.00522605	0.181667
ENSG00000228594	-1.36315	2.93518	7.79646	0.00523486	0.181827
ENSG00000252739	4.13377	1.65227	7.78585	0.00526571	0.182752
ENSG00000250947	-3.48654	1.55277	7.78137	0.00527879	0.183059
ENSG00000029993	0.558702	6.49716	7.76602	0.00532381	0.184472
ENSG00000092853	0.679648	4.75854	7.76445	0.00532846	0.184485
ENSG00000178773	-2.28586	2.01846	7.75301	0.0053623	0.185508
ENSG00000100304	-0.705274	4.53554	7.74966	0.00537226	0.185704
ENSG00000137872	3.20193	1.88814	7.74739	0.00537903	0.18579
ENSG00000150093	-0.505538	5.83987	7.74391	0.00538939	0.185999
ENSG00000118007	1.30624	3.22412	7.73596	0.00541316	0.18667
ENSG00000205213	-0.823154	4.12396	7.72802	0.00543704	0.18734
ENSG00000198646	1.58841	2.84425	7.72661	0.00544127	0.18734
ENSG00000143387	2.02328	2.44288	7.71951	0.00546273	0.187929
ENSG00000158764	-3.77251	1.47332	7.71536	0.0054753	0.188212
ENSG00000261367	3.4677	1.8115	7.7093	0.00549371	0.188642
ENSG00000109854	-1.419	2.83822	7.70702	0.00550065	0.188642
ENSG00000124831	-1.20778	3.18787	7.70694	0.0055009	0.188642
ENSG00000124766	-0.575464	5.82067	7.70265	0.00551399	0.18894
ENSG00000107201	-1.67245	2.51558	7.70041	0.00552083	0.189025
ENSG00000132970	0.938782	3.94311	7.69558	0.00553563	0.189382
ENSG00000207632	4.11732	1.64734	7.69223	0.00554591	0.189583
ENSG00000056277	1.25312	3.30256	7.69013	0.00555235	0.189653
ENSG00000178445	-1.08238	3.43842	7.68548	0.00556668	0.189993
ENSG00000163251	-0.923611	3.82433	7.68277	0.00557507	0.190129
ENSG00000250317	-0.919778	3.83425	7.68062	0.00558169	0.190204
ENSG00000252643	4.11458	1.64647	7.67676	0.00559365	0.190462
ENSG00000198752	-0.66978	4.66604	7.66913	0.00561734	0.191118
ENSG00000212588	-0.691661	7.60367	7.65333	0.00566675	0.192647
ENSG00000177932	-1.15302	3.2823	7.64164	0.00570361	0.193748
ENSG00000056487	-1.08292	3.42837	7.63282	0.00573158	0.194545
ENSG00000166206	-1.1949	3.19927	7.62635	0.00575215	0.19509
ENSG00000253030	2.79604	2.01721	7.62143	0.00576787	0.19547
ENSG00000207508	-3.13352	1.63654	7.60227	0.0058295	0.197404
ENSG00000263361	-2.99408	1.68172	7.60073	0.00583448	0.197417
ENSG00000213722	0.878156	4.08526	7.5936	0.00585759	0.198044
ENSG00000113209	-1.74295	2.42618	7.59021	0.00586862	0.198093
ENSG00000161202	0.750754	4.46861	7.58992	0.00586957	0.198093
ENSG00000228526	-3.73306	1.47254	7.58893	0.00587279	0.198093
ENSG00000265673	-3.89211	1.41722	7.58136	0.0058975	0.198622
ENSG00000104964	-0.961618	3.70702	7.58131	0.00589766	0.198622
ENSG00000274862	-0.602875	9.81396	7.57151	0.00592979	0.199549
ENSG00000199837	-0.708404	6.99163	7.56896	0.0059382	0.199676
ENSG00000182985	1.87315	2.54048	7.56677	0.00594542	0.199763
ENSG00000265660	-1.03574	3.52117	7.56209	0.00596087	0.200127
ENSG00000229531	-3.28326	1.58833	7.56	0.00596779	0.200204
ENSG00000170608	-1.68894	2.47987	7.55691	0.00597804	0.200392
ENSG00000003989	-1.57499	2.60937	7.55442	0.0059863	0.200513
ENSG00000136811	1.18763	3.39173	7.55018	0.00600042	0.20077
ENSG00000238374	2.6256	2.08088	7.54933	0.00600325	0.20077
ENSG00000182195	-0.906437	3.84638	7.54171	0.00602868	0.201464
ENSG00000251775	-2.61014	1.82548	7.53852	0.00603935	0.201665
ENSG00000274621	4.08748	1.63111	7.52524	0.00608405	0.202937
ENSG00000207773	-3.88196	1.41338	7.52441	0.00608685	0.202937
ENSG00000106105	-0.527006	5.76453	7.51353	0.00612374	0.203697
ENSG00000206892	-0.700653	4.51789	7.51283	0.00612611	0.203697
ENSG00000117450	-0.460769	7.32778	7.51222	0.00612817	0.203697
ENSG00000170889	-0.530475	5.44596	7.51213	0.0061285	0.203697
ENSG00000171988	-0.607109	4.94621	7.51063	0.00613359	0.20371
ENSG00000199804	-3.87785	1.4135	7.50142	0.00616502	0.204596
ENSG00000139437	1.87752	2.5298	7.49834	0.00617559	0.204763
ENSG00000197013	-3.12434	1.62939	7.49719	0.00617952	0.204763
ENSG00000197043	0.705537	4.61021	7.49364	0.00619172	0.20501
ENSG00000281566	-0.752611	4.3192	7.4866	0.00621599	0.205656
ENSG00000167641	-1.25841	3.06244	7.48438	0.00622366	0.205752
ENSG00000198848	3.71224	1.7281	7.48279	0.00622913	0.205776
ENSG00000263146	1.38024	3.07721	7.47771	0.00624673	0.206037
ENSG00000127399	-2.64744	1.80311	7.47751	0.00624743	0.206037
ENSG00000278774	-0.620434	9.81147	7.47638	0.00625135	0.206037
ENSG00000283907	-0.771264	8.27378	7.4711	0.00626973	0.206485
ENSG00000198938	-0.659775	11.1729	7.44696	0.00635437	0.209114
ENSG00000207187	-0.592027	5.03184	7.44037	0.00637768	0.209721
ENSG00000164916	1.56067	2.83382	7.42956	0.00641609	0.210824
ENSG00000125651	0.565091	5.27559	7.42736	0.00642395	0.210921
ENSG00000207981	-3.8619	1.4085	7.41295	0.0064756	0.212456
ENSG00000226792	-1.53103	2.64395	7.41019	0.00648556	0.212621
ENSG00000249310	-3.18564	1.60256	7.40218	0.00651448	0.213407
ENSG00000112559	1.06213	3.60859	7.39419	0.00654349	0.214195
ENSG00000116661	-0.9952	3.59315	7.38744	0.00656808	0.214837
ENSG00000226169	-2.98755	1.66315	7.37879	0.00659976	0.21571
ENSG00000184613	-1.42146	2.78541	7.37182	0.00662537	0.216384
ENSG00000163840	-1.88963	2.26029	7.36665	0.00664445	0.216843
ENSG00000203635	-2.89369	1.69423	7.36528	0.00664952	0.216845
ENSG00000206629	-0.761208	4.26852	7.3574	0.00667872	0.217633
ENSG00000058091	1.24312	3.26312	7.35156	0.00670045	0.218176
ENSG00000134333	-0.568286	5.62107	7.34708	0.00671717	0.218556
ENSG00000074219	0.624298	4.92659	7.34526	0.006724	0.218613
ENSG00000137693	0.613925	4.9844	7.34373	0.0067297	0.218634
ENSG00000229335	-2.2431	1.99761	7.33884	0.00674804	0.219066
ENSG00000266794	-0.56639	5.14579	7.33033	0.00678008	0.21994
ENSG00000176532	-2.14432	2.05855	7.31706	0.0068303	0.221403
ENSG00000109113	-0.769333	4.23037	7.31543	0.00683651	0.221438
ENSG00000237649	0.519783	5.6556	7.30508	0.00687598	0.22255
ENSG00000147255	-1.33069	2.91245	7.29755	0.00690487	0.223315
ENSG00000199781	4.04556	1.61698	7.29623	0.00690994	0.223315
ENSG00000105281	-0.535265	5.38489	7.28656	0.00694724	0.224352
ENSG00000197647	-3.70062	1.45183	7.28057	0.00697043	0.224933
ENSG00000188706	1.05681	3.60369	7.27427	0.00699495	0.225475
ENSG00000109586	-1.16367	3.2028	7.27357	0.00699766	0.225475
ENSG00000130300	3.46706	1.76278	7.25718	0.00706181	0.227373
ENSG00000125753	-0.54331	5.25748	7.2551	0.00706998	0.227466
ENSG00000104332	0.714602	6.61494	7.24869	0.00709526	0.228109
ENSG00000171148	-0.936886	3.71404	7.2422	0.00712095	0.228765
ENSG00000029534	-3.16309	1.59231	7.22083	0.00720623	0.231333
ENSG00000254656	3.99039	1.62903	7.21828	0.00721647	0.23149
ENSG00000182952	-0.596038	4.9321	7.2125	0.00723975	0.232064
ENSG00000272541	-3.33352	1.54261	7.20958	0.00725156	0.23227
ENSG00000055163	-1.2582	3.01548	7.19012	0.00733061	0.234629
ENSG00000283296	-2.78636	1.71657	7.18245	0.00736201	0.235366
ENSG00000199248	-1.94955	2.1869	7.18183	0.00736455	0.235366
ENSG00000068308	0.638216	4.82215	7.174	0.00739676	0.236157
ENSG00000196814	1.77578	2.5726	7.17316	0.00740022	0.236157
ENSG00000122359	-1.4247	2.75249	7.16887	0.00741797	0.236548
ENSG00000252546	-3.81654	1.39579	7.16652	0.00742766	0.236683
ENSG00000128923	-1.24111	3.0418	7.1651	0.00743356	0.236696
ENSG00000158710	-0.902149	3.79196	7.15508	0.00747521	0.237847
ENSG00000101665	1.34802	3.06995	7.14723	0.00750797	0.238552
ENSG00000228624	-2.39954	1.8868	7.14713	0.00750839	0.238552
ENSG00000204272	-0.736786	4.31101	7.14531	0.00751605	0.238619
ENSG00000165655	3.75228	1.68081	7.13989	0.00753876	0.239165
ENSG00000266228	4.01581	1.60675	7.13773	0.00754788	0.239229
ENSG00000142156	-0.612978	4.82696	7.13567	0.00755654	0.239229
ENSG00000166105	-1.85805	2.25826	7.13547	0.00755738	0.239229
ENSG00000148468	0.68897	4.60109	7.12061	0.00762026	0.240906
ENSG00000207360	-0.989258	3.56096	7.11822	0.00763045	0.240906
ENSG00000154914	-3.0705	1.61079	7.11792	0.00763173	0.240906
ENSG00000198804	-0.6319	11.578	7.11769	0.00763268	0.240906
ENSG00000182168	3.55483	1.72404	7.10471	0.00768817	0.24248
ENSG00000206532	2.47107	2.09146	7.09871	0.00771397	0.243117
ENSG00000102409	-0.572889	5.03525	7.07981	0.00779574	0.245515
ENSG00000283378	1.16475	3.35716	7.07162	0.00783145	0.246458
ENSG00000270951	3.69428	1.68747	7.06962	0.00784018	0.246458
ENSG00000170684	-1.43368	2.72444	7.06902	0.00784281	0.246458
ENSG00000131080	-3.65107	1.44392	7.06154	0.00787563	0.24731
ENSG00000259485	-3.46565	1.49231	7.05597	0.00790016	0.2479
ENSG00000162512	0.95649	3.78801	7.05132	0.00792069	0.248364
ENSG00000137309	-0.511396	8.96705	7.04849	0.00793322	0.248485
ENSG00000066777	-0.894082	3.79624	7.04785	0.00793606	0.248485
ENSG00000068078	1.2424	3.21812	7.03958	0.00797278	0.249143
ENSG00000253313	-3.18499	1.56825	7.03869	0.00797673	0.249143
ENSG00000143256	-0.502168	5.6942	7.03803	0.00797969	0.249143
ENSG00000276029	3.99675	1.59783	7.03793	0.00798014	0.249143
ENSG00000187398	-2.64724	1.75677	7.03325	0.008001	0.249614
ENSG00000117139	-0.582216	4.95977	7.03028	0.0080143	0.249849
ENSG00000162734	0.632072	4.81907	7.02813	0.00802391	0.249968
ENSG00000101470	-1.83057	2.26787	7.02181	0.0080523	0.250671
ENSG00000151748	-1.02728	3.45175	7.0174	0.00807212	0.251093
ENSG00000208009	-3.78815	1.38946	7.01622	0.00807747	0.251093
ENSG00000131873	-0.858582	3.8893	7.00168	0.00814334	0.252897
ENSG00000201354	1.78352	2.54619	7.00083	0.00814721	0.252897
ENSG00000202502	-2.41233	1.86375	6.99133	0.00819053	0.254059
ENSG00000181472	0.990155	3.69536	6.9616	0.00832776	0.258131
ENSG00000166922	-1.19926	3.08565	6.96028	0.00833389	0.258136
ENSG00000125520	1.06794	3.52463	6.95729	0.00834783	0.258382
ENSG00000136014	-0.55147	5.12629	6.95287	0.00836846	0.258665
ENSG00000149150	-1.38698	2.77421	6.95278	0.00836893	0.258665
ENSG00000119242	3.54931	1.70841	6.94847	0.00838909	0.259102
ENSG00000132510	1.14309	3.37342	6.9453	0.00840396	0.259376
ENSG00000148737	-0.814534	4.01267	6.94005	0.00842867	0.259953
ENSG00000164649	-0.562421	5.05532	6.93292	0.00846234	0.260805
ENSG00000148908	-1.18877	3.09907	6.9302	0.00847522	0.261016
ENSG00000005102	3.97519	1.59004	6.92656	0.0084925	0.26118
ENSG00000222365	-0.772637	7.58816	6.92653	0.00849264	0.26118
ENSG00000085276	3.57099	1.70076	6.92406	0.00850438	0.261355
ENSG00000165105	-3.11026	1.5795	6.92177	0.00851525	0.261503
ENSG00000121644	-0.761296	4.18431	6.91829	0.00853187	0.261828
ENSG00000253368	-1.13188	3.20762	6.91413	0.00855172	0.262251
ENSG00000124374	-1.04757	3.3873	6.91208	0.00856153	0.262365
ENSG00000174233	1.50218	2.82204	6.89671	0.00863543	0.264442
ENSG00000206645	3.96863	1.59001	6.89296	0.00865356	0.264648
ENSG00000188868	-3.76432	1.38195	6.89232	0.0086567	0.264648
ENSG00000153956	-1.99772	2.11143	6.89153	0.00866051	0.264648
ENSG00000103742	1.47522	2.85452	6.88845	0.00867544	0.264917
ENSG00000107960	-1.08038	3.31026	6.88619	0.00868642	0.265065
ENSG00000145555	-0.599613	4.82698	6.87528	0.00873959	0.266484
ENSG00000137154	-0.493214	8.30104	6.87412	0.00874526	0.266484
ENSG00000091136	0.805279	4.16618	6.87219	0.00875475	0.266585
ENSG00000107105	-1.57481	2.50946	6.86102	0.0088096	0.267836
ENSG00000260719	1.48714	2.83937	6.86073	0.00881107	0.267836
ENSG00000066735	0.743482	4.35826	6.86005	0.00881443	0.267836
ENSG00000177732	0.522143	5.42801	6.85807	0.00882417	0.267943
ENSG00000207444	-3.75672	1.37903	6.85322	0.00884818	0.268484
ENSG00000115241	0.477309	6.55451	6.83631	0.0089323	0.27075
ENSG00000283468	-3.7533	1.37843	6.83569	0.00893541	0.27075
ENSG00000121057	-0.725404	4.29211	6.81837	0.00902247	0.273197
ENSG00000138778	1.00526	3.63165	6.81502	0.00903942	0.273518
ENSG00000167555	-2.04332	2.06809	6.81062	0.00906172	0.274001
ENSG00000197451	-0.427141	7.46797	6.80501	0.00909022	0.274668
ENSG00000272474	-3.74705	1.37733	6.80378	0.00909649	0.274668
ENSG00000147123	0.512689	5.49201	6.79999	0.00911583	0.27506
ENSG00000128283	1.17111	3.29836	6.79578	0.00913737	0.275518
ENSG00000180891	1.90308	2.40793	6.78864	0.00917398	0.276429
ENSG00000173114	2.87483	1.88673	6.78587	0.00918824	0.276631
ENSG00000274422	1.6253	2.66655	6.78485	0.0091935	0.276631
ENSG00000178187	-2.3475	1.87209	6.77206	0.00925961	0.278426
ENSG00000274062	-0.577345	9.82472	6.7643	0.00929993	0.279444
ENSG00000115884	0.836006	4.05248	6.75182	0.00936519	0.281015
ENSG00000202522	-3.73681	1.37421	6.75182	0.00936523	0.281015
ENSG00000268333	-1.48134	2.60908	6.73789	0.00943863	0.283021
ENSG00000125966	-0.843615	3.8862	6.73033	0.00947869	0.283917
ENSG00000198420	1.04776	3.52611	6.72978	0.00948165	0.283917
ENSG00000233891	-0.701934	6.8518	6.72767	0.00949288	0.284057
ENSG00000104722	-1.2091	3.02256	6.71517	0.00955961	0.285856
ENSG00000171604	0.732654	4.36738	6.70875	0.0095941	0.286689
ENSG00000067225	-0.46353	6.78757	6.70706	0.00960319	0.286762
ENSG00000121236	-2.51762	1.77839	6.70006	0.00964096	0.287691
ENSG00000278048	-0.579441	9.82092	6.69772	0.00965363	0.287834
ENSG00000171444	1.25014	3.14468	6.69671	0.00965909	0.287834
ENSG00000130255	-0.489463	5.94628	6.6939	0.00967432	0.288089
ENSG00000146904	-0.627084	4.66029	6.69249	0.00968197	0.288119
ENSG00000202417	2.4706	2.0414	6.68886	0.00970172	0.288399
ENSG00000102109	-1.32193	2.82924	6.68831	0.00970474	0.288399
ENSG00000222267	2.41135	2.06749	6.68151	0.00974183	0.289302
ENSG00000110900	1.86672	2.42145	6.67927	0.00975408	0.289467
ENSG00000128394	-2.21774	1.93586	6.67728	0.00976496	0.289591
ENSG00000101347	-1.37623	2.74432	6.67016	0.00980405	0.290551
ENSG00000223336	-0.544454	5.13588	6.66791	0.00981644	0.290719
ENSG00000264470	3.91973	1.56854	6.64766	0.00992863	0.293547
ENSG00000112685	-0.803314	3.99257	6.64762	0.00992881	0.293547
ENSG00000108819	0.896754	3.86299	6.647	0.00993231	0.293547
ENSG00000176371	-1.39969	2.70603	6.64393	0.00994941	0.29366
ENSG00000124233	-2.44692	1.80589	6.64387	0.00994973	0.29366
ENSG00000136274	1.02206	3.56314	6.63667	0.00999003	0.294648
ENSG00000255794	1.55715	2.71478	6.63302	0.0100106	0.294874
ENSG00000107249	3.41015	1.70775	6.63208	0.0100158	0.294874
ENSG00000237515	-1.83905	2.20681	6.63108	0.0100214	0.294874
ENSG00000118495	3.28128	1.74241	6.63045	0.010025	0.294874
ENSG00000234197	2.50255	2.01921	6.62537	0.0100537	0.295516
ENSG00000083937	-1.03819	3.3541	6.61676	0.0101023	0.296627
ENSG00000095203	-1.95937	2.10544	6.61626	0.0101052	0.296627
ENSG00000144857	2.20226	2.17484	6.61262	0.0101258	0.297032
ENSG00000184344	-1.92538	2.13117	6.60879	0.0101477	0.297395
ENSG00000047230	-0.81394	3.95228	6.60803	0.010152	0.297395
ENSG00000179314	0.87848	3.90773	6.6063	0.0101619	0.297483
ENSG00000130770	-0.447061	6.22054	6.60466	0.0101712	0.297555
ENSG00000114933	-1.04063	3.34615	6.60216	0.0101855	0.29777
ENSG00000130202	0.528029	5.30049	6.59636	0.0102187	0.298541
ENSG00000207113	-0.534007	5.35553	6.58831	0.0102651	0.299692
ENSG00000000419	0.592879	4.90509	6.56521	0.0103992	0.303402
ENSG00000188385	1.95322	2.33648	6.55406	0.0104645	0.305029
ENSG00000165175	-0.550932	5.0295	6.55221	0.0104754	0.305029
ENSG00000139289	-0.924484	3.62524	6.55208	0.0104761	0.305029
ENSG00000253948	2.03238	2.27931	6.54746	0.0105034	0.305505
ENSG00000101493	1.06848	3.44932	6.54692	0.0105066	0.305505
ENSG00000252839	-2.68877	1.68771	6.54433	0.0105219	0.305744
ENSG00000108231	3.85513	1.58049	6.53594	0.0105716	0.306983
ENSG00000276102	3.8965	1.56328	6.53391	0.0105837	0.307126
ENSG00000259540	-1.38544	2.70799	6.53133	0.0105991	0.307366
ENSG00000200974	-3.69174	1.36392	6.52728	0.0106232	0.30786
ENSG00000156049	-1.83689	2.19434	6.51799	0.0106789	0.309095
ENSG00000166265	-1.3112	2.81697	6.51777	0.0106802	0.309095
ENSG00000122176	3.1843	1.75568	6.51569	0.0106927	0.309161
ENSG00000138161	-2.15043	1.95783	6.51448	0.0106999	0.309161
ENSG00000166851	0.569718	5.02011	6.51382	0.0107039	0.309161
ENSG00000252420	3.89159	1.55865	6.51015	0.010726	0.309594
ENSG00000123179	-0.957377	3.52791	6.50776	0.0107405	0.309803
ENSG00000278791	-0.738894	10.3077	6.50021	0.0107862	0.310914
ENSG00000154529	2.28776	2.10908	6.48863	0.0108567	0.312688
ENSG00000265641	-3.68365	1.36183	6.48772	0.0108622	0.312688
ENSG00000149260	1.33106	2.98373	6.48491	0.0108794	0.312974
ENSG00000199646	2.16861	2.17863	6.47557	0.0109367	0.314415
ENSG00000129116	1.08582	3.39799	6.47436	0.0109441	0.314419
ENSG00000102316	0.496475	5.75499	6.47208	0.0109582	0.314613
ENSG00000242795	2.95416	1.82156	6.4687	0.0109791	0.315003
ENSG00000120708	2.00574	2.28086	6.46528	0.0110002	0.3154
ENSG00000260025	-1.76295	2.25334	6.46347	0.0110115	0.315513
ENSG00000171497	-0.663311	4.4559	6.46068	0.0110288	0.315628
ENSG00000252995	3.88129	1.55714	6.46047	0.0110301	0.315628
ENSG00000072062	0.915806	3.78107	6.45525	0.0110625	0.31622
ENSG00000276169	3.88011	1.55739	6.45479	0.0110654	0.31622
ENSG00000276596	-0.587226	9.8033	6.4513	0.0110871	0.316631
ENSG00000212536	2.31745	2.09111	6.44652	0.011117	0.317274
ENSG00000271765	-3.67456	1.3585	6.44353	0.0111357	0.317599
ENSG00000161981	0.856744	3.93579	6.44151	0.0111484	0.317751
ENSG00000147274	0.455668	5.99158	6.43969	0.0111598	0.317795
ENSG00000151612	-1.09015	3.20805	6.43892	0.0111646	0.317795
ENSG00000152409	-1.50737	2.52695	6.43449	0.0111925	0.318379
ENSG00000136205	1.1357	3.29645	6.42494	0.0112529	0.319885
ENSG00000207616	-3.66996	1.35781	6.42128	0.0112761	0.320334
ENSG00000198947	1.95111	2.31561	6.41877	0.011292	0.320397
ENSG00000212264	-2.00952	2.04321	6.41759	0.0112995	0.320397
ENSG00000202290	-0.712563	9.23612	6.41743	0.0113006	0.320397
ENSG00000263593	2.57222	1.96255	6.4136	0.011325	0.320879
ENSG00000240563	-0.994295	7.47189	6.40723	0.0113656	0.32182
ENSG00000261308	1.5112	2.73157	6.40524	0.0113784	0.32197
ENSG00000182718	-1.35166	2.73555	6.40316	0.0113918	0.322138
ENSG00000212541	3.86835	1.54935	6.39862	0.0114209	0.322482
ENSG00000283274	-1.15958	3.06091	6.39833	0.0114228	0.322482
ENSG00000185339	-0.990813	3.42515	6.39778	0.0114263	0.322482
ENSG00000254172	-2.98542	1.566	6.3903	0.0114746	0.323633
ENSG00000139921	-0.673896	4.3972	6.38528	0.0115071	0.324337
ENSG00000141540	2.21037	2.13915	6.38316	0.0115208	0.324387
ENSG00000196268	-2.56719	1.72036	6.38269	0.0115238	0.324387
ENSG00000265744	3.8642	1.55173	6.37885	0.0115488	0.324878
ENSG00000278374	1.485	2.76519	6.37148	0.0115969	0.325702
ENSG00000211578	1.94887	2.31181	6.37093	0.0116005	0.325702
ENSG00000189369	0.660278	4.56583	6.3709	0.0116007	0.325702
ENSG00000274578	3.17512	1.74011	6.36444	0.011643	0.326677
ENSG00000280441	-2.02324	2.02343	6.36099	0.0116657	0.327101
ENSG00000227161	3.85976	1.55105	6.35779	0.0116867	0.327395
ENSG00000163435	-3.26026	1.48017	6.35709	0.0116913	0.327395
ENSG00000201367	-1.05586	3.26872	6.35551	0.0117017	0.327474
ENSG00000200118	1.39311	2.8729	6.35408	0.0117111	0.327525
ENSG00000204469	-0.439122	6.40561	6.34982	0.0117393	0.3281
ENSG00000169019	-3.54136	1.40031	6.34735	0.0117557	0.328346
ENSG00000253093	3.85699	1.54932	6.34471	0.0117732	0.328623
ENSG00000140350	0.646673	4.6151	6.34007	0.011804	0.329271
ENSG00000007402	0.938543	3.70525	6.33779	0.0118192	0.329482
ENSG00000140836	2.17235	2.15437	6.33628	0.0118293	0.32955
ENSG00000253477	-3.17285	1.50274	6.33339	0.0118485	0.329858
ENSG00000107863	1.18008	3.19875	6.33186	0.0118588	0.329858
ENSG00000152104	-0.954367	3.50096	6.33119	0.0118633	0.329858
ENSG00000161638	0.955059	3.65424	6.32312	0.0119174	0.33115
ENSG00000207719	-3.64861	1.35126	6.3189	0.0119458	0.331725
ENSG00000125266	1.01444	3.5167	6.31647	0.0119621	0.331967
ENSG00000251934	3.85007	1.54439	6.31211	0.0119916	0.332108
ENSG00000258405	-2.94752	1.56964	6.31197	0.0119926	0.332108
ENSG00000175265	1.03878	3.46989	6.31142	0.0119963	0.332108
ENSG00000129038	1.49972	2.72997	6.31117	0.011998	0.332108
ENSG00000143570	-0.545837	4.99338	6.30507	0.0120393	0.333039
ENSG00000273709	-0.57677	9.8396	6.3031	0.0120527	0.333152
ENSG00000118242	-1.26108	2.86266	6.30111	0.0120662	0.333152
ENSG00000244280	-2.02075	2.01864	6.30107	0.0120665	0.333152
ENSG00000207980	2.55548	1.95211	6.29802	0.0120873	0.333324
ENSG00000272077	1.66949	2.54186	6.29789	0.0120882	0.333324
ENSG00000106723	-0.703363	4.26454	6.28984	0.0121432	0.334628
ENSG00000244342	-1.61809	2.37273	6.28109	0.0122033	0.336069
ENSG00000140284	-2.85226	1.59851	6.27716	0.0122304	0.3366
ENSG00000178163	1.34274	2.92842	6.27458	0.0122482	0.336844
ENSG00000278996	-2.06567	1.98163	6.27306	0.0122588	0.336844
ENSG00000207490	-3.63883	1.34928	6.2725	0.0122626	0.336844
ENSG00000165566	3.25971	1.70484	6.26831	0.0122917	0.337427
ENSG00000162419	-1.57939	2.41331	6.26206	0.012335	0.338403
ENSG00000165985	-2.9278	1.57059	6.25955	0.0123526	0.338668
ENSG00000236635	-3.63463	1.34834	6.25268	0.0124006	0.339769
ENSG00000089820	-1.69188	2.28993	6.24413	0.0124606	0.341197
ENSG00000117298	0.810881	4.02337	6.23707	0.0125103	0.342343
ENSG00000185869	-3.01444	1.53937	6.23122	0.0125517	0.343257
ENSG00000123200	0.537278	5.131	6.22103	0.0126242	0.345021
ENSG00000263968	-0.575903	7.25617	6.21821	0.0126443	0.345352
ENSG00000107949	0.61225	4.73279	6.2149	0.0126679	0.345779
ENSG00000159592	-0.756466	4.05804	6.21003	0.0127028	0.346513
ENSG00000252311	-1.97959	2.03363	6.20198	0.0127607	0.347873
ENSG00000221066	-0.82374	3.90829	6.19957	0.0127781	0.348127
ENSG00000267528	2.592	1.92445	6.19657	0.0127998	0.348499
ENSG00000136161	1.49953	2.70956	6.1945	0.0128148	0.348687
ENSG00000090905	-0.681272	4.32788	6.18994	0.0128479	0.349367
ENSG00000133704	-0.955362	3.4706	6.18787	0.0128629	0.349543
ENSG00000096433	-0.967347	3.44202	6.18682	0.0128705	0.349543
ENSG00000253013	-2.59397	1.68611	6.17848	0.0129314	0.35062
ENSG00000251027	-3.26845	1.45965	6.17843	0.0129317	0.35062
ENSG00000172493	-0.729456	4.14649	6.17804	0.0129345	0.35062
ENSG00000145247	-0.905372	3.60022	6.17596	0.0129497	0.350812
ENSG00000117519	0.498575	6.44246	6.17465	0.0129593	0.350852
ENSG00000134590	0.501723	5.38894	6.17216	0.0129776	0.351127
ENSG00000196407	-2.648	1.66324	6.17006	0.012993	0.351323
ENSG00000248285	-3.61618	1.34378	6.16629	0.0130207	0.351764
ENSG00000198324	1.19943	3.1345	6.16563	0.0130256	0.351764
ENSG00000145425	-0.486914	5.4861	6.16376	0.0130394	0.351917
ENSG00000253305	1.68097	2.5068	6.1582	0.0130804	0.352803
ENSG00000273703	0.54301	7.60456	6.15456	0.0131074	0.35331
ENSG00000165171	-1.86163	2.12032	6.15304	0.0131186	0.353393
ENSG00000140937	2.21531	2.1019	6.15033	0.0131388	0.353613
ENSG00000100077	-1.25689	2.8427	6.14934	0.0131461	0.353613
ENSG00000152137	-2.53832	1.70692	6.14864	0.0131514	0.353613
ENSG00000260804	1.67969	2.50586	6.14552	0.0131745	0.353964
ENSG00000252562	-3.61131	1.34181	6.14367	0.0131883	0.353964
ENSG00000197696	-1.66483	2.30132	6.14254	0.0131967	0.353964
ENSG00000136717	1.14244	3.23149	6.14249	0.0131972	0.353964
ENSG00000146535	-0.618629	4.57239	6.13477	0.0132549	0.355291
ENSG00000102172	-0.450569	6.96869	6.13156	0.013279	0.355716
ENSG00000266802	-2.27295	1.83609	6.12664	0.0133159	0.356486
ENSG00000159753	-1.75713	2.20865	6.12555	0.0133242	0.356486
ENSG00000207012	3.80921	1.5307	6.12276	0.0133452	0.356827
ENSG00000212576	-3.60546	1.34124	6.1166	0.0133918	0.357852
ENSG00000117691	-0.932167	3.51516	6.11466	0.0134065	0.358024
ENSG00000108679	-0.98523	3.38144	6.1107	0.0134366	0.358605
ENSG00000105426	0.440289	6.24194	6.10564	0.0134751	0.359411
ENSG00000177674	-1.41243	2.59626	6.09671	0.0135434	0.361009
ENSG00000222488	-1.99221	2.01021	6.09318	0.0135704	0.36131
ENSG00000274432	-0.544387	9.81402	6.09306	0.0135714	0.36131
ENSG00000278447	3.80163	1.5282	6.08821	0.0136087	0.36208
ENSG00000107798	-1.60235	2.35943	6.0854	0.0136303	0.362433
ENSG00000088881	2.10014	2.16392	6.08428	0.013639	0.36244
ENSG00000105722	0.682862	4.41287	6.07931	0.0136774	0.363237
ENSG00000187772	-0.581054	4.73479	6.07699	0.0136954	0.363491
ENSG00000100583	2.15901	2.12545	6.07313	0.0137254	0.364063
ENSG00000166770	-3.55128	1.36379	6.06413	0.0137954	0.365658
ENSG00000265520	3.79584	1.52719	6.06191	0.0138128	0.365658
ENSG00000275371	2.96269	1.76898	6.06119	0.0138184	0.365658
ENSG00000120149	2.8571	1.80304	6.06108	0.0138193	0.365658
ENSG00000274585	-0.570344	9.78248	6.05734	0.0138486	0.366208
ENSG00000105202	-0.4357	5.94618	6.05197	0.0138908	0.366913
ENSG00000174744	0.731002	4.23887	6.05179	0.0138922	0.366913
ENSG00000246596	1.486	2.69972	6.04998	0.0139065	0.367065
ENSG00000198987	2.63835	1.88026	6.04888	0.0139151	0.367069
ENSG00000170144	0.480102	5.52526	6.04638	0.0139348	0.367274
ENSG00000244020	-3.26076	1.44858	6.04574	0.0139399	0.367274
ENSG00000266524	3.4332	1.62956	6.02742	0.0140853	0.37088
ENSG00000181284	-1.96859	2.01722	6.02121	0.014135	0.371644
ENSG00000147324	-0.831474	3.77849	6.02085	0.0141378	0.371644
ENSG00000176024	-1.26998	2.79744	6.02056	0.0141402	0.371644
ENSG00000154856	2.59464	1.89693	6.00626	0.0142552	0.374351
ENSG00000207290	3.78334	1.5205	6.00561	0.0142605	0.374351
ENSG00000107882	1.30557	2.93203	5.99021	0.0143855	0.377313
ENSG00000141622	2.17459	2.10246	5.98921	0.0143936	0.377313
ENSG00000162722	-3.21789	1.45385	5.98849	0.0143995	0.377313
ENSG00000275307	-0.48825	5.73312	5.98676	0.0144137	0.377455
ENSG00000075643	-2.43732	1.73407	5.98558	0.0144233	0.377479
ENSG00000151948	2.04774	2.18307	5.9821	0.0144518	0.377995
ENSG00000181513	-2.30168	1.80116	5.97706	0.0144932	0.378765
ENSG00000227719	-3.57478	1.33396	5.97638	0.0144988	0.378765
ENSG00000151806	-1.12771	3.04181	5.96308	0.0146085	0.381216
ENSG00000201517	-0.984795	3.35514	5.96287	0.0146102	0.381216
ENSG00000254726	0.535379	5.06897	5.95639	0.014664	0.38204
ENSG00000171295	-3.42248	1.39222	5.95446	0.0146801	0.38204
ENSG00000200253	-3.5699	1.33188	5.95435	0.014681	0.38204
ENSG00000171466	-2.20588	1.85142	5.95348	0.0146882	0.38204
ENSG00000113369	1.25623	3.00118	5.95257	0.0146959	0.38204
ENSG00000257084	-3.56939	1.33241	5.95202	0.0147005	0.38204
ENSG00000201649	-3.5693	1.33246	5.95163	0.0147037	0.38204
ENSG00000165912	-0.872723	3.64378	5.94459	0.0147625	0.383337
ENSG00000173898	0.682227	4.38631	5.94059	0.0147961	0.383978
ENSG00000174718	-0.587789	4.66603	5.93715	0.014825	0.384497
ENSG00000142669	0.738648	4.1852	5.93448	0.0148475	0.38485
ENSG00000273007	-1.77163	2.16511	5.93073	0.0148791	0.385437
ENSG00000266017	2.56498	1.89966	5.92478	0.0149294	0.386307
ENSG00000252915	1.94363	2.24753	5.92465	0.0149305	0.386307
ENSG00000130222	-1.41027	2.56939	5.92018	0.0149684	0.387055
ENSG00000129103	-1.04689	3.20208	5.91767	0.0149898	0.387376
ENSG00000113758	0.496233	7.04414	5.91457	0.0150162	0.387597
ENSG00000196867	-2.78335	1.58289	5.91456	0.0150162	0.387597
ENSG00000275342	-0.76534	3.96275	5.90702	0.0150806	0.389026
ENSG00000163638	3.13774	1.69477	5.90214	0.0151225	0.389874
ENSG00000171345	-0.505011	5.18285	5.90064	0.0151354	0.389973
ENSG00000231925	-1.07484	3.13804	5.89835	0.0151551	0.390249
ENSG00000169744	-1.20355	2.88552	5.88715	0.0152518	0.392503
ENSG00000198830	0.609506	4.66479	5.88533	0.0152675	0.392676
ENSG00000145945	-3.55416	1.32876	5.88378	0.015281	0.392789
ENSG00000116285	-1.0551	3.17633	5.8821	0.0152956	0.392929
ENSG00000087460	0.468286	5.66917	5.87891	0.0153233	0.392991
ENSG00000111913	-2.40463	1.73628	5.87878	0.0153244	0.392991
ENSG00000271824	2.92152	1.75813	5.87868	0.0153253	0.392991
ENSG00000199592	-2.83795	1.55938	5.87607	0.0153481	0.393123
ENSG00000110195	3.48717	1.59718	5.87601	0.0153486	0.393123
ENSG00000054793	1.39095	2.78902	5.87332	0.0153721	0.393366
ENSG00000085832	-0.825408	3.76546	5.87283	0.0153763	0.393366
ENSG00000160299	0.695094	4.32531	5.87161	0.015387	0.393406
ENSG00000222585	-0.635037	4.44655	5.86878	0.0154117	0.393805
ENSG00000197857	-2.91736	1.53181	5.86645	0.0154321	0.394093
ENSG00000277443	0.44877	6.07874	5.86365	0.0154567	0.394489
ENSG00000169018	-0.702644	4.17496	5.86116	0.0154786	0.394814
ENSG00000204065	0.603748	4.67848	5.85238	0.015556	0.396385
ENSG00000275023	2.00626	2.19135	5.85209	0.0155586	0.396385
ENSG00000142541	-0.462541	7.71196	5.83942	0.015671	0.399015
ENSG00000160190	-1.81537	2.11304	5.83468	0.0157133	0.399856
ENSG00000199012	-3.54246	1.32588	5.83182	0.0157389	0.400271
ENSG00000118985	-1.85486	2.07792	5.82706	0.0157815	0.400895
ENSG00000149256	2.03586	2.16597	5.82701	0.0157819	0.400895
ENSG00000133424	-1.01456	3.25352	5.81507	0.0158894	0.403284
ENSG00000239079	3.74005	1.50537	5.81419	0.0158973	0.403284
ENSG00000259203	-2.68492	1.60749	5.81267	0.0159111	0.403284
ENSG00000165895	-1.54795	2.37639	5.81242	0.0159134	0.403284
ENSG00000160999	1.11641	3.21312	5.80794	0.015954	0.404076
ENSG00000277903	-0.575236	9.79887	5.8062	0.0159698	0.40424
ENSG00000275842	1.93284	2.23895	5.80501	0.0159806	0.404278
ENSG00000103355	3.39421	1.61229	5.80134	0.016014	0.404678
ENSG00000180182	-0.812802	3.78746	5.80058	0.0160209	0.404678
ENSG00000272351	-0.783318	9.65472	5.7986	0.016039	0.404678
ENSG00000203952	1.09666	3.24831	5.79809	0.0160436	0.404678
ENSG00000112320	1.53213	2.60108	5.7972	0.0160517	0.404678
ENSG00000200839	-1.78264	2.1366	5.79682	0.0160552	0.404678
ENSG00000231500	-0.461568	7.59313	5.79607	0.016062	0.404678
ENSG00000131747	0.55379	6.60345	5.79022	0.0161156	0.405792
ENSG00000113712	-0.582307	4.65946	5.78358	0.0161766	0.406863
ENSG00000266107	3.733	1.50651	5.78354	0.016177	0.406863
ENSG00000196683	-0.535192	4.91992	5.7813	0.0161975	0.407143
ENSG00000121653	-1.1592	2.94526	5.77846	0.0162237	0.407564
ENSG00000129195	0.635039	4.52941	5.77732	0.0162343	0.407593
ENSG00000143384	-0.445515	5.71985	5.77567	0.0162495	0.407739
ENSG00000274452	-0.549996	9.61316	5.77311	0.0162732	0.407968
ENSG00000158966	0.657923	4.43825	5.77264	0.0162776	0.407968
ENSG00000253854	1.60483	2.52044	5.77136	0.0162894	0.408029
ENSG00000113319	-2.30136	1.77424	5.76892	0.0163121	0.40836
ENSG00000197608	-1.32692	2.6623	5.76714	0.0163286	0.408536
ENSG00000224020	1.33522	2.84724	5.76493	0.0163491	0.408813
ENSG00000184557	-1.23582	2.80517	5.75518	0.0164401	0.410707
ENSG00000118680	-0.430399	6.03432	5.75478	0.0164439	0.410707
ENSG00000200394	-0.687242	4.21351	5.7519	0.0164708	0.411142
ENSG00000264354	3.72523	1.50134	5.74993	0.0164893	0.411366
ENSG00000281383	-0.748892	11.1649	5.74759	0.0165113	0.41162
ENSG00000162601	-0.848326	3.66739	5.74682	0.0165185	0.41162
ENSG00000102886	2.2133	2.04536	5.74502	0.0165355	0.411788
ENSG00000201441	-3.52248	1.32114	5.74408	0.0165443	0.411788
ENSG00000146083	-0.6012	4.56225	5.74195	0.0165643	0.412049
ENSG00000157110	-0.70495	4.13941	5.73993	0.0165835	0.412288
ENSG00000107290	0.733561	4.15988	5.73851	0.0165969	0.412384
ENSG00000197020	-1.65708	2.24428	5.7373	0.0166083	0.412431
ENSG00000223060	1.56486	2.55204	5.73284	0.0166506	0.413242
ENSG00000160094	0.810465	3.91556	5.72888	0.0166881	0.413853
ENSG00000092345	-2.70682	1.58989	5.72823	0.0166943	0.413853
ENSG00000111087	-1.35169	2.61785	5.72562	0.0167192	0.414035
ENSG00000069849	-0.435176	5.77665	5.72544	0.0167209	0.414035
ENSG00000283455	-3.51686	1.31929	5.71963	0.0167763	0.41517
ENSG00000180921	-0.846439	3.66929	5.71686	0.0168028	0.415587
ENSG00000161513	-1.30799	2.68247	5.71566	0.0168142	0.415632
ENSG00000211459	-0.681952	10.7788	5.71156	0.0168535	0.416366
ENSG00000237732	3.53132	1.56236	5.70713	0.0168962	0.417181
ENSG00000260260	0.654526	4.44401	5.70064	0.0169587	0.418487
ENSG00000084731	-0.751986	3.96252	5.69588	0.0170048	0.419384
ENSG00000135048	0.777044	4.04123	5.69359	0.017027	0.419677
ENSG00000115290	-2.56864	1.63992	5.69265	0.0170361	0.419677
ENSG00000108468	0.423566	6.26774	5.68445	0.0171159	0.421403
ENSG00000182872	0.550097	4.90497	5.67483	0.01721	0.423395
ENSG00000198794	-0.97933	3.30653	5.67384	0.0172197	0.423395
ENSG00000100033	-1.54971	2.35235	5.67318	0.0172262	0.423395
ENSG00000197555	-0.951236	3.37497	5.66822	0.017275	0.424351
ENSG00000167645	-1.21894	2.81654	5.66468	0.0173099	0.424787
ENSG00000238880	3.70525	1.49387	5.66443	0.0173123	0.424787
ENSG00000066135	-0.807916	3.76922	5.64702	0.0174851	0.428584
ENSG00000175077	-3.5	1.31591	5.64683	0.0174869	0.428584
ENSG00000280800	-0.743061	11.2355	5.64399	0.0175153	0.429036
ENSG00000188186	-0.727833	4.03303	5.63865	0.0175687	0.4301
ENSG00000123146	2.22244	2.02382	5.63761	0.0175792	0.430112
ENSG00000090097	1.24019	2.96361	5.63474	0.017608	0.430573
ENSG00000200883	3.69798	1.49597	5.63354	0.01762	0.430624
ENSG00000278591	-0.55735	9.78037	5.62608	0.0176951	0.432216
ENSG00000196110	-3.01349	1.47476	5.62244	0.0177319	0.43287
ENSG00000177731	-0.507176	5.04624	5.62127	0.0177438	0.432915
ENSG00000259516	0.69377	4.27398	5.617	0.0177871	0.433698
ENSG00000265160	3.69385	1.49213	5.61612	0.017796	0.433698
ENSG00000276871	-1.0774	3.07471	5.61237	0.0178341	0.434382
ENSG00000118971	0.565064	5.50668	5.60869	0.0178716	0.434743
ENSG00000252211	-1.07592	3.07916	5.60799	0.0178788	0.434743
ENSG00000200626	-0.828606	3.70873	5.60796	0.0178791	0.434743
ENSG00000108175	0.848897	3.77747	5.59494	0.0180124	0.437738
ENSG00000181449	-0.38702	6.67303	5.59211	0.0180415	0.437956
ENSG00000168671	-1.23115	2.78229	5.5921	0.0180416	0.437956
ENSG00000124145	-0.693761	4.14546	5.58708	0.0180935	0.438659
ENSG00000101079	-1.0036	3.23034	5.58642	0.0181003	0.438659
ENSG00000280614	-0.738956	11.2487	5.58634	0.0181011	0.438659
ENSG00000164054	-0.710586	4.08193	5.58381	0.0181272	0.439047
ENSG00000150867	-0.83776	3.66243	5.57917	0.0181754	0.439966
ENSG00000025039	1.02282	3.35366	5.57748	0.0181929	0.440143
ENSG00000265462	3.68388	1.48968	5.57421	0.0182269	0.44072
ENSG00000167037	-2.83037	1.52803	5.57318	0.0182376	0.440731
ENSG00000035115	-2.82034	1.53082	5.57024	0.0182682	0.441225
ENSG00000259287	1.86924	2.24494	5.56298	0.0183442	0.442615
ENSG00000118513	-2.13193	1.84301	5.56278	0.0183463	0.442615
ENSG00000265871	3.68044	1.48755	5.5598	0.0183775	0.443122
ENSG00000133275	0.585351	4.69158	5.55456	0.0184326	0.444203
ENSG00000115216	0.502727	5.15613	5.55278	0.0184514	0.444407
ENSG00000171310	1.17402	3.0567	5.54853	0.0184963	0.445239
ENSG00000243943	0.998861	3.3999	5.54667	0.0185159	0.445464
ENSG00000160932	-0.703096	4.10116	5.53969	0.0185899	0.446996
ENSG00000167123	2.09747	2.0818	5.53641	0.0186248	0.447586
ENSG00000265260	-2.24688	1.77138	5.52822	0.0187121	0.449265
ENSG00000243230	2.1956	2.02224	5.52681	0.0187272	0.449265
ENSG00000198417	-2.49961	1.64956	5.52605	0.0187353	0.449265
ENSG00000170448	-1.03104	3.15671	5.52528	0.0187436	0.449265
ENSG00000124098	0.91306	3.59388	5.52499	0.0187467	0.449265
ENSG00000158163	1.30124	2.84925	5.51882	0.018813	0.450604
ENSG00000136048	-2.56932	1.61851	5.51725	0.0188298	0.450683
ENSG00000165434	-1.01069	3.19858	5.51657	0.0188371	0.450683
ENSG00000281181	-0.740684	11.2401	5.51477	0.0188566	0.450899
ENSG00000172201	0.905407	3.60753	5.51168	0.0188899	0.451407
ENSG00000276765	1.36688	2.7525	5.51086	0.0188987	0.451407
ENSG00000222604	-1.40464	2.50259	5.50795	0.0189302	0.451685
ENSG00000225968	1.45029	2.64379	5.50785	0.0189313	0.451685
ENSG00000174775	0.791664	3.92176	5.50609	0.0189504	0.451718
ENSG00000207452	-3.46677	1.30859	5.50579	0.0189536	0.451718
ENSG00000256452	-1.55855	2.31173	5.50415	0.0189714	0.451776
ENSG00000102103	0.530549	4.96874	5.50364	0.0189769	0.451776
ENSG00000139223	0.61601	4.54608	5.50203	0.0189944	0.451861
ENSG00000252721	-1.42519	2.4759	5.50139	0.0190014	0.451861
ENSG00000143575	-0.6672	4.22843	5.49898	0.0190275	0.451951
ENSG00000071082	-0.533913	4.84647	5.49864	0.0190312	0.451951
ENSG00000269609	-1.82426	2.05374	5.49815	0.0190366	0.451951
ENSG00000073670	2.07268	2.09094	5.49527	0.019068	0.452449
ENSG00000166471	0.833996	3.79725	5.49378	0.0190843	0.452586
ENSG00000174099	2.85937	1.72716	5.49001	0.0191255	0.453251
ENSG00000123989	-0.720449	4.02296	5.48929	0.0191333	0.453251
ENSG00000169894	-1.70968	2.15347	5.4874	0.019154	0.453493
ENSG00000130254	0.592932	4.63892	5.48532	0.0191769	0.453786
ENSG00000163939	0.714646	4.16546	5.48294	0.0192029	0.454154
ENSG00000151640	0.944549	3.5052	5.47835	0.0192534	0.455099
ENSG00000154080	-3.13199	1.42259	5.47557	0.0192841	0.455575
ENSG00000112983	0.760343	4.01263	5.47326	0.0193096	0.455929
ENSG00000135447	1.13976	3.10006	5.46705	0.0193783	0.4573
ENSG00000117318	0.559308	4.79415	5.46534	0.0193972	0.457358
ENSG00000207191	-0.785388	6.86303	5.46492	0.0194019	0.457358
ENSG00000123609	-2.78772	1.5292	5.46051	0.019451	0.457858
ENSG00000123213	-0.693842	4.11307	5.4594	0.0194634	0.457858
ENSG00000272707	2.71721	1.77111	5.45836	0.019475	0.457858
ENSG00000239040	-1.53777	2.32671	5.45802	0.0194787	0.457858
ENSG00000284020	1.2067	2.988	5.45778	0.0194814	0.457858
ENSG00000200021	1.55693	2.51838	5.4573	0.0194867	0.457858
ENSG00000166816	-1.80989	2.05904	5.45567	0.0195049	0.458037
ENSG00000261183	-3.01151	1.45581	5.45285	0.0195365	0.458529
ENSG00000113384	-0.604822	4.47188	5.44832	0.0195871	0.459468
ENSG00000207133	-0.689539	7.16273	5.44617	0.0196113	0.459704
ENSG00000264483	3.65283	1.4776	5.44553	0.0196184	0.459704
ENSG00000187244	-0.826929	3.66568	5.44018	0.0196787	0.460841
ENSG00000127561	-2.03638	1.88622	5.43932	0.0196883	0.460841
ENSG00000131759	1.37869	2.72218	5.43747	0.0197092	0.461079
ENSG00000065361	-1.01711	3.16648	5.43018	0.0197916	0.462758
ENSG00000223026	-3.44816	1.30386	5.4282	0.0198141	0.463033
ENSG00000179772	2.99722	1.674	5.42448	0.0198563	0.463768
ENSG00000165025	-3.04779	1.44159	5.42291	0.0198742	0.463936
ENSG00000271601	1.73201	2.33453	5.41991	0.0199084	0.464483
ENSG00000149639	0.856322	3.71641	5.4173	0.0199381	0.464926
ENSG00000120057	-2.3319	1.71281	5.41473	0.0199675	0.465122
ENSG00000207313	0.592822	4.63737	5.41445	0.0199708	0.465122
ENSG00000118507	-1.48268	2.38484	5.41325	0.0199845	0.465122
ENSG00000176092	-2.33181	1.71289	5.4128	0.0199896	0.465122
ENSG00000138587	-2.81553	1.51384	5.41152	0.0200043	0.465213
ENSG00000151650	-2.04705	1.87583	5.40972	0.0200249	0.465442
ENSG00000180304	-0.60644	4.45609	5.40319	0.0201	0.466936
ENSG00000231827	3.32543	1.578	5.39875	0.0201512	0.467691
ENSG00000148926	-0.625055	4.37759	5.39849	0.0201542	0.467691
ENSG00000249784	0.814458	6.75003	5.39688	0.0201728	0.467873
ENSG00000199535	2.39949	1.89738	5.39106	0.0202402	0.468997
ENSG00000109881	0.779023	3.93527	5.39082	0.020243	0.468997
ENSG00000137478	1.35295	2.74698	5.38959	0.0202572	0.469075
ENSG00000202383	-3.43819	1.30132	5.38702	0.0202871	0.469515
ENSG00000087077	-0.655465	4.24747	5.38478	0.0203131	0.469824
ENSG00000168496	0.460773	5.52304	5.38401	0.0203222	0.469824
ENSG00000229976	-3.4365	1.30122	5.38007	0.020368	0.470632
ENSG00000212138	-2.72986	1.53947	5.37331	0.0204471	0.471886
ENSG00000066027	-1.22429	2.75082	5.37315	0.020449	0.471886
ENSG00000225077	-1.67306	2.16955	5.37263	0.0204551	0.471886
ENSG00000121578	-1.18965	2.80942	5.36954	0.0204914	0.472471
ENSG00000122970	1.37295	2.71718	5.3675	0.0205153	0.47267
ENSG00000235910	2.22003	1.98361	5.36695	0.0205219	0.47267
ENSG00000146830	-0.563099	4.6492	5.36559	0.0205378	0.472785
ENSG00000278449	2.68108	1.77099	5.36462	0.0205493	0.472798
ENSG00000138642	-2.77059	1.52392	5.36104	0.0205915	0.473517
ENSG00000213889	-2.04028	1.87233	5.36008	0.0206029	0.473527
ENSG00000277590	-1.78793	2.06175	5.35907	0.0206147	0.473546
ENSG00000270170	0.567711	4.72544	5.35795	0.020628	0.473601
ENSG00000128383	-2.77775	1.52051	5.35281	0.0206889	0.474747
ENSG00000201113	3.62968	1.47262	5.35143	0.0207052	0.474869
ENSG00000207109	3.62932	1.47292	5.34999	0.0207224	0.475009
ENSG00000235934	3.62722	1.47095	5.34154	0.0208231	0.476761
ENSG00000135605	-2.46623	1.64021	5.34137	0.0208251	0.476761
ENSG00000130347	-0.968108	3.26269	5.34022	0.0208388	0.476761
ENSG00000177459	-1.91828	1.95501	5.33988	0.0208429	0.476761
ENSG00000173801	-0.629049	4.33936	5.33391	0.0209145	0.477895
ENSG00000026103	-3.08913	1.41909	5.33327	0.0209221	0.477895
ENSG00000258548	-3.39065	1.32394	5.33297	0.0209257	0.477895
ENSG00000199322	-1.89054	1.97474	5.32907	0.0209726	0.478713
ENSG00000261373	-2.77153	1.51889	5.3236	0.0210385	0.479964
ENSG00000171823	1.33272	2.76096	5.3172	0.021116	0.481478
ENSG00000125534	0.422855	6.61304	5.31616	0.0211285	0.48151
ENSG00000223001	-0.592358	4.49745	5.31434	0.0211506	0.481759
ENSG00000166535	-1.84532	2.00672	5.30825	0.0212246	0.483191
ENSG00000208839	-1.76244	2.07558	5.29906	0.0213369	0.485437
ENSG00000187514	-0.630268	7.74162	5.29788	0.0213514	0.485437
ENSG00000226673	-2.98899	1.44523	5.29742	0.021357	0.485437
ENSG00000215271	1.38129	2.69173	5.2946	0.0213917	0.485968
ENSG00000233834	-2.77901	1.51317	5.29319	0.0214089	0.485981
ENSG00000184486	3.35487	1.55373	5.29273	0.0214147	0.485981
ENSG00000106605	-0.752315	3.86685	5.29037	0.0214437	0.486383
ENSG00000092969	2.6721	1.7631	5.27906	0.0215834	0.488912
ENSG00000283676	1.52653	2.51365	5.27885	0.021586	0.488912
ENSG00000101695	-1.63929	2.18716	5.2786	0.0215891	0.488912
ENSG00000271216	-3.41114	1.29549	5.27682	0.0216112	0.489156
ENSG00000276575	3.61051	1.4649	5.27458	0.021639	0.489528
ENSG00000100129	-0.520485	4.85604	5.2701	0.0216948	0.490533
ENSG00000276641	3.6086	1.46681	5.26701	0.0217334	0.491149
ENSG00000164930	-1.48955	2.34995	5.26578	0.0217487	0.491238
ENSG00000269987	-0.460728	5.27536	5.26149	0.0218024	0.492111
ENSG00000207185	-2.15864	1.78498	5.26087	0.0218101	0.492111
ENSG00000189127	-2.91997	1.46194	5.25713	0.021857	0.492679
ENSG00000124795	0.514471	6.49829	5.25705	0.0218581	0.492679
ENSG00000116096	-1.72432	2.10129	5.25258	0.0219143	0.493288
ENSG00000113205	-2.3069	1.70348	5.25224	0.0219186	0.493288
ENSG00000088899	-0.947794	3.29108	5.25217	0.0219195	0.493288
ENSG00000155367	-1.67157	2.15089	5.25127	0.0219308	0.493288
ENSG00000252908	3.60334	1.4646	5.24613	0.0219957	0.494409
ENSG00000261238	2.4877	1.83537	5.24551	0.0220035	0.494409
ENSG00000132386	0.949164	3.44397	5.24102	0.0220604	0.49543
ENSG00000152217	1.55544	2.47279	5.23925	0.0220828	0.495675
ENSG00000199349	3.60121	1.46176	5.23769	0.0221026	0.495767
ENSG00000265657	-3.40128	1.29349	5.23712	0.0221098	0.495767
ENSG00000200913	-0.668806	6.88942	5.23158	0.0221804	0.496875
ENSG00000162367	3.51604	1.49944	5.23099	0.0221879	0.496875
ENSG00000166794	-0.398586	6.03449	5.23053	0.0221937	0.496875
ENSG00000006118	1.01713	3.2865	5.22708	0.0222378	0.497538
ENSG00000054148	-0.68719	4.08083	5.22641	0.0222464	0.497538
ENSG00000167658	-0.465495	9.52763	5.2158	0.0223825	0.500323
ENSG00000234171	-1.00341	3.15174	5.21314	0.0224168	0.500639
ENSG00000224174	-1.82044	2.01119	5.21291	0.0224198	0.500639
ENSG00000102218	1.15758	3.01277	5.20529	0.0225183	0.502271
ENSG00000232790	-3.39316	1.29168	5.20469	0.0225261	0.502271
ENSG00000202111	3.59281	1.46093	5.20456	0.0225278	0.502271
ENSG00000113763	-1.88604	1.95718	5.20133	0.0225697	0.502946
ENSG00000167105	-2.65066	1.54755	5.19885	0.0226019	0.503404
ENSG00000263712	2.40134	1.86125	5.19654	0.0226319	0.503814
ENSG00000178952	-0.392194	6.30587	5.19333	0.0226737	0.504485
ENSG00000125414	-3.35248	1.31836	5.19071	0.022708	0.504987
ENSG00000159346	-0.527156	4.78876	5.18737	0.0227516	0.505696
ENSG00000166426	0.64045	6.47864	5.1845	0.0227893	0.5061
ENSG00000116761	-0.975136	3.21031	5.1842	0.0227932	0.5061
ENSG00000199564	-0.728281	10.0766	5.17904	0.0228609	0.507343
ENSG00000185156	-3.3166	1.33009	5.17738	0.0228828	0.507542
ENSG00000247903	-1.97938	1.88663	5.17658	0.0228934	0.507542
ENSG00000122824	0.645411	4.34569	5.1743	0.0229234	0.507709
ENSG00000250046	-1.25225	2.6629	5.17422	0.0229244	0.507709
ENSG00000212302	-3.38478	1.29069	5.17137	0.0229621	0.508283
ENSG00000283126	-3.38421	1.28973	5.16911	0.022992	0.508605
ENSG00000204922	0.801351	3.81597	5.16815	0.0230047	0.508605
ENSG00000198840	-0.576111	9.29735	5.1676	0.023012	0.508605
ENSG00000100302	-3.29541	1.33621	5.16614	0.0230313	0.508686
ENSG00000175216	0.426491	5.76669	5.16401	0.0230596	0.508686
ENSG00000130477	-1.17216	2.79784	5.16391	0.023061	0.508686
ENSG00000167508	1.08991	3.1271	5.16378	0.0230627	0.508686
ENSG00000137267	0.504309	7.54472	5.15747	0.0231465	0.510275
ENSG00000204611	-0.973821	3.20515	5.1522	0.023217	0.511566
ENSG00000100344	1.12801	3.05297	5.14906	0.023259	0.512011
ENSG00000112695	-0.613305	4.36356	5.14892	0.0232609	0.512011
ENSG00000108821	-0.520501	4.822	5.14773	0.0232767	0.5121
ENSG00000174469	0.943354	3.4293	5.14676	0.0232898	0.512127
ENSG00000145919	-0.42841	5.59536	5.14324	0.023337	0.512904
ENSG00000147655	2.5323	1.79901	5.14223	0.0233507	0.512944
ENSG00000100401	-0.503007	4.92258	5.13031	0.0235115	0.516214
ENSG00000132470	-2.62648	1.54711	5.12104	0.0236375	0.518678
ENSG00000069696	-2.12388	1.78608	5.12028	0.0236478	0.518678
ENSG00000155313	-0.887564	3.41573	5.11829	0.023675	0.519012
ENSG00000164292	1.62712	2.37624	5.115	0.0237198	0.519732
ENSG00000185274	-0.80135	3.66562	5.11185	0.0237629	0.520192
ENSG00000186493	1.46178	2.55494	5.11171	0.023765	0.520192
ENSG00000181788	-1.26497	2.62954	5.10842	0.0238099	0.520913
ENSG00000038427	-0.896554	5.7553	5.10195	0.0238989	0.522561
ENSG00000099864	0.997837	3.30002	5.10119	0.0239094	0.522561
ENSG00000136295	0.452398	5.42217	5.09731	0.0239629	0.523227
ENSG00000065268	-0.628174	4.28419	5.09723	0.0239641	0.523227
ENSG00000176641	2.20225	1.94993	5.09583	0.0239834	0.523383
ENSG00000116132	3.48081	1.4884	5.09478	0.0239979	0.523436
ENSG00000222872	-3.36405	1.2851	5.08977	0.0240674	0.524687
ENSG00000128039	-1.79668	2.01013	5.08669	0.0241102	0.525354
ENSG00000171861	1.12623	3.04259	5.08245	0.0241692	0.526074
ENSG00000057608	-0.387375	6.59979	5.08196	0.0241761	0.526074
ENSG00000108262	0.684557	4.17111	5.08169	0.0241797	0.526074
ENSG00000231698	-1.52131	2.27902	5.08048	0.0241967	0.52608
ENSG00000284485	-2.32675	1.67085	5.07993	0.0242044	0.52608
ENSG00000109107	-0.931767	3.29081	5.07827	0.0242276	0.52616
ENSG00000274210	-0.374203	7.01225	5.07792	0.0242324	0.52616
ENSG00000115875	-0.436338	5.81477	5.0765	0.0242522	0.526326
ENSG00000180611	-1.40174	2.42455	5.07438	0.024282	0.526707
ENSG00000119408	0.950565	3.39815	5.06907	0.0243565	0.527983
ENSG00000105696	-1.90882	1.92029	5.06845	0.0243652	0.527983
ENSG00000196923	0.777333	3.85778	5.06469	0.0244181	0.528863
ENSG00000212017	-1.31506	2.54717	5.06284	0.0244441	0.529161
ENSG00000277904	3.5559	1.45078	5.06118	0.0244675	0.529403
ENSG00000244198	-1.92249	1.9078	5.05833	0.0245078	0.53001
ENSG00000103024	-1.0387	3.03665	5.05631	0.0245364	0.530362
[truncated: 41,210 more rows]

## Sheet: Up_Regulated_Genename
Ensembl_Genename	Genename	Description
ENSG00000204612	FOXB2	forkhead box B2 [Source:HGNC Symbol;Acc:HGNC:23315]
ENSG00000117148	ACTL8	actin like 8 [Source:HGNC Symbol;Acc:HGNC:24018]
ENSG00000185559	DLK1	delta like non-canonical Notch ligand 1 [Source:HGNC Symbol;Acc:HGNC:2907]
ENSG00000113361	CDH6	cadherin 6 [Source:HGNC Symbol;Acc:HGNC:1765]
ENSG00000204335	SP5	Sp5 transcription factor [Source:HGNC Symbol;Acc:HGNC:14529]
ENSG00000146374	RSPO3	R-spondin 3 [Source:HGNC Symbol;Acc:HGNC:20866]
ENSG00000202023	SNORD81	Small nucleolar RNA SNORD81 [Source:RFAM;Acc:RF00136]
ENSG00000280744	LINC01173	long intergenic non-protein coding RNA 1173 [Source:HGNC Symbol;Acc:HGNC:49545]
ENSG00000148516	ZEB1	zinc finger E-box binding homeobox 1 [Source:HGNC Symbol;Acc:HGNC:11642]
ENSG00000276081	MIR7156	microRNA 7156 [Source:HGNC Symbol;Acc:HGNC:50023]
ENSG00000090776	EFNB1	ephrin B1 [Source:HGNC Symbol;Acc:HGNC:3226]
ENSG00000168542	COL3A1	collagen type III alpha 1 chain [Source:HGNC Symbol;Acc:HGNC:2201]
ENSG00000135903	PAX3	paired box 3 [Source:HGNC Symbol;Acc:HGNC:8617]
ENSG00000169554	ZEB2	zinc finger E-box binding homeobox 2 [Source:HGNC Symbol;Acc:HGNC:14881]
ENSG00000175745	NR2F1	nuclear receptor subfamily 2 group F member 1 [Source:HGNC Symbol;Acc:HGNC:7975]
ENSG00000266074	BAHCC1	BAH domain and coiled-coil containing 1 [Source:HGNC Symbol;Acc:HGNC:29279]
ENSG00000222844	RNU6-321P	RNA, U6 small nuclear 321, pseudogene [Source:HGNC Symbol;Acc:HGNC:47284]
ENSG00000265527	MIR5690	microRNA 5690 [Source:HGNC Symbol;Acc:HGNC:43490]
ENSG00000089116	LHX5	LIM homeobox 5 [Source:HGNC Symbol;Acc:HGNC:14216]
ENSG00000170370	EMX2	empty spiracles homeobox 2 [Source:HGNC Symbol;Acc:HGNC:3341]
ENSG00000207820	MIR545	microRNA 545 [Source:HGNC Symbol;Acc:HGNC:32531]
ENSG00000116729	WLS	Wnt ligand secretion mediator [Source:HGNC Symbol;Acc:HGNC:30238]
ENSG00000168505	GBX2	gastrulation brain homeobox 2 [Source:HGNC Symbol;Acc:HGNC:4186]
ENSG00000138083	SIX3	SIX homeobox 3 [Source:HGNC Symbol;Acc:HGNC:10889]
ENSG00000198336	MYL4	myosin light chain 4 [Source:HGNC Symbol;Acc:HGNC:7585]
ENSG00000008196	TFAP2B	transcription factor AP-2 beta [Source:HGNC Symbol;Acc:HGNC:11743]
ENSG00000145721	LIX1	limb and CNS expressed 1 [Source:HGNC Symbol;Acc:HGNC:18581]
ENSG00000141449	GREB1L	GREB1 like retinoic acid receptor coactivator [Source:HGNC Symbol;Acc:HGNC:31042]
ENSG00000166450	PRTG	protogenin [Source:HGNC Symbol;Acc:HGNC:26373]
ENSG00000185551	NR2F2	nuclear receptor subfamily 2 group F member 2 [Source:HGNC Symbol;Acc:HGNC:7976]
ENSG00000229847	EMX2OS	EMX2 opposite strand/antisense RNA [Source:HGNC Symbol;Acc:HGNC:18511]
ENSG00000133110	POSTN	periostin [Source:HGNC Symbol;Acc:HGNC:16953]
ENSG00000115461	IGFBP5	insulin like growth factor binding protein 5 [Source:HGNC Symbol;Acc:HGNC:5474]
ENSG00000134817	APLNR	apelin receptor [Source:HGNC Symbol;Acc:HGNC:339]
ENSG00000139219	COL2A1	collagen type II alpha 1 chain [Source:HGNC Symbol;Acc:HGNC:2200]
ENSG00000122756	CNTFR	ciliary neurotrophic factor receptor [Source:HGNC Symbol;Acc:HGNC:2170]
ENSG00000169218	RSPO1	R-spondin 1 [Source:HGNC Symbol;Acc:HGNC:21679]
ENSG00000106689	LHX2	LIM homeobox 2 [Source:HGNC Symbol;Acc:HGNC:6594]
ENSG00000273604	EPOP	elongin BC and polycomb repressive complex 2 associated protein [Source:HGNC Symbol;Acc:HGNC:34493]
ENSG00000252860	RNU6-570P	RNA, U6 small nuclear 570, pseudogene [Source:HGNC Symbol;Acc:HGNC:47533]
ENSG00000075290	WNT8B	Wnt family member 8B [Source:HGNC Symbol;Acc:HGNC:12789]
ENSG00000108557	RAI1	retinoic acid induced 1 [Source:HGNC Symbol;Acc:HGNC:9834]
ENSG00000198732	SMOC1	SPARC related modular calcium binding 1 [Source:HGNC Symbol;Acc:HGNC:20318]
ENSG00000280623	PCAT14	prostate cancer associated transcript 14 [Source:HGNC Symbol;Acc:HGNC:48977]
ENSG00000138795	LEF1	lymphoid enhancer binding factor 1 [Source:HGNC Symbol;Acc:HGNC:6551]
ENSG00000182580	EPHB3	EPH receptor B3 [Source:HGNC Symbol;Acc:HGNC:3394]
ENSG00000078018	MAP2	microtubule associated protein 2 [Source:HGNC Symbol;Acc:HGNC:6839]
ENSG00000250616	AC012645.1	novel transcript, antisense to YPEL3
ENSG00000171617	ENC1	ectodermal-neural cortex 1 [Source:HGNC Symbol;Acc:HGNC:3345]
ENSG00000095596	CYP26A1	cytochrome P450 family 26 subfamily A member 1 [Source:HGNC Symbol;Acc:HGNC:2603]
ENSG00000171533	MAP6	microtubule associated protein 6 [Source:HGNC Symbol;Acc:HGNC:6868]
ENSG00000184232	OAF	out at first homolog [Source:HGNC Symbol;Acc:HGNC:28752]
ENSG00000153266	FEZF2	FEZ family zinc finger 2 [Source:HGNC Symbol;Acc:HGNC:13506]
ENSG00000182492	BGN	biglycan [Source:HGNC Symbol;Acc:HGNC:1044]
ENSG00000091656	ZFHX4	zinc finger homeobox 4 [Source:HGNC Symbol;Acc:HGNC:30939]
ENSG00000258982	AL133523.1	novel transcript, antisense to YY1
ENSG00000276644	DACH1	dachshund family transcription factor 1 [Source:HGNC Symbol;Acc:HGNC:2663]
ENSG00000114251	WNT5A	Wnt family member 5A [Source:HGNC Symbol;Acc:HGNC:12784]
ENSG00000111186	WNT5B	Wnt family member 5B [Source:HGNC Symbol;Acc:HGNC:16265]
ENSG00000221479	MIR1251	microRNA 1251 [Source:HGNC Symbol;Acc:HGNC:35317]
ENSG00000167874	TMEM88	transmembrane protein 88 [Source:HGNC Symbol;Acc:HGNC:32371]
ENSG00000154146	NRGN	neurogranin [Source:HGNC Symbol;Acc:HGNC:8000]
ENSG00000145284	SCD5	stearoyl-CoA desaturase 5 [Source:HGNC Symbol;Acc:HGNC:21088]
ENSG00000104435	STMN2	stathmin 2 [Source:HGNC Symbol;Acc:HGNC:10577]
ENSG00000081479	LRP2	LDL receptor related protein 2 [Source:HGNC Symbol;Acc:HGNC:6694]
ENSG00000112183	RBM24	RNA binding motif protein 24 [Source:HGNC Symbol;Acc:HGNC:21539]
ENSG00000041982	TNC	tenascin C [Source:HGNC Symbol;Acc:HGNC:5318]
ENSG00000159307	SCUBE1	signal peptide, CUB domain and EGF like domain containing 1 [Source:HGNC Symbol;Acc:HGNC:13441]
ENSG00000230498	AL035409.1	novel transcript
ENSG00000252965	Y_RNA	Y RNA [Source:RFAM;Acc:RF00019]
ENSG00000173267	SNCG	synuclein gamma [Source:HGNC Symbol;Acc:HGNC:11141]
ENSG00000117069	ST6GALNAC5	ST6 N-acetylgalactosaminide alpha-2,6-sialyltransferase 5 [Source:HGNC Symbol;Acc:HGNC:19342]
ENSG00000085185	BCORL1	BCL6 corepressor like 1 [Source:HGNC Symbol;Acc:HGNC:25657]
ENSG00000135333	EPHA7	EPH receptor A7 [Source:HGNC Symbol;Acc:HGNC:3390]
ENSG00000049089	COL9A2	collagen type IX alpha 2 chain [Source:HGNC Symbol;Acc:HGNC:2218]
ENSG00000162878	PKDCC	protein kinase domain containing, cytoplasmic [Source:HGNC Symbol;Acc:HGNC:25123]
ENSG00000125845	BMP2	bone morphogenetic protein 2 [Source:HGNC Symbol;Acc:HGNC:1069]
ENSG00000183722	LHFPL6	LHFPL tetraspan subfamily member 6 [Source:HGNC Symbol;Acc:HGNC:6586]
ENSG00000170549	IRX1	iroquois homeobox 1 [Source:HGNC Symbol;Acc:HGNC:14358]
ENSG00000252262	RNA5SP61	RNA, 5S ribosomal pseudogene 61 [Source:HGNC Symbol;Acc:HGNC:42838]
ENSG00000000005	TNMD	tenomodulin [Source:HGNC Symbol;Acc:HGNC:17757]
ENSG00000169184	MN1	MN1 proto-oncogene, transcriptional regulator [Source:HGNC Symbol;Acc:HGNC:7180]
ENSG00000166963	MAP1A	microtubule associated protein 1A [Source:HGNC Symbol;Acc:HGNC:6835]
ENSG00000198795	ZNF521	zinc finger protein 521 [Source:HGNC Symbol;Acc:HGNC:24605]
ENSG00000134363	FST	follistatin [Source:HGNC Symbol;Acc:HGNC:3971]
ENSG00000244586	WNT5A-AS1	WNT5A antisense RNA 1 [Source:HGNC Symbol;Acc:HGNC:40616]
ENSG00000166147	FBN1	fibrillin 1 [Source:HGNC Symbol;Acc:HGNC:3603]
ENSG00000140455	USP3	ubiquitin specific peptidase 3 [Source:HGNC Symbol;Acc:HGNC:12626]
ENSG00000157851	DPYSL5	dihydropyrimidinase like 5 [Source:HGNC Symbol;Acc:HGNC:20637]
ENSG00000174807	CD248	CD248 molecule [Source:HGNC Symbol;Acc:HGNC:18219]
ENSG00000162998	FRZB	frizzled related protein [Source:HGNC Symbol;Acc:HGNC:3959]
ENSG00000138080	EMILIN1	elastin microfibril interfacer 1 [Source:HGNC Symbol;Acc:HGNC:19880]
ENSG00000140807	NKD1	NKD inhibitor of WNT signaling pathway 1 [Source:HGNC Symbol;Acc:HGNC:17045]
ENSG00000157570	TSPAN18	tetraspanin 18 [Source:HGNC Symbol;Acc:HGNC:20660]
ENSG00000116106	EPHA4	EPH receptor A4 [Source:HGNC Symbol;Acc:HGNC:3388]
ENSG00000116833	NR5A2	nuclear receptor subfamily 5 group A member 2 [Source:HGNC Symbol;Acc:HGNC:7984]
ENSG00000115758	ODC1	ornithine decarboxylase 1 [Source:HGNC Symbol;Acc:HGNC:8109]
ENSG00000182095	TNRC18	trinucleotide repeat containing 18 [Source:HGNC Symbol;Acc:HGNC:11962]
ENSG00000137166	FOXP4	forkhead box P4 [Source:HGNC Symbol;Acc:HGNC:20842]
ENSG00000006283	CACNA1G	calcium voltage-gated channel subunit alpha1 G [Source:HGNC Symbol;Acc:HGNC:1394]
ENSG00000276043	UHRF1	ubiquitin like with PHD and ring finger domains 1 [Source:HGNC Symbol;Acc:HGNC:12556]
ENSG00000179431	FJX1	four-jointed box kinase 1 [Source:HGNC Symbol;Acc:HGNC:17166]
ENSG00000276404	MIR6835	microRNA 6835 [Source:HGNC Symbol;Acc:HGNC:49963]
ENSG00000018625	ATP1A2	ATPase Na+/K+ transporting subunit alpha 2 [Source:HGNC Symbol;Acc:HGNC:800]
ENSG00000105419	MEIS3	Meis homeobox 3 [Source:HGNC Symbol;Acc:HGNC:29537]
ENSG00000133636	NTS	neurotensin [Source:HGNC Symbol;Acc:HGNC:8038]
ENSG00000099284	H2AFY2	H2A histone family member Y2 [Source:HGNC Symbol;Acc:HGNC:14453]
ENSG00000146242	TPBG	trophoblast glycoprotein [Source:HGNC Symbol;Acc:HGNC:12004]
ENSG00000145675	PIK3R1	phosphoinositide-3-kinase regulatory subunit 1 [Source:HGNC Symbol;Acc:HGNC:8979]
ENSG00000125398	SOX9	SRY-box transcription factor 9 [Source:HGNC Symbol;Acc:HGNC:11204]
ENSG00000170558	CDH2	cadherin 2 [Source:HGNC Symbol;Acc:HGNC:1759]
ENSG00000174721	FGFBP3	fibroblast growth factor binding protein 3 [Source:HGNC Symbol;Acc:HGNC:23428]
ENSG00000180340	FZD2	frizzled class receptor 2 [Source:HGNC Symbol;Acc:HGNC:4040]
ENSG00000254429	AP001972.1	novel transcript
ENSG00000128591	FLNC	filamin C [Source:HGNC Symbol;Acc:HGNC:3756]
ENSG00000130635	COL5A1	collagen type V alpha 1 chain [Source:HGNC Symbol;Acc:HGNC:2209]
ENSG00000133216	EPHB2	EPH receptor B2 [Source:HGNC Symbol;Acc:HGNC:3393]
ENSG00000116991	SIPA1L2	signal induced proliferation associated 1 like 2 [Source:HGNC Symbol;Acc:HGNC:23800]
ENSG00000069188	SDK2	sidekick cell adhesion molecule 2 [Source:HGNC Symbol;Acc:HGNC:19308]
ENSG00000185909	KLHDC8B	kelch domain containing 8B [Source:HGNC Symbol;Acc:HGNC:28557]
ENSG00000181191	PJA1	praja ring finger ubiquitin ligase 1 [Source:HGNC Symbol;Acc:HGNC:16648]
ENSG00000110108	TMEM109	transmembrane protein 109 [Source:HGNC Symbol;Acc:HGNC:28771]
ENSG00000088882	CPXM1	carboxypeptidase X, M14 family member 1 [Source:HGNC Symbol;Acc:HGNC:15771]
ENSG00000131409	LRRC4B	leucine rich repeat containing 4B [Source:HGNC Symbol;Acc:HGNC:25042]
ENSG00000124126	PREX1	phosphatidylinositol-3,4,5-trisphosphate dependent Rac exchange factor 1 [Source:HGNC Symbol;Acc:HGNC:32594]
ENSG00000064300	NGFR	nerve growth factor receptor [Source:HGNC Symbol;Acc:HGNC:7809]
ENSG00000146966	DENND2A	DENN domain containing 2A [Source:HGNC Symbol;Acc:HGNC:22212]
ENSG00000212195	U3	Small nucleolar RNA U3 [Source:RFAM;Acc:RF00012]
ENSG00000138623	SEMA7A	semaphorin 7A (John Milton Hagen blood group) [Source:HGNC Symbol;Acc:HGNC:10741]
ENSG00000257698	GIHCG	GIHCG inhibitor of miR-200b/200a/429 expression [Source:HGNC Symbol;Acc:HGNC:52649]
ENSG00000265727	RN7SL648P	RNA, 7SL, cytoplasmic 648, pseudogene [Source:HGNC Symbol;Acc:HGNC:46664]
ENSG00000139318	DUSP6	dual specificity phosphatase 6 [Source:HGNC Symbol;Acc:HGNC:3072]
ENSG00000070961	ATP2B1	ATPase plasma membrane Ca2+ transporting 1 [Source:HGNC Symbol;Acc:HGNC:814]
ENSG00000186480	INSIG1	insulin induced gene 1 [Source:HGNC Symbol;Acc:HGNC:6083]
ENSG00000144909	OSBPL11	oxysterol binding protein like 11 [Source:HGNC Symbol;Acc:HGNC:16397]
ENSG00000252835	SCARNA21	small Cajal body-specific RNA 21 [Source:HGNC Symbol;Acc:HGNC:32579]
ENSG00000197565	COL4A6	collagen type IV alpha 6 chain [Source:HGNC Symbol;Acc:HGNC:2208]
ENSG00000174498	IGDCC3	immunoglobulin superfamily DCC subclass member 3 [Source:HGNC Symbol;Acc:HGNC:9700]
ENSG00000060718	COL11A1	collagen type XI alpha 1 chain [Source:HGNC Symbol;Acc:HGNC:2186]
ENSG00000213015	ZNF580	zinc finger protein 580 [Source:HGNC Symbol;Acc:HGNC:29473]
ENSG00000102935	ZNF423	zinc finger protein 423 [Source:HGNC Symbol;Acc:HGNC:16762]
ENSG00000095932	SMIM24	small integral membrane protein 24 [Source:HGNC Symbol;Acc:HGNC:37244]
ENSG00000170004	CHD3	chromodomain helicase DNA binding protein 3 [Source:HGNC Symbol;Acc:HGNC:1918]
ENSG00000026025	VIM	vimentin [Source:HGNC Symbol;Acc:HGNC:12692]
ENSG00000134686	PHC2	polyhomeotic homolog 2 [Source:HGNC Symbol;Acc:HGNC:3183]
ENSG00000183853	KIRREL1	kirre like nephrin family adhesion molecule 1 [Source:HGNC Symbol;Acc:HGNC:15734]
ENSG00000169857	AVEN	apoptosis and caspase activation inhibitor [Source:HGNC Symbol;Acc:HGNC:13509]
ENSG00000102181	CD99L2	CD99 molecule like 2 [Source:HGNC Symbol;Acc:HGNC:18237]
ENSG00000136158	SPRY2	sprouty RTK signaling antagonist 2 [Source:HGNC Symbol;Acc:HGNC:11270]
ENSG00000126016	AMOT	angiomotin [Source:HGNC Symbol;Acc:HGNC:17810]
ENSG00000137331	IER3	immediate early response 3 [Source:HGNC Symbol;Acc:HGNC:5392]
ENSG00000106571	GLI3	GLI family zinc finger 3 [Source:HGNC Symbol;Acc:HGNC:4319]
ENSG00000166326	TRIM44	tripartite motif containing 44 [Source:HGNC Symbol;Acc:HGNC:19016]
ENSG00000271533	Z83843.1	novel transcript, sense intronic FTX
ENSG00000262202	AC007952.4	novel transcript
ENSG00000106524	ANKMY2	ankyrin repeat and MYND domain containing 2 [Source:HGNC Symbol;Acc:HGNC:25370]
ENSG00000202566	MIR421	microRNA 421 [Source:HGNC Symbol;Acc:HGNC:32793]
ENSG00000130147	SH3BP4	SH3 domain binding protein 4 [Source:HGNC Symbol;Acc:HGNC:10826]
ENSG00000077274	CAPN6	calpain 6 [Source:HGNC Symbol;Acc:HGNC:1483]
ENSG00000168916	ZNF608	zinc finger protein 608 [Source:HGNC Symbol;Acc:HGNC:29238]
ENSG00000206633	SNORA80B	small nucleolar RNA, H/ACA box 80B [Source:HGNC Symbol;Acc:HGNC:34355]
ENSG00000125285	SOX21	SRY-box transcription factor 21 [Source:HGNC Symbol;Acc:HGNC:11197]
ENSG00000105894	PTN	pleiotrophin [Source:HGNC Symbol;Acc:HGNC:9630]
ENSG00000167799	NUDT8	nudix hydrolase 8 [Source:HGNC Symbol;Acc:HGNC:8055]
ENSG00000179222	MAGED1	MAGE family member D1 [Source:HGNC Symbol;Acc:HGNC:6813]
ENSG00000161682	FAM171A2	family with sequence similarity 171 member A2 [Source:HGNC Symbol;Acc:HGNC:30480]
ENSG00000051128	HOMER3	homer scaffold protein 3 [Source:HGNC Symbol;Acc:HGNC:17514]
ENSG00000108852	MPP2	membrane palmitoylated protein 2 [Source:HGNC Symbol;Acc:HGNC:7220]
ENSG00000110092	CCND1	cyclin D1 [Source:HGNC Symbol;Acc:HGNC:1582]
ENSG00000135097	MSI1	musashi RNA binding protein 1 [Source:HGNC Symbol;Acc:HGNC:7330]
ENSG00000147400	CETN2	centrin 2 [Source:HGNC Symbol;Acc:HGNC:1867]
ENSG00000160963	COL26A1	collagen type XXVI alpha 1 chain [Source:HGNC Symbol;Acc:HGNC:18038]
ENSG00000164442	CITED2	Cbp/p300 interacting transactivator with Glu/Asp rich carboxy-terminal domain 2 [Source:HGNC Symbol;Acc:HGNC:1987]
ENSG00000138829	FBN2	fibrillin 2 [Source:HGNC Symbol;Acc:HGNC:3604]
ENSG00000103044	HAS3	hyaluronan synthase 3 [Source:HGNC Symbol;Acc:HGNC:4820]
ENSG00000156504	FAM122B	family with sequence similarity 122B [Source:HGNC Symbol;Acc:HGNC:30490]
ENSG00000067064	IDI1	isopentenyl-diphosphate delta isomerase 1 [Source:HGNC Symbol;Acc:HGNC:5387]
ENSG00000244405	ETV5	ETS variant 5 [Source:HGNC Symbol;Acc:HGNC:3494]
ENSG00000064393	HIPK2	homeodomain interacting protein kinase 2 [Source:HGNC Symbol;Acc:HGNC:14402]
ENSG00000143878	RHOB	ras homolog family member B [Source:HGNC Symbol;Acc:HGNC:668]
ENSG00000103449	SALL1	spalt like transcription factor 1 [Source:HGNC Symbol;Acc:HGNC:10524]
ENSG00000087245	MMP2	matrix metallopeptidase 2 [Source:HGNC Symbol;Acc:HGNC:7166]
ENSG00000011028	MRC2	mannose receptor C type 2 [Source:HGNC Symbol;Acc:HGNC:16875]
ENSG00000120437	ACAT2	acetyl-CoA acetyltransferase 2 [Source:HGNC Symbol;Acc:HGNC:94]
ENSG00000132613	MTSS2	MTSS I-BAR domain containing 2 [Source:HGNC Symbol;Acc:HGNC:25094]
ENSG00000067369	TP53BP1	tumor protein p53 binding protein 1 [Source:HGNC Symbol;Acc:HGNC:11999]
ENSG00000110492	MDK	midkine [Source:HGNC Symbol;Acc:HGNC:6972]
ENSG00000102038	SMARCA1	SWI/SNF related, matrix associated, actin dependent regulator of chromatin, subfamily a, member 1 [Source:HGNC Symbol;Acc:HGNC:11097]
ENSG00000112972	HMGCS1	3-hydroxy-3-methylglutaryl-CoA synthase 1 [Source:HGNC Symbol;Acc:HGNC:5007]
ENSG00000152558	TMEM123	transmembrane protein 123 [Source:HGNC Symbol;Acc:HGNC:30138]
ENSG00000188153	COL4A5	collagen type IV alpha 5 chain [Source:HGNC Symbol;Acc:HGNC:2207]
ENSG00000106462	EZH2	enhancer of zeste 2 polycomb repressive complex 2 subunit [Source:HGNC Symbol;Acc:HGNC:3527]
ENSG00000272619	AC093673.2	novel transcript
ENSG00000100842	EFS	embryonal Fyn-associated substrate [Source:HGNC Symbol;Acc:HGNC:16898]
ENSG00000000003	TSPAN6	tetraspanin 6 [Source:HGNC Symbol;Acc:HGNC:11858]
ENSG00000106278	PTPRZ1	protein tyrosine phosphatase receptor type Z1 [Source:HGNC Symbol;Acc:HGNC:9685]
ENSG00000128596	CCDC136	coiled-coil domain containing 136 [Source:HGNC Symbol;Acc:HGNC:22225]
ENSG00000144485	HES6	hes family bHLH transcription factor 6 [Source:HGNC Symbol;Acc:HGNC:18254]
ENSG00000165588	OTX2	orthodenticle homeobox 2 [Source:HGNC Symbol;Acc:HGNC:8522]
ENSG00000149485	FADS1	fatty acid desaturase 1 [Source:HGNC Symbol;Acc:HGNC:3574]
ENSG00000178531	CTXN1	cortexin 1 [Source:HGNC Symbol;Acc:HGNC:31108]
ENSG00000119280	C1orf198	chromosome 1 open reading frame 198 [Source:HGNC Symbol;Acc:HGNC:25900]
ENSG00000271907	SNORA35B	small nucleolar RNA, H/ACA box 35B [Source:HGNC Symbol;Acc:HGNC:52202]
ENSG00000165704	HPRT1	hypoxanthine phosphoribosyltransferase 1 [Source:HGNC Symbol;Acc:HGNC:5157]
ENSG00000142634	EFHD2	EF-hand domain family member D2 [Source:HGNC Symbol;Acc:HGNC:28670]
ENSG00000136108	CKAP2	cytoskeleton associated protein 2 [Source:HGNC Symbol;Acc:HGNC:1990]
ENSG00000144730	IL17RD	interleukin 17 receptor D [Source:HGNC Symbol;Acc:HGNC:17616]
ENSG00000075618	FSCN1	fascin actin-bundling protein 1 [Source:HGNC Symbol;Acc:HGNC:11148]
ENSG00000179195	ZNF664	zinc finger protein 664 [Source:HGNC Symbol;Acc:HGNC:25406]
ENSG00000072501	SMC1A	structural maintenance of chromosomes 1A [Source:HGNC Symbol;Acc:HGNC:11111]
ENSG00000109062	SLC9A3R1	SLC9A3 regulator 1 [Source:HGNC Symbol;Acc:HGNC:11075]
ENSG00000211445	GPX3	glutathione peroxidase 3 [Source:HGNC Symbol;Acc:HGNC:4555]
ENSG00000151835	SACS	sacsin molecular chaperone [Source:HGNC Symbol;Acc:HGNC:10519]
ENSG00000105270	CLIP3	CAP-Gly domain containing linker protein 3 [Source:HGNC Symbol;Acc:HGNC:24314]
ENSG00000099331	MYO9B	myosin IXB [Source:HGNC Symbol;Acc:HGNC:7609]
ENSG00000113161	HMGCR	3-hydroxy-3-methylglutaryl-CoA reductase [Source:HGNC Symbol;Acc:HGNC:5006]
ENSG00000130164	LDLR	low density lipoprotein receptor [Source:HGNC Symbol;Acc:HGNC:6547]
ENSG00000171316	CHD7	chromodomain helicase DNA binding protein 7 [Source:HGNC Symbol;Acc:HGNC:20626]
ENSG00000256463	SALL3	spalt like transcription factor 3 [Source:HGNC Symbol;Acc:HGNC:10527]
ENSG00000198467	TPM2	tropomyosin 2 [Source:HGNC Symbol;Acc:HGNC:12011]
ENSG00000116871	MAP7D1	MAP7 domain containing 1 [Source:HGNC Symbol;Acc:HGNC:25514]
ENSG00000156709	AIFM1	apoptosis inducing factor mitochondria associated 1 [Source:HGNC Symbol;Acc:HGNC:8768]
ENSG00000060982	BCAT1	branched chain amino acid transaminase 1 [Source:HGNC Symbol;Acc:HGNC:976]
ENSG00000163629	PTPN13	protein tyrosine phosphatase non-receptor type 13 [Source:HGNC Symbol;Acc:HGNC:9646]
ENSG00000079459	FDFT1	farnesyl-diphosphate farnesyltransferase 1 [Source:HGNC Symbol;Acc:HGNC:3629]
ENSG00000086061	DNAJA1	DnaJ heat shock protein family (Hsp40) member A1 [Source:HGNC Symbol;Acc:HGNC:5229]
ENSG00000242265	PEG10	paternally expressed 10 [Source:HGNC Symbol;Acc:HGNC:14005]
ENSG00000176890	TYMS	thymidylate synthetase [Source:HGNC Symbol;Acc:HGNC:12441]
ENSG00000221716	SNORA11	small nucleolar RNA, H/ACA box 11 [Source:HGNC Symbol;Acc:HGNC:32599]
ENSG00000134824	FADS2	fatty acid desaturase 2 [Source:HGNC Symbol;Acc:HGNC:3575]
ENSG00000104549	SQLE	squalene epoxidase [Source:HGNC Symbol;Acc:HGNC:11279]
ENSG00000176619	LMNB2	lamin B2 [Source:HGNC Symbol;Acc:HGNC:6638]
ENSG00000108055	SMC3	structural maintenance of chromosomes 3 [Source:HGNC Symbol;Acc:HGNC:2468]
ENSG00000131828	PDHA1	pyruvate dehydrogenase E1 alpha 1 subunit [Source:HGNC Symbol;Acc:HGNC:8806]
ENSG00000145423	SFRP2	secreted frizzled related protein 2 [Source:HGNC Symbol;Acc:HGNC:10777]
ENSG00000149257	SERPINH1	serpin family H member 1 [Source:HGNC Symbol;Acc:HGNC:1546]
ENSG00000102241	HTATSF1	HIV-1 Tat specific factor 1 [Source:HGNC Symbol;Acc:HGNC:5276]
ENSG00000251562	MALAT1	metastasis associated lung adenocarcinoma transcript 1 [Source:HGNC Symbol;Acc:HGNC:29665]
ENSG00000147257	GPC3	glypican 3 [Source:HGNC Symbol;Acc:HGNC:4451]
ENSG00000176788	BASP1	brain abundant membrane attached signal protein 1 [Source:HGNC Symbol;Acc:HGNC:957]
ENSG00000188486	H2AFX	H2A histone family member X [Source:HGNC Symbol;Acc:HGNC:4739]
ENSG00000139800	ZIC5	Zic family member 5 [Source:HGNC Symbol;Acc:HGNC:20322]
ENSG00000149503	INCENP	inner centromere protein [Source:HGNC Symbol;Acc:HGNC:6058]
ENSG00000149782	PLCB3	phospholipase C beta 3 [Source:HGNC Symbol;Acc:HGNC:9056]
ENSG00000160014	CALM3	calmodulin 3 [Source:HGNC Symbol;Acc:HGNC:1449]
ENSG00000043355	ZIC2	Zic family member 2 [Source:HGNC Symbol;Acc:HGNC:12873]

## Sheet: UpRegGene_GOenrichment
GO term	AdjPval
anatomical structure morphogenesis	2.57e-15
nervous system development	1.13e-14
generation of neurons	9.63e-13
central nervous system development	3.36e-12
cell differentiation	9.2e-12
epithelium development	1.42e-11
head development	2.37e-11
tissue development	8.89e-11
embryonic morphogenesis	1.56e-10
tube development	2.12e-10
neuron differentiation	3.24e-10
embryo development	4.3e-10
cell surface receptor signaling pathway	6.24e-08
regulation of nervous system development	5.55e-07
epithelial tube morphogenesis	6.92e-07
ear morphogenesis	1.75385e-06
regulation of cell communication	1.96329e-06
eye development	3.36952e-06
circulatory system development	4.56538e-06
negative regulation of Wnt signaling pathway	8.59096e-06
regulation of cell differentiation	1.01575e-05
negative regulation of cell differentiation	1.34297e-05
appendage development	6.12098e-05
limb development	6.12098e-05
negative regulation of neurogenesis	9.18968e-05
urogenital system development	0.000150248
heart development	0.000451766
regulation of transcription by RNA polymerase II	0.000820447
skeletal system development	0.000863252

## Sheet: UpRegGene_iCisTarget_Results
Transcription factor name	NES
NA	NA

## Sheet: Down_Regulated_Genename
Ensembl_Genename	Genename	Description
ENSG00000250420	AACSP1	acetoacetyl-CoA synthetase pseudogene 1 [Source:HGNC Symbol;Acc:HGNC:18226]
ENSG00000008311	AASS	aminoadipate-semialdehyde synthase [Source:HGNC Symbol;Acc:HGNC:17366]
ENSG00000197462	AC003975.1	novel transcript
ENSG00000243004	AC005062.1	novel transcript, sense overlapping to MACC1
ENSG00000266709	AC005224.3	novel transcript
ENSG00000232445	AC006329.1	novel transcript
ENSG00000267055	AC007001.1	novel transcript
ENSG00000226506	AC007463.1	novel transcript
ENSG00000253838	AC007991.2	novel transcript
ENSG00000269877	AC008753.3	novel transcript
ENSG00000260834	AC009055.2	novel transcript
ENSG00000254277	AC009446.1	novel transcript
ENSG00000275234	AC010503.4	novel transcript, antisense to DENND1C
ENSG00000268119	AC010615.2	novel transcript
ENSG00000267383	AC011447.3	novel transcript, antisense to ZNF486 and ZNF90
ENSG00000225889	AC012368.1	novel transcript, antisense to PELI1
ENSG00000267260	AC020928.1	uncharacterized LOC728485 [Source:NCBI gene;Acc:728485]
ENSG00000280852	AC025048.6	adaptor-related protein complex 1, sigma 2 subunit (AP1S2) pseudogene
ENSG00000257474	AC027288.1	novel transcript
ENSG00000254339	AC064802.1	novel transcript
ENSG00000234273	AC073071.1	novel transcript
ENSG00000267886	AC074135.1	novel transcript
ENSG00000229271	AC091493.1	novel transcript
ENSG00000249790	AC092490.1	novel transcript
ENSG00000251095	AC093866.1	novel transcript
ENSG00000253507	AC104257.1	novel transcript
ENSG00000251687	AC104791.1	novel transcript
ENSG00000250920	AC105460.1	novel transcript
ENSG00000250829	AC108865.1	novel transcript
ENSG00000282221	AC119427.1	novel transcript, antisense to LAD1
ENSG00000257647	AC124312.2	novel transcript
ENSG00000228613	AC141930.1	novel transcript
ENSG00000123130	ACOT9	acyl-CoA thioesterase 9 [Source:HGNC Symbol;Acc:HGNC:17152]
ENSG00000145536	ADAMTS16	ADAM metallopeptidase with thrombospondin type 1 motif 16 [Source:HGNC Symbol;Acc:HGNC:17108]
ENSG00000160710	ADAR	adenosine deaminase RNA specific [Source:HGNC Symbol;Acc:HGNC:225]
ENSG00000078295	ADCY2	adenylate cyclase 2 [Source:HGNC Symbol;Acc:HGNC:233]
ENSG00000181026	AEN	apoptosis enhancing nuclease [Source:HGNC Symbol;Acc:HGNC:25722]
ENSG00000174574	AKIRIN1	akirin 1 [Source:HGNC Symbol;Acc:HGNC:25744]
ENSG00000282024	AL009031.1	novel transcript, antisense to GMPR
ENSG00000230922	AL079301.1	novel transcript
ENSG00000236673	AL117378.1	novel transcript
ENSG00000231495	AL121885.3	novel transcript
ENSG00000235152	AL353052.1	novel transcript
ENSG00000274090	AL354821.1	novel transcript
ENSG00000258649	AL392023.1	novel transcript
ENSG00000259048	AL392023.2	novel transcript, antisense to TTC6
ENSG00000224848	AL589843.1	novel transcript
ENSG00000203279	AL590705.1	novel transcript
ENSG00000280511	AL591030.1	novel transcript
ENSG00000282048	AL591742.2	novel transcript, sense intronic to OLFML3
ENSG00000283696	AL592295.4	novel transcript
ENSG00000201592	AL732366.1	None
ENSG00000162551	ALPL	alkaline phosphatase, biomineralization associated [Source:HGNC Symbol;Acc:HGNC:438]
ENSG00000282012	AP000357.2	novel transcript
ENSG00000228592	AP000459.2	novel transcript
ENSG00000280773	AP003304.1	None
ENSG00000129354	AP1M2	adaptor related protein complex 1 subunit mu 2 [Source:HGNC Symbol;Acc:HGNC:558]
ENSG00000182287	AP1S2	adaptor related protein complex 1 subunit sigma 2 [Source:HGNC Symbol;Acc:HGNC:560]
ENSG00000248329	APELA	apelin receptor early endogenous ligand [Source:HGNC Symbol;Acc:HGNC:48925]
ENSG00000179750	APOBEC3B	apolipoprotein B mRNA editing enzyme catalytic subunit 3B [Source:HGNC Symbol;Acc:HGNC:17352]
ENSG00000244509	APOBEC3C	apolipoprotein B mRNA editing enzyme catalytic subunit 3C [Source:HGNC Symbol;Acc:HGNC:17353]
ENSG00000130203	APOE	apolipoprotein E [Source:HGNC Symbol;Acc:HGNC:613]
ENSG00000142192	APP	amyloid beta precursor protein [Source:HGNC Symbol;Acc:HGNC:620]
ENSG00000169083	AR	androgen receptor [Source:HGNC Symbol;Acc:HGNC:644]
ENSG00000112379	ARFGEF3	ARFGEF family member 3 [Source:HGNC Symbol;Acc:HGNC:21213]
ENSG00000142632	ARHGEF19	Rho guanine nucleotide exchange factor 19 [Source:HGNC Symbol;Acc:HGNC:26604]
ENSG00000050327	ARHGEF5	Rho guanine nucleotide exchange factor 5 [Source:HGNC Symbol;Acc:HGNC:13209]
ENSG00000112249	ASCC3	activating signal cointegrator 1 complex subunit 3 [Source:HGNC Symbol;Acc:HGNC:18697]
ENSG00000128272	ATF4	activating transcription factor 4 [Source:HGNC Symbol;Acc:HGNC:786]
ENSG00000074370	ATP2A3	ATPase sarcoplasmic/endoplasmic reticulum Ca2+ transporting 3 [Source:HGNC Symbol;Acc:HGNC:813]
ENSG00000155096	AZIN1	antizyme inhibitor 1 [Source:HGNC Symbol;Acc:HGNC:16432]
ENSG00000087088	BAX	BCL2 associated X, apoptosis regulator [Source:HGNC Symbol;Acc:HGNC:959]
ENSG00000105327	BBC3	BCL2 binding component 3 [Source:HGNC Symbol;Acc:HGNC:17868]
ENSG00000171552	BCL2L1	BCL2 like 1 [Source:HGNC Symbol;Acc:HGNC:992]
ENSG00000184515	BEX5	brain expressed X-linked 5 [Source:HGNC Symbol;Acc:HGNC:27990]
ENSG00000162069	BICDL2	BICD family like cargo adaptor 2 [Source:HGNC Symbol;Acc:HGNC:33584]
ENSG00000119411	BSPRY	B-box and SPRY domain containing [Source:HGNC Symbol;Acc:HGNC:18232]
ENSG00000130303	BST2	bone marrow stromal cell antigen 2 [Source:HGNC Symbol;Acc:HGNC:1119]
ENSG00000145741	BTF3	basic transcription factor 3 [Source:HGNC Symbol;Acc:HGNC:1125]
ENSG00000106392	C1GALT1	core 1 synthase, glycoprotein-N-acetylgalactosamine 3-beta-galactosyltransferase 1 [Source:HGNC Symbol;Acc:HGNC:24337]
ENSG00000234614	C2CD4D-AS1	C2CD4D and THEM5 antisense RNA 1 [Source:HGNC Symbol;Acc:HGNC:54045]
ENSG00000188112	C6orf132	chromosome 6 open reading frame 132 [Source:HGNC Symbol;Acc:HGNC:21288]
ENSG00000081803	CADPS2	calcium dependent secretion activator 2 [Source:HGNC Symbol;Acc:HGNC:16018]
ENSG00000042493	CAPG	capping actin protein, gelsolin like [Source:HGNC Symbol;Acc:HGNC:1474]
ENSG00000014216	CAPN1	calpain 1 [Source:HGNC Symbol;Acc:HGNC:1476]
ENSG00000198286	CARD11	caspase recruitment domain family member 11 [Source:HGNC Symbol;Acc:HGNC:16393]
ENSG00000142273	CBLC	Cbl proto-oncogene C [Source:HGNC Symbol;Acc:HGNC:15961]
ENSG00000159228	CBR1	carbonyl reductase 1 [Source:HGNC Symbol;Acc:HGNC:1548]
ENSG00000274276	CBSL	cystathionine-beta-synthase like [Source:HGNC Symbol;Acc:HGNC:51829]
ENSG00000242715	CCDC169	coiled-coil domain containing 169 [Source:HGNC Symbol;Acc:HGNC:34361]
ENSG00000142871	CCN1	cellular communication network factor 1 [Source:HGNC Symbol;Acc:HGNC:2654]
ENSG00000091972	CD200	CD200 molecule [Source:HGNC Symbol;Acc:HGNC:7203]
ENSG00000272398	CD24	CD24 molecule [Source:HGNC Symbol;Acc:HGNC:1645]
ENSG00000019582	CD74	CD74 molecule [Source:HGNC Symbol;Acc:HGNC:1697]
ENSG00000010278	CD9	CD9 molecule [Source:HGNC Symbol;Acc:HGNC:1709]
ENSG00000163814	CDCP1	CUB domain containing protein 1 [Source:HGNC Symbol;Acc:HGNC:24357]
ENSG00000039068	CDH1	cadherin 1 [Source:HGNC Symbol;Acc:HGNC:1748]
ENSG00000062038	CDH3	cadherin 3 [Source:HGNC Symbol;Acc:HGNC:1762]
ENSG00000124762	CDKN1A	cyclin dependent kinase inhibitor 1A [Source:HGNC Symbol;Acc:HGNC:1784]
ENSG00000163624	CDS1	CDP-diacylglycerol synthase 1 [Source:HGNC Symbol;Acc:HGNC:1800]
ENSG00000172216	CEBPB	CCAAT enhancer binding protein beta [Source:HGNC Symbol;Acc:HGNC:1834]
ENSG00000218739	CEBPZOS	CEBPZ opposite strand [Source:HGNC Symbol;Acc:HGNC:49288]
ENSG00000099954	CECR2	CECR2 histone acetyl-lysine reader [Source:HGNC Symbol;Acc:HGNC:1840]
ENSG00000128849	CGNL1	cingulin like 1 [Source:HGNC Symbol;Acc:HGNC:25931]
ENSG00000128965	CHAC1	ChaC glutathione specific gamma-glutamylcyclotransferase 1 [Source:HGNC Symbol;Acc:HGNC:28680]
ENSG00000250479	CHCHD10	coiled-coil-helix-coiled-coil-helix domain containing 10 [Source:HGNC Symbol;Acc:HGNC:15559]
ENSG00000166869	CHP2	calcineurin like EF-hand protein 2 [Source:HGNC Symbol;Acc:HGNC:24927]
ENSG00000166165	CKB	creatine kinase B [Source:HGNC Symbol;Acc:HGNC:1991]
ENSG00000223572	CKMT1A	creatine kinase, mitochondrial 1A [Source:HGNC Symbol;Acc:HGNC:31736]
ENSG00000237289	CKMT1B	creatine kinase, mitochondrial 1B [Source:HGNC Symbol;Acc:HGNC:1995]
ENSG00000165215	CLDN3	claudin 3 [Source:HGNC Symbol;Acc:HGNC:2045]
ENSG00000184697	CLDN6	claudin 6 [Source:HGNC Symbol;Acc:HGNC:2048]
ENSG00000181885	CLDN7	claudin 7 [Source:HGNC Symbol;Acc:HGNC:2049]
ENSG00000169504	CLIC4	chloride intracellular channel 4 [Source:HGNC Symbol;Acc:HGNC:13518]
ENSG00000120885	CLU	clusterin [Source:HGNC Symbol;Acc:HGNC:2095]
ENSG00000018236	CNTN1	contactin 1 [Source:HGNC Symbol;Acc:HGNC:2171]
ENSG00000106078	COBL	cordon-bleu WH2 repeat protein [Source:HGNC Symbol;Acc:HGNC:22199]
ENSG00000127184	COX7C	cytochrome c oxidase subunit 7C [Source:HGNC Symbol;Acc:HGNC:2292]
ENSG00000264063	CR392039.1	None
ENSG00000130545	CRB3	crumbs cell polarity complex component 3 [Source:HGNC Symbol;Acc:HGNC:20237]
ENSG00000109861	CTSC	cathepsin C [Source:HGNC Symbol;Acc:HGNC:2528]
ENSG00000154639	CXADR	CXADR Ig-like cell adhesion molecule [Source:HGNC Symbol;Acc:HGNC:2559]
ENSG00000167600	CYP2S1	cytochrome P450 family 2 subfamily S member 1 [Source:HGNC Symbol;Acc:HGNC:15654]
ENSG00000133083	DCLK1	doublecortin like kinase 1 [Source:HGNC Symbol;Acc:HGNC:2700]
ENSG00000153904	DDAH1	dimethylarginine dimethylaminohydrolase 1 [Source:HGNC Symbol;Acc:HGNC:2715]
ENSG00000134574	DDB2	damage specific DNA binding protein 2 [Source:HGNC Symbol;Acc:HGNC:2718]
ENSG00000168209	DDIT4	DNA damage inducible transcript 4 [Source:HGNC Symbol;Acc:HGNC:24944]
ENSG00000162496	DHRS3	dehydrogenase/reductase 3 [Source:HGNC Symbol;Acc:HGNC:17693]
ENSG00000161249	DMKN	dermokine [Source:HGNC Symbol;Acc:HGNC:25063]
ENSG00000105612	DNASE2	deoxyribonuclease 2, lysosomal [Source:HGNC Symbol;Acc:HGNC:2960]
ENSG00000088305	DNMT3B	DNA methyltransferase 3 beta [Source:HGNC Symbol;Acc:HGNC:2979]
ENSG00000141096	DPEP3	dipeptidase 3 [Source:HGNC Symbol;Acc:HGNC:23029]
ENSG00000163530	DPPA2	developmental pluripotency associated 2 [Source:HGNC Symbol;Acc:HGNC:19197]
ENSG00000121570	DPPA4	developmental pluripotency associated 4 [Source:HGNC Symbol;Acc:HGNC:19200]
ENSG00000046604	DSG2	desmoglein 2 [Source:HGNC Symbol;Acc:HGNC:3049]
ENSG00000096696	DSP	desmoplakin [Source:HGNC Symbol;Acc:HGNC:3052]
ENSG00000128951	DUT	deoxyuridine triphosphatase [Source:HGNC Symbol;Acc:HGNC:3078]
ENSG00000136813	ECPAS	Ecm29 proteasome adaptor and scaffold [Source:HGNC Symbol;Acc:HGNC:29020]
ENSG00000186197	EDARADD	EDAR associated death domain [Source:HGNC Symbol;Acc:HGNC:14341]
ENSG00000164176	EDIL3	EGF like repeats and discoidin domains 3 [Source:HGNC Symbol;Acc:HGNC:3173]
ENSG00000156508	EEF1A1	eukaryotic translation elongation factor 1 alpha 1 [Source:HGNC Symbol;Acc:HGNC:3189]
ENSG00000132294	EFR3A	EFR3 homolog A [Source:HGNC Symbol;Acc:HGNC:28970]
ENSG00000120738	EGR1	early growth response 1 [Source:HGNC Symbol;Acc:HGNC:3238]
ENSG00000055332	EIF2AK2	eukaryotic translation initiation factor 2 alpha kinase 2 [Source:HGNC Symbol;Acc:HGNC:9437]
ENSG00000128829	EIF2AK4	eukaryotic translation initiation factor 2 alpha kinase 4 [Source:HGNC Symbol;Acc:HGNC:19687]
ENSG00000100353	EIF3D	eukaryotic translation initiation factor 3 subunit D [Source:HGNC Symbol;Acc:HGNC:3278]
ENSG00000187840	EIF4EBP1	eukaryotic translation initiation factor 4E binding protein 1 [Source:HGNC Symbol;Acc:HGNC:3288]
ENSG00000170571	EMB	embigin [Source:HGNC Symbol;Acc:HGNC:30465]
ENSG00000074800	ENO1	enolase 1 [Source:HGNC Symbol;Acc:HGNC:3350]
ENSG00000111674	ENO2	enolase 2 [Source:HGNC Symbol;Acc:HGNC:3353]
ENSG00000197594	ENPP1	ectonucleotide pyrophosphatase/phosphodiesterase 1 [Source:HGNC Symbol;Acc:HGNC:3356]
ENSG00000119888	EPCAM	epithelial cell adhesion molecule [Source:HGNC Symbol;Acc:HGNC:11529]
ENSG00000136628	EPRS	glutamyl-prolyl-tRNA synthetase [Source:HGNC Symbol;Acc:HGNC:3418]
ENSG00000177106	EPS8L2	EPS8 like 2 [Source:HGNC Symbol;Acc:HGNC:21296]
ENSG00000251292	ERVH-1	endogenous retrovirus group H member 1 [Source:HGNC Symbol;Acc:HGNC:39053]
ENSG00000265992	ESRG	embryonic stem cell related [Source:HGNC Symbol;Acc:HGNC:39079]
ENSG00000104413	ESRP1	epithelial splicing regulatory protein 1 [Source:HGNC Symbol;Acc:HGNC:25966]
ENSG00000117868	ESYT2	extended synaptotagmin 2 [Source:HGNC Symbol;Acc:HGNC:22211]
ENSG00000092820	EZR	ezrin [Source:HGNC Symbol;Acc:HGNC:12691]
ENSG00000158769	F11R	F11 receptor [Source:HGNC Symbol;Acc:HGNC:14685]
ENSG00000164142	FAM160A1	family with sequence similarity 160 member A1 [Source:HGNC Symbol;Acc:HGNC:34237]
ENSG00000198780	FAM169A	family with sequence similarity 169 member A [Source:HGNC Symbol;Acc:HGNC:29138]
ENSG00000135248	FAM71F1	family with sequence similarity 71 member F1 [Source:HGNC Symbol;Acc:HGNC:30704]
ENSG00000165323	FAT3	FAT atypical cadherin 3 [Source:HGNC Symbol;Acc:HGNC:23112]
ENSG00000127585	FBXL16	F-box and leucine rich repeat protein 16 [Source:HGNC Symbol;Acc:HGNC:14150]
ENSG00000162344	FGF19	fibroblast growth factor 19 [Source:HGNC Symbol;Acc:HGNC:3675]
ENSG00000138685	FGF2	fibroblast growth factor 2 [Source:HGNC Symbol;Acc:HGNC:3676]
ENSG00000213468	FIRRE	firre intergenic repeating RNA element [Source:HGNC Symbol;Acc:HGNC:49627]
ENSG00000136068	FLNB	filamin B [Source:HGNC Symbol;Acc:HGNC:3755]
ENSG00000102755	FLT1	fms related tyrosine kinase 1 [Source:HGNC Symbol;Acc:HGNC:3763]
ENSG00000170345	FOS	Fos proto-oncogene, AP-1 transcription factor subunit [Source:HGNC Symbol;Acc:HGNC:3796]
ENSG00000175592	FOSL1	FOS like 1, AP-1 transcription factor subunit [Source:HGNC Symbol;Acc:HGNC:13718]
ENSG00000187140	FOXD3	forkhead box D3 [Source:HGNC Symbol;Acc:HGNC:3804]
ENSG00000230798	FOXD3-AS1	FOXD3 antisense RNA 1 [Source:HGNC Symbol;Acc:HGNC:40241]
ENSG00000160973	FOXH1	forkhead box H1 [Source:HGNC Symbol;Acc:HGNC:3814]
ENSG00000214336	FOXI3	forkhead box I3 [Source:HGNC Symbol;Acc:HGNC:35123]
ENSG00000138759	FRAS1	Fraser extracellular matrix complex subunit 1 [Source:HGNC Symbol;Acc:HGNC:19185]
ENSG00000181274	FRAT2	FRAT regulator of WNT signaling pathway 2 [Source:HGNC Symbol;Acc:HGNC:16048]
ENSG00000087086	FTL	ferritin light chain [Source:HGNC Symbol;Acc:HGNC:3999]
ENSG00000089327	FXYD5	FXYD domain containing ion transport regulator 5 [Source:HGNC Symbol;Acc:HGNC:4029]
ENSG00000069482	GAL	galanin and GMAP prepropeptide [Source:HGNC Symbol;Acc:HGNC:4114]
ENSG00000115339	GALNT3	polypeptide N-acetylgalactosaminyltransferase 3 [Source:HGNC Symbol;Acc:HGNC:4125]
ENSG00000111846	GCNT2	glucosaminyl (N-acetyl) transferase 2 (I blood group) [Source:HGNC Symbol;Acc:HGNC:4204]
ENSG00000198380	GFPT1	glutamine--fructose-6-phosphate transaminase 1 [Source:HGNC Symbol;Acc:HGNC:4241]
ENSG00000131459	GFPT2	glutamine-fructose-6-phosphate transaminase 2 [Source:HGNC Symbol;Acc:HGNC:4242]
ENSG00000152661	GJA1	gap junction protein alpha 1 [Source:HGNC Symbol;Acc:HGNC:4274]
ENSG00000111670	GNPTAB	N-acetylglucosamine-1-phosphate transferase subunits alpha and beta [Source:HGNC Symbol;Acc:HGNC:29670]
ENSG00000173890	GPR160	G protein-coupled receptor 160 [Source:HGNC Symbol;Acc:HGNC:23693]
ENSG00000166073	GPR176	G protein-coupled receptor 176 [Source:HGNC Symbol;Acc:HGNC:32370]
ENSG00000141738	GRB7	growth factor receptor bound protein 7 [Source:HGNC Symbol;Acc:HGNC:4567]
ENSG00000083307	GRHL2	grainyhead like transcription factor 2 [Source:HGNC Symbol;Acc:HGNC:2799]
ENSG00000152208	GRID2	glutamate ionotropic receptor delta type subunit 2 [Source:HGNC Symbol;Acc:HGNC:4576]
ENSG00000105464	GRIN2D	glutamate ionotropic receptor NMDA type subunit 2D [Source:HGNC Symbol;Acc:HGNC:4588]
ENSG00000144366	GULP1	GULP PTB domain containing engulfment adaptor 1 [Source:HGNC Symbol;Acc:HGNC:18649]
ENSG00000189060	H1F0	H1 histone family member 0 [Source:HGNC Symbol;Acc:HGNC:4714]
ENSG00000140511	HAPLN3	hyaluronan and proteoglycan link protein 3 [Source:HGNC Symbol;Acc:HGNC:21446]
ENSG00000103145	HCFC1R1	host cell factor C1 regulator 1 [Source:HGNC Symbol;Acc:HGNC:21198]
ENSG00000089472	HEPH	hephaestin [Source:HGNC Symbol;Acc:HGNC:4866]
ENSG00000138646	HERC5	HECT and RLD domain containing E3 ubiquitin protein ligase 5 [Source:HGNC Symbol;Acc:HGNC:24368]
ENSG00000173673	HES3	hes family bHLH transcription factor 3 [Source:HGNC Symbol;Acc:HGNC:26226]
ENSG00000135547	HEY2	hes related family bHLH transcription factor with YRPW motif 2 [Source:HGNC Symbol;Acc:HGNC:4881]
ENSG00000132297	HHLA1	HERV-H LTR-associating 1 [Source:HGNC Symbol;Acc:HGNC:4904]
ENSG00000124610	HIST1H1A	histone cluster 1 H1 family member a [Source:HGNC Symbol;Acc:HGNC:4715]
ENSG00000276410	HIST1H2BB	histone cluster 1 H2B family member b [Source:HGNC Symbol;Acc:HGNC:4751]
ENSG00000274618	HIST1H4F	histone cluster 1 H4 family member f [Source:HGNC Symbol;Acc:HGNC:4783]
ENSG00000156515	HK1	hexokinase 1 [Source:HGNC Symbol;Acc:HGNC:4922]
ENSG00000206503	HLA-A	major histocompatibility complex, class I, A [Source:HGNC Symbol;Acc:HGNC:4931]
ENSG00000234745	HLA-B	major histocompatibility complex, class I, B [Source:HGNC Symbol;Acc:HGNC:4932]
ENSG00000204525	HLA-C	major histocompatibility complex, class I, C [Source:HGNC Symbol;Acc:HGNC:4933]
ENSG00000204252	HLA-DOA	major histocompatibility complex, class II, DO alpha [Source:HGNC Symbol;Acc:HGNC:4936]
ENSG00000224557	HLA-DPB2	major histocompatibility complex, class II, DP beta 2 (pseudogene) [Source:HGNC Symbol;Acc:HGNC:4941]
ENSG00000249853	HS3ST5	heparan sulfate-glucosamine 3-sulfotransferase 5 [Source:HGNC Symbol;Acc:HGNC:19419]
ENSG00000176387	HSD11B2	hydroxysteroid 11-beta dehydrogenase 2 [Source:HGNC Symbol;Acc:HGNC:5209]
ENSG00000133835	HSD17B4	hydroxysteroid 17-beta dehydrogenase 4 [Source:HGNC Symbol;Acc:HGNC:5213]
ENSG00000126803	HSPA2	heat shock protein family A (Hsp70) member 2 [Source:HGNC Symbol;Acc:HGNC:5235]
ENSG00000179546	HTR1D	5-hydroxytryptamine receptor 1D [Source:HGNC Symbol;Acc:HGNC:5289]
ENSG00000148680	HTR7	5-hydroxytryptamine receptor 7 [Source:HGNC Symbol;Acc:HGNC:5302]
ENSG00000003147	ICA1	islet cell autoantigen 1 [Source:HGNC Symbol;Acc:HGNC:5343]
ENSG00000125968	ID1	inhibitor of DNA binding 1, HLH protein [Source:HGNC Symbol;Acc:HGNC:5360]
ENSG00000131203	IDO1	indoleamine 2,3-dioxygenase 1 [Source:HGNC Symbol;Acc:HGNC:6059]
ENSG00000185885	IFITM1	interferon induced transmembrane protein 1 [Source:HGNC Symbol;Acc:HGNC:5412]
ENSG00000142089	IFITM3	interferon induced transmembrane protein 3 [Source:HGNC Symbol;Acc:HGNC:5414]
ENSG00000141753	IGFBP4	insulin like growth factor binding protein 4 [Source:HGNC Symbol;Acc:HGNC:5473]
ENSG00000178035	IMPDH2	inosine monophosphate dehydrogenase 2 [Source:HGNC Symbol;Acc:HGNC:6053]
ENSG00000139269	INHBE	inhibin subunit beta E [Source:HGNC Symbol;Acc:HGNC:24029]
ENSG00000168918	INPP5D	inositol polyphosphate-5-phosphatase D [Source:HGNC Symbol;Acc:HGNC:6079]
ENSG00000140575	IQGAP1	IQ motif containing GTPase activating protein 1 [Source:HGNC Symbol;Acc:HGNC:6110]
ENSG00000119669	IRF2BPL	interferon regulatory factor 2 binding protein like [Source:HGNC Symbol;Acc:HGNC:14282]
ENSG00000117595	IRF6	interferon regulatory factor 6 [Source:HGNC Symbol;Acc:HGNC:6121]
ENSG00000082781	ITGB5	integrin subunit beta 5 [Source:HGNC Symbol;Acc:HGNC:6160]
ENSG00000078596	ITM2A	integral membrane protein 2A [Source:HGNC Symbol;Acc:HGNC:6173]
ENSG00000077684	JADE1	jade family PHD finger 1 [Source:HGNC Symbol;Acc:HGNC:30027]
ENSG00000164626	KCNK5	potassium two pore domain channel subfamily K member 5 [Source:HGNC Symbol;Acc:HGNC:6280]
ENSG00000170745	KCNS3	potassium voltage-gated channel modifier subfamily S member 3 [Source:HGNC Symbol;Acc:HGNC:6302]
ENSG00000175707	KDF1	keratinocyte differentiation factor 1 [Source:HGNC Symbol;Acc:HGNC:26624]
ENSG00000128052	KDR	kinase insert domain receptor [Source:HGNC Symbol;Acc:HGNC:6307]
ENSG00000130294	KIF1A	kinesin family member 1A [Source:HGNC Symbol;Acc:HGNC:888]
ENSG00000157404	KIT	KIT proto-oncogene, receptor tyrosine kinase [Source:HGNC Symbol;Acc:HGNC:6342]
ENSG00000164344	KLKB1	kallikrein B1 [Source:HGNC Symbol;Acc:HGNC:6371]
ENSG00000188883	KLRG2	killer cell lectin like receptor G2 [Source:HGNC Symbol;Acc:HGNC:24778]
ENSG00000111057	KRT18	keratin 18 [Source:HGNC Symbol;Acc:HGNC:6430]
ENSG00000159166	LAD1	ladinin 1 [Source:HGNC Symbol;Acc:HGNC:6472]
ENSG00000135862	LAMC1	laminin subunit gamma 1 [Source:HGNC Symbol;Acc:HGNC:6492]
ENSG00000104341	LAPTM4B	lysosomal protein transmembrane 4 beta [Source:HGNC Symbol;Acc:HGNC:13646]
ENSG00000165905	LARGE2	LARGE xylosyl- and glucuronyltransferase 2 [Source:HGNC Symbol;Acc:HGNC:16522]
ENSG00000155506	LARP1	La ribonucleoprotein domain family member 1 [Source:HGNC Symbol;Acc:HGNC:29531]
ENSG00000133706	LARS	leucyl-tRNA synthetase [Source:HGNC Symbol;Acc:HGNC:6512]
ENSG00000050405	LIMA1	LIM domain and actin binding 1 [Source:HGNC Symbol;Acc:HGNC:24636]
ENSG00000229546	LINC00428	long intergenic non-protein coding RNA 428 [Source:HGNC Symbol;Acc:HGNC:42763]
ENSG00000234787	LINC00458	long intergenic non-protein coding RNA 458 [Source:HGNC Symbol;Acc:HGNC:42807]
ENSG00000254934	LINC00678	long intergenic non-protein coding RNA 678 [Source:HGNC Symbol;Acc:HGNC:44413]
ENSG00000248131	LINC01194	long intergenic non-protein coding RNA 1194 [Source:HGNC Symbol;Acc:HGNC:37171]
ENSG00000215866	LINC01356	long intergenic non-protein coding RNA 1356 [Source:HGNC Symbol;Acc:HGNC:50587]
ENSG00000185847	LINC01405	long intergenic non-protein coding RNA 1405 [Source:HGNC Symbol;Acc:HGNC:50688]
ENSG00000233421	LINC01783	long intergenic non-protein coding RNA 1783 [Source:HGNC Symbol;Acc:HGNC:52573]
ENSG00000278630	LINC02335	long intergenic non-protein coding RNA 2335 [Source:HGNC Symbol;Acc:HGNC:53255]
ENSG00000237923	LINC02570	long intergenic non-protein coding RNA 2570 [Source:HGNC Symbol;Acc:HGNC:39766]
ENSG00000261780	LINC02582	long intergenic non-protein coding RNA 2582 [Source:HGNC Symbol;Acc:HGNC:53792]
ENSG00000256288	LINC02617	long intergenic non-protein coding RNA 2617 [Source:HGNC Symbol;Acc:HGNC:54089]
ENSG00000255666	LINC02700	long intergenic non-protein coding RNA 2700 [Source:HGNC Symbol;Acc:HGNC:54214]
ENSG00000232301	LNCPRESS1	lncRNA p53 regulated and ESC associated 1 [Source:HGNC Symbol;Acc:HGNC:52746]
ENSG00000249152	LNCPRESS2	lncRNA p53 regulated and ESC associated 2 [Source:HGNC Symbol;Acc:HGNC:52747]
ENSG00000171517	LPAR3	lysophosphatidic acid receptor 3 [Source:HGNC Symbol;Acc:HGNC:14298]
ENSG00000153395	LPCAT1	lysophosphatidylcholine acyltransferase 1 [Source:HGNC Symbol;Acc:HGNC:25718]
ENSG00000130520	LSM4	LSM4 homolog, U6 small nuclear RNA and mRNA degradation associated [Source:HGNC Symbol;Acc:HGNC:17259]
ENSG00000183742	MACC1	MET transcriptional regulator MACC1 [Source:HGNC Symbol;Acc:HGNC:30215]
ENSG00000116670	MAD2L2	mitotic arrest deficient 2 like 2 [Source:HGNC Symbol;Acc:HGNC:6764]
ENSG00000147676	MAL2	mal, T cell differentiation protein 2 (gene/pseudogene) [Source:HGNC Symbol;Acc:HGNC:13634]
ENSG00000135525	MAP7	microtubule associated protein 7 [Source:HGNC Symbol;Acc:HGNC:6869]
ENSG00000140832	MARVELD3	MARVEL domain containing 3 [Source:HGNC Symbol;Acc:HGNC:30525]
ENSG00000112159	MDN1	midasin AAA ATPase 1 [Source:HGNC Symbol;Acc:HGNC:18302]
ENSG00000145794	MEGF10	multiple EGF like domains 10 [Source:HGNC Symbol;Acc:HGNC:29634]
ENSG00000140545	MFGE8	milk fat globule-EGF factor 8 protein [Source:HGNC Symbol;Acc:HGNC:7036]
ENSG00000283200	MIR1206	microRNA 1206 [Source:HGNC Symbol;Acc:HGNC:35272]
ENSG00000283498	MIR1244-2	microRNA 1244-2 [Source:HGNC Symbol;Acc:HGNC:38321]
ENSG00000283429	MIR1244-3	microRNA 1244-3 [Source:HGNC Symbol;Acc:HGNC:38390]
ENSG00000283475	MIR1244-4	microRNA 1244-4 [Source:HGNC Symbol;Acc:HGNC:50831]
ENSG00000276158	MIR1264	microRNA 1264 [Source:HGNC Symbol;Acc:HGNC:35246]
ENSG00000230937	MIR205HG	MIR205 host gene [Source:HGNC Symbol;Acc:HGNC:43562]
ENSG00000207927	MIR302A	microRNA 302a [Source:HGNC Symbol;Acc:HGNC:31623]
ENSG00000199102	MIR302C	microRNA 302c [Source:HGNC Symbol;Acc:HGNC:31764]
ENSG00000275708	MIR3648-1	microRNA 3648-1 [Source:HGNC Symbol;Acc:HGNC:38941]
ENSG00000264462	MIR3648-2	microRNA 3648-2 [Source:HGNC Symbol;Acc:HGNC:50843]
ENSG00000207810	MIR519E	microRNA 519e [Source:HGNC Symbol;Acc:HGNC:32095]
ENSG00000207599	MIR520E	microRNA 520e [Source:HGNC Symbol;Acc:HGNC:32093]
ENSG00000207931	MIR577	microRNA 577 [Source:HGNC Symbol;Acc:HGNC:32833]
ENSG00000227195	MIR663AHG	MIR663A host gene [Source:HGNC Symbol;Acc:HGNC:27662]
ENSG00000221288	MIR663B	microRNA 663b [Source:HGNC Symbol;Acc:HGNC:35270]
ENSG00000123562	MORF4L2	mortality factor 4 like 2 [Source:HGNC Symbol;Acc:HGNC:16849]
ENSG00000124532	MRS2	magnesium transporter MRS2 [Source:HGNC Symbol;Acc:HGNC:13785]
ENSG00000198786	MT-ND5	mitochondrially encoded NADH:ubiquinone oxidoreductase core subunit 5 [Source:HGNC Symbol;Acc:HGNC:7461]
ENSG00000198695	MT-ND6	mitochondrially encoded NADH:ubiquinone oxidoreductase core subunit 6 [Source:HGNC Symbol;Acc:HGNC:7462]
ENSG00000210140	MT-TC	mitochondrially encoded tRNA-Cys (UGU/C) [Source:HGNC Symbol;Acc:HGNC:7477]
ENSG00000210117	MT-TW	mitochondrially encoded tRNA-Trp (UGA/G) [Source:HGNC Symbol;Acc:HGNC:7501]
ENSG00000125144	MT1G	metallothionein 1G [Source:HGNC Symbol;Acc:HGNC:7399]
ENSG00000205358	MT1H	metallothionein 1H [Source:HGNC Symbol;Acc:HGNC:7400]
ENSG00000187193	MT1X	metallothionein 1X [Source:HGNC Symbol;Acc:HGNC:7405]
ENSG00000125148	MT2A	metallothionein 2A [Source:HGNC Symbol;Acc:HGNC:7406]
ENSG00000065911	MTHFD2	methylenetetrahydrofolate dehydrogenase (NADP+ dependent) 2, methenyltetrahydrofolate cyclohydrolase [Source:HGNC Symbol;Acc:HGNC:7434]
ENSG00000136997	MYC	MYC proto-oncogene, bHLH transcription factor [Source:HGNC Symbol;Acc:HGNC:7553]
ENSG00000157483	MYO1E	myosin IE [Source:HGNC Symbol;Acc:HGNC:7599]
ENSG00000196586	MYO6	myosin VI [Source:HGNC Symbol;Acc:HGNC:7605]
ENSG00000111704	NANOG	Nanog homeobox [Source:HGNC Symbol;Acc:HGNC:20857]
ENSG00000255192	NANOGP8	Nanog homeobox retrogene P8 [Source:HGNC Symbol;Acc:HGNC:23106]
ENSG00000166833	NAV2	neuron navigator 2 [Source:HGNC Symbol;Acc:HGNC:15997]
ENSG00000168653	NDUFS5	NADH:ubiquinone oxidoreductase subunit S5 [Source:HGNC Symbol;Acc:HGNC:7712]
ENSG00000277586	NEFL	neurofilament light [Source:HGNC Symbol;Acc:HGNC:7739]
ENSG00000082641	NFE2L1	nuclear factor, erythroid 2 like 1 [Source:HGNC Symbol;Acc:HGNC:7781]
ENSG00000146938	NLGN4X	neuroligin 4 X-linked [Source:HGNC Symbol;Acc:HGNC:14287]
ENSG00000142405	NLRP12	NLR family pyrin domain containing 12 [Source:HGNC Symbol;Acc:HGNC:22938]
ENSG00000077009	NMRK2	nicotinamide riboside kinase 2 [Source:HGNC Symbol;Acc:HGNC:17871]
ENSG00000151014	NOCT	nocturnin [Source:HGNC Symbol;Acc:HGNC:14254]
ENSG00000270704	None	None
ENSG00000257151	None	None
ENSG00000271347	None	None
ENSG00000223111	None	None
ENSG00000251603	None	None
ENSG00000278272	None	None
ENSG00000181163	NPM1	nucleophosmin 1 [Source:HGNC Symbol;Acc:HGNC:7910]
ENSG00000107833	NPM3	nucleophosmin/nucleoplasmin 3 [Source:HGNC Symbol;Acc:HGNC:7931]
ENSG00000171246	NPTX1	neuronal pentraxin 1 [Source:HGNC Symbol;Acc:HGNC:7952]
ENSG00000124006	OBSL1	obscurin like 1 [Source:HGNC Symbol;Acc:HGNC:29092]
ENSG00000197822	OCLN	occludin [Source:HGNC Symbol;Acc:HGNC:8104]
ENSG00000197444	OGDHL	oxoglutarate dehydrogenase like [Source:HGNC Symbol;Acc:HGNC:25590]
ENSG00000105088	OLFM2	olfactomedin 2 [Source:HGNC Symbol;Acc:HGNC:17189]
ENSG00000116774	OLFML3	olfactomedin like 3 [Source:HGNC Symbol;Acc:HGNC:24956]
ENSG00000144645	OSBPL10	oxysterol binding protein like 10 [Source:HGNC Symbol;Acc:HGNC:16395]
ENSG00000090530	P3H2	prolyl 3-hydroxylase 2 [Source:HGNC Symbol;Acc:HGNC:19317]
ENSG00000070756	PABPC1	poly(A) binding protein cytoplasmic 1 [Source:HGNC Symbol;Acc:HGNC:8554]
ENSG00000151846	PABPC3	poly(A) binding protein cytoplasmic 3 [Source:HGNC Symbol;Acc:HGNC:8556]
ENSG00000149269	PAK1	p21 (RAC1) activated kinase 1 [Source:HGNC Symbol;Acc:HGNC:8590]
ENSG00000138801	PAPSS1	3'-phosphoadenosine 5'-phosphosulfate synthase 1 [Source:HGNC Symbol;Acc:HGNC:8603]
ENSG00000173193	PARP14	poly(ADP-ribose) polymerase family member 14 [Source:HGNC Symbol;Acc:HGNC:29232]
ENSG00000132849	PATJ	PATJ crumbs cell polarity complex component [Source:HGNC Symbol;Acc:HGNC:28881]
ENSG00000177425	PAWR	pro-apoptotic WT1 regulator [Source:HGNC Symbol;Acc:HGNC:8614]
ENSG00000169564	PCBP1	poly(rC) binding protein 1 [Source:HGNC Symbol;Acc:HGNC:8647]
ENSG00000100889	PCK2	phosphoenolpyruvate carboxykinase 2, mitochondrial [Source:HGNC Symbol;Acc:HGNC:8725]
ENSG00000107438	PDLIM1	PDZ and LIM domain 1 [Source:HGNC Symbol;Acc:HGNC:2067]
ENSG00000162493	PDPN	podoplanin [Source:HGNC Symbol;Acc:HGNC:29602]
ENSG00000067840	PDZD4	PDZ domain containing 4 [Source:HGNC Symbol;Acc:HGNC:21167]
ENSG00000197329	PELI1	pellino E3 ubiquitin protein ligase 1 [Source:HGNC Symbol;Acc:HGNC:8827]
ENSG00000067057	PFKP	phosphofructokinase, platelet [Source:HGNC Symbol;Acc:HGNC:8878]
ENSG00000171314	PGAM1	phosphoglycerate mutase 1 [Source:HGNC Symbol;Acc:HGNC:8888]
ENSG00000226784	PGAM4	phosphoglycerate mutase family member 4 [Source:HGNC Symbol;Acc:HGNC:21731]
ENSG00000102144	PGK1	phosphoglycerate kinase 1 [Source:HGNC Symbol;Acc:HGNC:8896]
ENSG00000079739	PGM1	phosphoglucomutase 1 [Source:HGNC Symbol;Acc:HGNC:8905]
ENSG00000111752	PHC1	polyhomeotic homolog 1 [Source:HGNC Symbol;Acc:HGNC:3182]
ENSG00000092621	PHGDH	phosphoglycerate dehydrogenase [Source:HGNC Symbol;Acc:HGNC:8923]
ENSG00000174307	PHLDA3	pleckstrin homology like domain family A member 3 [Source:HGNC Symbol;Acc:HGNC:8934]
ENSG00000171608	PIK3CD	phosphatidylinositol-4,5-bisphosphate 3-kinase catalytic subunit delta [Source:HGNC Symbol;Acc:HGNC:8977]
ENSG00000102096	PIM2	Pim-2 proto-oncogene, serine/threonine kinase [Source:HGNC Symbol;Acc:HGNC:8987]
ENSG00000057294	PKP2	plakophilin 2 [Source:HGNC Symbol;Acc:HGNC:9024]
ENSG00000176485	PLAAT3	phospholipase A and acyltransferase 3 [Source:HGNC Symbol;Acc:HGNC:17825]
ENSG00000168004	PLAAT5	phospholipase A and acyltransferase 5 [Source:HGNC Symbol;Acc:HGNC:24978]
ENSG00000123560	PLP1	proteolipid protein 1 [Source:HGNC Symbol;Acc:HGNC:9086]
ENSG00000141934	PLPP2	phospholipid phosphatase 2 [Source:HGNC Symbol;Acc:HGNC:9230]
ENSG00000120756	PLS1	plastin 1 [Source:HGNC Symbol;Acc:HGNC:9090]
ENSG00000141682	PMAIP1	phorbol-12-myristate-13-acetate-induced protein 1 [Source:HGNC Symbol;Acc:HGNC:9108]
ENSG00000163344	PMVK	phosphomevalonate kinase [Source:HGNC Symbol;Acc:HGNC:9141]
ENSG00000128567	PODXL	podocalyxin like [Source:HGNC Symbol;Acc:HGNC:9171]
ENSG00000113356	POLR3G	RNA polymerase III subunit G [Source:HGNC Symbol;Acc:HGNC:30075]
ENSG00000196767	POU3F4	POU class 3 homeobox 4 [Source:HGNC Symbol;Acc:HGNC:9217]
ENSG00000204531	POU5F1	POU class 5 homeobox 1 [Source:HGNC Symbol;Acc:HGNC:9221]
ENSG00000212993	POU5F1B	POU class 5 homeobox 1B [Source:HGNC Symbol;Acc:HGNC:9223]
ENSG00000118898	PPL	periplakin [Source:HGNC Symbol;Acc:HGNC:9273]
ENSG00000138032	PPM1B	protein phosphatase, Mg2+/Mn2+ dependent 1B [Source:HGNC Symbol;Acc:HGNC:9276]
ENSG00000147596	PRDM14	PR/SET domain 14 [Source:HGNC Symbol;Acc:HGNC:14001]
ENSG00000123131	PRDX4	peroxiredoxin 4 [Source:HGNC Symbol;Acc:HGNC:17169]
ENSG00000126432	PRDX5	peroxiredoxin 5 [Source:HGNC Symbol;Acc:HGNC:9355]
ENSG00000117592	PRDX6	peroxiredoxin 6 [Source:HGNC Symbol;Acc:HGNC:16753]
ENSG00000065675	PRKCQ	protein kinase C theta [Source:HGNC Symbol;Acc:HGNC:9410]
ENSG00000237943	PRKCQ-AS1	PRKCQ antisense RNA 1 [Source:HGNC Symbol;Acc:HGNC:44689]
ENSG00000183943	PRKX	protein kinase X-linked [Source:HGNC Symbol;Acc:HGNC:9441]
ENSG00000183248	PRR36	proline rich 36 [Source:HGNC Symbol;Acc:HGNC:26172]
ENSG00000052344	PRSS8	serine protease 8 [Source:HGNC Symbol;Acc:HGNC:9491]
ENSG00000197746	PSAP	prosaposin [Source:HGNC Symbol;Acc:HGNC:9498]
ENSG00000204264	PSMB8	proteasome subunit beta 8 [Source:HGNC Symbol;Acc:HGNC:9545]
ENSG00000092010	PSME1	proteasome activator subunit 1 [Source:HGNC Symbol;Acc:HGNC:9568]
ENSG00000250337	PURPL	p53 upregulated regulator of p53 levels [Source:HGNC Symbol;Acc:HGNC:48995]
ENSG00000100504	PYGL	glycogen phosphorylase L [Source:HGNC Symbol;Acc:HGNC:9725]
ENSG00000124839	RAB17	RAB17, member RAS oncogene family [Source:HGNC Symbol;Acc:HGNC:16523]
ENSG00000146955	RAB19	RAB19, member RAS oncogene family [Source:HGNC Symbol;Acc:HGNC:19982]
ENSG00000139832	RAB20	RAB20, member RAS oncogene family [Source:HGNC Symbol;Acc:HGNC:18260]
ENSG00000132698	RAB25	RAB25, member RAS oncogene family [Source:HGNC Symbol;Acc:HGNC:18238]
ENSG00000152061	RABGAP1L	RAB GTPase activating protein 1 like [Source:HGNC Symbol;Acc:HGNC:24663]
ENSG00000169750	RAC3	Rac family small GTPase 3 [Source:HGNC Symbol;Acc:HGNC:9803]
ENSG00000039560	RAI14	retinoic acid induced 14 [Source:HGNC Symbol;Acc:HGNC:14873]
ENSG00000132359	RAP1GAP2	RAP1 GTPase activating protein 2 [Source:HGNC Symbol;Acc:HGNC:29176]
ENSG00000106538	RARRES2	retinoic acid receptor responder 2 [Source:HGNC Symbol;Acc:HGNC:9868]
ENSG00000128045	RASL11B	RAS like family 11 member B [Source:HGNC Symbol;Acc:HGNC:23804]
ENSG00000163694	RBM47	RNA binding motif protein 47 [Source:HGNC Symbol;Acc:HGNC:30358]
ENSG00000168214	RBPJ	recombination signal binding protein for immunoglobulin kappa J region [Source:HGNC Symbol;Acc:HGNC:5724]
ENSG00000166831	RBPMS2	RNA binding protein, mRNA processing factor 2 [Source:HGNC Symbol;Acc:HGNC:19098]
ENSG00000179051	RCC2	regulator of chromosome condensation 2 [Source:HGNC Symbol;Acc:HGNC:30297]
ENSG00000183688	RFLNB	refilin B [Source:HGNC Symbol;Acc:HGNC:28705]
ENSG00000205517	RGL3	ral guanine nucleotide dissociation stimulator like 3 [Source:HGNC Symbol;Acc:HGNC:30282]
ENSG00000243424	RN7SL107P	RNA, 7SL, cytoplasmic 107, pseudogene [Source:HGNC Symbol;Acc:HGNC:46123]
ENSG00000263426	RN7SL471P	RNA, 7SL, cytoplasmic 471, pseudogene [Source:HGNC Symbol;Acc:HGNC:46487]
ENSG00000199585	RNA5SP119	RNA, 5S ribosomal pseudogene 119 [Source:HGNC Symbol;Acc:HGNC:42917]
ENSG00000201595	RNA5SP132	RNA, 5S ribosomal pseudogene 132 [Source:HGNC Symbol;Acc:HGNC:43032]
ENSG00000202386	RNA5SP211	RNA, 5S ribosomal pseudogene 211 [Source:HGNC Symbol;Acc:HGNC:43111]
ENSG00000252866	RNA5SP243	RNA, 5S ribosomal pseudogene 243 [Source:HGNC Symbol;Acc:HGNC:43143]
ENSG00000201766	RNA5SP302	RNA, 5S ribosomal pseudogene 302 [Source:HGNC Symbol;Acc:HGNC:43202]
ENSG00000199843	RNA5SP358	RNA, 5S ribosomal pseudogene 358 [Source:HGNC Symbol;Acc:HGNC:43258]
ENSG00000201999	RNA5SP428	RNA, 5S ribosomal pseudogene 428 [Source:HGNC Symbol;Acc:HGNC:43328]
ENSG00000252060	RNA5SP464	RNA, 5S ribosomal pseudogene 464 [Source:HGNC Symbol;Acc:HGNC:43364]
ENSG00000251890	RNA5SP497	RNA, 5S ribosomal pseudogene 497 [Source:HGNC Symbol;Acc:HGNC:43397]
ENSG00000201356	RNA5SP500	RNA, 5S ribosomal pseudogene 500 [Source:HGNC Symbol;Acc:HGNC:43400]
ENSG00000275305	RNA5SP528	RNA, 5S ribosomal pseudogene 528 [Source:HGNC Symbol;Acc:HGNC:53797]
ENSG00000202248	RNA5SP85	RNA, 5S ribosomal pseudogene 85 [Source:HGNC Symbol;Acc:HGNC:42883]
ENSG00000200890	RNA5SP99	RNA, 5S ribosomal pseudogene 99 [Source:HGNC Symbol;Acc:HGNC:42897]
ENSG00000252826	RNU1-92P	RNA, U1 small nuclear 92, pseudogene [Source:HGNC Symbol;Acc:HGNC:48434]
ENSG00000199377	RNU5F-1	RNA, U5F small nuclear 1 [Source:HGNC Symbol;Acc:HGNC:10216]
ENSG00000206972	RNU6-17P	RNA, U6 small nuclear 17, pseudogene [Source:HGNC Symbol;Acc:HGNC:34261]
ENSG00000252003	RNU7-154P	RNA, U7 small nuclear 154 pseudogene [Source:HGNC Symbol;Acc:HGNC:45688]
ENSG00000252316	RNY4	RNA, Ro60-associated Y4 [Source:HGNC Symbol;Acc:HGNC:10244]
ENSG00000198755	RPL10A	ribosomal protein L10a [Source:HGNC Symbol;Acc:HGNC:10299]
ENSG00000197958	RPL12	ribosomal protein L12 [Source:HGNC Symbol;Acc:HGNC:10302]
ENSG00000163584	RPL22L1	ribosomal protein L22 like 1 [Source:HGNC Symbol;Acc:HGNC:27610]
ENSG00000100316	RPL3	ribosomal protein L3 [Source:HGNC Symbol;Acc:HGNC:10332]
ENSG00000163923	RPL39L	ribosomal protein L39 like [Source:HGNC Symbol;Acc:HGNC:17094]
ENSG00000112306	RPS12	ribosomal protein S12 [Source:HGNC Symbol;Acc:HGNC:10385]
ENSG00000142937	RPS8	ribosomal protein S8 [Source:HGNC Symbol;Acc:HGNC:10441]
ENSG00000048392	RRM2B	ribonucleotide reductase regulatory TP53 inducible subunit M2B [Source:HGNC Symbol;Acc:HGNC:17296]
ENSG00000197747	S100A10	S100 calcium binding protein A10 [Source:HGNC Symbol;Acc:HGNC:10487]
ENSG00000163191	S100A11	S100 calcium binding protein A11 [Source:HGNC Symbol;Acc:HGNC:10488]
ENSG00000165821	SALL2	spalt like transcription factor 2 [Source:HGNC Symbol;Acc:HGNC:10526]
ENSG00000188322	SBK1	SH3 domain binding kinase 1 [Source:HGNC Symbol;Acc:HGNC:17699]
ENSG00000251791	SCARNA6	small Cajal body-specific RNA 6 [Source:HGNC Symbol;Acc:HGNC:32562]
ENSG00000104112	SCG3	secretogranin III [Source:HGNC Symbol;Acc:HGNC:13707]
ENSG00000164265	SCGB3A2	secretoglobin family 3A member 2 [Source:HGNC Symbol;Acc:HGNC:18391]
ENSG00000111319	SCNN1A	sodium channel epithelial 1 alpha subunit [Source:HGNC Symbol;Acc:HGNC:10599]
ENSG00000136193	SCRN1	secernin 1 [Source:HGNC Symbol;Acc:HGNC:22192]
ENSG00000164300	SERINC5	serine incorporator 5 [Source:HGNC Symbol;Acc:HGNC:18825]
ENSG00000170542	SERPINB9	serpin family B member 9 [Source:HGNC Symbol;Acc:HGNC:8955]
ENSG00000149131	SERPING1	serpin family G member 1 [Source:HGNC Symbol;Acc:HGNC:1228]
ENSG00000130766	SESN2	sestrin 2 [Source:HGNC Symbol;Acc:HGNC:20746]
ENSG00000174938	SEZ6L2	seizure related 6 homolog like 2 [Source:HGNC Symbol;Acc:HGNC:30844]
ENSG00000139146	SINHCAF	SIN3-HDAC complex associated factor [Source:HGNC Symbol;Acc:HGNC:30702]
ENSG00000096717	SIRT1	sirtuin 1 [Source:HGNC Symbol;Acc:HGNC:14929]
ENSG00000165480	SKA3	spindle and kinetochore associated complex subunit 3 [Source:HGNC Symbol;Acc:HGNC:20262]
ENSG00000136603	SKIL	SKI like proto-oncogene [Source:HGNC Symbol;Acc:HGNC:10897]
ENSG00000155380	SLC16A1	solute carrier family 16 member 1 [Source:HGNC Symbol;Acc:HGNC:10922]
ENSG00000059804	SLC2A3	solute carrier family 2 member 3 [Source:HGNC Symbol;Acc:HGNC:11007]
ENSG00000196950	SLC39A10	solute carrier family 39 member 10 [Source:HGNC Symbol;Acc:HGNC:20861]
ENSG00000104635	SLC39A14	solute carrier family 39 member 14 [Source:HGNC Symbol;Acc:HGNC:20858]
ENSG00000070214	SLC44A1	solute carrier family 44 member 1 [Source:HGNC Symbol;Acc:HGNC:18798]
ENSG00000131389	SLC6A6	solute carrier family 6 member 6 [Source:HGNC Symbol;Acc:HGNC:11052]
ENSG00000165349	SLC7A3	solute carrier family 7 member 3 [Source:HGNC Symbol;Acc:HGNC:11061]
ENSG00000103257	SLC7A5	solute carrier family 7 member 5 [Source:HGNC Symbol;Acc:HGNC:11063]
ENSG00000130768	SMPDL3B	sphingomyelin phosphodiesterase acid like 3B [Source:HGNC Symbol;Acc:HGNC:21416]
ENSG00000197157	SND1	staphylococcal nuclease and tudor domain containing 1 [Source:HGNC Symbol;Acc:HGNC:30646]
ENSG00000224078	SNHG14	small nucleolar RNA host gene 14 [Source:HGNC Symbol;Acc:HGNC:37462]
ENSG00000269893	SNHG8	small nucleolar RNA host gene 8 [Source:HGNC Symbol;Acc:HGNC:33098]
ENSG00000273544	SNORA44	small nucleolar RNA, H/ACA box 44 [Source:HGNC Symbol;Acc:HGNC:32637]
ENSG00000274266	SNORA73A	small nucleolar RNA, H/ACA box 73A [Source:HGNC Symbol;Acc:HGNC:10115]
ENSG00000200087	SNORA73B	small nucleolar RNA, H/ACA box 73B [Source:HGNC Symbol;Acc:HGNC:10116]
ENSG00000200959	SNORA74A	small nucleolar RNA, H/ACA box 74A [Source:HGNC Symbol;Acc:HGNC:10119]
ENSG00000252213	SNORA74D	small nucleolar RNA, H/ACA box 74D [Source:HGNC Symbol;Acc:HGNC:52219]
ENSG00000221514	SNORD111B	small nucleolar RNA, C/D box 111B [Source:HGNC Symbol;Acc:HGNC:33579]
ENSG00000201839	SNORD114-3	small nucleolar RNA, C/D box 114-3 [Source:HGNC Symbol;Acc:HGNC:32991]
ENSG00000206609	SNORD116-11	small nucleolar RNA, C/D box 116-11 [Source:HGNC Symbol;Acc:HGNC:33077]
ENSG00000207137	SNORD116-13	small nucleolar RNA, C/D box 116-13 [Source:HGNC Symbol;Acc:HGNC:33079]
ENSG00000252326	SNORD116-25	small nucleolar RNA, C/D box 116-25 [Source:HGNC Symbol;Acc:HGNC:33091]
ENSG00000238344	SNORD126	small nucleolar RNA, C/D box 126 [Source:HGNC Symbol;Acc:HGNC:33565]
ENSG00000277370	SNORD49A	small nucleolar RNA, C/D box 49A [Source:HGNC Symbol;Acc:HGNC:10189]
ENSG00000212296	SNORD72	small nucleolar RNA, C/D box 72 [Source:HGNC Symbol;Acc:HGNC:32733]
ENSG00000209482	SNORD83A	small nucleolar RNA, C/D box 83A [Source:HGNC Symbol;Acc:HGNC:17131]
ENSG00000221539	SNORD99	small nucleolar RNA, C/D box 99 [Source:HGNC Symbol;Acc:HGNC:32762]
ENSG00000128739	SNRPN	small nuclear ribonucleoprotein polypeptide N [Source:HGNC Symbol;Acc:HGNC:11164]
ENSG00000185338	SOCS1	suppressor of cytokine signaling 1 [Source:HGNC Symbol;Acc:HGNC:19383]
ENSG00000095637	SORBS1	sorbin and SH3 domain containing 1 [Source:HGNC Symbol;Acc:HGNC:14565]
ENSG00000133104	SPART	spartin [Source:HGNC Symbol;Acc:HGNC:18514]
ENSG00000196141	SPATS2L	spermatogenesis associated serine rich 2 like [Source:HGNC Symbol;Acc:HGNC:24574]
ENSG00000166145	SPINT1	serine peptidase inhibitor, Kunitz type 1 [Source:HGNC Symbol;Acc:HGNC:11246]
ENSG00000167642	SPINT2	serine peptidase inhibitor, Kunitz type 2 [Source:HGNC Symbol;Acc:HGNC:11247]
ENSG00000118785	SPP1	secreted phosphoprotein 1 [Source:HGNC Symbol;Acc:HGNC:11255]
ENSG00000196542	SPTSSB	serine palmitoyltransferase small subunit B [Source:HGNC Symbol;Acc:HGNC:24045]
ENSG00000149418	ST14	suppression of tumorigenicity 14 [Source:HGNC Symbol;Acc:HGNC:11344]
ENSG00000159167	STC1	stanniocalcin 1 [Source:HGNC Symbol;Acc:HGNC:11373]
ENSG00000113739	STC2	stanniocalcin 2 [Source:HGNC Symbol;Acc:HGNC:11374]
ENSG00000134207	SYT6	synaptotagmin 6 [Source:HGNC Symbol;Acc:HGNC:18638]
ENSG00000177156	TALDO1	transaldolase 1 [Source:HGNC Symbol;Acc:HGNC:11559]
ENSG00000168394	TAP1	transporter 1, ATP binding cassette subfamily B member [Source:HGNC Symbol;Acc:HGNC:43]
ENSG00000113407	TARS	threonyl-tRNA synthetase [Source:HGNC Symbol;Acc:HGNC:11572]
ENSG00000065882	TBC1D1	TBC1 domain family member 1 [Source:HGNC Symbol;Acc:HGNC:11578]
ENSG00000165929	TC2N	tandem C2 domains, nuclear [Source:HGNC Symbol;Acc:HGNC:19859]
ENSG00000184905	TCEAL2	transcription elongation factor A like 2 [Source:HGNC Symbol;Acc:HGNC:29818]
ENSG00000241186	TDGF1	teratocarcinoma-derived growth factor 1 [Source:HGNC Symbol;Acc:HGNC:11701]
ENSG00000225366	TDGF1P3	teratocarcinoma-derived growth factor 1 pseudogene 3 [Source:HGNC Symbol;Acc:HGNC:11703]
ENSG00000180190	TDRP	testis development related protein [Source:HGNC Symbol;Acc:HGNC:26951]
ENSG00000158246	TENT5B	terminal nucleotidyltransferase 5B [Source:HGNC Symbol;Acc:HGNC:28273]
ENSG00000147601	TERF1	telomeric repeat binding factor 1 [Source:HGNC Symbol;Acc:HGNC:11728]
ENSG00000132749	TESMIN	testis expressed metallothionein like protein [Source:HGNC Symbol;Acc:HGNC:7446]
ENSG00000068323	TFE3	transcription factor binding to IGHM enhancer 3 [Source:HGNC Symbol;Acc:HGNC:11752]
ENSG00000154096	THY1	Thy-1 cell surface antigen [Source:HGNC Symbol;Acc:HGNC:11801]
ENSG00000065717	TLE2	TLE family member 2, transcriptional corepressor [Source:HGNC Symbol;Acc:HGNC:11838]
ENSG00000064115	TM7SF3	transmembrane 7 superfamily member 3 [Source:HGNC Symbol;Acc:HGNC:23049]
ENSG00000179178	TMEM125	transmembrane protein 125 [Source:HGNC Symbol;Acc:HGNC:28275]
ENSG00000139364	TMEM132B	transmembrane protein 132B [Source:HGNC Symbol;Acc:HGNC:29397]
ENSG00000249992	TMEM158	transmembrane protein 158 (gene/pseudogene) [Source:HGNC Symbol;Acc:HGNC:30293]
ENSG00000112697	TMEM30A	transmembrane protein 30A [Source:HGNC Symbol;Acc:HGNC:16667]
ENSG00000182107	TMEM30B	transmembrane protein 30B [Source:HGNC Symbol;Acc:HGNC:27254]
ENSG00000147027	TMEM47	transmembrane protein 47 [Source:HGNC Symbol;Acc:HGNC:18515]
ENSG00000104689	TNFRSF10A	TNF receptor superfamily member 10a [Source:HGNC Symbol;Acc:HGNC:11904]
ENSG00000120889	TNFRSF10B	TNF receptor superfamily member 10b [Source:HGNC Symbol;Acc:HGNC:11905]
ENSG00000120949	TNFRSF8	TNF receptor superfamily member 8 [Source:HGNC Symbol;Acc:HGNC:11923]
ENSG00000120659	TNFSF11	TNF superfamily member 11 [Source:HGNC Symbol;Acc:HGNC:11926]
ENSG00000105048	TNNT1	troponin T1, slow skeletal type [Source:HGNC Symbol;Acc:HGNC:11948]
ENSG00000173334	TRIB1	tribbles pseudokinase 1 [Source:HGNC Symbol;Acc:HGNC:16891]
ENSG00000132274	TRIM22	tripartite motif containing 22 [Source:HGNC Symbol;Acc:HGNC:16379]
ENSG00000179046	TRIML2	tripartite motif family like 2 [Source:HGNC Symbol;Acc:HGNC:26378]
ENSG00000121297	TSHZ3	teashirt zinc finger homeobox 3 [Source:HGNC Symbol;Acc:HGNC:30700]
ENSG00000223756	TSSC2	tumor suppressing subtransferable candidate 2 pseudogene [Source:HGNC Symbol;Acc:HGNC:12384]
ENSG00000215845	TSTD1	thiosulfate sulfurtransferase like domain containing 1 [Source:HGNC Symbol;Acc:HGNC:35410]
ENSG00000133985	TTC9	tetratricopeptide repeat domain 9 [Source:HGNC Symbol;Acc:HGNC:20267]
ENSG00000127824	TUBA4A	tubulin alpha 4a [Source:HGNC Symbol;Acc:HGNC:12407]
ENSG00000250366	TUNAR	TCL1 upstream neural differentiation-associated RNA [Source:HGNC Symbol;Acc:HGNC:44088]
ENSG00000136810	TXN	thioredoxin [Source:HGNC Symbol;Acc:HGNC:12435]
ENSG00000265972	TXNIP	thioredoxin interacting protein [Source:HGNC Symbol;Acc:HGNC:16952]
ENSG00000275291	U1	U1 spliceosomal RNA [Source:RFAM;Acc:RF00003]
ENSG00000273727	U1	U1 spliceosomal RNA [Source:RFAM;Acc:RF00003]
ENSG00000274428	U1	U1 spliceosomal RNA [Source:RFAM;Acc:RF00003]
ENSG00000200496	U8	U8 small nucleolar RNA [Source:RFAM;Acc:RF00096]
ENSG00000154277	UCHL1	ubiquitin C-terminal hydrolase L1 [Source:HGNC Symbol;Acc:HGNC:12513]
ENSG00000169764	UGP2	UDP-glucose pyrophosphorylase 2 [Source:HGNC Symbol;Acc:HGNC:12527]
ENSG00000174607	UGT8	UDP glycosyltransferase 8 [Source:HGNC Symbol;Acc:HGNC:12555]
ENSG00000156687	UNC5D	unc-5 netrin receptor D [Source:HGNC Symbol;Acc:HGNC:18634]
ENSG00000138768	USO1	USO1 vesicle transport factor [Source:HGNC Symbol;Acc:HGNC:30904]
ENSG00000048028	USP28	ubiquitin specific peptidase 28 [Source:HGNC Symbol;Acc:HGNC:12625]
ENSG00000124486	USP9X	ubiquitin specific peptidase 9 X-linked [Source:HGNC Symbol;Acc:HGNC:12632]
ENSG00000171794	UTF1	undifferentiated embryonic cell transcription factor 1 [Source:HGNC Symbol;Acc:HGNC:12634]
ENSG00000152818	UTRN	utrophin [Source:HGNC Symbol;Acc:HGNC:12635]
ENSG00000118640	VAMP8	vesicle associated membrane protein 8 [Source:HGNC Symbol;Acc:HGNC:12647]
ENSG00000143494	VASH2	vasohibin 2 [Source:HGNC Symbol;Acc:HGNC:25723]
ENSG00000278815	Vault	Vault RNA [Source:RFAM;Acc:RF00006]
ENSG00000035403	VCL	vinculin [Source:HGNC Symbol;Acc:HGNC:12665]
ENSG00000128564	VGF	VGF nerve growth factor inducible [Source:HGNC Symbol;Acc:HGNC:12684]
ENSG00000147852	VLDLR	very low density lipoprotein receptor [Source:HGNC Symbol;Acc:HGNC:12698]
ENSG00000133980	VRTN	vertebrae development associated [Source:HGNC Symbol;Acc:HGNC:20223]
ENSG00000163032	VSNL1	visinin like 1 [Source:HGNC Symbol;Acc:HGNC:12722]
ENSG00000151718	WWC2	WW and C2 domain containing 2 [Source:HGNC Symbol;Acc:HGNC:24148]
ENSG00000100219	XBP1	X-box binding protein 1 [Source:HGNC Symbol;Acc:HGNC:12801]
ENSG00000201820	Y_RNA	Y RNA [Source:RFAM;Acc:RF00019]
ENSG00000207363	Y_RNA	Y RNA [Source:RFAM;Acc:RF00019]
ENSG00000060138	YBX3	Y-box binding protein 3 [Source:HGNC Symbol;Acc:HGNC:2428]
ENSG00000185670	ZBTB3	zinc finger and BTB domain containing 3 [Source:HGNC Symbol;Acc:HGNC:22918]
ENSG00000105939	ZC3HAV1	zinc finger CCCH-type containing, antiviral 1 [Source:HGNC Symbol;Acc:HGNC:23721]
ENSG00000179059	ZFP42	ZFP42 zinc finger protein [Source:HGNC Symbol;Acc:HGNC:30949]
ENSG00000165061	ZMAT4	zinc finger matrin-type 4 [Source:HGNC Symbol;Acc:HGNC:25844]
ENSG00000197961	ZNF121	zinc finger protein 121 [Source:HGNC Symbol;Acc:HGNC:12904]
ENSG00000197279	ZNF165	zinc finger protein 165 [Source:HGNC Symbol;Acc:HGNC:12953]
ENSG00000278318	ZNF229	zinc finger protein 229 [Source:HGNC Symbol;Acc:HGNC:13022]
ENSG00000256771	ZNF253	zinc finger protein 253 [Source:HGNC Symbol;Acc:HGNC:13497]
ENSG00000219665	ZNF433-AS1	ZNF433 and ZNF878 antisense RNA 1 [Source:HGNC Symbol;Acc:HGNC:53776]
ENSG00000173258	ZNF483	zinc finger protein 483 [Source:HGNC Symbol;Acc:HGNC:23384]
ENSG00000256229	ZNF486	zinc finger protein 486 [Source:HGNC Symbol;Acc:HGNC:20807]
ENSG00000269834	ZNF528-AS1	ZNF528 antisense RNA 1 [Source:HGNC Symbol;Acc:HGNC:51305]
ENSG00000074657	ZNF532	zinc finger protein 532 [Source:HGNC Symbol;Acc:HGNC:30940]
ENSG00000171970	ZNF57	zinc finger protein 57 [Source:HGNC Symbol;Acc:HGNC:13125]
ENSG00000164048	ZNF589	zinc finger protein 589 [Source:HGNC Symbol;Acc:HGNC:16747]
ENSG00000272602	ZNF595	zinc finger protein 595 [Source:HGNC Symbol;Acc:HGNC:27196]
ENSG00000188171	ZNF626	zinc finger protein 626 [Source:HGNC Symbol;Acc:HGNC:30461]
ENSG00000198093	ZNF649	zinc finger protein 649 [Source:HGNC Symbol;Acc:HGNC:25741]
ENSG00000173041	ZNF680	zinc finger protein 680 [Source:HGNC Symbol;Acc:HGNC:26897]
ENSG00000198429	ZNF69	zinc finger protein 69 [Source:HGNC Symbol;Acc:HGNC:13138]
ENSG00000196757	ZNF700	zinc finger protein 700 [Source:HGNC Symbol;Acc:HGNC:25292]
ENSG00000227124	ZNF717	zinc finger protein 717 [Source:HGNC Symbol;Acc:HGNC:29448]
ENSG00000250312	ZNF718	zinc finger protein 718 [Source:HGNC Symbol;Acc:HGNC:26889]
ENSG00000186777	ZNF732	zinc finger protein 732 [Source:HGNC Symbol;Acc:HGNC:37138]
ENSG00000198146	ZNF770	zinc finger protein 770 [Source:HGNC Symbol;Acc:HGNC:26061]
ENSG00000214189	ZNF788P	zinc finger family member 788, pseudogene [Source:HGNC Symbol;Acc:HGNC:33112]
ENSG00000223547	ZNF844	zinc finger protein 844 [Source:HGNC Symbol;Acc:HGNC:25932]
ENSG00000267041	ZNF850	zinc finger protein 850 [Source:HGNC Symbol;Acc:HGNC:27994]
ENSG00000198155	ZNF876P	zinc finger protein 876, pseudogene [Source:HGNC Symbol;Acc:HGNC:32472]
ENSG00000257446	ZNF878	zinc finger protein 878 [Source:HGNC Symbol;Acc:HGNC:37246]
ENSG00000130182	ZSCAN10	zinc finger and SCAN domain containing 10 [Source:HGNC Symbol;Acc:HGNC:12997]

## Sheet: DownRegGene_GOenrichment
GO term	AdjPval
negative regulation of biological process	1.73325e-06
epithelial cell morphogenesis	3.95747e-05
cellular response to chemical stimulus	6.50796e-05
cell-cell junction organization	7.25784e-05
cell differentiation	7.87726e-05
epithelium development	0.000101586
immune system process	0.000741384
POU5F1 (OCT4), SOX2, NANOG activate genes related to proliferation	0.000847873
Interferon alpha/beta signaling	0.006641
Transcriptional regulation of pluripotent stem cells	0.009547

## Sheet: DownRegGene_iCisTarget_Results
Transcription factor name	NES
MYC	6.41888
ATF4	5.96238
CEBPB	5.68988
