# Supplementary material for: Differential regulation of lineage commitment in human and mouse primed pluripotent stem cells by the nucleosome remodelling and deacetylation complex
Source: Stem Cell Res. 2020 Jul;46:101867. doi: 10.1016/j.scr.2020.101867 (PMC7347010; doi:10.1016/j.scr.2020.101867)
Supplement: Supplementary data 3 [file mmc3.xlsx]

## Sheet: EdgeR_hiPSCs_Analysis
	EdgeR significant genes - 0 day											EdgeR significant genes - 3 day											EdgeR significant genes - 6 day											EdgeR significant genes - 12 day
	WT vs MBD3KO			WT vs Rescue			MBD3KO vs Rescue					WT vs MBD3KO			WT vs Rescue			MBD3KO vs Rescue					WT vs MBD3KO			WT vs Rescue			MBD3KO vs Rescue					WT vs MBD3KO			WT vs Rescue			MBD3KO vs Rescue
	logFC	PValue	FDR	logFC	PValue	FDR	logFC	PValue	FDR			logFC	PValue	FDR	logFC	PValue	FDR	logFC	PValue	FDR			logFC	PValue	FDR	logFC	PValue	FDR	logFC	PValue	FDR			logFC	PValue	FDR	logFC	PValue	FDR	logFC	PValue	FDR
ENSG00000000003	1.16644	1.42985e-05	0.00152173	0.818897	0.00403765	0.614483	-0.34754	0.0992796	1		ENSG00000000003	0.925984	0.00145674	0.123179	0.925993	0.00167918	0.558119	8.49981e-06	0.999956	1		ENSG00000000003	0.69179	0.0089803	0.32324	0.733525	0.00719954	1	0.0417346	0.863218	1		ENSG00000000003	1.07952	1.10848e-05	0.00226997	1.00997	7.67935e-05	0.0409377	-0.0695516	0.751928	1
ENSG00000000005	2.83887	4.29003e-05	0.00392728	1.94826	0.0152101	1	-0.89061	0.0463427	0.789821		ENSG00000000005	2.48218	0.052474	1	2.07639	0.129556	1	-0.405786	0.598319	1		ENSG00000000005	2.59178	0.0958218	1	0.6533	0.702338	1	-1.93848	0.173554	1		ENSG00000000005	1.52619	0.337267	1	0.674821	0.64969	1	-0.851374	0.615827	1
ENSG00000000419	0.593051	0.0104799	0.31512	0.204674	0.406938	1	-0.388376	0.0563783	0.876908		ENSG00000000419	0.520769	0.0455223	1	0.0565319	0.841698	1	-0.464237	0.0368451	1		ENSG00000000419	0.376556	0.128087	1	0.0474282	0.859446	1	-0.329128	0.178725	1		ENSG00000000419	0.530369	0.0349131	0.891633	0.388803	0.143734	1	-0.141566	0.568597	1
ENSG00000000457	-0.164597	0.864668	1	-0.074075	0.938126	1	0.0905222	0.919251	1		ENSG00000000457	-0.483293	0.619426	1	0.0883996	0.922624	1	0.571693	0.494737	1		ENSG00000000457	-0.638124	0.393659	1	-0.0196895	0.978026	1	0.618434	0.40637	1		ENSG00000000457	0.0391915	0.959648	1	0.162936	0.83544	1	0.123744	0.876286	1
ENSG00000000460	-0.0538233	0.942064	1	0.0128781	0.986001	1	0.0667015	0.921234	1		ENSG00000000460	0.0360043	0.960036	1	-0.0101932	0.988933	1	-0.0461975	0.940924	1		ENSG00000000460	-0.191813	0.756832	1	-0.256376	0.697712	1	-0.064563	0.919935	1		ENSG00000000460	-0.00602524	0.992364	1	0.168201	0.790064	1	0.174227	0.787035	1
ENSG00000000938	0.161208	0.925515	1	-0.570918	0.737514	1	-0.732126	0.643165	1		ENSG00000000938	1.95453	0.319482	1	0.437763	0.778302	1	-1.51677	0.350584	1		ENSG00000000938	1.7384	0.295556	1	-0.000660184	0.999421	1	-1.73906	0.290105	1		ENSG00000000938	1.5377	0.332959	1	0.118356	0.918653	1	-1.41934	0.408836	1
ENSG00000000971	0.189848	0.86541	1	-0.0877812	0.857066	1	-0.277629	0.726987	1		ENSG00000000971	0.226341	0.804865	1	0.10305	0.871502	1	-0.123291	0.903004	1		ENSG00000000971	0.179185	0.796675	1	0	1	1	-0.179185	0.794431	1		ENSG00000000971	0.0798478	0.908706	1	0.0335967	0.956457	1	-0.0462511	0.955273	1
ENSG00000001036	0.540274	0.10459	1	-0.0899452	0.807465	1	-0.630219	0.0399797	0.727668		ENSG00000001036	1.18748	0.00141171	0.12079	0.331042	0.443181	1	-0.856438	0.00426748	0.312532		ENSG00000001036	1.4443	7.53624e-05	0.0096057	0.643482	0.140396	1	-0.800822	0.013038	0.571359		ENSG00000001036	0.980438	0.00635711	0.320145	0.347627	0.401159	1	-0.632811	0.0775303	1
ENSG00000001084	-0.37511	0.533196	1	0.380339	0.476961	1	0.75545	0.144047	1		ENSG00000001084	-0.765171	0.230677	1	-0.0327865	0.954935	1	0.732384	0.192863	1		ENSG00000001084	-0.156106	0.784954	1	0.0594716	0.918557	1	0.215578	0.701082	1		ENSG00000001084	-0.242277	0.704952	1	-0.0723791	0.910396	1	0.169898	0.803197	1
ENSG00000001167	0.180891	0.502036	1	-0.0873527	0.756604	1	-0.268244	0.281602	1		ENSG00000001167	0.0995564	0.726403	1	-0.0348481	0.905986	1	-0.134405	0.587478	1		ENSG00000001167	-0.0709283	0.781086	1	-0.178055	0.513464	1	-0.107126	0.681271	1		ENSG00000001167	0.212435	0.418467	1	0.0321481	0.908636	1	-0.180287	0.512906	1
ENSG00000001460	-0.633935	0.581261	1	-0.188618	0.861552	1	0.445318	0.681625	1		ENSG00000001460	-0.809392	0.530565	1	-0.165755	0.890645	1	0.643637	0.579262	1		ENSG00000001460	-0.668996	0.525471	1	-0.129083	0.89993	1	0.539912	0.61281	1		ENSG00000001460	-0.969395	0.416395	1	-0.263511	0.812566	1	0.705883	0.585968	1
ENSG00000001461	-0.818187	0.432293	1	-0.0706023	0.939836	1	0.747585	0.44056	1		ENSG00000001461	-0.447551	0.679809	1	0.00421547	0.996747	1	0.451766	0.63279	1		ENSG00000001461	-0.162738	0.84465	1	-0.0431928	0.959887	1	0.119546	0.885443	1		ENSG00000001461	0.0531111	0.953306	1	0.260323	0.773961	1	0.207212	0.821221	1
ENSG00000001497	-0.157139	0.563857	1	-0.0574808	0.830339	1	0.0996581	0.691635	1		ENSG00000001497	-0.353871	0.204972	1	-0.226621	0.415236	1	0.12725	0.614926	1		ENSG00000001497	-0.210204	0.416458	1	0.118003	0.647692	1	0.328207	0.192786	1		ENSG00000001497	-0.206378	0.464438	1	0.0767946	0.782053	1	0.283173	0.333834	1
ENSG00000001561	0.111971	0.900465	1	-0.233738	0.804374	1	-0.345709	0.683105	1		ENSG00000001561	-0.0121595	0.990161	1	0.0985693	0.920334	1	0.110729	0.895252	1		ENSG00000001561	-0.0120855	0.985829	1	-0.442765	0.564701	1	-0.430679	0.554148	1		ENSG00000001561	0.43958	0.592501	1	0.204617	0.816461	1	-0.234963	0.779516	1
ENSG00000001617	-0.437017	0.303058	1	-0.15302	0.706209	1	0.283997	0.476682	1		ENSG00000001617	0.359833	0.491399	1	0.15409	0.778563	1	-0.205743	0.639362	1		ENSG00000001617	0.20305	0.616752	1	-0.174496	0.701227	1	-0.377546	0.362879	1		ENSG00000001617	0.174375	0.675302	1	-0.317444	0.49864	1	-0.491819	0.289367	1
ENSG00000001626	0.0505895	0.975389	1	-0.218154	0.896117	1	-0.268744	0.859833	1		ENSG00000001626	-0.924697	0.494064	1	-1.17572	0.407976	1	-0.251021	0.856942	1		ENSG00000001626	-0.232589	0.881662	1	-0.704763	0.679358	1	-0.472173	0.772517	1		ENSG00000001626	0.773857	0.631396	1	0.821796	0.62036	1	0.0479381	0.977159	1
ENSG00000001629	-0.0555667	0.890015	1	0.126154	0.746805	1	0.181721	0.612679	1		ENSG00000001629	-0.264065	0.51462	1	-0.141765	0.725647	1	0.1223	0.73493	1		ENSG00000001629	-0.0310791	0.925957	1	-0.141948	0.692465	1	-0.110869	0.744477	1		ENSG00000001629	0.098542	0.80456	1	0.059195	0.88645	1	-0.039347	0.924592	1
ENSG00000001630	0.0220174	0.983396	1	-0.136424	0.899796	1	-0.158442	0.872247	1		ENSG00000001630	0.0440119	0.964603	1	0.0126129	0.990053	1	-0.031399	0.970776	1		ENSG00000001630	0.0375797	0.964738	1	0.559659	0.496525	1	0.522079	0.496337	1		ENSG00000001630	-0.593434	0.450007	1	0.27563	0.694756	1	0.869064	0.270183	1
ENSG00000001631	0.309325	0.514539	1	0.234216	0.626254	1	-0.0751094	0.8563	1		ENSG00000001631	0.0848237	0.848291	1	-0.0288182	0.949867	1	-0.113642	0.768265	1		ENSG00000001631	-0.0781695	0.821272	1	-0.0236672	0.947746	1	0.0545023	0.874344	1		ENSG00000001631	0.0030021	0.993828	1	0.075929	0.848011	1	0.0729269	0.856641	1
ENSG00000002016	0.211162	0.750439	1	-0.233312	0.7433	1	-0.444472	0.479339	1		ENSG00000002016	0.18624	0.755736	1	0.000509285	0.99935	1	-0.18573	0.719602	1		ENSG00000002016	-0.354397	0.456895	1	-0.211574	0.666359	1	0.142823	0.770909	1		ENSG00000002016	-0.205601	0.693579	1	-0.273707	0.616487	1	-0.0681058	0.90585	1
ENSG00000002079	-0.48223	0.769464	1	-1.1781	0.486975	1	-0.695874	0.659662	1		ENSG00000002079	0.603596	0.727913	1	-0.232492	0.900493	1	-0.836088	0.583303	1		ENSG00000002079	-0.228989	0.871199	1	-0.555969	0.71921	1	-0.32698	0.82708	1		ENSG00000002079	-0.0390305	0.978044	1	-0.299525	0.843068	1	-0.260494	0.866246	1
ENSG00000002330	-0.00315736	0.995408	1	0.0670452	0.901779	1	0.0702026	0.887193	1		ENSG00000002330	0.168993	0.775785	1	0.27783	0.639037	1	0.108838	0.823886	1		ENSG00000002330	0.0473688	0.917281	1	0.394446	0.383556	1	0.347077	0.41069	1		ENSG00000002330	-0.130089	0.757879	1	-0.0261183	0.951416	1	0.103971	0.815867	1
ENSG00000002549	7.22764e-05	0.999862	1	0.0214442	0.958873	1	0.0213719	0.955006	1		ENSG00000002549	-0.0819094	0.848688	1	-0.063348	0.884175	1	0.0185614	0.960686	1		ENSG00000002549	0.062772	0.872626	1	0.197682	0.623522	1	0.13491	0.718964	1		ENSG00000002549	-0.0239271	0.955585	1	0.0351227	0.936335	1	0.0590498	0.895605	1
ENSG00000002586	0.602025	0.184733	1	0.137284	0.779175	1	-0.464741	0.247853	1		ENSG00000002586	0.179258	0.690651	1	-0.252541	0.605727	1	-0.431799	0.288418	1		ENSG00000002586	1.31455	0.00154519	0.101469	0.50184	0.313257	1	-0.81271	0.0308784	0.921079		ENSG00000002586	0.243008	0.463126	1	-0.0785147	0.828425	1	-0.321523	0.364376	1
ENSG00000002587	0.063993	0.965185	1	0.0478456	0.974046	1	-0.0161474	0.990304	1		ENSG00000002587	0.0255705	0.989162	1	0.118519	0.950487	1	0.0929486	0.954281	1		ENSG00000002587	-0.763274	0.62798	1	-0.51814	0.751689	1	0.245134	0.879607	1		ENSG00000002587	-0.796164	0.590092	1	-0.0482156	0.972492	1	0.747948	0.630584	1
ENSG00000002726	0.218144	0.899857	1	-0.384293	0.80917	1	-0.602437	0.691513	1		ENSG00000002726	-0.896051	0.625469	1	0.0628529	0.972954	1	0.958904	0.557079	1		ENSG00000002726	-1.24368	0.435932	1	-0.690125	0.689896	1	0.553551	0.707043	1		ENSG00000002726	-0.542875	0.732154	1	-0.00901483	0.995717	1	0.53386	0.747281	1
ENSG00000002745	0.0205493	0.989924	1	0.634726	0.717041	1	0.614177	0.696772	1		ENSG00000002745	-0.390856	0.826979	1	0.218131	0.910261	1	0.608987	0.704463	1		ENSG00000002745	0.147077	0.927968	1	-0.249312	0.877642	1	-0.396389	0.801137	1		ENSG00000002745	-0.422719	0.747118	1	0.0804281	0.959616	1	0.503147	0.72101	1
ENSG00000002746	-1.04986	0.297191	1	0.236751	0.776157	1	1.28661	0.150815	1		ENSG00000002746	-0.952752	0.445714	1	0.0993324	0.928129	1	1.05208	0.33141	1		ENSG00000002746	1.78372	0.131101	1	0.268552	0.857478	1	-1.51517	0.176956	1		ENSG00000002746	0.769414	0.456283	1	-1.44464	0.325365	1	-2.21405	0.103285	1
ENSG00000002822	0.439292	0.293803	1	-0.0224535	0.960315	1	-0.461746	0.22626	1		ENSG00000002822	0.130073	0.735115	1	-0.0378775	0.924711	1	-0.167951	0.615853	1		ENSG00000002822	0.160534	0.597968	1	0.137847	0.668016	1	-0.0226872	0.938608	1		ENSG00000002822	0.0853188	0.784158	1	0.0251168	0.938489	1	-0.060202	0.853958	1
ENSG00000002834	-0.152649	0.498231	1	0.0305084	0.889363	1	0.183158	0.372894	1		ENSG00000002834	0.307912	0.208481	1	-0.0415923	0.872268	1	-0.349504	0.102835	1		ENSG00000002834	0.620913	0.015107	0.444054	0.190746	0.489661	1	-0.430167	0.0827091	1		ENSG00000002834	0.208619	0.343153	1	-0.415858	0.0984968	1	-0.624477	0.0117219	0.67713
ENSG00000002919	-0.0390171	0.956171	1	-0.0921675	0.897683	1	-0.0531505	0.935608	1		ENSG00000002919	-0.550198	0.492678	1	-0.201598	0.794485	1	0.3486	0.630385	1		ENSG00000002919	-0.619103	0.352473	1	0.0766287	0.902769	1	0.695732	0.285998	1		ENSG00000002919	-0.392952	0.583205	1	0.0331131	0.961698	1	0.426065	0.569372	1
ENSG00000002933	0.687886	0.685824	1	0.448236	0.784341	1	-0.23965	0.879443	1		ENSG00000002933	0.161019	0.930879	1	0.38304	0.837244	1	0.222021	0.886554	1		ENSG00000002933	0.643082	0.686832	1	0.747868	0.65154	1	0.104786	0.942868	1		ENSG00000002933	-0.10563	0.947224	1	0.301751	0.850468	1	0.40738	0.804497	1
ENSG00000003056	0.255376	0.424024	1	0.0893168	0.785748	1	-0.166059	0.56186	1		ENSG00000003056	0.0637059	0.824596	1	-0.171475	0.571351	1	-0.235181	0.359056	1		ENSG00000003056	0.679204	0.0105515	0.358993	0.0382465	0.900932	1	-0.640957	0.0143108	0.597241		ENSG00000003056	0.573269	0.0372868	0.916355	0.170969	0.575281	1	-0.4023	0.154478	1
ENSG00000003096	-0.863868	0.194761	1	-0.416791	0.502783	1	0.447078	0.496124	1		ENSG00000003096	-1.05778	0.105134	1	-0.330757	0.577806	1	0.72702	0.231361	1		ENSG00000003096	-1.22054	0.0101197	0.34947	-0.451519	0.307174	1	0.769026	0.131592	1		ENSG00000003096	-0.241437	0.659282	1	0.0142109	0.979084	1	0.255648	0.65657	1
ENSG00000003137	1.05242	0.551455	1	0.242067	0.883187	1	-0.810352	0.60816	1		ENSG00000003137	0.430451	0.822639	1	0.28871	0.881481	1	-0.14174	0.930997	1		ENSG00000003137	0.596613	0.719946	1	0.0891556	0.958598	1	-0.507458	0.757686	1		ENSG00000003137	-0.163918	0.919484	1	-0.209943	0.900422	1	-0.0460255	0.978322	1
ENSG00000003147	-2.9698	2.94457e-06	0.000394732	-0.200217	0.625042	1	2.76958	6.87841e-06	0.000879317		ENSG00000003147	-1.63745	0.0925573	1	-0.110221	0.889238	1	1.52723	0.0825874	1		ENSG00000003147	-0.737276	0.467256	1	-0.188801	0.848169	1	0.548473	0.596867	1		ENSG00000003147	-0.266926	0.805816	1	0.970385	0.293173	1	1.23731	0.208158	1
ENSG00000003249	-0.594502	0.115924	1	0.235443	0.477077	1	0.829945	0.012766	0.349781		ENSG00000003249	-0.613157	0.187325	1	0.0207873	0.96129	1	0.633944	0.117537	1		ENSG00000003249	0.40517	0.480993	1	-0.635181	0.375933	1	-1.04035	0.102158	1		ENSG00000003249	1.08181	0.230171	1	-0.102745	0.926946	1	-1.18456	0.223423	1
ENSG00000003393	0.53888	0.194207	1	0.305944	0.478293	1	-0.232936	0.514683	1		ENSG00000003393	-0.207899	0.560739	1	0.0551074	0.874317	1	0.263005	0.392566	1		ENSG00000003393	0.38698	0.208597	1	0.177334	0.596563	1	-0.209646	0.478232	1		ENSG00000003393	0.22116	0.538682	1	0.0100281	0.979266	1	-0.211132	0.577493	1
ENSG00000003400	-2.1216	0.142444	1	0.097618	0.928384	1	2.21921	0.0969849	1		ENSG00000003400	-2.44222	0.0788428	1	-0.592518	0.593048	1	1.8497	0.171765	1		ENSG00000003400	-0.698831	0.636459	1	-0.173846	0.90622	1	0.524985	0.725507	1		ENSG00000003400	-0.103953	0.948256	1	0.179273	0.914639	1	0.283226	0.867632	1
ENSG00000003402	1.06201	0.290065	1	-0.199914	0.86765	1	-1.26193	0.177136	1		ENSG00000003402	0.989183	0.315011	1	0.00241622	0.998321	1	-0.986766	0.240709	1		ENSG00000003402	1.15172	0.141598	1	0.206133	0.828515	1	-0.945588	0.207156	1		ENSG00000003402	1.22419	0.123558	1	0.565053	0.535689	1	-0.65914	0.390894	1
ENSG00000003436	-2.01541	0.0279054	0.59135	-0.420917	0.55842	1	1.59449	0.080305	1		ENSG00000003436	-0.529982	0.679544	1	-0.268304	0.831455	1	0.261679	0.822464	1		ENSG00000003436	-0.922098	0.360392	1	0.255315	0.773861	1	1.17741	0.220457	1		ENSG00000003436	-1.14961	0.172021	1	-0.185472	0.802821	1	0.964141	0.288195	1
ENSG00000003509	-0.339066	0.303911	1	-0.0310129	0.921369	1	0.308054	0.310092	1		ENSG00000003509	-0.0680277	0.858826	1	-0.0552025	0.886783	1	0.0128252	0.969454	1		ENSG00000003509	0.38884	0.31788	1	0.111901	0.794	1	-0.27694	0.464226	1		ENSG00000003509	0.0313214	0.945418	1	0.121611	0.793945	1	0.0902896	0.848381	1
ENSG00000003756	0.371535	0.399719	1	-0.045683	0.922948	1	-0.417217	0.301957	1		ENSG00000003756	0.265749	0.49529	1	-0.0240966	0.953589	1	-0.289846	0.390969	1		ENSG00000003756	-0.0767281	0.790657	1	-0.145211	0.637324	1	-0.0684828	0.81593	1		ENSG00000003756	0.0684355	0.828465	1	0.0939326	0.772609	1	0.0254971	0.937968	1
ENSG00000003987	-0.228793	0.809763	1	0.0864966	0.924128	1	0.315289	0.713069	1		ENSG00000003987	-1.16995	0.260693	1	-0.0755857	0.93334	1	1.09437	0.238606	1		ENSG00000003987	-0.570946	0.493566	1	-0.155785	0.850131	1	0.415161	0.624919	1		ENSG00000003987	-0.230827	0.815111	1	-0.0858688	0.931446	1	0.144958	0.890504	1
ENSG00000003989	-1.5776	0.00598383	0.208009	0.088102	0.841498	1	1.6657	0.00147241	0.0713242		ENSG00000003989	-1.07437	0.0629563	1	0.0883429	0.857223	1	1.16272	0.0202434	0.795181		ENSG00000003989	-0.574452	0.311484	1	0.23977	0.646793	1	0.814222	0.131704	1		ENSG00000003989	0.471706	0.515289	1	0.483312	0.517587	1	0.0116054	0.986895	1
ENSG00000004059	-0.168167	0.531322	1	-0.00123733	0.996229	1	0.16693	0.496594	1		ENSG00000004059	-0.0999714	0.705512	1	-0.144199	0.594066	1	-0.044228	0.85104	1		ENSG00000004059	-0.121698	0.648281	1	-0.0508406	0.85401	1	0.070857	0.791349	1		ENSG00000004059	0.479149	0.0502776	1	0.250279	0.341088	1	-0.228869	0.355225	1
ENSG00000004139	0.211906	0.876558	1	0.456026	0.730851	1	0.244121	0.834225	1		ENSG00000004139	0.0308201	0.98167	1	0.119809	0.92912	1	0.088989	0.937861	1		ENSG00000004139	-0.559317	0.543302	1	0.326598	0.699119	1	0.885915	0.306039	1		ENSG00000004139	-1.13599	0.161896	1	-0.11333	0.872994	1	1.02266	0.237596	1
ENSG00000004142	0.286733	0.230297	1	0.228028	0.345268	1	-0.0587051	0.779313	1		ENSG00000004142	0.366849	0.15102	1	0.0471178	0.862215	1	-0.319731	0.144792	1		ENSG00000004142	0.463664	0.0654073	0.985076	0.279218	0.295238	1	-0.184446	0.443544	1		ENSG00000004142	0.482146	0.038304	0.928776	0.115716	0.650641	1	-0.366431	0.127986	1
ENSG00000004399	-0.411168	0.369937	1	-0.276705	0.538106	1	0.134462	0.760077	1		ENSG00000004399	0.401935	0.276443	1	0.285056	0.45522	1	-0.116886	0.699543	1		ENSG00000004399	0.925043	0.0280395	0.635322	1.01094	0.0182184	1	0.085906	0.814755	1		ENSG00000004399	-0.232141	0.433117	1	0.382578	0.163766	1	0.614719	0.0349484	1
ENSG00000004455	0.127905	0.780274	1	0.191329	0.673747	1	0.0634238	0.875363	1		ENSG00000004455	0.438051	0.365463	1	0.0811943	0.875753	1	-0.356857	0.385361	1		ENSG00000004455	0.451541	0.341063	1	0.280368	0.584313	1	-0.171174	0.70209	1		ENSG00000004455	0.329881	0.47893	1	0.145706	0.769407	1	-0.184176	0.701097	1
ENSG00000004468	0.0250183	0.987281	1	-0.213413	0.881351	1	-0.238432	0.85754	1		ENSG00000004468	-0.410326	0.803937	1	-0.403653	0.811145	1	0.00667302	0.995733	1		ENSG00000004468	0.0513614	0.971704	1	0.313158	0.847031	1	0.261796	0.864653	1		ENSG00000004468	-0.0703276	0.953433	1	0.195437	0.890489	1	0.265764	0.849506	1
ENSG00000004478	-0.401492	0.0670879	0.97831	0.318296	0.107516	1	0.719787	0.000194613	0.014185		ENSG00000004478	0.198837	0.466739	1	0.0278522	0.922089	1	-0.170985	0.467113	1		ENSG00000004478	0.461399	0.129566	1	0.523017	0.0966071	1	0.0616179	0.824985	1		ENSG00000004478	0.476243	0.104476	1	0.213301	0.501448	1	-0.262942	0.378686	1
ENSG00000004487	-0.115795	0.520218	1	0.0560687	0.752407	1	0.171865	0.313723	1		ENSG00000004487	-0.0697865	0.766394	1	-0.0323647	0.891158	1	0.0374218	0.857491	1		ENSG00000004487	-0.295128	0.303062	1	0.0165587	0.954042	1	0.311687	0.276552	1		ENSG00000004487	0.00978653	0.964879	1	0.168414	0.450855	1	0.158628	0.479693	1
ENSG00000004534	0.47408	0.0653218	0.966487	0.068855	0.802349	1	-0.405225	0.0792185	1		ENSG00000004534	0.04538	0.86235	1	-0.188254	0.494445	1	-0.233634	0.318659	1		ENSG00000004534	0.121261	0.623855	1	-0.0475437	0.856555	1	-0.168804	0.496137	1		ENSG00000004534	0.17476	0.475655	1	0.00415269	0.987297	1	-0.170607	0.508702	1
ENSG00000004660	-0.565607	0.519819	1	-0.05557	0.945614	1	0.510037	0.530753	1		ENSG00000004660	0.298234	0.78098	1	0.375279	0.727454	1	0.0770448	0.929528	1		ENSG00000004660	-0.0699474	0.939566	1	0.0715544	0.939996	1	0.141502	0.875671	1		ENSG00000004660	-0.937419	0.377804	1	-0.46457	0.649742	1	0.47285	0.691955	1
ENSG00000004700	0.483384	0.185319	1	0.330868	0.376991	1	-0.152516	0.626165	1		ENSG00000004700	0.121023	0.753823	1	-0.055517	0.890399	1	-0.17654	0.600465	1		ENSG00000004700	0.335159	0.304103	1	0.146736	0.678357	1	-0.188423	0.54975	1		ENSG00000004700	0.433498	0.237421	1	0.257518	0.509944	1	-0.17598	0.63499	1
ENSG00000004766	0.348645	0.7378	1	0.187745	0.860324	1	-0.1609	0.861071	1		ENSG00000004766	0.0516735	0.962091	1	0.133304	0.902791	1	0.0816303	0.929419	1		ENSG00000004766	-0.0238028	0.977538	1	-0.149683	0.869096	1	-0.12588	0.88358	1		ENSG00000004766	0.0591757	0.944571	1	0.0362869	0.967232	1	-0.0228888	0.979533	1
ENSG00000004776	-0.915235	0.535262	1	-0.985903	0.508079	1	-0.0706688	0.962527	1		ENSG00000004776	0.0352594	0.984569	1	0.846816	0.627461	1	0.811557	0.57733	1		ENSG00000004776	0.536086	0.746613	1	1.04795	0.537853	1	0.511865	0.737173	1		ENSG00000004776	-0.0253959	0.986443	1	-0.595727	0.715209	1	-0.570331	0.731668	1
ENSG00000004777	0.0828366	0.887226	1	0.401142	0.470699	1	0.318306	0.522408	1		ENSG00000004777	0.0221346	0.9759	1	0.268112	0.708376	1	0.245977	0.6851	1		ENSG00000004777	-0.922098	0.0940769	1	-0.00344601	0.994499	1	0.918652	0.0930523	1		ENSG00000004777	-1.31936	0.0116406	0.475748	-0.221589	0.621012	1	1.09777	0.0533458	1
ENSG00000004779	-0.239644	0.234257	1	0.131452	0.493812	1	0.371097	0.0438518	0.766062		ENSG00000004779	0.183799	0.446343	1	-0.0299225	0.905219	1	-0.213721	0.311193	1		ENSG00000004779	0.305673	0.22481	1	0.0809507	0.761427	1	-0.224723	0.365189	1		ENSG00000004779	0.263395	0.242534	1	0.0776974	0.745117	1	-0.185698	0.426546	1
ENSG00000004799	-0.657344	0.670395	1	-0.421262	0.798246	1	0.236082	0.850954	1		ENSG00000004799	1.13535	0.546312	1	0.00752148	0.994571	1	-1.12783	0.473957	1		ENSG00000004799	0.672344	0.585132	1	0	1	1	-0.672344	0.580903	1		ENSG00000004799	1.38088	0.344306	1	0.17679	0.791368	1	-1.20409	0.472955	1
ENSG00000004809	-0.0913843	0.853798	1	-0.0913843	0.854103	1	0	1	1		ENSG00000004809	-0.15288	0.820034	1	-0.104075	0.910286	1	0.048805	0.89103	1		ENSG00000004809	0	1	1	0	1	1	0	1	1		ENSG00000004809	0	1	1	0	1	1	0	1	1
ENSG00000004838	0.460025	0.781732	1	-0.196595	0.908783	1	-0.65662	0.66755	1		ENSG00000004838	0.434744	0.820673	1	0.472626	0.807999	1	0.037882	0.981252	1		ENSG00000004838	0.175389	0.908981	1	-0.139354	0.932977	1	-0.314743	0.838371	1		ENSG00000004838	-0.593672	0.692466	1	-0.335378	0.824496	1	0.258294	0.873627	1
ENSG00000004846	0.717457	0.68294	1	-0.464215	0.761626	1	-1.18167	0.448531	1		ENSG00000004846	0.503497	0.790175	1	-0.366909	0.800521	1	-0.870406	0.563449	1		ENSG00000004846	-0.201484	0.902164	1	-0.355063	0.837903	1	-0.153579	0.925413	1		ENSG00000004846	-1.08887	0.504073	1	-0.904493	0.592169	1	0.184376	0.909359	1
ENSG00000004848	1.7761	0.209637	1	-0.154126	0.927262	1	-1.93023	0.135761	1		ENSG00000004848	1.1826	0.519095	1	-0.430109	0.818265	1	-1.61271	0.316899	1		ENSG00000004848	-2.92059	0.0183816	0.50351	-1.84962	0.104141	1	1.07096	0.485133	1		ENSG00000004848	-3.44748	0.000276401	0.0305448	-1.13261	0.0940789	1	2.31487	0.0487303	1
ENSG00000004864	-0.0920478	0.749003	1	0.00687573	0.98065	1	0.0989235	0.70616	1		ENSG00000004864	-0.285615	0.293272	1	-0.181339	0.504561	1	0.104276	0.669254	1		ENSG00000004864	-0.0353551	0.891632	1	0.01572	0.953025	1	0.0510753	0.841807	1		ENSG00000004864	-0.394479	0.103648	1	-0.308053	0.212533	1	0.0864258	0.747603	1
ENSG00000004866	0.357954	0.646382	1	0.270483	0.732623	1	-0.0874709	0.8974	1		ENSG00000004866	1.02286	0.207817	1	-0.0770786	0.936603	1	-1.09994	0.117667	1		ENSG00000004866	1.52158	0.0746929	1	0.606647	0.554688	1	-0.914932	0.230696	1		ENSG00000004866	0.621749	0.392551	1	0.133892	0.869433	1	-0.487857	0.516718	1
ENSG00000004897	0.520438	0.256675	1	0.196434	0.684775	1	-0.324005	0.421129	1		ENSG00000004897	0.471711	0.29033	1	0.0825515	0.863758	1	-0.38916	0.304024	1		ENSG00000004897	-0.110092	0.73853	1	-0.111968	0.747367	1	-0.00187539	0.995516	1		ENSG00000004897	0.0542169	0.878629	1	0.0397721	0.913939	1	-0.0144447	0.969006	1
ENSG00000004939	-0.0407617	0.978784	1	-0.272733	0.84256	1	-0.231971	0.851978	1		ENSG00000004939	0.0665211	0.971323	1	-0.301771	0.862233	1	-0.368292	0.809708	1		ENSG00000004939	0.145984	0.909356	1	-0.0162718	0.989127	1	-0.162256	0.897358	1		ENSG00000004939	0.203568	0.895544	1	-0.349449	0.800487	1	-0.553017	0.713795	1
ENSG00000004948	-1.19637	0.475952	1	1.03563	0.453511	1	2.23199	0.121834	1		ENSG00000004948	0.123271	0.942002	1	0.401506	0.827565	1	0.278235	0.859904	1		ENSG00000004948	0.908875	0.568577	1	0.455459	0.762232	1	-0.453416	0.78236	1		ENSG00000004948	0.711663	0.623197	1	0.516409	0.714165	1	-0.195253	0.907969	1
ENSG00000004961	0.258581	0.406914	1	0.409686	0.17866	1	0.151105	0.567678	1		ENSG00000004961	0.200787	0.541908	1	0.0406491	0.905598	1	-0.160137	0.57076	1		ENSG00000004961	0.436687	0.131623	1	0.303323	0.328882	1	-0.133364	0.624287	1		ENSG00000004961	0.696408	0.0198703	0.654893	0.272824	0.41202	1	-0.423584	0.160374	1
ENSG00000004975	0.605904	0.190565	1	0.0545625	0.91417	1	-0.551342	0.185021	1		ENSG00000004975	0.158745	0.695761	1	0.127069	0.759018	1	-0.0316766	0.926488	1		ENSG00000004975	-0.147037	0.653646	1	-0.0428576	0.899471	1	0.104179	0.750422	1		ENSG00000004975	-0.0709678	0.833504	1	-0.124469	0.724041	1	-0.0535017	0.882998	1
ENSG00000005001	-2.29024	0.162334	1	0.41911	0.746907	1	2.70935	0.0746983	1		ENSG00000005001	-1.91663	0.256966	1	-0.085764	0.960033	1	1.83087	0.237536	1		ENSG00000005001	0.178313	0.797191	1	0	1	1	-0.178313	0.794952	1		ENSG00000005001	0.0880789	0.851399	1	0	1	1	-0.0880789	0.862097	1
ENSG00000005007	-0.411215	0.185337	1	-0.086004	0.770585	1	0.325211	0.259833	1		ENSG00000005007	-0.185184	0.566927	1	-0.0681792	0.832623	1	0.117002	0.680738	1		ENSG00000005007	-0.237347	0.428648	1	0.294668	0.307739	1	0.532015	0.0596294	1		ENSG00000005007	0.058771	0.850212	1	-0.07489	0.820197	1	-0.133661	0.687683	1
ENSG00000005020	-0.642443	0.60883	1	-0.0786414	0.946219	1	0.563802	0.628857	1		ENSG00000005020	-0.492763	0.66667	1	-0.0836097	0.939349	1	0.409153	0.68599	1		ENSG00000005020	-0.471138	0.667957	1	-0.0181853	0.986611	1	0.452952	0.678546	1		ENSG00000005020	-0.396601	0.724905	1	0.685671	0.486359	1	1.08227	0.310878	1
ENSG00000005022	-0.52171	0.00678971	0.228131	0.374131	0.0387509	1	0.895842	7.77918e-07	0.000132335		ENSG00000005022	-0.0176617	0.947094	1	0.566767	0.0306646	1	0.584429	0.0103406	0.539261		ENSG00000005022	0.244204	0.39239	1	0.553078	0.053663	1	0.308873	0.264491	1		ENSG00000005022	0.518527	0.0288872	0.797736	0.66041	0.0056788	0.774338	0.141884	0.537772	1
ENSG00000005059	0.419167	0.572951	1	0.495424	0.500738	1	0.0762561	0.90247	1		ENSG00000005059	0.112133	0.897515	1	0.520623	0.53133	1	0.408489	0.554221	1		ENSG00000005059	-0.854784	0.185743	1	-0.378528	0.549168	1	0.476256	0.486345	1		ENSG00000005059	-0.612512	0.356594	1	-0.47505	0.479966	1	0.137462	0.855657	1
ENSG00000005073	-0.151526	0.810478	1	-0.151526	0.81087	1	0	1	1		ENSG00000005073	0	1	1	0	1	1	0	1	1		ENSG00000005073	-0.177185	0.786592	1	-0.177185	0.80214	1	0	1	1		ENSG00000005073	0.0910388	0.848874	1	0	1	1	-0.0910388	0.85975	1
ENSG00000005075	0.238671	0.248061	1	0.0951667	0.652555	1	-0.143504	0.442605	1		ENSG00000005075	0.378938	0.124186	1	0.18244	0.475312	1	-0.196499	0.347492	1		ENSG00000005075	0.233014	0.351712	1	-0.0192874	0.941662	1	-0.252302	0.312865	1		ENSG00000005075	0.336464	0.126091	1	0.170537	0.458698	1	-0.165927	0.458256	1
ENSG00000005100	-0.233295	0.440904	1	0.255469	0.361578	1	0.488764	0.0650133	0.956472		ENSG00000005100	-0.424675	0.237562	1	-0.166744	0.634741	1	0.25793	0.424084	1		ENSG00000005100	-0.288788	0.371183	1	0.17732	0.572954	1	0.466107	0.133192	1		ENSG00000005100	-0.294139	0.444176	1	-0.0570615	0.881134	1	0.237078	0.561689	1
ENSG00000005102	4.04677	0.00849209	0.270003	0.666947	0.608882	1	-3.37982	0.00742346	0.241901		ENSG00000005102	2.53043	0.12312	1	0.091952	0.961981	1	-2.43848	0.072422	1		ENSG00000005102	2.9782	0.0364068	0.735471	0.152294	0.928641	1	-2.82591	0.0406559	1		ENSG00000005102	3.213	8.65544e-05	0.011951	0.142129	0.915919	1	-3.07087	0.00034266	0.0592239
ENSG00000005108	2.18649	0.119819	1	0.131845	0.938179	1	-2.05465	0.0953192	1		ENSG00000005108	-3.29484	8.79516e-05	0.0140752	-0.970471	0.107987	1	2.32437	0.00932525	0.508019		ENSG00000005108	0.672067	0.617243	1	-0.000318395	0.999833	1	-0.672385	0.613926	1		ENSG00000005108	0.67419	0.566984	1	-0.42605	0.763465	1	-1.10024	0.406979	1
ENSG00000005156	-0.104378	0.775807	1	0.0224079	0.950308	1	0.126786	0.703758	1		ENSG00000005156	-0.00425247	0.991196	1	-0.0732217	0.853192	1	-0.0689692	0.838428	1		ENSG00000005156	-0.183646	0.564501	1	-0.0151128	0.963075	1	0.168533	0.594982	1		ENSG00000005156	-0.31417	0.363516	1	-0.127522	0.71268	1	0.186649	0.615793	1
ENSG00000005175	0.429783	0.233547	1	0.175287	0.641433	1	-0.254496	0.423621	1		ENSG00000005175	-0.0718676	0.841814	1	-0.0760769	0.835359	1	-0.00420905	0.98939	1		ENSG00000005175	0.049088	0.861805	1	-0.0822478	0.786055	1	-0.131336	0.643471	1		ENSG00000005175	0.218089	0.503926	1	0.170136	0.616863	1	-0.047953	0.885942	1
ENSG00000005187	-1.64997	0.308753	1	-0.581651	0.69311	1	1.06832	0.495495	1		ENSG00000005187	-1.46321	0.416183	1	-0.295291	0.864094	1	1.16792	0.473729	1		ENSG00000005187	-0.490231	0.764643	1	-0.176496	0.918094	1	0.313735	0.847466	1		ENSG00000005187	-0.256255	0.873154	1	0.0999897	0.952447	1	0.356244	0.833407	1
ENSG00000005189	0.240684	0.768458	1	-0.366605	0.682821	1	-0.607289	0.441881	1		ENSG00000005189	0.244621	0.769066	1	0.0578704	0.946943	1	-0.186751	0.793247	1		ENSG00000005189	-0.150652	0.816012	1	-0.229268	0.740153	1	-0.0786164	0.906329	1		ENSG00000005189	0.30788	0.657957	1	0.331981	0.642585	1	0.0241014	0.972311	1
ENSG00000005194	0.139943	0.730881	1	0.0292381	0.943795	1	-0.110705	0.764059	1		ENSG00000005194	-0.0376298	0.927516	1	-0.158277	0.711651	1	-0.120647	0.743441	1		ENSG00000005194	-0.0509455	0.890443	1	0.107704	0.776362	1	0.15865	0.659328	1		ENSG00000005194	0.0343229	0.929275	1	0.0486529	0.902909	1	0.01433	0.971723	1
ENSG00000005206	0.492782	0.404437	1	0.114444	0.855438	1	-0.378339	0.472288	1		ENSG00000005206	0.142391	0.794828	1	0.224483	0.682563	1	0.0820926	0.856999	1		ENSG00000005206	0.060138	0.893197	1	-0.127899	0.792686	1	-0.188037	0.678973	1		ENSG00000005206	0.313941	0.494564	1	-0.022252	0.964756	1	-0.336193	0.49022	1
ENSG00000005238	0.710005	0.491454	1	0.253046	0.818469	1	-0.456959	0.61092	1		ENSG00000005238	0.0302243	0.975574	1	0.082413	0.933987	1	0.0521887	0.950672	1		ENSG00000005238	-0.0206429	0.97638	1	0.16999	0.81118	1	0.190633	0.776522	1		ENSG00000005238	-0.247053	0.730632	1	-0.139558	0.848236	1	0.107495	0.889406	1
ENSG00000005243	1.57958	0.327199	1	-0.00136187	0.999375	1	-1.58095	0.2733	1		ENSG00000005243	1.49896	0.325824	1	-0.663561	0.720726	1	-2.16252	0.125924	1		ENSG00000005243	0.625353	0.609912	1	-0.630374	0.67598	1	-1.25573	0.345647	1		ENSG00000005243	1.93471	0.0742103	1	0.673637	0.613542	1	-1.26108	0.225367	1
ENSG00000005249	-0.680742	0.126555	1	0.364709	0.333434	1	1.04545	0.00655115	0.219263		ENSG00000005249	-0.768059	0.141281	1	0.0801079	0.863343	1	0.848167	0.060109	1		ENSG00000005249	-0.466226	0.246116	1	-0.158996	0.693119	1	0.307231	0.453873	1		ENSG00000005249	-0.578875	0.162906	1	-0.429714	0.304782	1	0.149161	0.750722	1
ENSG00000005302	0.413802	0.466277	1	0.121238	0.838711	1	-0.292564	0.562833	1		ENSG00000005302	0.0628966	0.901261	1	-0.152061	0.775148	1	-0.214958	0.6333	1		ENSG00000005302	-0.0515568	0.898102	1	0.212604	0.599993	1	0.264161	0.492113	1		ENSG00000005302	0.0230214	0.953964	1	0.187919	0.638919	1	0.164898	0.685254	1
ENSG00000005339	0.45178	0.114469	1	0.274765	0.351549	1	-0.177014	0.475308	1		ENSG00000005339	0.104936	0.679652	1	0.0593234	0.819115	1	-0.0456122	0.834713	1		ENSG00000005339	0.0324508	0.897769	1	0.0290111	0.911667	1	-0.00343975	0.989138	1		ENSG00000005339	0.11302	0.619705	1	-0.151754	0.536832	1	-0.264774	0.281161	1
ENSG00000005379	1.08472	0.173493	1	-0.369672	0.709445	1	-1.4544	0.0570606	0.883703		ENSG00000005379	0.33582	0.68608	1	-0.47155	0.619704	1	-0.80737	0.29753	1		ENSG00000005379	-0.345408	0.554962	1	-0.685929	0.293856	1	-0.340522	0.602431	1		ENSG00000005379	-0.681906	0.313644	1	-0.254824	0.695859	1	0.427082	0.564576	1
ENSG00000005381	2.10185	0.20919	1	0.563368	0.747348	1	-1.53848	0.272928	1		ENSG00000005381	2.42836	0.209501	1	0	1	1	-2.42836	0.129082	1		ENSG00000005381	2.13522	0.19186	1	0.141452	0.82507	1	-1.99377	0.226961	1		ENSG00000005381	1.56015	0.297264	1	0.297094	0.726076	1	-1.26306	0.461334	1
ENSG00000005421	-0.456615	0.78855	1	-0.477126	0.779728	1	-0.0205111	0.989666	1		ENSG00000005421	-0.221191	0.904302	1	0.333157	0.854286	1	0.554348	0.72301	1		ENSG00000005421	-0.948416	0.496544	1	-0.654498	0.646432	1	0.293918	0.844016	1		ENSG00000005421	1.12711	0.47254	1	0.595744	0.719804	1	-0.531364	0.736744	1
ENSG00000005436	0.224624	0.690341	1	-0.183508	0.760571	1	-0.408132	0.440724	1		ENSG00000005436	-0.282782	0.63208	1	-0.330533	0.584645	1	-0.0477511	0.930017	1		ENSG00000005436	-0.42109	0.382423	1	-0.287249	0.563769	1	0.133841	0.790195	1		ENSG00000005436	-0.310362	0.573307	1	-0.084533	0.877515	1	0.225829	0.701043	1
ENSG00000005448	-0.716583	0.120545	1	-0.632085	0.165716	1	0.0844988	0.857952	1		ENSG00000005448	-0.678061	0.189095	1	-0.123088	0.798319	1	0.554973	0.229074	1		ENSG00000005448	-0.588576	0.118577	1	-0.250163	0.5061	1	0.338414	0.386938	1		ENSG00000005448	-0.572747	0.191003	1	0.0783738	0.84641	1	0.65112	0.151401	1
ENSG00000005469	0.135213	0.890732	1	-0.848243	0.454513	1	-0.983456	0.336169	1		ENSG00000005469	-0.935717	0.327799	1	-0.972087	0.32058	1	-0.0363701	0.970431	1		ENSG00000005469	-1.49435	0.01879	0.509747	-1.36564	0.0390604	1	0.128708	0.871675	1		ENSG00000005469	-2.03397	0.000394081	0.0403669	-1.54598	0.0048902	0.69279	0.487988	0.529896	1
ENSG00000005471	1.07253	0.413841	1	-0.236179	0.876965	1	-1.30871	0.284742	1		ENSG00000005471	1.83779	0.319051	1	0.581135	0.766141	1	-1.25666	0.38721	1		ENSG00000005471	1.23473	0.388285	1	0.250935	0.878816	1	-0.983793	0.472961	1		ENSG00000005471	0.652264	0.661507	1	0.58952	0.702829	1	-0.0627441	0.966087	1
ENSG00000005483	0.447144	0.171897	1	-0.0583474	0.86969	1	-0.505491	0.0923391	1		ENSG00000005483	0.0380905	0.903413	1	-0.0691851	0.831024	1	-0.107276	0.696623	1		ENSG00000005483	-0.0704597	0.781661	1	-0.392628	0.161802	1	-0.322169	0.231565	1		ENSG00000005483	0.0305888	0.906166	1	0.291467	0.255229	1	0.260878	0.315531	1
ENSG00000005486	0.708884	0.106923	1	-0.222293	0.663595	1	-0.931177	0.0244409	0.537711		ENSG00000005486	0.656132	0.101101	1	0.0881804	0.842517	1	-0.567952	0.0933739	1		ENSG00000005486	0.00933024	0.974077	1	-0.108337	0.725322	1	-0.117667	0.68522	1		ENSG00000005486	0.163397	0.566257	1	-0.0453577	0.881995	1	-0.208755	0.49082	1
ENSG00000005513	-0.546271	0.550788	1	0.132214	0.873127	1	0.678485	0.409543	1		ENSG00000005513	-0.102392	0.939065	1	0.177625	0.892353	1	0.280017	0.804736	1		ENSG00000005513	0.468853	0.644231	1	1.01421	0.300755	1	0.545357	0.522489	1		ENSG00000005513	-0.487281	0.528574	1	-0.0957401	0.898371	1	0.39154	0.635274	1
ENSG00000005700	0.0909793	0.832524	1	-0.0249427	0.95468	1	-0.115922	0.76849	1		ENSG00000005700	0.3377	0.472646	1	0.142229	0.772535	1	-0.195471	0.62131	1		ENSG00000005700	0.347435	0.42392	1	-0.180469	0.71762	1	-0.527903	0.235221	1		ENSG00000005700	0.337354	0.453999	1	-0.037114	0.940469	1	-0.374468	0.434315	1
ENSG00000005801	-0.011282	0.974802	1	0.0712324	0.84004	1	0.0825144	0.79771	1		ENSG00000005801	-0.37667	0.335719	1	-0.136569	0.721422	1	0.240101	0.491524	1		ENSG00000005801	-0.237163	0.492901	1	-0.0545528	0.877364	1	0.18261	0.598112	1		ENSG00000005801	-0.355139	0.373788	1	-0.0731405	0.852487	1	0.281999	0.507359	1
ENSG00000005810	0.0732603	0.873056	1	0.57767	0.172407	1	0.50441	0.182959	1		ENSG00000005810	0.0877906	0.829896	1	0.169875	0.678363	1	0.0820844	0.811068	1		ENSG00000005810	0.212682	0.517268	1	0.0280305	0.937307	1	-0.184652	0.568796	1		ENSG00000005810	0.0588965	0.861897	1	0.0688772	0.843734	1	0.00998065	0.977426	1
ENSG00000005812	0.643476	0.402266	1	0.0864252	0.917808	1	-0.557051	0.417151	1		ENSG00000005812	0.517733	0.484583	1	-0.0580664	0.943527	1	-0.575799	0.370911	1		ENSG00000005812	0.704329	0.201121	1	0.0244518	0.969839	1	-0.679877	0.211188	1		ENSG00000005812	0.477629	0.413553	1	0.253153	0.686334	1	-0.224476	0.704228	1
ENSG00000005844	0.174881	0.916481	1	-0.184345	0.903965	1	-0.359226	0.805879	1		ENSG00000005844	0.544764	0.765923	1	0.342889	0.846617	1	-0.201874	0.900786	1		ENSG00000005844	0.370512	0.818414	1	-0.228915	0.876955	1	-0.599427	0.698198	1		ENSG00000005844	0.0932158	0.951086	1	0.0399001	0.97953	1	-0.0533157	0.973673	1
ENSG00000005882	1.18762	0.158899	1	0.0184969	0.985307	1	-1.16912	0.12297	1		ENSG00000005882	0.990706	0.180318	1	0.264445	0.751935	1	-0.72626	0.229606	1		ENSG00000005882	0.977745	0.0683768	1	-0.144056	0.831398	1	-1.1218	0.0396179	1		ENSG00000005882	0.865479	0.110994	1	-0.230635	0.733224	1	-1.09611	0.0671108	1
ENSG00000005884	-1.56396	0.025324	0.556292	-0.829377	0.183887	1	0.734581	0.322332	1		ENSG00000005884	-2.08728	0.00251703	0.18248	-0.755863	0.188165	1	1.33142	0.057232	1		ENSG00000005884	0.911218	0.187826	1	2.31991	5.20452e-05	0.0387727	1.40868	0.00215937	0.176635		ENSG00000005884	-1.13379	0.0443381	1	-0.508435	0.33274	1	0.625355	0.331325	1
ENSG00000005889	0.329986	0.472052	1	0.24507	0.59875	1	-0.0849156	0.83196	1		ENSG00000005889	-0.0974886	0.819205	1	-0.109924	0.800113	1	-0.0124358	0.973701	1		ENSG00000005889	-0.213562	0.500279	1	-0.144033	0.66259	1	0.069529	0.829274	1		ENSG00000005889	0.00733575	0.9824	1	0.00418966	0.990284	1	-0.00314609	0.992834	1
ENSG00000005893	0.364027	0.464304	1	-0.194856	0.720434	1	-0.558883	0.231836	1		ENSG00000005893	0.868365	0.104686	1	0.200104	0.739611	1	-0.668261	0.131296	1		ENSG00000005893	1.55153	0.00287833	0.156243	0.50114	0.438751	1	-1.05039	0.0261891	0.844442		ENSG00000005893	0.461511	0.317403	1	0.067366	0.895045	1	-0.394145	0.413766	1
ENSG00000005961	-0.517403	0.550176	1	-0.579366	0.508044	1	-0.0619629	0.943287	1		ENSG00000005961	-0.056628	0.956255	1	-0.461354	0.677819	1	-0.404726	0.674503	1		ENSG00000005961	0.422667	0.651442	1	0.123339	0.904563	1	-0.299328	0.741906	1		ENSG00000005961	0.324883	0.768598	1	-0.0541548	0.964229	1	-0.379038	0.747254	1
ENSG00000005981	0.224955	0.872808	1	-0.136432	0.891661	1	-0.361387	0.750886	1		ENSG00000005981	0	1	1	0	1	1	0	1	1		ENSG00000005981	0.0712867	0.945853	1	0.0613237	0.955062	1	-0.00996293	0.992838	1		ENSG00000005981	0.826598	0.585868	1	0.0245565	0.983254	1	-0.802041	0.622835	1
ENSG00000006007	0.10687	0.79633	1	0.220805	0.58752	1	0.113935	0.753861	1		ENSG00000006007	0.504824	0.277172	1	0.0770741	0.878442	1	-0.42775	0.278211	1		ENSG00000006007	0.187982	0.613667	1	-0.0358658	0.929738	1	-0.223848	0.5469	1		ENSG00000006007	0.425645	0.262885	1	0.241253	0.551914	1	-0.184392	0.632153	1
ENSG00000006015	-0.00771649	0.984908	1	-0.0835615	0.839844	1	-0.075845	0.840779	1		ENSG00000006015	-0.142989	0.755794	1	-0.0077936	0.986404	1	0.135195	0.735202	1		ENSG00000006015	-0.280648	0.471988	1	-0.0723198	0.855539	1	0.208328	0.59517	1		ENSG00000006015	-0.0184555	0.962789	1	-0.085033	0.837242	1	-0.0665775	0.874978	1
ENSG00000006016	-0.700122	0.510465	1	0.0617488	0.948383	1	0.761871	0.431631	1		ENSG00000006016	0.306915	0.809885	1	1.06772	0.360418	1	0.760802	0.414661	1		ENSG00000006016	0.873748	0.454924	1	-0.0226782	0.986909	1	-0.896425	0.440743	1		ENSG00000006016	2.57179	0.00471012	0.260255	0.185137	0.889919	1	-2.38666	0.0115316	0.670616
ENSG00000006025	0.0752097	0.944516	1	-0.0989407	0.928904	1	-0.17415	0.861754	1		ENSG00000006025	0.397326	0.701156	1	0.343265	0.745766	1	-0.0540616	0.948906	1		ENSG00000006025	0.353253	0.661464	1	0.150145	0.863803	1	-0.203108	0.794502	1		ENSG00000006025	0.804061	0.346212	1	0.00728838	0.994196	1	-0.796773	0.377741	1
ENSG00000006042	0.567012	0.127285	1	0.140042	0.725517	1	-0.42697	0.194873	1		ENSG00000006042	0.498095	0.193216	1	0.115349	0.779776	1	-0.382747	0.235951	1		ENSG00000006042	0.223625	0.429094	1	-0.00239265	0.99381	1	-0.226018	0.420541	1		ENSG00000006042	0.344884	0.248977	1	0.0788485	0.807692	1	-0.266036	0.393312	1
ENSG00000006047	0.581029	0.17294	1	-0.0310543	0.947427	1	-0.612083	0.115461	1		ENSG00000006047	0.949684	0.0456386	1	0.174726	0.747979	1	-0.774958	0.0494671	1		ENSG00000006047	1.99073	0.00078306	0.0624267	0.427432	0.592335	1	-1.5633	0.00414393	0.275046		ENSG00000006047	2.03046	0.00478179	0.263014	0.425976	0.658572	1	-1.60449	0.0247633	1
ENSG00000006059	-0.261246	0.748156	1	-0.261246	0.74867	1	0	1	1		ENSG00000006059	0	1	1	0	1	1	0	1	1		ENSG00000006059	0	1	1	0.281096	0.749421	1	0.281096	0.727086	1		ENSG00000006059	0	1	1	0	1	1	0	1	1
ENSG00000006062	-0.17066	0.823368	1	-0.605421	0.459402	1	-0.434761	0.572955	1		ENSG00000006062	-0.229684	0.73598	1	-0.322328	0.646165	1	-0.092644	0.882244	1		ENSG00000006062	0.321458	0.573672	1	0.267824	0.658343	1	-0.0536346	0.920965	1		ENSG00000006062	-0.351913	0.552107	1	-0.41911	0.499058	1	-0.0671969	0.919936	1
ENSG00000006071	0.0478851	0.973555	1	-0.52805	0.73103	1	-0.575935	0.681313	1		ENSG00000006071	0.36845	0.794231	1	-0.698373	0.665913	1	-1.06682	0.426371	1		ENSG00000006071	1.13612	0.336698	1	-0.707698	0.649988	1	-1.84382	0.156782	1		ENSG00000006071	0.285663	0.800554	1	-1.10899	0.436951	1	-1.39466	0.319592	1
ENSG00000006116	-0.508689	0.696917	1	-0.38646	0.787769	1	0.122228	0.890681	1		ENSG00000006116	-0.0253056	0.986114	1	-0.238431	0.837482	1	-0.213126	0.831363	1		ENSG00000006116	0.298956	0.733874	1	0.0632651	0.884076	1	-0.235691	0.820108	1		ENSG00000006116	-0.507454	0.721682	1	-0.301415	0.847751	1	0.206039	0.87618	1
ENSG00000006118	1.01805	0.0222378	0.510765	0.28214	0.573908	1	-0.735915	0.0549566	0.865071		ENSG00000006118	0.989935	0.0152441	0.637638	0.176981	0.706526	1	-0.812954	0.0162841	0.710727		ENSG00000006118	0.845175	0.00756067	0.294448	0.177748	0.632192	1	-0.667427	0.0280461	0.876876		ENSG00000006118	0.599521	0.0624525	1	-0.210187	0.583449	1	-0.809709	0.0218662	0.973556
ENSG00000006125	-0.463644	0.0341349	0.671036	-0.0446012	0.828166	1	0.419043	0.0390503	0.718		ENSG00000006125	-0.35793	0.143572	1	0.0262065	0.911921	1	0.384136	0.0728421	1		ENSG00000006125	-0.266528	0.298378	1	0.250293	0.321241	1	0.516821	0.0380686	1		ENSG00000006125	-0.286937	0.206853	1	0.0876556	0.692077	1	0.374593	0.10993	1
ENSG00000006128	-2.63658	0.0545267	0.875543	-0.272876	0.783756	1	2.36371	0.0760238	1		ENSG00000006128	-2.00686	0.0243237	0.8469	-0.664287	0.371463	1	1.34257	0.129452	1		ENSG00000006128	1.74491	0.262198	1	2.81554	0.049598	1	1.07064	0.303647	1		ENSG00000006128	0.127096	0.913444	1	-0.947079	0.501346	1	-1.07418	0.446279	1
ENSG00000006194	0.361554	0.420799	1	0.280498	0.538086	1	-0.0810558	0.835024	1		ENSG00000006194	0.414604	0.363052	1	0.151702	0.752959	1	-0.262902	0.491936	1		ENSG00000006194	0.466749	0.237315	1	0.452885	0.275829	1	-0.0138643	0.969393	1		ENSG00000006194	0.415267	0.331045	1	0.261795	0.563502	1	-0.153472	0.721999	1
ENSG00000006210	1.49519	0.226629	1	0.0616567	0.966639	1	-1.43353	0.192846	1		ENSG00000006210	1.06953	0.30363	1	-0.273092	0.829643	1	-1.34262	0.147803	1		ENSG00000006210	2.07118	0.0564212	0.918231	0.663773	0.628846	1	-1.4074	0.145182	1		ENSG00000006210	0.977412	0.192417	1	-0.812838	0.433576	1	-1.79025	0.049086	1
ENSG00000006282	-0.388619	0.552278	1	-0.308992	0.632762	1	0.0796266	0.899486	1		ENSG00000006282	-0.372955	0.550903	1	0.0867722	0.8835	1	0.459727	0.391739	1		ENSG00000006282	-0.0329925	0.948423	1	0.0822435	0.875939	1	0.115236	0.817221	1		ENSG00000006282	-0.114405	0.835616	1	0.00596825	0.991474	1	0.120373	0.835628	1
ENSG00000006283	2.46687	0.000510148	0.0318081	0.328701	0.73933	1	-2.13817	0.000373261	0.0236485		ENSG00000006283	1.51694	0.0038706	0.250366	1.07313	0.0599711	1	-0.44381	0.231467	1		ENSG00000006283	1.85032	2.02014e-05	0.00319737	-0.271763	0.674027	1	-2.12209	2.48235e-06	0.000872033		ENSG00000006283	2.94331	1.60035e-07	5.57656e-05	0.496155	0.570337	1	-2.44716	9.81662e-06	0.00359463
ENSG00000006327	-0.600587	0.108231	1	-0.435691	0.232108	1	0.164896	0.655585	1		ENSG00000006327	-0.798506	0.0537658	1	-0.666952	0.106059	1	0.131554	0.746679	1		ENSG00000006327	2.43325	0.000514342	0.0457288	2.2519	0.00265022	0.619277	-0.181353	0.700118	1		ENSG00000006327	-0.810372	0.141061	1	-0.803358	0.158954	1	0.00701358	0.991551	1
ENSG00000006377	0.177895	0.91834	1	-0.0168731	0.992141	1	-0.194768	0.901648	1		ENSG00000006377	-0.0287062	0.987065	1	-0.139219	0.936476	1	-0.110513	0.940933	1		ENSG00000006377	0.620437	0.708257	1	0.446594	0.797302	1	-0.173843	0.913456	1		ENSG00000006377	0.358945	0.756778	1	-1.11616	0.447904	1	-1.4751	0.303834	1
ENSG00000006432	-0.158124	0.735609	1	-0.0935625	0.840223	1	0.0645611	0.881943	1		ENSG00000006432	-0.0776891	0.872443	1	-0.0265812	0.956528	1	0.051108	0.903532	1		ENSG00000006432	-0.385541	0.324446	1	-0.375251	0.362696	1	0.0102894	0.980212	1		ENSG00000006432	0.12438	0.78617	1	-0.212249	0.672904	1	-0.336629	0.502287	1
ENSG00000006451	-0.210755	0.454341	1	-0.153749	0.582216	1	0.0570062	0.829307	1		ENSG00000006451	-0.150079	0.662389	1	-0.398457	0.272574	1	-0.248379	0.437551	1		ENSG00000006451	-0.0791079	0.797248	1	-0.0417004	0.897051	1	0.0374075	0.903233	1		ENSG00000006451	0.195809	0.57712	1	0.135726	0.711342	1	-0.0600835	0.868139	1
ENSG00000006453	-0.973492	0.0267913	0.576507	-0.0174022	0.963223	1	0.95609	0.0185509	0.447802		ENSG00000006453	-0.81049	0.074995	1	-0.0352358	0.931549	1	0.775254	0.0534685	1		ENSG00000006453	-0.648921	0.175146	1	-0.00642065	0.988715	1	0.6425	0.176598	1		ENSG00000006453	-0.112823	0.864742	1	-0.255936	0.715524	1	-0.143113	0.844251	1
ENSG00000006459	-0.241768	0.698643	1	-0.157141	0.798984	1	0.0846276	0.88523	1		ENSG00000006459	-0.30465	0.678014	1	-0.213416	0.771709	1	0.0912332	0.890388	1		ENSG00000006459	-0.165072	0.780255	1	0.0624466	0.917166	1	0.227518	0.695134	1		ENSG00000006459	-0.0412352	0.949267	1	0.0795258	0.903583	1	0.120761	0.857761	1
ENSG00000006468	-0.000864925	0.998306	1	0.2292	0.559855	1	0.230064	0.519748	1		ENSG00000006468	-0.499302	0.312837	1	-0.0468883	0.920319	1	0.452414	0.298586	1		ENSG00000006468	-0.736094	0.0573235	0.925249	0.0197768	0.95621	1	0.75587	0.0484072	1		ENSG00000006468	-0.315191	0.4848	1	0.172951	0.686561	1	0.488143	0.289263	1
ENSG00000006530	-0.411879	0.510203	1	-0.280365	0.647674	1	0.131515	0.826621	1		ENSG00000006530	-0.184332	0.791654	1	-0.118655	0.86577	1	0.0656767	0.915442	1		ENSG00000006530	-0.161884	0.775947	1	0.145154	0.798816	1	0.307038	0.576738	1		ENSG00000006530	-0.0873759	0.884007	1	-0.0796158	0.89761	1	0.0077601	0.990319	1
ENSG00000006534	0.199101	0.875053	1	0.058232	0.964021	1	-0.140869	0.901916	1		ENSG00000006534	0.701511	0.553924	1	0.197811	0.877764	1	-0.5037	0.609188	1		ENSG00000006534	0.738243	0.490127	1	0.199571	0.869202	1	-0.538672	0.599923	1		ENSG00000006534	0.413203	0.717743	1	0.00721876	0.995403	1	-0.405984	0.736619	1
ENSG00000006555	-0.149725	0.930295	1	0.538536	0.744702	1	0.688261	0.649461	1		ENSG00000006555	0.289221	0.872391	1	0.899296	0.646429	1	0.610074	0.709341	1		ENSG00000006555	0.470011	0.761482	1	0.0518928	0.971011	1	-0.418118	0.787305	1		ENSG00000006555	0.380073	0.790408	1	0.0741793	0.955009	1	-0.305894	0.844001	1
ENSG00000006576	-0.255103	0.698049	1	-0.23242	0.723165	1	0.0226833	0.971054	1		ENSG00000006576	-0.133171	0.84084	1	-0.0199869	0.975919	1	0.113184	0.844667	1		ENSG00000006576	-0.636334	0.222314	1	-0.293874	0.572263	1	0.342459	0.529514	1		ENSG00000006576	-0.495255	0.406893	1	0.0855069	0.878471	1	0.580762	0.347675	1
ENSG00000006606	-3.8334	0.00240183	0.105875	-0.40257	0.600815	1	3.43083	0.00665105	0.221748		ENSG00000006606	-0.170616	0.927706	1	-0.123483	0.94861	1	0.0471323	0.976972	1		ENSG00000006606	0	1	1	0	1	1	0	1	1		ENSG00000006606	0	1	1	0	1	1	0	1	1
ENSG00000006607	0.618517	0.37703	1	0.00323365	0.996654	1	-0.615282	0.33221	1		ENSG00000006607	0.243174	0.720384	1	-0.0421343	0.953355	1	-0.285308	0.629202	1		ENSG00000006607	-0.0752904	0.892737	1	-0.0946974	0.8725	1	-0.019407	0.972503	1		ENSG00000006607	0.203712	0.741968	1	0.00925766	0.988828	1	-0.194454	0.765509	1
ENSG00000006611	-0.63814	0.603229	1	-0.352853	0.765549	1	0.285287	0.809785	1		ENSG00000006611	0.0989368	0.941854	1	-0.306357	0.832437	1	-0.405294	0.741074	1		ENSG00000006611	1.55555	0.307492	1	-0.0988572	0.954634	1	-1.65441	0.278451	1		ENSG00000006611	0.814442	0.602856	1	0.287649	0.845392	1	-0.526793	0.757815	1
ENSG00000006625	-0.159838	0.582091	1	-0.00753364	0.978817	1	0.152304	0.566531	1		ENSG00000006625	-0.287333	0.414189	1	-0.118007	0.734694	1	0.169325	0.58795	1		ENSG00000006625	-0.120799	0.69848	1	-0.128855	0.695336	1	-0.00805658	0.979691	1		ENSG00000006625	0.0857965	0.806888	1	0.27038	0.441328	1	0.184583	0.601104	1
ENSG00000006634	0.248514	0.4846	1	0.301067	0.393733	1	0.0525529	0.86421	1		ENSG00000006634	-0.201962	0.548574	1	0.121347	0.708925	1	0.32331	0.259002	1		ENSG00000006634	-0.260613	0.35462	1	-0.0169821	0.952435	1	0.24363	0.384878	1		ENSG00000006634	-0.223722	0.50072	1	0.346102	0.265389	1	0.569824	0.0834359	1
ENSG00000006638	-0.192917	0.910599	1	0.438484	0.793438	1	0.6314	0.681365	1		ENSG00000006638	-0.064114	0.968994	1	-0.0982548	0.953391	1	-0.0341408	0.981181	1		ENSG00000006638	0.923925	0.576808	1	0.246942	0.886626	1	-0.676983	0.674918	1		ENSG00000006638	0.13523	0.933509	1	1.16974	0.456223	1	1.03451	0.514699	1
ENSG00000006652	0.359697	0.495184	1	0.106772	0.845987	1	-0.252925	0.591119	1		ENSG00000006652	0.232993	0.640074	1	0.0298402	0.954422	1	-0.203152	0.63516	1		ENSG00000006652	0.379913	0.368812	1	0.31387	0.484517	1	-0.0660422	0.867703	1		ENSG00000006652	-0.0922948	0.833515	1	-0.0452308	0.920021	1	0.047064	0.919591	1
ENSG00000006659	0	1	1	0	1	1	0	1	1		ENSG00000006659	0	1	1	0	1	1	0	1	1		ENSG00000006659	0	1	1	0	1	1	0	1	1		ENSG00000006659	-0.558742	0.61419	1	-0.558742	0.630391	1	0	1	1
ENSG00000006695	0.16384	0.736498	1	0.420303	0.36905	1	0.256463	0.53449	1		ENSG00000006695	0.16298	0.743085	1	-0.0344839	0.94719	1	-0.197464	0.647952	1		ENSG00000006695	0.363411	0.389042	1	0.161064	0.725445	1	-0.202348	0.61868	1		ENSG00000006695	0.399717	0.378486	1	0.137328	0.779612	1	-0.262389	0.575259	1
ENSG00000006704	0.411348	0.33592	1	0.101578	0.82136	1	-0.30977	0.417112	1		ENSG00000006704	-0.0908203	0.824606	1	-0.0453621	0.91261	1	0.0454582	0.899058	1		ENSG00000006704	-0.204537	0.538383	1	-0.0484449	0.887111	1	0.156092	0.638862	1		ENSG00000006704	-0.0595779	0.872264	1	-0.150177	0.699797	1	-0.0905987	0.821172	1
ENSG00000006712	0.410166	0.163961	1	0.402764	0.172754	1	-0.00740208	0.976363	1		ENSG00000006712	0.146443	0.615196	1	-0.0148832	0.960875	1	-0.161326	0.52308	1		ENSG00000006712	0.208449	0.423144	1	0.0528069	0.848416	1	-0.155642	0.543314	1		ENSG00000006712	0.0166208	0.943112	1	0.0685494	0.773498	1	0.0519296	0.82994	1
ENSG00000006715	0.29891	0.48715	1	0.186028	0.671473	1	-0.112882	0.765863	1		ENSG00000006715	-0.373739	0.332205	1	-0.0706754	0.849939	1	0.303064	0.372581	1		ENSG00000006715	-0.0711556	0.818749	1	-0.184828	0.579422	1	-0.113673	0.720982	1		ENSG00000006715	-0.150036	0.662937	1	-0.0140959	0.96766	1	0.13594	0.70835	1
ENSG00000006740	-0.80694	0.259421	1	0.124208	0.841071	1	0.931147	0.148686	1		ENSG00000006740	-0.721912	0.308863	1	-0.135083	0.837796	1	0.586829	0.355806	1		ENSG00000006740	-0.636097	0.312567	1	-0.313516	0.619407	1	0.322581	0.624875	1		ENSG00000006740	-0.324998	0.685313	1	-0.0206751	0.979092	1	0.304322	0.719216	1
ENSG00000006744	0.157062	0.568775	1	0.310056	0.249403	1	0.152994	0.520321	1		ENSG00000006744	0.146647	0.628629	1	-0.0768194	0.809651	1	-0.223466	0.400402	1		ENSG00000006744	0.265648	0.327415	1	0.189492	0.510413	1	-0.0761558	0.770142	1		ENSG00000006744	0.498288	0.0905221	1	0.15098	0.640426	1	-0.347308	0.251849	1
ENSG00000006747	-1.08484	0.521825	1	-0.637119	0.708961	1	0.447724	0.767915	1		ENSG00000006747	-0.234381	0.874167	1	-0.266159	0.856518	1	-0.0317772	0.976604	1		ENSG00000006747	0.103525	0.923998	1	-0.137253	0.826655	1	-0.240778	0.760091	1		ENSG00000006747	0.113038	0.920981	1	-0.0618948	0.949275	1	-0.174933	0.877109	1
ENSG00000006756	-0.68654	0.488249	1	-0.869298	0.393516	1	-0.182758	0.860421	1		ENSG00000006756	0.707468	0.489589	1	-0.118361	0.919181	1	-0.825829	0.356309	1		ENSG00000006756	0.590522	0.402617	1	-0.00397001	0.996114	1	-0.594492	0.395638	1		ENSG00000006756	0.634204	0.343623	1	-0.430744	0.602765	1	-1.06495	0.162308	1
ENSG00000006757	0.8496	0.158018	1	0.50451	0.42781	1	-0.34509	0.490171	1		ENSG00000006757	0.684467	0.245264	1	0.879947	0.128869	1	0.195481	0.652879	1		ENSG00000006757	0.877689	0.0719087	1	0.940502	0.0626828	1	0.0628131	0.878069	1		ENSG00000006757	1.11236	0.0316904	0.845168	1.07952	0.0441423	1	-0.0328383	0.942561	1
ENSG00000006788	-0.370653	0.696516	1	0.132026	0.931372	1	0.502678	0.624117	1		ENSG00000006788	0.0451867	0.914851	1	0.163522	0.83684	1	0.118335	0.884062	1		ENSG00000006788	-0.0508785	0.937414	1	-0.0874259	0.86245	1	-0.0365474	0.908632	1		ENSG00000006788	0.0649156	0.944162	1	0.121434	0.905837	1	0.0565186	0.96048	1
ENSG00000006831	0.434333	0.276476	1	0.184964	0.656582	1	-0.249368	0.477763	1		ENSG00000006831	0.27607	0.466026	1	0.0956259	0.808943	1	-0.180445	0.574666	1		ENSG00000006831	0.256748	0.405572	1	0.0476338	0.887356	1	-0.209114	0.490821	1		ENSG00000006831	0.143046	0.672154	1	0.162229	0.641259	1	0.0191833	0.955864	1
ENSG00000006837	1.11903	0.450681	1	0.402728	0.800501	1	-0.716298	0.572063	1		ENSG00000006837	0.487164	0.701692	1	-0.200032	0.887096	1	-0.687196	0.542204	1		ENSG00000006837	0.0989384	0.917312	1	-0.202925	0.846801	1	-0.301864	0.75728	1		ENSG00000006837	0.0246074	0.98021	1	0.0046084	0.996427	1	-0.019999	0.984732	1
ENSG00000007001	0.704499	0.596138	1	0.512153	0.663043	1	-0.192346	0.898224	1		ENSG00000007001	-0.626911	0.733631	1	-0.493733	0.794377	1	0.133178	0.932361	1		ENSG00000007001	1.00479	0.547889	1	0.147298	0.928037	1	-0.857489	0.603773	1		ENSG00000007001	0.505678	0.750062	1	0.386509	0.814641	1	-0.119168	0.941787	1
ENSG00000007038	-0.755396	0.648153	1	-0.368139	0.830697	1	0.387257	0.791187	1		ENSG00000007038	0	1	1	0.367352	0.748885	1	0.367352	0.690829	1		ENSG00000007038	0	1	1	0	1	1	0	1	1		ENSG00000007038	0.618023	0.585064	1	0.0949246	0.848474	1	-0.523099	0.704948	1
ENSG00000007047	0.568958	0.130592	1	-0.15191	0.719667	1	-0.720868	0.0397084	0.725667		ENSG00000007047	0.773858	0.0439623	1	0.0121604	0.977912	1	-0.761697	0.0205107	0.801697		ENSG00000007047	0.367701	0.233426	1	0.064912	0.849174	1	-0.302789	0.316735	1		ENSG00000007047	0.387469	0.261192	1	0.0528046	0.888863	1	-0.334664	0.353905	1
ENSG00000007062	0.242605	0.489189	1	0.130417	0.715386	1	-0.112188	0.719336	1		ENSG00000007062	0.697559	0.0910818	1	-0.6046	0.238959	1	-1.30216	0.000935544	0.101358		ENSG00000007062	-0.233754	0.555455	1	-0.692186	0.125568	1	-0.458432	0.302357	1		ENSG00000007062	-0.332247	0.476194	1	-0.436305	0.374945	1	-0.104058	0.844059	1
ENSG00000007080	-0.29399	0.140555	1	-0.0112694	0.953283	1	0.282721	0.128496	1		ENSG00000007080	-0.18107	0.452908	1	0.0824485	0.728773	1	0.263518	0.209615	1		ENSG00000007080	-0.185359	0.473452	1	0.0391259	0.880793	1	0.224485	0.381145	1		ENSG00000007080	-0.131344	0.567929	1	0.0815527	0.722201	1	0.212895	0.364917	1
ENSG00000007129	-0.0263649	0.986404	1	-0.223917	0.87518	1	-0.197552	0.878988	1		ENSG00000007129	-1.21656	0.490273	1	0.432605	0.811537	1	1.64917	0.307582	1		ENSG00000007129	-2.92457	0.0544969	0.902897	2.04896	0.0169568	1	4.97354	3.33851e-05	0.00739762		ENSG00000007129	-4.66473	0.000133797	0.0171042	-0.796303	0.254349	1	3.86843	0.00622926	0.483232
ENSG00000007168	0.420817	0.223827	1	0.119885	0.741658	1	-0.300933	0.328421	1		ENSG00000007168	0.0381813	0.908896	1	-0.0469714	0.891215	1	-0.0851527	0.770085	1		ENSG00000007168	-0.222602	0.383002	1	-0.172874	0.516	1	0.0497285	0.848737	1		ENSG00000007168	-0.0689311	0.796954	1	-0.0639579	0.817312	1	0.00497318	0.9861	1
ENSG00000007171	1.44019	0.139101	1	-0.195762	0.87324	1	-1.63595	0.0702193	0.98712		ENSG00000007171	1.46278	0.242848	1	-0.242971	0.876773	1	-1.70575	0.12232	1		ENSG00000007171	-1.84154	0.0458919	0.832185	0.0664951	0.926673	1	1.90803	0.0353031	0.981864		ENSG00000007171	-4.02964	2.56926e-14	3.82811e-11	-0.104415	0.719942	1	3.92523	1.64332e-12	4.17684e-09
ENSG00000007174	0.65939	0.697715	1	0.739332	0.662118	1	0.0799427	0.955588	1		ENSG00000007174	0.0784757	0.963008	1	0.531527	0.746633	1	0.453051	0.741801	1		ENSG00000007174	0.109	0.939669	1	0.168284	0.910953	1	0.0592843	0.966184	1		ENSG00000007174	0.589574	0.655501	1	0.0644476	0.964729	1	-0.525126	0.704996	1
ENSG00000007202	0.167637	0.525147	1	0.253354	0.330773	1	0.0857176	0.709439	1		ENSG00000007202	0.286784	0.300165	1	0.0863367	0.765785	1	-0.200447	0.394693	1		ENSG00000007202	0.0730607	0.774111	1	0.0964778	0.714937	1	0.0234171	0.925163	1		ENSG00000007202	0.0344381	0.880913	1	-0.0732314	0.761809	1	-0.107669	0.659773	1
ENSG00000007216	-0.560887	0.619367	1	-0.560887	0.620107	1	0	1	1		ENSG00000007216	0.0845529	0.88292	1	0	1	1	-0.0845529	0.858638	1		ENSG00000007216	0	1	1	0.0790159	0.870207	1	0.0790159	0.8583	1		ENSG00000007216	0.188709	0.780161	1	0	1	1	-0.188709	0.795786	1
ENSG00000007237	-0.504912	0.525509	1	-0.179442	0.812763	1	0.32547	0.664687	1		ENSG00000007237	-0.193977	0.796753	1	-0.010755	0.988472	1	0.183222	0.779898	1		ENSG00000007237	1.24973	0.173036	1	0.15665	0.88986	1	-1.09308	0.216987	1		ENSG00000007237	0.233375	0.764732	1	-0.234932	0.787455	1	-0.468307	0.584266	1
ENSG00000007255	-0.216678	0.536705	1	-0.780852	0.042387	1	-0.564174	0.123787	1		ENSG00000007255	-0.0299577	0.939279	1	0.302296	0.425201	1	0.332259	0.304348	1		ENSG00000007255	-0.0160306	0.965814	1	-0.110373	0.78136	1	-0.0943481	0.804546	1		ENSG00000007255	0.478392	0.243333	1	0.305665	0.483638	1	-0.172727	0.674281	1
ENSG00000007264	-1.68206	0.0248276	0.548734	0.35298	0.517391	1	2.03504	0.00191012	0.0874304		ENSG00000007264	-1.13369	0.27671	1	-0.17607	0.848858	1	0.957623	0.31079	1		ENSG00000007264	-0.269881	0.793924	1	-0.195274	0.856195	1	0.074604	0.943741	1		ENSG00000007264	0.653424	0.681644	1	0.266026	0.873469	1	-0.387399	0.815291	1
ENSG00000007306	0	1	1	0.13629	0.833604	1	0.13629	0.811185	1		ENSG00000007306	0	1	1	0.811476	0.60549	1	0.811476	0.521024	1		ENSG00000007306	0	1	1	0.83419	0.542314	1	0.83419	0.505547	1		ENSG00000007306	0	1	1	0.479531	0.645477	1	0.479531	0.654929	1
ENSG00000007312	-0.273719	0.828915	1	0.093822	0.938119	1	0.367541	0.748015	1		ENSG00000007312	2.22658	0.199188	1	1.00898	0.599843	1	-1.2176	0.338398	1		ENSG00000007312	2.35658	0.128343	1	0.669678	0.699557	1	-1.6869	0.232566	1		ENSG00000007312	1.55607	0.309604	1	1.34508	0.400011	1	-0.210999	0.879854	1
ENSG00000007314	-0.285061	0.764486	1	-0.0862677	0.925709	1	0.198793	0.821789	1		ENSG00000007314	0.33805	0.651547	1	-0.0705252	0.930445	1	-0.408575	0.531682	1		ENSG00000007314	2.40562	0.00535476	0.235615	0.00683837	0.995759	1	-2.39878	0.00498141	0.314222		ENSG00000007314	2.10674	0.0521962	1	0.102757	0.944177	1	-2.00398	0.0788892	1
ENSG00000007341	0.188907	0.854097	1	-0.178854	0.868946	1	-0.367761	0.702121	1		ENSG00000007341	-0.234042	0.806789	1	-0.179889	0.852099	1	0.054153	0.949604	1		ENSG00000007341	-0.174055	0.826537	1	0.0758026	0.924894	1	0.249857	0.748038	1		ENSG00000007341	-0.119591	0.877716	1	-0.0636525	0.936311	1	0.0559388	0.946093	1
ENSG00000007350	0.865628	0.61159	1	-0.059127	0.961639	1	-0.924755	0.539058	1		ENSG00000007350	1.17918	0.536388	1	0.369621	0.816393	1	-0.809558	0.622541	1		ENSG00000007350	0.376052	0.818186	1	0.818828	0.637911	1	0.442776	0.784403	1		ENSG00000007350	0.354699	0.793528	1	-0.492082	0.75074	1	-0.846782	0.578169	1
ENSG00000007372	2.11782	0.22863	1	0.180782	0.8946	1	-1.93704	0.211438	1		ENSG00000007372	-0.47127	0.782031	1	0.0434993	0.979006	1	0.514769	0.728525	1		ENSG00000007372	-4.0998	2.49916e-07	7.01208e-05	-1.02425	0.0491072	1	3.07555	0.00111713	0.112781		ENSG00000007372	-3.60431	3.8249e-05	0.00618989	-0.19211	0.709273	1	3.4122	0.000267931	0.0490552
ENSG00000007376	0.315137	0.454832	1	0.373335	0.372062	1	0.0581984	0.871491	1		ENSG00000007376	0.206073	0.662281	1	0.154158	0.749543	1	-0.0519157	0.895941	1		ENSG00000007376	0.160511	0.696581	1	0.100279	0.818658	1	-0.0602315	0.880604	1		ENSG00000007376	0.338548	0.447732	1	0.0447416	0.926495	1	-0.293807	0.529583	1
ENSG00000007384	-0.754946	0.216002	1	-0.0588883	0.914315	1	0.696058	0.219141	1		ENSG00000007384	-0.326737	0.627443	1	-0.270949	0.68964	1	0.0557884	0.927563	1		ENSG00000007384	0.352681	0.507687	1	0.395858	0.475863	1	0.0431778	0.930128	1		ENSG00000007384	-0.558334	0.328095	1	-0.176704	0.749553	1	0.38163	0.536954	1
ENSG00000007392	0.314124	0.321727	1	0.286252	0.3693	1	-0.0278715	0.919115	1		ENSG00000007392	-0.148089	0.627137	1	-0.15071	0.626704	1	-0.0026211	0.992305	1		ENSG00000007392	-0.349392	0.173577	1	-0.0317221	0.901827	1	0.31767	0.215167	1		ENSG00000007392	-0.17983	0.510938	1	-0.0493305	0.858435	1	0.1305	0.65331	1
ENSG00000007402	0.939138	0.0118191	0.339036	-0.224808	0.61785	1	-1.16395	0.000899822	0.0484547		ENSG00000007402	0.768576	0.0289631	0.936027	-0.00505956	0.990024	1	-0.773638	0.0104646	0.539577		ENSG00000007402	1.27153	0.000254348	0.0259814	-0.312809	0.510524	1	-1.58458	1.42658e-05	0.00369108		ENSG00000007402	0.655611	0.132399	1	-0.285283	0.590523	1	-0.940894	0.0521329	1
ENSG00000007516	-0.390189	0.706207	1	-0.158583	0.874297	1	0.231606	0.811595	1		ENSG00000007516	0.512176	0.649327	1	0.160224	0.893741	1	-0.351952	0.709371	1		ENSG00000007516	1.28627	0.180317	1	0.486819	0.666843	1	-0.799451	0.362294	1		ENSG00000007516	1.1309	0.162097	1	0.118396	0.904151	1	-1.0125	0.229157	1
ENSG00000007520	0.394218	0.0507762	0.848083	0.0932524	0.658349	1	-0.300965	0.101008	1		ENSG00000007520	0.274239	0.266391	1	0.0488532	0.8496	1	-0.225386	0.290298	1		ENSG00000007520	0.392574	0.126698	1	0.238744	0.373081	1	-0.153829	0.538366	1		ENSG00000007520	0.51336	0.019993	0.656736	0.122228	0.605047	1	-0.391133	0.0829118	1
ENSG00000007541	0.413613	0.650618	1	0.0167237	0.986239	1	-0.396889	0.631454	1		ENSG00000007541	-0.399961	0.610911	1	-0.00355513	0.996232	1	0.396406	0.563136	1		ENSG00000007541	-0.485854	0.440909	1	0.0474757	0.937902	1	0.53333	0.389982	1		ENSG00000007541	-0.254951	0.710577	1	-0.263997	0.710904	1	-0.00904616	0.990451	1
ENSG00000007545	0.0941321	0.891354	1	-0.136904	0.848215	1	-0.231036	0.719174	1		ENSG00000007545	-0.11808	0.869736	1	0.0310874	0.965324	1	0.149167	0.810383	1		ENSG00000007545	-0.402988	0.457772	1	-0.109534	0.840829	1	0.293454	0.592873	1		ENSG00000007545	-0.231881	0.699117	1	-0.109168	0.857471	1	0.122713	0.848721	1
ENSG00000007866	-0.312587	0.369147	1	-0.556043	0.125089	1	-0.243456	0.487159	1		ENSG00000007866	-0.0153312	0.964382	1	-0.570964	0.13357	1	-0.555633	0.0909285	1		ENSG00000007866	0.193218	0.505093	1	0.0541917	0.862134	1	-0.139026	0.625357	1		ENSG00000007866	0.0175791	0.952069	1	-0.259103	0.414696	1	-0.276683	0.391132	1
ENSG00000007908	0.343038	0.805439	1	-0.152436	0.810285	1	-0.495474	0.627552	1		ENSG00000007908	-0.164443	0.813099	1	-0.164443	0.817923	1	0	1	1		ENSG00000007908	-0.0902679	0.907703	1	-0.0372232	0.96845	1	0.0530446	0.94018	1		ENSG00000007908	0.200799	0.83618	1	0.419609	0.725583	1	0.21881	0.877991	1
ENSG00000007923	-0.109186	0.708656	1	-0.00250013	0.993063	1	0.106685	0.689445	1		ENSG00000007923	0.0228637	0.94013	1	-0.0364647	0.906983	1	-0.0593284	0.823104	1		ENSG00000007923	0.207195	0.448971	1	0.124017	0.669582	1	-0.0831773	0.754355	1		ENSG00000007923	0.184667	0.526715	1	-0.017262	0.955947	1	-0.201929	0.513128	1
ENSG00000007933	-0.584733	0.732306	1	0.0713475	0.966918	1	0.65608	0.678165	1		ENSG00000007933	-0.299123	0.873185	1	0.307182	0.872442	1	0.606305	0.710557	1		ENSG00000007933	0.355366	0.825689	1	-0.0891262	0.954439	1	-0.444492	0.778843	1		ENSG00000007933	0.973675	0.542785	1	0.130681	0.929201	1	-0.842994	0.623462	1
ENSG00000007944	-0.662663	0.0822061	1	-0.107546	0.75801	1	0.555117	0.119553	1		ENSG00000007944	0.0337499	0.948208	1	0.193899	0.706356	1	0.160149	0.712884	1		ENSG00000007944	0.83156	0.148684	1	0.534981	0.398416	1	-0.296579	0.568217	1		ENSG00000007944	1.63384	0.0010551	0.0866722	0.672317	0.267437	1	-0.961522	0.0419262	1
ENSG00000007952	0.266386	0.876489	1	0.186411	0.912738	1	-0.0799751	0.959448	1		ENSG00000007952	0.671662	0.723611	1	0.87385	0.654785	1	0.202188	0.901208	1		ENSG00000007952	0.0120554	0.99409	1	-0.20152	0.904351	1	-0.213576	0.89304	1		ENSG00000007952	-0.0783959	0.961087	1	0.622207	0.707852	1	0.700603	0.680182	1
ENSG00000007968	0.0911476	0.913869	1	-0.271447	0.760674	1	-0.362594	0.651401	1		ENSG00000007968	0.064119	0.938269	1	0.413348	0.604377	1	0.349229	0.601592	1		ENSG00000007968	-1.45533	0.00677153	0.274476	-0.520599	0.286025	1	0.934728	0.109644	1		ENSG00000007968	-0.982308	0.0950328	1	-0.016054	0.975177	1	0.966254	0.118058	1
ENSG00000008018	-0.118528	0.56354	1	-0.130837	0.525254	1	-0.012309	0.949129	1		ENSG00000008018	0.0462655	0.850186	1	-0.0216055	0.931256	1	-0.067871	0.751319	1		ENSG00000008018	0.172385	0.496462	1	0.0359401	0.892312	1	-0.136445	0.586284	1		ENSG00000008018	0.194821	0.387341	1	0.0262887	0.911876	1	-0.168532	0.472833	1
ENSG00000008056	-1.16502	0.142283	1	1.10395	0.047658	1	2.26898	0.000200934	0.0145674		ENSG00000008056	-0.13145	0.880315	1	0.974528	0.194347	1	1.10598	0.0860681	1		ENSG00000008056	0.59049	0.457848	1	0.847267	0.28977	1	0.256777	0.706705	1		ENSG00000008056	-0.143188	0.867537	1	0.361775	0.657739	1	0.504963	0.553473	1
ENSG00000008083	-0.547352	0.00739496	0.244418	0.00350352	0.985932	1	0.550856	0.00578135	0.200165		ENSG00000008083	0.0276104	0.92061	1	-0.112953	0.687143	1	-0.140564	0.570028	1		ENSG00000008083	0.427402	0.0986571	1	0.308835	0.24814	1	-0.118567	0.636989	1		ENSG00000008083	0.211268	0.358199	1	0.0268869	0.912556	1	-0.184383	0.4441	1
ENSG00000008086	-0.381943	0.444252	1	-0.0816196	0.863998	1	0.300323	0.517074	1		ENSG00000008086	-0.223361	0.691083	1	0.0687617	0.899756	1	0.292123	0.545195	1		ENSG00000008086	-0.000302365	0.99953	1	-0.270667	0.632442	1	-0.270365	0.612751	1		ENSG00000008086	0.811136	0.196968	1	0.118779	0.870692	1	-0.692357	0.288748	1
ENSG00000008118	0.231876	0.876582	1	-0.419502	0.79199	1	-0.651378	0.647547	1		ENSG00000008118	-1.63216	0.262493	1	-0.130994	0.914996	1	1.50117	0.255497	1		ENSG00000008118	-2.03159	0.0476149	0.843194	-0.271454	0.743283	1	1.76013	0.0977704	1		ENSG00000008118	-2.4514	0.0449642	1	-0.0380396	0.965067	1	2.41336	0.0585947	1
ENSG00000008128	-0.0282251	0.986057	1	0.184923	0.907351	1	0.213148	0.882981	1		ENSG00000008128	-0.232039	0.884319	1	-0.903756	0.600532	1	-0.671717	0.661827	1		ENSG00000008128	0.300833	0.832185	1	0.234584	0.875921	1	-0.066249	0.961299	1		ENSG00000008128	0.288635	0.841128	1	0.0860632	0.954892	1	-0.202571	0.893011	1
ENSG00000008130	-0.449354	0.229589	1	0.0472053	0.891375	1	0.49656	0.144119	1		ENSG00000008130	0.0775145	0.851431	1	-0.0495816	0.907935	1	-0.127096	0.725034	1		ENSG00000008130	-0.0972797	0.78484	1	-0.0977	0.794671	1	-0.000420367	0.999067	1		ENSG00000008130	0.0856701	0.814334	1	-0.0758642	0.84501	1	-0.161534	0.678628	1
ENSG00000008196	4.89765	9.56606e-05	0.00784326	1.11276	0.526351	1	-3.7849	6.74199e-05	0.00620089		ENSG00000008196	5.65653	2.49865e-05	0.00492877	0.174558	0.83118	1	-5.48197	4.6965e-07	0.000202931		ENSG00000008196	5.70731	1.07877e-07	3.35342e-05	0.428169	0.765113	1	-5.27914	1.49569e-07	7.51478e-05		ENSG00000008196	6.26675	1.41098e-30	2.03224e-26	0.887576	0.510788	1	-5.37917	3.99823e-25	8.63797e-21
ENSG00000008197	-0.350846	0.705349	1	-0.221263	0.855877	1	0.129583	0.816017	1		ENSG00000008197	0	1	1	0	1	1	0	1	1		ENSG00000008197	-0.112653	0.830986	1	-0.112653	0.843402	1	0	1	1		ENSG00000008197	0.571229	0.602787	1	0	1	1	-0.571229	0.629424	1
ENSG00000008226	0.770794	0.632831	1	1.02313	0.517133	1	0.252334	0.84548	1		ENSG00000008226	0.542994	0.722728	1	0.3607	0.819837	1	-0.182293	0.884095	1		ENSG00000008226	-0.495896	0.649229	1	-0.253694	0.819393	1	0.242203	0.8295	1		ENSG00000008226	-0.830992	0.50274	1	-0.669082	0.594359	1	0.16191	0.909245	1
ENSG00000008256	0.49152	0.33234	1	0.24962	0.636145	1	-0.2419	0.583532	1		ENSG00000008256	0.944264	0.0782243	1	0.299451	0.618283	1	-0.644813	0.138907	1		ENSG00000008256	0.529138	0.223264	1	0.308837	0.513976	1	-0.220301	0.589053	1		ENSG00000008256	0.37663	0.406754	1	0.0849397	0.863333	1	-0.29169	0.537109	1
ENSG00000008277	-0.396932	0.57925	1	0.0176422	0.979057	1	0.414575	0.526014	1		ENSG00000008277	-0.354503	0.64007	1	-0.0639351	0.930914	1	0.290568	0.66332	1		ENSG00000008277	-0.257743	0.689819	1	-0.292971	0.668914	1	-0.0352273	0.958304	1		ENSG00000008277	-0.248484	0.72549	1	-0.0767305	0.914096	1	0.171753	0.819904	1
ENSG00000008282	-0.478273	0.264873	1	-0.178797	0.662277	1	0.299476	0.46004	1		ENSG00000008282	0.0498287	0.915014	1	-0.00786661	0.986883	1	-0.0576953	0.886683	1		ENSG00000008282	0.33696	0.42956	1	0.0121883	0.979462	1	-0.324772	0.441553	1		ENSG00000008282	0.490001	0.30522	1	0.0650523	0.902572	1	-0.424949	0.395003	1
ENSG00000008283	-0.374216	0.600762	1	0.341047	0.594364	1	0.715266	0.247816	1		ENSG00000008283	-0.210544	0.804735	1	0.179423	0.826052	1	0.389968	0.587312	1		ENSG00000008283	0.238048	0.787354	1	0.0935051	0.921505	1	-0.144543	0.866761	1		ENSG00000008283	-0.382466	0.686448	1	-0.0993708	0.915533	1	0.283095	0.779668	1
ENSG00000008294	0.0168223	0.965839	1	0.0747822	0.847805	1	0.0579598	0.869846	1		ENSG00000008294	-0.347502	0.335757	1	-0.137869	0.697777	1	0.209633	0.515024	1		ENSG00000008294	-0.0984882	0.750221	1	0.0739721	0.815182	1	0.17246	0.569024	1		ENSG00000008294	-0.479576	0.128862	1	0.0108936	0.971016	1	0.490469	0.138731	1
ENSG00000008300	-0.262321	0.625121	1	0.155501	0.757203	1	0.417822	0.382387	1		ENSG00000008300	-0.0282891	0.956756	1	0.200093	0.695586	1	0.228382	0.601166	1		ENSG00000008300	-0.23837	0.572189	1	-0.151022	0.730523	1	0.0873479	0.839012	1		ENSG00000008300	-0.0227632	0.962837	1	0.0154318	0.975471	1	0.038195	0.940709	1
ENSG00000008311	-3.08719	4.02858e-34	1.16047e-30	-0.535432	0.0110906	1	2.55175	1.01644e-23	1.37248e-20		ENSG00000008311	-1.65189	4.46507e-10	2.7961e-07	-0.351041	0.116552	1	1.30085	1.81931e-07	8.45273e-05		ENSG00000008311	-1.04848	4.92193e-05	0.00662056	-0.361746	0.144339	1	0.686736	0.0111738	0.52252		ENSG00000008311	-0.378103	0.159606	1	-0.144864	0.587525	1	0.233239	0.421228	1
ENSG00000008323	-1.82894	0.00232325	0.103597	-0.0498248	0.912409	1	1.77911	0.00155495	0.0741586		ENSG00000008323	-1.22933	0.0751381	1	-0.633427	0.323988	1	0.5959	0.3793	1		ENSG00000008323	0.434935	0.685288	1	-0.501052	0.697487	1	-0.935985	0.415945	1		ENSG00000008323	0.63185	0.661726	1	0.0321938	0.983796	1	-0.599656	0.694029	1
ENSG00000008324	-0.0471939	0.908535	1	0.403754	0.291143	1	0.450948	0.197479	1		ENSG00000008324	0.357949	0.441886	1	0.185055	0.702988	1	-0.172894	0.656457	1		ENSG00000008324	0.0708534	0.852395	1	-0.246709	0.559706	1	-0.317562	0.420867	1		ENSG00000008324	0.389054	0.397788	1	0.344484	0.471897	1	-0.0445704	0.922462	1
ENSG00000008382	0.226466	0.523486	1	-0.347995	0.372206	1	-0.574461	0.0939811	1		ENSG00000008382	0.224979	0.527787	1	-0.196703	0.610862	1	-0.42168	0.185581	1		ENSG00000008382	0.0209708	0.942108	1	-0.150764	0.630072	1	-0.171735	0.559383	1		ENSG00000008382	0.316853	0.28184	1	-0.236916	0.480175	1	-0.553769	0.0875439	1
ENSG00000008394	-0.811197	0.0267846	0.576507	0.109197	0.729724	1	0.920394	0.00536514	0.190018		ENSG00000008394	-0.597071	0.122056	1	0.201681	0.560325	1	0.798753	0.0142285	0.656838		ENSG00000008394	-0.788998	0.0263219	0.61478	-0.299145	0.386883	1	0.489853	0.187547	1		ENSG00000008394	-0.667379	0.108897	1	0.264204	0.47034	1	0.931582	0.0256194	1
ENSG00000008405	0.681758	0.161406	1	0.241099	0.644808	1	-0.440659	0.298099	1		ENSG00000008405	0.70821	0.151775	1	0.170686	0.754135	1	-0.537524	0.191741	1		ENSG00000008405	0.536552	0.15701	1	-0.0710336	0.872049	1	-0.607586	0.110407	1		ENSG00000008405	0.447371	0.319348	1	0.385903	0.410468	1	-0.0614672	0.889903	1
ENSG00000008438	1.3032	0.173657	1	-0.546252	0.66044	1	-1.84945	0.0492908	0.816007		ENSG00000008438	0.830791	0.376671	1	0.497307	0.619092	1	-0.333484	0.652781	1		ENSG00000008438	0.792082	0.351843	1	0.371196	0.696632	1	-0.420886	0.595164	1		ENSG00000008438	0.706744	0.419516	1	-0.514543	0.639593	1	-1.22129	0.225502	1
ENSG00000008441	0.88387	0.613067	1	0.062228	0.971136	1	-0.821642	0.600214	1		ENSG00000008441	1.43499	0.449073	1	0.680126	0.728134	1	-0.754866	0.614364	1		ENSG00000008441	1.97189	0.169753	1	-0.219448	0.8995	1	-2.19134	0.134	1		ENSG00000008441	1.4342	0.352613	1	-0.00897607	0.995693	1	-1.44317	0.381128	1
ENSG00000008513	0.0562764	0.958238	1	0.242059	0.817343	1	0.185783	0.844002	1		ENSG00000008513	0.577833	0.61823	1	0.223499	0.856308	1	-0.354334	0.712501	1		ENSG00000008513	0.840237	0.445869	1	1.12375	0.309775	1	0.283517	0.755826	1		ENSG00000008513	0.168452	0.846562	1	0.733031	0.370879	1	0.564575	0.488223	1
ENSG00000008516	-0.256678	0.61053	1	-0.0685717	0.888642	1	0.188106	0.686668	1		ENSG00000008516	0.721068	0.191076	1	-0.054565	0.931062	1	-0.775633	0.104466	1		ENSG00000008516	2.8936	0.000441874	0.0407969	0.252218	0.84343	1	-2.64138	0.000733143	0.0829277		ENSG00000008516	1.8885	0.0980594	1	-0.200232	0.896561	1	-2.08874	0.0960222	1
ENSG00000008517	-1.60483	0.33585	1	-0.825449	0.604888	1	0.779386	0.62034	1		ENSG00000008517	0.0944334	0.95792	1	-0.27226	0.865422	1	-0.366694	0.799169	1		ENSG00000008517	0.440885	0.786651	1	0.270608	0.871536	1	-0.170276	0.917041	1		ENSG00000008517	-0.953249	0.552908	1	-0.412481	0.796356	1	0.540768	0.750892	1
ENSG00000008710	0.0508377	0.932605	1	0.000563121	0.99926	1	-0.0502746	0.926916	1		ENSG00000008710	0.126946	0.83305	1	0.260489	0.663648	1	0.133544	0.788648	1		ENSG00000008710	-0.000407357	0.999285	1	0.218278	0.635915	1	0.218686	0.614054	1		ENSG00000008710	-0.0594175	0.900631	1	-0.29989	0.55914	1	-0.240473	0.64885	1
ENSG00000008735	1.17361	0.186677	1	1.11373	0.214814	1	-0.0598804	0.928574	1		ENSG00000008735	0.998819	0.126163	1	0.57009	0.420133	1	-0.428729	0.397284	1		ENSG00000008735	2.25509	0.000780221	0.0623153	0.451926	0.628655	1	-1.80316	0.00338892	0.237329		ENSG00000008735	0.726339	0.139732	1	-0.22999	0.701153	1	-0.956328	0.077555	1
ENSG00000008838	0.414839	0.282971	1	0.163307	0.68522	1	-0.251531	0.46125	1		ENSG00000008838	0.141084	0.712988	1	0.0511898	0.89688	1	-0.0898938	0.784519	1		ENSG00000008838	0.150678	0.638855	1	0.237555	0.475265	1	0.0868771	0.775903	1		ENSG00000008838	0.255481	0.453625	1	-0.0235115	0.949344	1	-0.278992	0.440123	1
ENSG00000008853	1.08116	0.101822	1	0.33177	0.655491	1	-0.749392	0.18426	1		ENSG00000008853	0.832583	0.231721	1	0.273561	0.721919	1	-0.559022	0.326139	1		ENSG00000008853	0.962945	0.101573	1	0.579116	0.37731	1	-0.383829	0.466215	1		ENSG00000008853	0.0961951	0.843067	1	0.0438433	0.931079	1	-0.0523517	0.918017	1
ENSG00000008869	-0.163203	0.801152	1	-0.00137521	0.998266	1	0.161827	0.784677	1		ENSG00000008869	-0.269019	0.68209	1	-0.0405324	0.949852	1	0.228487	0.691225	1		ENSG00000008869	-0.185998	0.726955	1	0.0105419	0.984519	1	0.196539	0.7094	1		ENSG00000008869	-0.106846	0.849161	1	-0.0243081	0.966155	1	0.0825375	0.889532	1
ENSG00000008952	0.135151	0.673163	1	0.210602	0.506352	1	0.0754517	0.788698	1		ENSG00000008952	-0.282186	0.385373	1	-0.238689	0.466967	1	0.0434974	0.882711	1		ENSG00000008952	0.131183	0.625698	1	-0.00990305	0.972636	1	-0.141086	0.597687	1		ENSG00000008952	0.138432	0.637902	1	0.233664	0.434382	1	0.0952326	0.749157	1
ENSG00000008988	-0.57726	0.00263972	0.113636	-0.103236	0.574151	1	0.474023	0.0104217	0.306753		ENSG00000008988	-0.444478	0.0681099	1	0.0402723	0.866008	1	0.48475	0.0249135	0.880202		ENSG00000008988	-0.692237	0.0425447	0.796414	0.0305298	0.927917	1	0.722767	0.0342716	0.968505		ENSG00000008988	-0.269141	0.244757	1	0.251259	0.265002	1	0.520403	0.0252186	1
ENSG00000009307	-0.252733	0.166513	1	-0.185057	0.310497	1	0.0676754	0.705866	1		ENSG00000009307	-0.111035	0.640065	1	-0.153131	0.522092	1	-0.0420958	0.843386	1		ENSG00000009307	-0.243269	0.42046	1	-0.0104066	0.972587	1	0.232863	0.440396	1		ENSG00000009307	-0.155103	0.456434	1	0.0727857	0.726676	1	0.227889	0.27924	1
ENSG00000009335	-0.131924	0.727917	1	0.215354	0.548589	1	0.347278	0.298224	1		ENSG00000009335	-0.124524	0.761016	1	-0.0657445	0.873256	1	0.0587799	0.870112	1		ENSG00000009335	-0.169026	0.630602	1	0.207219	0.55091	1	0.376245	0.262867	1		ENSG00000009335	-0.168096	0.669197	1	0.0936436	0.809615	1	0.261739	0.520754	1
ENSG00000009413	1.0462	0.11887	1	-0.493385	0.562315	1	-1.53959	0.0192427	0.45919		ENSG00000009413	0.432486	0.457045	1	-0.398674	0.552221	1	-0.83116	0.121201	1		ENSG00000009413	-0.141687	0.71807	1	-0.318053	0.455453	1	-0.176366	0.668454	1		ENSG00000009413	-0.381305	0.329655	1	-0.161158	0.679121	1	0.220146	0.602812	1
ENSG00000009694	-2.14362	0.156806	1	-0.0787441	0.946744	1	2.06488	0.148677	1		ENSG00000009694	-2.25169	0.155489	1	0.233455	0.845161	1	2.48515	0.0740039	1		ENSG00000009694	-2.09049	0.162582	1	-0.146081	0.907366	1	1.94441	0.197605	1		ENSG00000009694	-1.85965	0.168266	1	0.153579	0.882474	1	2.01323	0.143714	1
ENSG00000009709	1.82915	0.288795	1	0.516288	0.765656	1	-1.31286	0.371303	1		ENSG00000009709	2.19485	0.174476	1	0.0969299	0.959613	1	-2.09792	0.117461	1		ENSG00000009709	3.79441	0.00146389	0.0976353	0.0923266	0.957595	1	-3.70209	0.00147333	0.13632		ENSG00000009709	3.55134	1.20638e-07	4.49365e-05	-1.44863	0.333019	1	-4.99997	2.2696e-08	2.04306e-05
ENSG00000009724	0.383138	0.706331	1	0.11269	0.915208	1	-0.270449	0.765766	1		ENSG00000009724	0.219397	0.827258	1	0.00758684	0.994246	1	-0.211811	0.807066	1		ENSG00000009724	-0.217101	0.761674	1	-0.291261	0.703022	1	-0.07416	0.920834	1		ENSG00000009724	-0.206133	0.780908	1	-0.168889	0.824633	1	0.0372445	0.96298	1
ENSG00000009765	-0.0666231	0.875512	1	-0.0666231	0.875773	1	0	1	1		ENSG00000009765	0.020543	0.942775	1	0.0185964	0.946021	1	-0.0019466	0.995898	1		ENSG00000009765	-0.0543521	0.936115	1	-0.07027	0.916133	1	-0.0159178	0.973925	1		ENSG00000009765	0.0605146	0.921956	1	-0.000290079	0.999499	1	-0.0608046	0.926183	1
ENSG00000009780	-0.451072	0.40435	1	-0.224082	0.668003	1	0.22699	0.659268	1		ENSG00000009780	0.500478	0.396321	1	0.193213	0.758243	1	-0.307265	0.531616	1		ENSG00000009780	0.427345	0.384342	1	-0.111199	0.84387	1	-0.538544	0.278191	1		ENSG00000009780	0.0192571	0.971905	1	0.0286497	0.95952	1	0.00939265	0.986935	1
ENSG00000009790	-0.700021	0.679026	1	-0.649673	0.702668	1	0.0503474	0.972248	1		ENSG00000009790	-0.298259	0.873173	1	0.00787818	0.996732	1	0.306137	0.851399	1		ENSG00000009790	-0.757283	0.642708	1	-0.543981	0.752567	1	0.213302	0.894899	1		ENSG00000009790	-0.0482692	0.97511	1	0.371127	0.822663	1	0.419396	0.803495	1
ENSG00000009830	0.248511	0.738693	1	0.198456	0.791773	1	-0.0500551	0.939184	1		ENSG00000009830	0.144344	0.846208	1	0.0436947	0.954582	1	-0.100649	0.874806	1		ENSG00000009830	0.0472106	0.940285	1	0.23005	0.720731	1	0.18284	0.760791	1		ENSG00000009830	0.00651899	0.990586	1	-0.243755	0.682944	1	-0.250274	0.680253	1
ENSG00000009844	0.0483882	0.925332	1	0.22524	0.654046	1	0.176852	0.696339	1		ENSG00000009844	0.166532	0.775953	1	-0.0964029	0.876181	1	-0.262935	0.609174	1		ENSG00000009844	0.179573	0.71495	1	0.197533	0.701587	1	0.0179608	0.969575	1		ENSG00000009844	0.348847	0.507478	1	0.144898	0.796992	1	-0.203949	0.706847	1
ENSG00000009950	-0.260511	0.765267	1	-0.405806	0.649518	1	-0.145295	0.86453	1		ENSG00000009950	-0.12478	0.847269	1	0.277924	0.653245	1	0.402703	0.452767	1		ENSG00000009950	2.12173	0.0563705	0.917751	-0.335299	0.832103	1	-2.45703	0.0340753	0.965686		ENSG00000009950	2.02656	0.138215	1	0.31761	0.847379	1	-1.70895	0.222333	1
ENSG00000009954	0.411828	0.0298535	0.62076	0.200045	0.304474	1	-0.211783	0.21915	1		ENSG00000009954	0.196101	0.409819	1	-0.0571034	0.814798	1	-0.253205	0.229559	1		ENSG00000009954	-0.1059	0.713409	1	-0.0264025	0.927851	1	0.0794974	0.782604	1		ENSG00000009954	-0.0162577	0.940351	1	0.13649	0.53114	1	0.152745	0.486992	1
ENSG00000010017	0.0535887	0.868617	1	-0.00567154	0.986184	1	-0.0592603	0.841155	1		ENSG00000010017	0.137183	0.665819	1	0.0596469	0.855036	1	-0.077536	0.775494	1		ENSG00000010017	-0.0306106	0.905308	1	0.0288827	0.914125	1	0.0594933	0.815249	1		ENSG00000010017	-0.0072087	0.978866	1	-0.0372462	0.895263	1	-0.0300374	0.917137	1
ENSG00000010030	-2.5725	0.098468	1	-2.62048	0.0941509	1	-0.0479793	0.97194	1		ENSG00000010030	-2.55964	0.131719	1	-2.0374	0.22495	1	0.522234	0.728806	1		ENSG00000010030	-0.821709	0.597006	1	0.178521	0.917717	1	1.00023	0.524056	1		ENSG00000010030	-0.451727	0.764636	1	-0.151057	0.926517	1	0.30067	0.843901	1
ENSG00000010072	0.448743	0.522417	1	0.202451	0.781471	1	-0.246291	0.689323	1		ENSG00000010072	0.0878141	0.900451	1	-0.160043	0.828827	1	-0.247857	0.691322	1		ENSG00000010072	0.142854	0.800618	1	0.013219	0.982654	1	-0.129635	0.816814	1		ENSG00000010072	0.452515	0.452648	1	0.180963	0.78132	1	-0.271553	0.66011	1
ENSG00000010165	-0.106955	0.744203	1	0.385466	0.20337	1	0.492421	0.0788018	1		ENSG00000010165	0.19032	0.598993	1	0.187732	0.609552	1	-0.00258893	0.993177	1		ENSG00000010165	0.238769	0.455246	1	0.331895	0.315785	1	0.0931258	0.755347	1		ENSG00000010165	0.517808	0.148742	1	0.198555	0.61217	1	-0.319253	0.383359	1
ENSG00000010219	0.492606	0.671261	1	0.138766	0.909358	1	-0.35384	0.731575	1		ENSG00000010219	1.03517	0.36517	1	0.429511	0.732923	1	-0.605659	0.506249	1		ENSG00000010219	0.635259	0.469927	1	0.0625602	0.9505	1	-0.572698	0.50662	1		ENSG00000010219	0.22482	0.768807	1	0.331454	0.669359	1	0.106634	0.888985	1
ENSG00000010244	0.290775	0.452405	1	0.174969	0.657609	1	-0.115807	0.73463	1		ENSG00000010244	0.161069	0.673575	1	-0.0311802	0.937888	1	-0.19225	0.563002	1		ENSG00000010244	-0.0110109	0.972578	1	-0.100673	0.768791	1	-0.0896619	0.781608	1		ENSG00000010244	0.195665	0.58419	1	0.012495	0.973882	1	-0.18317	0.626592	1
ENSG00000010256	-0.0975933	0.630454	1	0.0854	0.666123	1	0.182993	0.322212	1		ENSG00000010256	0.356001	0.140749	1	-0.0575414	0.823838	1	-0.413542	0.0504805	1		ENSG00000010256	0.53592	0.0292238	0.648886	-0.0932648	0.733236	1	-0.629185	0.0110234	0.517262		ENSG00000010256	0.385561	0.078693	1	-0.106398	0.660991	1	-0.49196	0.034892	1
ENSG00000010270	0.118204	0.801243	1	0.0655781	0.889996	1	-0.0526263	0.901018	1		ENSG00000010270	0.178103	0.734037	1	0.139397	0.79459	1	-0.0387069	0.930271	1		ENSG00000010270	0.00707526	0.986111	1	0.372728	0.353994	1	0.365652	0.332516	1		ENSG00000010270	-0.123198	0.746572	1	0.302166	0.408769	1	0.425364	0.264118	1
ENSG00000010278	-1.73524	2.22515e-07	4.16218e-05	-0.889392	0.00236733	0.448641	0.845847	0.0194838	0.463589		ENSG00000010278	-0.264224	0.595742	1	-0.834076	0.131532	1	-0.569852	0.254478	1		ENSG00000010278	2.31722	0.0313786	0.675978	-0.675615	0.678648	1	-2.99283	0.0113512	0.527959		ENSG00000010278	1.87634	0.109141	1	-0.473349	0.768406	1	-2.34969	0.0792517	1
ENSG00000010282	0.29886	0.748635	1	0.203032	0.795285	1	-0.0958285	0.934039	1		ENSG00000010282	-0.888382	0.530171	1	-0.446507	0.806263	1	0.441875	0.658382	1		ENSG00000010282	0.221585	0.772825	1	0	1	1	-0.221585	0.770333	1		ENSG00000010282	0.0822564	0.944241	1	-0.204138	0.785029	1	-0.286394	0.745618	1
ENSG00000010292	0.203252	0.293697	1	-0.0485311	0.80907	1	-0.251783	0.162582	1		ENSG00000010292	0.531119	0.027092	0.898428	0.092624	0.711452	1	-0.438495	0.0347866	1		ENSG00000010292	-0.101284	0.741012	1	0.0290709	0.925344	1	0.130355	0.670729	1		ENSG00000010292	0.12763	0.602855	1	0.197651	0.426416	1	0.0700229	0.777673	1
ENSG00000010295	0.638356	0.339327	1	0.220387	0.757555	1	-0.417969	0.474006	1		ENSG00000010295	0.508306	0.398351	1	0.233401	0.714095	1	-0.274905	0.580591	1		ENSG00000010295	0.385706	0.444043	1	0.254999	0.637395	1	-0.130707	0.784385	1		ENSG00000010295	0.268875	0.595508	1	0.0281188	0.958906	1	-0.240757	0.65097	1
ENSG00000010310	-0.28877	0.857109	1	-0.193406	0.90339	1	0.0953634	0.949131	1		ENSG00000010310	-0.137935	0.937809	1	-0.150062	0.933481	1	-0.0121274	0.993786	1		ENSG00000010310	1.30799	0.407419	1	-0.0075875	0.996515	1	-1.31558	0.400472	1		ENSG00000010310	0.382849	0.811421	1	0.368987	0.823731	1	-0.0138621	0.993332	1
ENSG00000010318	-0.566033	0.429316	1	-0.0219838	0.973382	1	0.544051	0.4094	1		ENSG00000010318	0.61074	0.408691	1	0.196621	0.805453	1	-0.414119	0.500253	1		ENSG00000010318	0.534341	0.386768	1	-0.175022	0.810048	1	-0.709363	0.260837	1		ENSG00000010318	0.590569	0.42407	1	0.325957	0.682569	1	-0.264612	0.720648	1
ENSG00000010319	0.549331	0.661422	1	0.140342	0.915525	1	-0.408989	0.71363	1		ENSG00000010319	0.0270255	0.984119	1	-0.458886	0.753884	1	-0.485911	0.69881	1		ENSG00000010319	0.324096	0.796311	1	-0.380939	0.792075	1	-0.705034	0.591776	1		ENSG00000010319	0.373178	0.812742	1	0.73541	0.641151	1	0.362232	0.816273	1
ENSG00000010322	0.52315	0.115276	1	0.0754614	0.832867	1	-0.447689	0.13255	1		ENSG00000010322	0.141682	0.650736	1	0.135229	0.67072	1	-0.00645317	0.980523	1		ENSG00000010322	-0.256501	0.311229	1	-0.0321424	0.900475	1	0.224359	0.375812	1		ENSG00000010322	-0.0701297	0.788659	1	-0.108497	0.690472	1	-0.0383679	0.891365	1
ENSG00000010327	0.25723	0.882777	1	0.104647	0.952039	1	-0.152582	0.923182	1		ENSG00000010327	0.286651	0.880817	1	0.145549	0.939891	1	-0.141102	0.931462	1		ENSG00000010327	0.616597	0.710987	1	0.189038	0.911592	1	-0.427558	0.795002	1		ENSG00000010327	0.316605	0.841304	1	0.0672619	0.966172	1	-0.249343	0.882312	1
ENSG00000010361	-0.598149	0.405121	1	0.167807	0.792665	1	0.765956	0.232429	1		ENSG00000010361	-0.465667	0.514887	1	0.0560538	0.933462	1	0.521721	0.398495	1		ENSG00000010361	-0.660623	0.324712	1	-0.0533845	0.933679	1	0.607239	0.366042	1		ENSG00000010361	-0.332393	0.605402	1	0.0438135	0.944044	1	0.376207	0.575445	1
ENSG00000010379	0.0963688	0.941826	1	0.0599705	0.962882	1	-0.0363983	0.976665	1		ENSG00000010379	0.85414	0.590078	1	0.518902	0.695722	1	-0.335238	0.833428	1		ENSG00000010379	-0.024398	0.987307	1	-0.218699	0.886681	1	-0.194301	0.892891	1		ENSG00000010379	0.675631	0.659569	1	0.150777	0.914007	1	-0.524854	0.753462	1
ENSG00000010404	-0.973795	0.268461	1	-0.485887	0.552714	1	0.487908	0.577446	1		ENSG00000010404	-1.53448	0.0725081	1	-0.348903	0.631988	1	1.18558	0.139261	1		ENSG00000010404	-0.779562	0.286252	1	0.387048	0.544316	1	1.16661	0.0858863	1		ENSG00000010404	-1.35629	0.0549612	1	-0.0473091	0.935647	1	1.30898	0.0787871	1
ENSG00000010438	-0.904997	0.5731	1	-0.75044	0.636613	1	0.154558	0.921235	1		ENSG00000010438	-0.624999	0.735012	1	0.0739797	0.967762	1	0.698979	0.666223	1		ENSG00000010438	0.270656	0.845549	1	-0.745187	0.647205	1	-1.01584	0.501291	1		ENSG00000010438	-0.274996	0.839386	1	-0.0902798	0.947483	1	0.184717	0.898171	1
ENSG00000010539	0.218792	0.802609	1	0.325094	0.706227	1	0.106301	0.888165	1		ENSG00000010539	0.0268886	0.974892	1	0.0390541	0.964033	1	0.0121655	0.986798	1		ENSG00000010539	-0.126305	0.85357	1	0.0511532	0.941776	1	0.177459	0.791976	1		ENSG00000010539	0.202675	0.783493	1	0.237939	0.753484	1	0.0352642	0.962401	1
ENSG00000010610	1.58101	0.0797392	1	0.0055973	0.996067	1	-1.57541	0.0518376	0.838582		ENSG00000010610	1.88146	0.0280076	0.916804	0.27303	0.80381	1	-1.60843	0.0201969	0.795181		ENSG00000010610	1.5833	0.0204077	0.53507	-0.235742	0.804859	1	-1.81904	0.00977598	0.480558		ENSG00000010610	1.69684	0.0179871	0.615366	-0.0869247	0.930062	1	-1.78377	0.0213155	0.960398
ENSG00000010626	0.144365	0.899863	1	-0.0740906	0.950083	1	-0.218455	0.836201	1		ENSG00000010626	0.104192	0.92464	1	0.306344	0.778092	1	0.202152	0.823754	1		ENSG00000010626	0.260319	0.768965	1	-0.0812386	0.934108	1	-0.341558	0.701359	1		ENSG00000010626	-0.371198	0.696068	1	-0.0749793	0.936264	1	0.296219	0.769547	1
ENSG00000010671	1.0245	0.559283	1	0.0902196	0.951664	1	-0.934281	0.553443	1		ENSG00000010671	1.44827	0.460264	1	-0.241439	0.861173	1	-1.68971	0.300549	1		ENSG00000010671	1.76466	0.282827	1	0.0785834	0.921723	1	-1.68607	0.305302	1		ENSG00000010671	1.18054	0.400741	1	0.148278	0.809517	1	-1.03226	0.527183	1
ENSG00000010704	0.446016	0.764205	1	-0.0409183	0.979107	1	-0.486934	0.71946	1		ENSG00000010704	0.898523	0.593611	1	0.0314344	0.986288	1	-0.867089	0.544592	1		ENSG00000010704	1.84248	0.207796	1	0.0334834	0.984607	1	-1.809	0.209613	1		ENSG00000010704	1.39469	0.331491	1	-0.216244	0.897564	1	-1.61094	0.304631	1
ENSG00000010803	0.384822	0.497752	1	0.197442	0.735902	1	-0.18738	0.707228	1		ENSG00000010803	0.599068	0.266161	1	0.0901265	0.878886	1	-0.508942	0.264282	1		ENSG00000010803	0.063469	0.874031	1	0.229639	0.57504	1	0.16617	0.662885	1		ENSG00000010803	-0.201774	0.596921	1	0.082031	0.827073	1	0.283805	0.473543	1
ENSG00000010810	0.500822	0.126079	1	0.183727	0.594435	1	-0.317096	0.270882	1		ENSG00000010810	0.24973	0.374952	1	0.194126	0.500506	1	-0.0556039	0.813125	1		ENSG00000010810	0.186383	0.469082	1	0.127135	0.634891	1	-0.0592482	0.814703	1		ENSG00000010810	0.101806	0.641413	1	0.000654605	0.997704	1	-0.101152	0.6575	1
ENSG00000010818	-2.44462	0.00104105	0.0558101	-0.452427	0.407266	1	1.99219	0.00789979	0.252285		ENSG00000010818	-0.732615	0.419918	1	-0.455635	0.607542	1	0.276979	0.746528	1		ENSG00000010818	0.609019	0.495878	1	0.517874	0.586133	1	-0.0911453	0.910733	1		ENSG00000010818	-0.101509	0.885129	1	-0.230429	0.756471	1	-0.12892	0.866915	1
ENSG00000010932	-0.262351	0.87056	1	-0.151265	0.924575	1	0.111086	0.940739	1		ENSG00000010932	0.171398	0.928191	1	1.04802	0.576791	1	0.876625	0.569426	1		ENSG00000010932	-0.328336	0.827801	1	-0.483676	0.765	1	-0.155341	0.92119	1		ENSG00000010932	0.385088	0.808483	1	-0.0136045	0.993515	1	-0.398692	0.812693	1
ENSG00000011007	-0.0586683	0.845417	1	0.269357	0.345761	1	0.328025	0.210967	1		ENSG00000011007	0.0301569	0.921968	1	-0.0766385	0.809545	1	-0.106795	0.692718	1		ENSG00000011007	0.349734	0.208344	1	0.251876	0.393952	1	-0.0978571	0.71127	1		ENSG00000011007	0.396934	0.166364	1	0.123905	0.690233	1	-0.273029	0.357162	1
ENSG00000011009	-0.606968	0.0589838	0.914787	0.178931	0.527747	1	0.785899	0.00600616	0.205479		ENSG00000011009	-0.255617	0.494655	1	-0.0194872	0.957596	1	0.236127	0.469718	1		ENSG00000011009	-0.125316	0.695487	1	0.10667	0.74217	1	0.231986	0.456545	1		ENSG00000011009	0.334621	0.29503	1	-0.114173	0.749393	1	-0.448794	0.192449	1
ENSG00000011021	0.729785	0.216081	1	0.425362	0.492515	1	-0.304423	0.540508	1		ENSG00000011021	0.536105	0.300713	1	0.174519	0.7536	1	-0.361587	0.402996	1		ENSG00000011021	0.242915	0.53276	1	0.0355964	0.933097	1	-0.207319	0.588975	1		ENSG00000011021	-0.0928623	0.821471	1	-0.0326574	0.9382	1	0.0602048	0.890174	1
ENSG00000011028	1.29922	0.00018127	0.0134348	-0.521624	0.263259	1	-1.82085	1.011e-07	2.19518e-05		ENSG00000011028	1.17893	0.00406044	0.257838	0.63823	0.158785	1	-0.540704	0.0844815	1		ENSG00000011028	0.155454	0.565922	1	-0.033491	0.907923	1	-0.188945	0.486788	1		ENSG00000011028	0.276563	0.301627	1	0.0289035	0.920352	1	-0.24766	0.378558	1
ENSG00000011052	0	1	1	0	1	1	0	1	1		ENSG00000011052	0	1	1	0	1	1	0	1	1		ENSG00000011052	0	1	1	0	1	1	0	1	1		ENSG00000011052	0	1	1	0	1	1	0	1	1
ENSG00000011083	-0.0452426	0.972663	1	-0.136926	0.910933	1	-0.0916838	0.932648	1		ENSG00000011083	-0.0187828	0.9918	1	-0.548404	0.7241	1	-0.529622	0.69914	1		ENSG00000011083	-0.181464	0.898305	1	-0.506087	0.653188	1	-0.324623	0.718903	1		ENSG00000011083	0.703821	0.553805	1	0.0432965	0.898245	1	-0.660525	0.63018	1
ENSG00000011105	0.819822	0.140402	1	0.40054	0.500869	1	-0.419282	0.372663	1		ENSG00000011105	1.03966	0.0594515	1	0.401605	0.515422	1	-0.638056	0.146952	1		ENSG00000011105	0.781572	0.0811859	1	0.253941	0.62078	1	-0.527631	0.214144	1		ENSG00000011105	0.885697	0.0394583	0.943515	0.0621364	0.903459	1	-0.823561	0.0677515	1
ENSG00000011114	-0.229529	0.614041	1	0.163712	0.701995	1	0.393241	0.331217	1		ENSG00000011114	-0.244894	0.592255	1	0.0465354	0.916518	1	0.291429	0.459964	1		ENSG00000011114	-0.382579	0.293309	1	0.0259309	0.942322	1	0.40851	0.255836	1		ENSG00000011114	-0.27978	0.497404	1	0.147242	0.70987	1	0.427023	0.31259	1
ENSG00000011132	-0.192826	0.782466	1	0.0934186	0.88891	1	0.286244	0.648817	1		ENSG00000011132	0.373245	0.620653	1	0.116898	0.883176	1	-0.256347	0.687528	1		ENSG00000011132	0.570282	0.391087	1	0.320864	0.658796	1	-0.249418	0.689161	1		ENSG00000011132	0.104913	0.882514	1	-0.0350504	0.962801	1	-0.139963	0.852585	1
ENSG00000011143	0.131199	0.841354	1	-0.199161	0.773198	1	-0.330361	0.59256	1		ENSG00000011143	0.279084	0.659146	1	0.116813	0.859188	1	-0.162271	0.761792	1		ENSG00000011143	0.14036	0.781967	1	0.0304619	0.955297	1	-0.109898	0.826111	1		ENSG00000011143	-0.0636278	0.906657	1	-0.0696003	0.901416	1	-0.00597252	0.991765	1
ENSG00000011198	0.20857	0.813961	1	0.127736	0.886919	1	-0.0808341	0.918546	1		ENSG00000011198	0.197663	0.834578	1	0.0840598	0.93143	1	-0.113603	0.887996	1		ENSG00000011198	0.278124	0.748161	1	0.0948845	0.919341	1	-0.183239	0.828406	1		ENSG00000011198	-0.0721234	0.932998	1	-0.109973	0.901983	1	-0.0378501	0.967188	1
ENSG00000011201	0.0230301	0.930204	1	0.294575	0.242294	1	0.271545	0.233677	1		ENSG00000011201	-2.08317	4.79018e-10	2.95684e-07	-0.368671	0.156939	1	1.7145	7.152e-08	3.81519e-05		ENSG00000011201	-2.01427	5.96489e-10	3.30011e-07	-0.906313	0.00162615	0.459244	1.10796	0.00348558	0.240974		ENSG00000011201	-0.214802	0.613749	1	-0.591091	0.209119	1	-0.376289	0.448432	1
ENSG00000011243	-0.0113391	0.969438	1	-0.0092105	0.975198	1	0.00212862	0.993721	1		ENSG00000011243	0.0555958	0.856463	1	0.0379168	0.903584	1	-0.0176789	0.946686	1		ENSG00000011243	-0.0730352	0.784584	1	0.0638495	0.8164	1	0.136885	0.604655	1		ENSG00000011243	0.0139461	0.958662	1	-0.0642008	0.819983	1	-0.0781472	0.785283	1
ENSG00000011258	-0.206359	0.515651	1	-0.0642551	0.836128	1	0.142104	0.628162	1		ENSG00000011258	-0.146238	0.663861	1	-0.0179334	0.957311	1	0.128305	0.661565	1		ENSG00000011258	-0.299432	0.281153	1	-0.290016	0.321257	1	0.00941611	0.97413	1		ENSG00000011258	-0.0663373	0.83421	1	-0.0670026	0.838074	1	-0.00066529	0.998429	1
ENSG00000011260	0.301533	0.170321	1	-0.0176355	0.939284	1	-0.319169	0.112951	1		ENSG00000011260	-0.0974728	0.695427	1	-0.377138	0.152701	1	-0.279665	0.225233	1		ENSG00000011260	0.0756027	0.760564	1	-0.0542119	0.836177	1	-0.129814	0.600695	1		ENSG00000011260	0.211876	0.390358	1	-0.00795339	0.976051	1	-0.21983	0.398796	1
ENSG00000011275	0.354845	0.322	1	0.0110331	0.976791	1	-0.343812	0.290318	1		ENSG00000011275	0.322632	0.321281	1	-0.0170349	0.960997	1	-0.339668	0.227521	1		ENSG00000011275	0.192046	0.491236	1	0.186262	0.525163	1	-0.00578404	0.982798	1		ENSG00000011275	0.0999756	0.72726	1	-0.0397708	0.895839	1	-0.139746	0.646226	1
ENSG00000011295	-0.537065	0.128565	1	0.0567699	0.859819	1	0.593835	0.0642776	0.950178		ENSG00000011295	-0.0251505	0.951817	1	0.225278	0.579401	1	0.250429	0.470424	1		ENSG00000011295	-0.0869157	0.804664	1	0.146871	0.67972	1	0.233786	0.49117	1		ENSG00000011295	-0.338083	0.384125	1	0.0957349	0.797158	1	0.433818	0.28035	1
ENSG00000011304	0.165733	0.430452	1	0.366447	0.0765593	1	0.200715	0.29693	1		ENSG00000011304	0.133945	0.588431	1	0.00947394	0.969999	1	-0.124471	0.568142	1		ENSG00000011304	-0.154567	0.60401	1	0.0378461	0.899503	1	0.192413	0.516426	1		ENSG00000011304	0.00653306	0.975837	1	-0.0658616	0.766096	1	-0.0723959	0.746123	1
ENSG00000011332	0.700213	0.334457	1	0.500416	0.504158	1	-0.199796	0.741129	1		ENSG00000011332	0.868511	0.211279	1	0.0629949	0.936938	1	-0.805516	0.171182	1		ENSG00000011332	0.188371	0.760901	1	0.0623403	0.925276	1	-0.126031	0.835579	1		ENSG00000011332	0.521303	0.431882	1	0.364821	0.60385	1	-0.156482	0.812375	1
ENSG00000011347	0.860013	0.141259	1	0.080695	0.902949	1	-0.779317	0.135293	1		ENSG00000011347	0.988482	0.0396932	1	0.290711	0.592653	1	-0.697771	0.0742226	1		ENSG00000011347	2.22031	2.31858e-05	0.00361673	0.167424	0.827354	1	-2.05289	4.7685e-05	0.0100508		ENSG00000011347	2.29625	0.000475053	0.0470792	0.0364648	0.970413	1	-2.25979	0.00119175	0.153685
ENSG00000011376	-0.204466	0.597254	1	0.0508024	0.891337	1	0.255268	0.466677	1		ENSG00000011376	-0.0604504	0.881376	1	-0.0978509	0.813122	1	-0.0374005	0.916644	1		ENSG00000011376	0.361824	0.328953	1	-0.0998979	0.812483	1	-0.461722	0.217048	1		ENSG00000011376	0.0465761	0.910966	1	-0.121424	0.784303	1	-0.168	0.708003	1
ENSG00000011405	0.395443	0.130887	1	0.252562	0.346465	1	-0.142881	0.530521	1		ENSG00000011405	-0.102046	0.700973	1	-0.00985752	0.970455	1	0.0921887	0.690119	1		ENSG00000011405	0.165899	0.509745	1	-0.0426302	0.875115	1	-0.208529	0.407139	1		ENSG00000011405	-0.053797	0.843048	1	-0.000102803	0.999706	1	0.0536942	0.851234	1
ENSG00000011422	-0.317933	0.696681	1	-0.123348	0.876365	1	0.194585	0.798342	1		ENSG00000011422	-0.4968	0.505134	1	-0.224296	0.757794	1	0.272505	0.686691	1		ENSG00000011422	0.0901292	0.906399	1	0.567109	0.447376	1	0.47698	0.489483	1		ENSG00000011422	-0.136326	0.852737	1	0.125509	0.862885	1	0.261835	0.72956	1
ENSG00000011426	0.246858	0.384833	1	0.182665	0.525062	1	-0.064193	0.797766	1		ENSG00000011426	-0.114839	0.662046	1	0.0662431	0.798637	1	0.181082	0.422895	1		ENSG00000011426	-0.41363	0.106006	1	-0.0460426	0.856957	1	0.367587	0.151103	1		ENSG00000011426	-0.220829	0.387361	1	0.326787	0.173498	1	0.547616	0.0310151	1
ENSG00000011451	0.589458	0.191223	1	0.231887	0.627754	1	-0.357571	0.363204	1		ENSG00000011451	0.307129	0.484615	1	0.294567	0.50981	1	-0.012562	0.972186	1		ENSG00000011451	-0.0983752	0.778639	1	0.10698	0.763805	1	0.205355	0.54654	1		ENSG00000011451	-0.128938	0.718338	1	-0.12372	0.737761	1	0.00521872	0.989178	1
ENSG00000011454	0.154926	0.690783	1	-0.212994	0.606728	1	-0.36792	0.317346	1		ENSG00000011454	0.303514	0.402773	1	-0.138747	0.725233	1	-0.442261	0.167878	1		ENSG00000011454	0.169941	0.547523	1	-0.168217	0.592926	1	-0.338157	0.241443	1		ENSG00000011454	0.225334	0.434227	1	-0.0206224	0.947141	1	-0.245957	0.420396	1
ENSG00000011465	0.782243	0.627307	1	-0.106363	0.896948	1	-0.888607	0.513234	1		ENSG00000011465	1.40953	0.451187	1	0.0459854	0.949357	1	-1.36355	0.38758	1		ENSG00000011465	0.780977	0.590964	1	-0.0154634	0.983625	1	-0.796441	0.576167	1		ENSG00000011465	1.83212	0.248084	1	-0.0412446	0.97665	1	-1.87336	0.271342	1
ENSG00000011478	0.342244	0.456635	1	0.187874	0.690522	1	-0.15437	0.702987	1		ENSG00000011478	0.713404	0.168804	1	-0.0638497	0.914302	1	-0.777254	0.0840266	1		ENSG00000011478	0.810703	0.0599074	0.946334	0.391485	0.419091	1	-0.419218	0.292795	1		ENSG00000011478	0.887251	0.0530884	1	0.205419	0.699829	1	-0.681832	0.146081	1
ENSG00000011485	-0.0810439	0.793053	1	0.157825	0.595852	1	0.238869	0.384176	1		ENSG00000011485	-0.00621902	0.985475	1	-0.0394986	0.909836	1	-0.0332786	0.911108	1		ENSG00000011485	-0.362551	0.193532	1	-0.0938314	0.738575	1	0.26872	0.33928	1		ENSG00000011485	0.0155829	0.957596	1	0.0687513	0.818856	1	0.0531689	0.86172	1
ENSG00000011523	0.267246	0.527575	1	-0.0136019	0.975514	1	-0.280848	0.466683	1		ENSG00000011523	-0.0949355	0.804606	1	0.0100794	0.979029	1	0.105015	0.752045	1		ENSG00000011523	-0.313824	0.298469	1	-0.0659307	0.828975	1	0.247894	0.413232	1		ENSG00000011523	-0.058533	0.867961	1	-0.1092	0.766329	1	-0.0506665	0.89341	1
ENSG00000011566	-0.265486	0.50752	1	0.407626	0.257316	1	0.673112	0.0488727	0.811584		ENSG00000011566	-0.442388	0.349744	1	-0.118308	0.795833	1	0.324081	0.44148	1		ENSG00000011566	-0.283107	0.454629	1	-0.0130097	0.972791	1	0.270097	0.473094	1		ENSG00000011566	-0.507675	0.205362	1	-0.0274635	0.942609	1	0.480211	0.256569	1
ENSG00000011590	-1.13476	0.256014	1	-0.00736476	0.993053	1	1.1274	0.222145	1		ENSG00000011590	-0.999545	0.353825	1	-0.068939	0.942768	1	0.930606	0.33183	1		ENSG00000011590	-0.724448	0.420667	1	-0.4195	0.643707	1	0.304948	0.749704	1		ENSG00000011590	-1.03351	0.247777	1	-0.460812	0.584997	1	0.572696	0.569778	1
ENSG00000011600	1.48761	0.369637	1	0.253756	0.769761	1	-1.23385	0.430014	1		ENSG00000011600	0.304739	0.86376	1	0.0298569	0.985566	1	-0.274882	0.857321	1		ENSG00000011600	1.09431	0.503318	1	0.601457	0.703639	1	-0.492855	0.76457	1		ENSG00000011600	0.733541	0.543308	1	0.323105	0.713563	1	-0.410436	0.79476	1
ENSG00000011638	-0.0951653	0.843771	1	-0.272915	0.583279	1	-0.17775	0.700353	1		ENSG00000011638	0.468951	0.374267	1	-0.156969	0.790261	1	-0.62592	0.180026	1		ENSG00000011638	0.189148	0.696618	1	-0.244703	0.655661	1	-0.433851	0.387644	1		ENSG00000011638	0.227186	0.689374	1	0.335744	0.560176	1	0.108558	0.847995	1
ENSG00000011677	-0.200652	0.811703	1	-0.165387	0.843715	1	0.0352653	0.964431	1		ENSG00000011677	0.236144	0.788528	1	0.0369206	0.968002	1	-0.199223	0.792054	1		ENSG00000011677	-0.369929	0.58206	1	-0.602654	0.413592	1	-0.232724	0.752904	1		ENSG00000011677	-0.885493	0.3095	1	-0.315094	0.701403	1	0.570399	0.552674	1
ENSG00000012048	0.347953	0.37386	1	0.149575	0.711555	1	-0.198378	0.567262	1		ENSG00000012048	-0.0539512	0.87703	1	0.0465936	0.893671	1	0.100546	0.737441	1		ENSG00000012048	-0.391113	0.169534	1	-0.0905779	0.751235	1	0.300535	0.294836	1		ENSG00000012048	-0.284051	0.368526	1	0.0876417	0.774622	1	0.371693	0.256141	1
ENSG00000012061	0.0758549	0.908982	1	-0.424032	0.554917	1	-0.49989	0.441192	1		ENSG00000012061	-0.501365	0.460293	1	0.0382189	0.952055	1	0.539584	0.359485	1		ENSG00000012061	-0.670845	0.209072	1	-0.0462339	0.927544	1	0.624611	0.242364	1		ENSG00000012061	-0.692447	0.207244	1	-0.207827	0.691084	1	0.48462	0.417056	1
ENSG00000012124	-0.60773	0.71487	1	-0.680204	0.679343	1	-0.0724737	0.956741	1		ENSG00000012124	0.0587122	0.956021	1	0.118901	0.919827	1	0.0601883	0.955202	1		ENSG00000012124	-0.0631851	0.96258	1	-0.299351	0.800429	1	-0.236166	0.825523	1		ENSG00000012124	0.0537719	0.965162	1	-0.00510618	0.99667	1	-0.0588781	0.963758	1
ENSG00000012171	0.542857	0.622652	1	-0.410219	0.744119	1	-0.953076	0.370722	1		ENSG00000012171	0.538591	0.658893	1	0.508278	0.682512	1	-0.0303129	0.975034	1		ENSG00000012171	1.48936	0.121899	1	-0.418218	0.75246	1	-1.90758	0.0616207	1		ENSG00000012171	1.51159	0.175395	1	-0.21455	0.882845	1	-1.72614	0.159403	1
ENSG00000012174	0.863657	0.313393	1	0.938126	0.268632	1	0.0744692	0.91076	1		ENSG00000012174	1.16253	0.162221	1	0.91379	0.296308	1	-0.248737	0.68258	1		ENSG00000012174	1.10738	0.0800669	1	1.18616	0.0692572	1	0.0787802	0.877179	1		ENSG00000012174	0.859359	0.164907	1	0.964471	0.123643	1	0.105113	0.849995	1
ENSG00000012211	-0.101373	0.871372	1	0.653493	0.240176	1	0.754865	0.140649	1		ENSG00000012211	0.703702	0.241944	1	0.797698	0.184412	1	0.093996	0.834537	1		ENSG00000012211	1.32141	0.0278796	0.633359	1.09731	0.0920557	1	-0.224093	0.64842	1		ENSG00000012211	1.2928	0.0689891	1	0.948362	0.221343	1	-0.344434	0.592229	1
ENSG00000012223	-0.675637	0.675043	1	-0.203584	0.905863	1	0.472054	0.744123	1		ENSG00000012223	-0.895642	0.562234	1	-0.945259	0.523853	1	-0.049617	0.892132	1		ENSG00000012223	0.123391	0.916508	1	-0.0611749	0.951385	1	-0.184566	0.866475	1		ENSG00000012223	0.699838	0.555224	1	0.151434	0.807435	1	-0.548405	0.709757	1
ENSG00000012232	-0.172545	0.631742	1	-0.182322	0.613592	1	-0.00977735	0.977021	1		ENSG00000012232	-0.178092	0.635582	1	-0.225033	0.558562	1	-0.0469405	0.89003	1		ENSG00000012232	-0.239336	0.429323	1	0.0331858	0.913293	1	0.272522	0.361449	1		ENSG00000012232	-0.306041	0.360893	1	-0.0612113	0.85373	1	0.244829	0.491883	1
ENSG00000012504	0	1	1	0.138582	0.832165	1	0.138582	0.809559	1		ENSG00000012504	0.291244	0.776784	1	0.0668553	0.896993	1	-0.224389	0.827305	1		ENSG00000012504	0.0609452	0.882996	1	0.0565947	0.890444	1	-0.00435047	0.994589	1		ENSG00000012504	-0.183628	0.787123	1	-0.0916887	0.924273	1	0.0919396	0.855131	1
ENSG00000012660	0.344001	0.0653021	0.966487	0.150767	0.431301	1	-0.193234	0.256208	1		ENSG00000012660	0.500017	0.0519715	1	0.302209	0.250388	1	-0.197809	0.364769	1		ENSG00000012660	0.25331	0.342392	1	0.164498	0.548317	1	-0.0888118	0.736489	1		ENSG00000012660	0.0483899	0.829664	1	0.233128	0.300916	1	0.184737	0.414326	1
ENSG00000012779	-1.49392	0.215432	1	-0.948267	0.39717	1	0.545648	0.667849	1		ENSG00000012779	-0.469772	0.783283	1	-0.704299	0.690574	1	-0.234527	0.882823	1		ENSG00000012779	0.656931	0.675562	1	-0.329615	0.849286	1	-0.986546	0.53833	1		ENSG00000012779	-0.4712	0.75776	1	-0.435139	0.782742	1	0.0360611	0.982691	1
ENSG00000012817	0.0272799	0.96139	1	0.00227103	0.996146	1	-0.0250088	0.96143	1		ENSG00000012817	0.082254	0.884557	1	0.0203507	0.943519	1	-0.0619033	0.915916	1		ENSG00000012817	-0.0334007	0.949651	1	-0.00700951	0.991418	1	0.0263912	0.958341	1		ENSG00000012817	0	1	1	0.0342996	0.909523	1	0.0342996	0.912094	1
ENSG00000012822	0.705567	0.345619	1	-0.242204	0.77962	1	-0.947772	0.179082	1		ENSG00000012822	0.512528	0.438454	1	0.0834158	0.907337	1	-0.429112	0.444408	1		ENSG00000012822	0.877424	0.0739463	1	0.269596	0.635847	1	-0.607828	0.190287	1		ENSG00000012822	0.592901	0.245986	1	0.0271579	0.96278	1	-0.565743	0.2931	1
ENSG00000012963	0.248821	0.517035	1	0.139317	0.721863	1	-0.109504	0.748298	1		ENSG00000012963	-0.0308416	0.935688	1	0.03765	0.921909	1	0.0684892	0.835188	1		ENSG00000012963	-0.391229	0.198546	1	-0.0121115	0.96792	1	0.379118	0.21015	1		ENSG00000012963	-0.178745	0.597935	1	0.0701515	0.834406	1	0.248897	0.480156	1
ENSG00000012983	0.0298767	0.953335	1	0.0671883	0.894815	1	0.0373116	0.935402	1		ENSG00000012983	-0.148794	0.786257	1	0.0587075	0.913395	1	0.207501	0.659996	1		ENSG00000012983	-0.664736	0.0858855	1	-0.0845471	0.819611	1	0.580189	0.136697	1		ENSG00000012983	-0.455881	0.284694	1	0.123637	0.756335	1	0.579518	0.1862	1
ENSG00000013016	-0.138951	0.797937	1	0.0666986	0.899092	1	0.20565	0.674876	1		ENSG00000013016	-0.0875116	0.865456	1	0.085429	0.867161	1	0.172941	0.695308	1		ENSG00000013016	0.126152	0.794025	1	0.382317	0.432249	1	0.256165	0.567408	1		ENSG00000013016	-0.168995	0.745301	1	0.125796	0.80564	1	0.294791	0.582367	1
ENSG00000013275	0.146545	0.479871	1	0.136542	0.511639	1	-0.010003	0.957314	1		ENSG00000013275	-0.205778	0.402204	1	-0.244912	0.327166	1	-0.0391336	0.860999	1		ENSG00000013275	0.158155	0.626762	1	0.0834005	0.801248	1	-0.0747548	0.816089	1		ENSG00000013275	0.0426876	0.848472	1	-0.185779	0.431333	1	-0.228467	0.336157	1
ENSG00000013288	0.0468063	0.957006	1	-0.118251	0.894435	1	-0.165057	0.837915	1		ENSG00000013288	0.0115549	0.988287	1	0.144743	0.85344	1	0.133188	0.841397	1		ENSG00000013288	-0.331965	0.590488	1	-0.112179	0.858132	1	0.219787	0.724662	1		ENSG00000013288	-0.278844	0.656459	1	-0.140507	0.824504	1	0.138337	0.837747	1
ENSG00000013293	-0.804895	0.635912	1	0.802668	0.62018	1	1.60756	0.301835	1		ENSG00000013293	-0.340323	0.854428	1	-0.495252	0.789404	1	-0.15493	0.920263	1		ENSG00000013293	0.765087	0.606058	1	0.337503	0.795523	1	-0.427584	0.787782	1		ENSG00000013293	0.357355	0.824883	1	0.263127	0.874156	1	-0.0942271	0.956125	1
ENSG00000013297	0.232891	0.838274	1	0.245333	0.829688	1	0.0124421	0.990079	1		ENSG00000013297	0.365914	0.836892	1	0.451395	0.801081	1	0.0854802	0.953244	1		ENSG00000013297	0.824762	0.599165	1	1.1166	0.484627	1	0.291838	0.8305	1		ENSG00000013297	-0.0999792	0.948718	1	0.665827	0.654529	1	0.765806	0.618089	1
ENSG00000013306	-0.350831	0.190327	1	0.0903903	0.717354	1	0.441221	0.0676452	0.972997		ENSG00000013306	0.0480105	0.875468	1	0.0821826	0.790557	1	0.0341722	0.896035	1		ENSG00000013306	0.1732	0.553213	1	0.0280795	0.928949	1	-0.145121	0.614589	1		ENSG00000013306	0.285716	0.404707	1	0.148539	0.682347	1	-0.137177	0.697384	1
ENSG00000013364	-0.926154	0.398013	1	-0.332437	0.741504	1	0.593717	0.5757	1		ENSG00000013364	0.5263	0.657425	1	0.229181	0.854897	1	-0.297119	0.762751	1		ENSG00000013364	0.467546	0.640833	1	0.0429321	0.969459	1	-0.424615	0.666921	1		ENSG00000013364	0.144848	0.91073	1	0.410308	0.749806	1	0.265459	0.83671	1
ENSG00000013374	0.303472	0.463342	1	0.188159	0.655766	1	-0.115313	0.751719	1		ENSG00000013374	0.0111875	0.978272	1	-0.0717992	0.865111	1	-0.0829867	0.817866	1		ENSG00000013374	-0.0620222	0.852433	1	0.119478	0.725654	1	0.1815	0.575047	1		ENSG00000013374	-0.0981907	0.7846	1	0.0753289	0.834424	1	0.17352	0.642224	1
ENSG00000013375	0.145084	0.7402	1	-0.243176	0.601991	1	-0.38826	0.350062	1		ENSG00000013375	0.133861	0.775078	1	-0.0922136	0.851556	1	-0.226074	0.582923	1		ENSG00000013375	-0.00906742	0.980217	1	-0.163467	0.679197	1	-0.1544	0.67919	1		ENSG00000013375	0.31274	0.456284	1	0.0790689	0.861087	1	-0.233671	0.593084	1
ENSG00000013392	0.0685587	0.939988	1	-0.154963	0.869414	1	-0.223522	0.792805	1		ENSG00000013392	0.114116	0.905924	1	0.0208959	0.983225	1	-0.0932198	0.910839	1		ENSG00000013392	-0.124441	0.861428	1	-0.115871	0.877245	1	0.00857048	0.990519	1		ENSG00000013392	0.279403	0.733672	1	0.197141	0.818681	1	-0.082262	0.92193	1
ENSG00000013441	0.329009	0.524373	1	-0.132331	0.812162	1	-0.461341	0.337122	1		ENSG00000013441	0.0831333	0.848109	1	-0.241967	0.601863	1	-0.3251	0.406637	1		ENSG00000013441	-0.10009	0.755789	1	-0.036746	0.912759	1	0.0633443	0.843705	1		ENSG00000013441	-0.209828	0.55475	1	0.0950636	0.784898	1	0.304892	0.407143	1
ENSG00000013503	0.296313	0.581519	1	0.0929742	0.867189	1	-0.203338	0.672738	1		ENSG00000013503	0.21462	0.686852	1	-0.0302095	0.957087	1	-0.24483	0.596432	1		ENSG00000013503	0.172736	0.695944	1	-0.0134695	0.9776	1	-0.186206	0.671691	1		ENSG00000013503	0.368373	0.401985	1	0.00434897	0.99283	1	-0.364024	0.432728	1
ENSG00000013523	-0.109557	0.83338	1	-0.0496721	0.923389	1	0.0598845	0.900641	1		ENSG00000013523	0.146963	0.790649	1	0.311604	0.569523	1	0.164641	0.716702	1		ENSG00000013523	-0.135856	0.775107	1	0.244393	0.603019	1	0.380249	0.399982	1		ENSG00000013523	-0.219108	0.654269	1	0.19043	0.686121	1	0.409538	0.411186	1
ENSG00000013561	-0.0700975	0.916611	1	0.228457	0.721014	1	0.298554	0.611855	1		ENSG00000013561	0.0113498	0.985669	1	0.210775	0.73484	1	0.199425	0.705693	1		ENSG00000013561	-0.0698153	0.891184	1	0.217701	0.670788	1	0.287516	0.555072	1		ENSG00000013561	-0.63301	0.205909	1	-0.0527447	0.910354	1	0.580265	0.273828	1
ENSG00000013563	0.704724	0.462597	1	0.385485	0.701689	1	-0.319239	0.69599	1		ENSG00000013563	0.883339	0.368487	1	0.264799	0.807765	1	-0.61854	0.442178	1		ENSG00000013563	0.809922	0.292009	1	-0.27286	0.775449	1	-1.08278	0.174734	1		ENSG00000013563	0.654702	0.41597	1	0.191691	0.830679	1	-0.463009	0.574772	1
ENSG00000013573	0.184682	0.632667	1	0.104936	0.788876	1	-0.0797458	0.817509	1		ENSG00000013573	-0.0334907	0.934644	1	-0.0171653	0.966909	1	0.0163254	0.963332	1		ENSG00000013573	-0.464897	0.155296	1	-0.142214	0.663576	1	0.322683	0.332383	1		ENSG00000013573	-0.321922	0.398672	1	-0.116781	0.759101	1	0.205141	0.616418	1
ENSG00000013583	-0.743165	0.0917363	1	0.0240088	0.950922	1	0.767174	0.0571698	0.885078		ENSG00000013583	-0.195107	0.698062	1	0.351665	0.453543	1	0.546773	0.183687	1		ENSG00000013583	-0.282306	0.557638	1	0.202836	0.664644	1	0.485142	0.292493	1		ENSG00000013583	-0.557725	0.283131	1	0.247374	0.596734	1	0.805099	0.123771	1
ENSG00000013588	-0.718492	0.615535	1	0.227354	0.896217	1	0.945846	0.506491	1		ENSG00000013588	-0.959587	0.599284	1	0.596008	0.723826	1	1.55559	0.319794	1		ENSG00000013588	0.37	0.744842	1	0.205794	0.836828	1	-0.164206	0.901728	1		ENSG00000013588	0.268538	0.843943	1	0.00278451	0.998198	1	-0.265753	0.854544	1
ENSG00000013619	1.85416	0.273488	1	0.400806	0.817664	1	-1.45336	0.316898	1		ENSG00000013619	0.101413	0.941624	1	-0.0521921	0.970946	1	-0.153605	0.898739	1		ENSG00000013619	2.39698	0.134901	1	5.53492	2.196e-07	0.000431304	3.13794	6.33727e-06	0.00191487		ENSG00000013619	0.265119	0.812456	1	2.11215	0.0141325	1	1.84703	0.0289686	1
ENSG00000013725	0.134196	0.929765	1	0.10513	0.944439	1	-0.029066	0.983749	1		ENSG00000013725	0.688917	0.672983	1	0.715748	0.667179	1	0.0268318	0.986755	1		ENSG00000013725	0.0404815	0.974991	1	0.0788997	0.954611	1	0.0384182	0.97698	1		ENSG00000013725	-0.0106617	0.992926	1	0.159037	0.907052	1	0.169699	0.902333	1
ENSG00000013810	0.30549	0.128717	1	0.165986	0.419195	1	-0.139504	0.439752	1		ENSG00000013810	0.0609436	0.795878	1	-0.0155029	0.948567	1	-0.0764465	0.711631	1		ENSG00000013810	-0.397837	0.139211	1	-0.0666	0.805409	1	0.331237	0.220795	1		ENSG00000013810	0.042915	0.848752	1	0.213734	0.344275	1	0.17082	0.45302	1
ENSG00000014123	-0.334089	0.469614	1	-0.343129	0.458951	1	-0.00904035	0.983911	1		ENSG00000014123	-0.311605	0.48255	1	-0.210348	0.635621	1	0.101257	0.800421	1		ENSG00000014123	-0.240979	0.489017	1	-0.0377931	0.915163	1	0.203186	0.559116	1		ENSG00000014123	-0.432562	0.259918	1	0.147474	0.6811	1	0.580035	0.140376	1
ENSG00000014138	0.393104	0.389616	1	-0.00427957	0.992997	1	-0.397384	0.338953	1		ENSG00000014138	-0.0219532	0.958602	1	-0.0711147	0.869513	1	-0.0491615	0.894619	1		ENSG00000014138	-0.504872	0.142826	1	-0.103018	0.761767	1	0.401854	0.248414	1		ENSG00000014138	-0.363688	0.323	1	-0.144548	0.69331	1	0.21914	0.580877	1
ENSG00000014164	-0.0493399	0.902724	1	0.0444456	0.91112	1	0.0937855	0.797586	1		ENSG00000014164	0.0793904	0.844537	1	0.0827456	0.840407	1	0.00335514	0.99225	1		ENSG00000014164	0.00710447	0.983087	1	0.134989	0.695777	1	0.127885	0.693495	1		ENSG00000014164	0.00759205	0.98262	1	-0.0806835	0.825562	1	-0.0882755	0.812721	1
ENSG00000014216	-1.10797	0.000695549	0.0407236	-0.0431719	0.875384	1	1.06479	0.000451111	0.0276091		ENSG00000014216	-0.512187	0.163162	1	-0.189007	0.594388	1	0.323178	0.329315	1		ENSG00000014216	-0.222424	0.585282	1	-0.178394	0.675793	1	0.0440295	0.915968	1		ENSG00000014216	-0.105617	0.811227	1	-0.225988	0.628635	1	-0.120372	0.803764	1
ENSG00000014257	-1.12782	0.468512	1	0.396909	0.762881	1	1.52473	0.269986	1		ENSG00000014257	0.342181	0.854327	1	0.739107	0.705525	1	0.396926	0.808464	1		ENSG00000014257	0.101553	0.918074	1	0.545036	0.700099	1	0.443483	0.750063	1		ENSG00000014257	0.387368	0.789168	1	0.175171	0.900379	1	-0.212197	0.894864	1
ENSG00000014641	-0.829156	0.00138595	0.0699597	-0.0646767	0.778014	1	0.764479	0.00152945	0.0735695		ENSG00000014641	-0.532838	0.0750271	1	-0.146294	0.609412	1	0.386544	0.149304	1		ENSG00000014641	-0.221118	0.42212	1	-0.15361	0.592382	1	0.0675081	0.809991	1		ENSG00000014641	0.0324109	0.912543	1	0.0849736	0.778631	1	0.0525628	0.863839	1
ENSG00000014824	-0.205286	0.553368	1	0.0326017	0.922177	1	0.237888	0.449896	1		ENSG00000014824	-0.112777	0.747742	1	0.00510376	0.988355	1	0.117883	0.698249	1		ENSG00000014824	-0.275673	0.331174	1	-0.0788642	0.78516	1	0.196809	0.490437	1		ENSG00000014824	-0.147381	0.639353	1	-0.00575457	0.985531	1	0.141626	0.669264	1
ENSG00000014914	-0.467143	0.658185	1	-0.453622	0.667312	1	0.0135212	0.989595	1		ENSG00000014914	0.11945	0.920894	1	-0.223464	0.861263	1	-0.342914	0.750109	1		ENSG00000014914	0.904107	0.429053	1	0.204306	0.87685	1	-0.699801	0.52365	1		ENSG00000014914	0.266668	0.830145	1	0.267222	0.835128	1	0.00055331	0.999651	1
ENSG00000014919	0.150827	0.694077	1	-0.148111	0.713175	1	-0.298937	0.404094	1		ENSG00000014919	0.392774	0.320786	1	0.132496	0.751398	1	-0.260278	0.434712	1		ENSG00000014919	0.128353	0.679414	1	0.0430514	0.896678	1	-0.0853013	0.780174	1		ENSG00000014919	0.425216	0.220469	1	0.0548243	0.886063	1	-0.370392	0.307878	1
ENSG00000015133	-0.247433	0.449574	1	0.14802	0.63008	1	0.395453	0.175264	1		ENSG00000015133	-0.486631	0.196511	1	-0.17938	0.623134	1	0.307249	0.364981	1		ENSG00000015133	-0.715693	0.0131017	0.409336	-0.0109361	0.967822	1	0.704757	0.0140714	0.590304		ENSG00000015133	-0.189741	0.532699	1	-0.16742	0.59328	1	0.0223208	0.94603	1
ENSG00000015153	3.57723	0.00357245	0.142269	0.406491	0.813328	1	-3.17074	0.00199738	0.0906562		ENSG00000015153	1.18814	0.171403	1	-0.0251927	0.980886	1	-1.21333	0.102891	1		ENSG00000015153	0.806904	0.21282	1	0.0985915	0.897044	1	-0.708312	0.26167	1		ENSG00000015153	0.519754	0.395734	1	-0.0820651	0.906742	1	-0.60182	0.35915	1
ENSG00000015171	0.135666	0.742577	1	-0.00923561	0.982595	1	-0.144901	0.700661	1		ENSG00000015171	-0.326866	0.394138	1	-0.152255	0.688135	1	0.174611	0.610569	1		ENSG00000015171	-0.467618	0.12096	1	-0.131373	0.662124	1	0.336245	0.272246	1		ENSG00000015171	-0.45603	0.155552	1	0.0128618	0.966474	1	0.468892	0.163832	1
ENSG00000015285	0.251448	0.871581	1	-0.184637	0.909101	1	-0.436085	0.762409	1		ENSG00000015285	1.16329	0.466419	1	0.606378	0.723154	1	-0.556912	0.655869	1		ENSG00000015285	0.530967	0.677415	1	-0.00627076	0.996511	1	-0.537237	0.671388	1		ENSG00000015285	0.50125	0.694253	1	0.637448	0.621495	1	0.136198	0.911971	1
ENSG00000015413	0.05946	0.968749	1	0.235593	0.87457	1	0.176133	0.895892	1		ENSG00000015413	-0.180595	0.903524	1	0.439232	0.754664	1	0.619827	0.611233	1		ENSG00000015413	-0.0107516	0.993569	1	-0.938606	0.549448	1	-0.927855	0.534024	1		ENSG00000015413	1.1259	0.425633	1	0.140614	0.930322	1	-0.98529	0.504562	1
ENSG00000015475	0.303288	0.627942	1	-0.0107213	0.987005	1	-0.314009	0.581869	1		ENSG00000015475	-0.0284198	0.969116	1	-0.0981321	0.896381	1	-0.0697122	0.914189	1		ENSG00000015475	0.185394	0.775637	1	0.0755833	0.913587	1	-0.109811	0.863058	1		ENSG00000015475	0.17974	0.795008	1	0.158963	0.824653	1	-0.0207763	0.976679	1
ENSG00000015479	0.343617	0.685943	1	0.0266532	0.976173	1	-0.316964	0.680285	1		ENSG00000015479	-0.063629	0.93469	1	-0.129512	0.870853	1	-0.0658827	0.923738	1		ENSG00000015479	-0.585718	0.340564	1	-0.27624	0.654325	1	0.309478	0.628496	1		ENSG00000015479	-0.211573	0.759355	1	-0.0980879	0.888726	1	0.113485	0.877975	1
ENSG00000015520	0.0730331	0.962694	1	-0.139904	0.922524	1	-0.212937	0.875181	1		ENSG00000015520	0.0314386	0.98636	1	0.142786	0.939934	1	0.111347	0.944929	1		ENSG00000015520	-0.177035	0.913822	1	-0.25601	0.881625	1	-0.0789751	0.960662	1		ENSG00000015520	0.114974	0.94251	1	0.21576	0.89634	1	0.100786	0.952768	1
ENSG00000015532	-0.306608	0.43434	1	-0.337129	0.392986	1	-0.0305211	0.936012	1		ENSG00000015532	0.262021	0.529944	1	0.0232142	0.957888	1	-0.238806	0.505607	1		ENSG00000015532	0.427062	0.255542	1	0.228725	0.574984	1	-0.198337	0.579104	1		ENSG00000015532	0.103491	0.797452	1	-0.091506	0.832034	1	-0.194997	0.651827	1
ENSG00000015568	0.524485	0.398408	1	0.14718	0.823484	1	-0.377305	0.492658	1		ENSG00000015568	0.0199903	0.97509	1	-0.175908	0.792907	1	-0.195898	0.731749	1		ENSG00000015568	0.0818142	0.870883	1	0.0883281	0.867418	1	0.00651397	0.989426	1		ENSG00000015568	-0.00121089	0.998239	1	0.0622063	0.91173	1	0.0634172	0.911747	1
ENSG00000015592	-0.122758	0.941758	1	0.0303094	0.985881	1	0.153067	0.920949	1		ENSG00000015592	0.357588	0.844807	1	0.0899953	0.958705	1	-0.267593	0.865707	1		ENSG00000015592	-1.47224	0.184379	1	-0.803248	0.451278	1	0.668989	0.589293	1		ENSG00000015592	-2.71368	0.00809819	0.37424	-0.532161	0.475655	1	2.18152	0.0588254	1
ENSG00000015676	0.140718	0.724925	1	0.159153	0.690148	1	0.0184356	0.958529	1		ENSG00000015676	0.141476	0.712786	1	-0.0600706	0.881445	1	-0.201546	0.54845	1		ENSG00000015676	-0.0117992	0.971259	1	0.0206387	0.952008	1	0.0324379	0.920154	1		ENSG00000015676	0.182836	0.602502	1	0.0325644	0.930353	1	-0.150271	0.683307	1
ENSG00000016082	-0.0363965	0.973414	1	0.937288	0.578355	1	0.973685	0.51237	1		ENSG00000016082	0	1	1	0	1	1	0	1	1		ENSG00000016082	0.250138	0.837303	1	-0.044951	0.960429	1	-0.295089	0.798366	1		ENSG00000016082	1.35334	0.35182	1	0.44363	0.66022	1	-0.909709	0.595641	1
ENSG00000016391	-0.99367	0.209268	1	-0.737747	0.33293	1	0.255923	0.755361	1		ENSG00000016391	-0.152196	0.872855	1	0.0349836	0.970319	1	0.187179	0.81971	1		ENSG00000016391	-0.253425	0.763199	1	-0.163084	0.852052	1	0.0903417	0.916082	1		ENSG00000016391	-0.0486083	0.961607	1	-0.144831	0.891372	1	-0.0962232	0.929545	1
ENSG00000016402	-1.32126	0.387916	1	-0.629791	0.658172	1	0.691464	0.645995	1		ENSG00000016402	0.491699	0.794512	1	-0.444323	0.81305	1	-0.936022	0.569789	1		ENSG00000016402	0.644498	0.594925	1	0.0416158	0.90622	1	-0.602882	0.63919	1		ENSG00000016402	0.879232	0.493937	1	0	1	1	-0.879232	0.525888	1
ENSG00000016490	0	1	1	0	1	1	0	1	1		ENSG00000016490	0	1	1	0.124699	0.858244	1	0.124699	0.824376	1		ENSG00000016490	0	1	1	0	1	1	0	1	1		ENSG00000016490	0.238744	0.751441	1	0	1	1	-0.238744	0.768989	1
ENSG00000016602	0	1	1	0.0539029	0.89639	1	0.0539029	0.882275	1		ENSG00000016602	-0.214862	0.785099	1	0.0177441	0.989529	1	0.232606	0.757372	1		ENSG00000016602	0.0642644	0.879807	1	0.255982	0.761557	1	0.191718	0.842556	1		ENSG00000016602	0.251777	0.744404	1	0	1	1	-0.251777	0.762416	1
ENSG00000016864	0.238759	0.610652	1	-0.0972353	0.844416	1	-0.335995	0.438763	1		ENSG00000016864	0.129813	0.799043	1	0.0782413	0.880832	1	-0.0515719	0.905653	1		ENSG00000016864	-0.188824	0.634497	1	-0.0399068	0.922126	1	0.148917	0.707419	1		ENSG00000016864	-0.122242	0.774317	1	0.185083	0.657758	1	0.307326	0.479699	1
ENSG00000017260	-0.254255	0.497292	1	0.0522236	0.883691	1	0.306478	0.366719	1		ENSG00000017260	-0.395391	0.292026	1	-0.0384007	0.915197	1	0.356989	0.278147	1		ENSG00000017260	-0.567053	0.0729096	1	-0.188275	0.547713	1	0.378778	0.242995	1		ENSG00000017260	-0.450819	0.203421	1	-0.0476953	0.889024	1	0.403123	0.283298	1
ENSG00000017427	-0.0597711	0.882178	1	0.0864789	0.921659	1	0.14625	0.804206	1		ENSG00000017427	-0.0104964	0.993107	1	0.174752	0.904919	1	0.185248	0.879077	1		ENSG00000017427	-0.0537096	0.937218	1	0.290721	0.812607	1	0.34443	0.743368	1		ENSG00000017427	-0.267158	0.806101	1	0.0597823	0.966141	1	0.326941	0.782948	1
ENSG00000017483	-0.859646	0.241348	1	0.701624	0.222566	1	1.56127	0.00939379	0.284241		ENSG00000017483	0.921654	0.36305	1	1.14084	0.25136	1	0.219182	0.760199	1		ENSG00000017483	0.970649	0.361697	1	0.361664	0.766148	1	-0.608986	0.540478	1		ENSG00000017483	2.02016	0.113574	1	0.287781	0.856949	1	-1.73238	0.185657	1
ENSG00000017797	-0.24059	0.400214	1	0.155652	0.562157	1	0.396242	0.119637	1		ENSG00000017797	-0.114008	0.706289	1	0.0365257	0.903135	1	0.150533	0.563968	1		ENSG00000017797	0.185194	0.493016	1	0.234883	0.403546	1	0.0496895	0.847391	1		ENSG00000017797	0.0603119	0.836205	1	0.268358	0.355831	1	0.208046	0.478339	1
ENSG00000018189	0.639246	0.177908	1	-0.00603295	0.990861	1	-0.645279	0.134047	1		ENSG00000018189	0.269728	0.572446	1	-0.0793135	0.876944	1	-0.349041	0.40396	1		ENSG00000018189	0.0136808	0.967338	1	0.0305033	0.930694	1	0.0168224	0.959289	1		ENSG00000018189	-0.361705	0.282661	1	0.189835	0.54811	1	0.551539	0.107351	1
ENSG00000018236	-3.67427	1.67208e-05	0.00173675	-0.753068	0.166057	1	2.9212	0.00134185	0.0666502		ENSG00000018236	-1.0854	0.544721	1	-0.137083	0.936216	1	0.948322	0.554644	1		ENSG00000018236	-0.151112	0.924724	1	-0.469362	0.768487	1	-0.31825	0.827668	1		ENSG00000018236	-0.637503	0.691847	1	0.0123239	0.994122	1	0.649827	0.699153	1
ENSG00000018280	-0.224196	0.886697	1	0.0615469	0.970697	1	0.285743	0.845355	1		ENSG00000018280	0.0458983	0.977011	1	-0.000859613	0.999566	1	-0.0467579	0.97289	1		ENSG00000018280	0.43235	0.784112	1	0.246909	0.876854	1	-0.185441	0.908179	1		ENSG00000018280	0.208221	0.866273	1	0.13065	0.914336	1	-0.077571	0.956178	1
ENSG00000018408	-0.19085	0.766948	1	0.236922	0.694322	1	0.427772	0.449589	1		ENSG00000018408	0.310286	0.674131	1	-0.208692	0.79668	1	-0.518978	0.431293	1		ENSG00000018408	0.675139	0.325312	1	1.06093	0.116141	1	0.385797	0.495576	1		ENSG00000018408	0.195458	0.736041	1	0.174981	0.771047	1	-0.0204776	0.972492	1
ENSG00000018510	0.218898	0.550327	1	0.239125	0.513266	1	0.0202274	0.949635	1		ENSG00000018510	-0.0764481	0.855738	1	-0.00814669	0.98462	1	0.0683014	0.851674	1		ENSG00000018510	-0.179694	0.58264	1	0.0851039	0.796151	1	0.264798	0.407186	1		ENSG00000018510	-0.0681514	0.852418	1	0.0179624	0.961611	1	0.0861138	0.822911	1
ENSG00000018610	0.181146	0.681371	1	0.2457	0.574118	1	0.0645535	0.866934	1		ENSG00000018610	0.121016	0.805732	1	0.10783	0.829474	1	-0.0131856	0.974824	1		ENSG00000018610	0.213355	0.609646	1	0.3582	0.403399	1	0.144845	0.709548	1		ENSG00000018610	0.25861	0.562552	1	0.356613	0.431675	1	0.0980025	0.824983	1
ENSG00000018625	2.37694	9.36454e-19	8.09264e-16	0.905572	0.00820027	0.939855	-1.47137	1.08579e-12	5.0447e-10		ENSG00000018625	0.960859	0.000407256	0.0473041	0.625981	0.0224662	1	-0.334878	0.142255	1		ENSG00000018625	1.34235	0.000935272	0.0701845	0.0251828	0.951163	1	-1.31717	0.00118885	0.11809		ENSG00000018625	1.67227	9.4896e-08	3.69402e-05	-0.0178384	0.957526	1	-1.69011	1.45148e-07	0.000108133
ENSG00000018699	-0.328257	0.459423	1	-0.125112	0.771114	1	0.203145	0.624365	1		ENSG00000018699	-0.169933	0.733134	1	-0.657293	0.228907	1	-0.48736	0.314782	1		ENSG00000018699	0.127128	0.796705	1	0.26814	0.596858	1	0.141013	0.762594	1		ENSG00000018699	-0.0585124	0.908502	1	-0.108168	0.838642	1	-0.0496557	0.92761	1
ENSG00000018869	-0.283995	0.74582	1	-0.103442	0.903564	1	0.180553	0.824679	1		ENSG00000018869	-0.771289	0.360779	1	-0.327354	0.683738	1	0.443935	0.56961	1		ENSG00000018869	-0.838363	0.213296	1	-0.00411928	0.994708	1	0.834243	0.212427	1		ENSG00000018869	-0.227579	0.746438	1	-0.000283155	0.999678	1	0.227296	0.758997	1
ENSG00000019102	0.0496234	0.977061	1	-0.442497	0.796962	1	-0.492121	0.755863	1		ENSG00000019102	0.539784	0.745607	1	-0.811246	0.661551	1	-1.35103	0.386604	1		ENSG00000019102	1.00015	0.448975	1	0.0533978	0.972414	1	-0.946748	0.466055	1		ENSG00000019102	1.15939	0.37007	1	0.484517	0.73835	1	-0.674872	0.598992	1
ENSG00000019144	0.215156	0.675783	1	0.0917133	0.861411	1	-0.123443	0.788924	1		ENSG00000019144	0.130392	0.802253	1	-0.0996954	0.855621	1	-0.230087	0.615524	1		ENSG00000019144	0.0560735	0.887251	1	0.0266379	0.949227	1	-0.0294356	0.939892	1		ENSG00000019144	-0.372959	0.330465	1	-0.368462	0.352777	1	0.00449699	0.991651	1
ENSG00000019169	-0.320455	0.826792	1	-0.566903	0.617847	1	-0.246448	0.743577	1		ENSG00000019169	0.19277	0.8207	1	0.367457	0.748846	1	0.174687	0.888138	1		ENSG00000019169	0.42898	0.676731	1	0	1	1	-0.42898	0.673291	1		ENSG00000019169	0.868288	0.497535	1	0	1	1	-0.868288	0.529335	1
ENSG00000019186	-0.173918	0.878265	1	0.241684	0.872507	1	0.415602	0.736126	1		ENSG00000019186	0.176204	0.828947	1	0.139514	0.849767	1	-0.0366898	0.970754	1		ENSG00000019186	-0.485201	0.684767	1	-0.473932	0.715153	1	0.0112696	0.985952	1		ENSG00000019186	-0.00613137	0.995063	1	-0.113441	0.893154	1	-0.107309	0.899196	1
ENSG00000019485	0.0552786	0.949924	1	-0.278706	0.763533	1	-0.333984	0.690648	1		ENSG00000019485	0.524947	0.531032	1	-0.223846	0.813663	1	-0.748793	0.316924	1		ENSG00000019485	0.328623	0.62974	1	0.128046	0.862635	1	-0.200577	0.761587	1		ENSG00000019485	0.0412972	0.95274	1	-0.215314	0.774828	1	-0.256611	0.736213	1
ENSG00000019505	-1.13644	0.117329	1	-0.108286	0.861071	1	1.02816	0.131462	1		ENSG00000019505	-0.710298	0.342002	1	-0.0438225	0.949152	1	0.666476	0.312088	1		ENSG00000019505	-0.367821	0.640938	1	0.357109	0.629352	1	0.724929	0.325061	1		ENSG00000019505	-0.169772	0.813939	1	-0.0920391	0.900567	1	0.0777331	0.919728	1
ENSG00000019549	2.91146	0.0326619	0.65277	1.03696	0.534323	1	-1.87451	0.0717194	0.996118		ENSG00000019549	1.1299	0.307341	1	0.926213	0.42225	1	-0.203683	0.80199	1		ENSG00000019549	0.382064	0.549394	1	1.04838	0.0806112	1	0.666317	0.206293	1		ENSG00000019549	-0.311587	0.442371	1	-0.242418	0.558957	1	0.0691699	0.876507	1
ENSG00000019582	-1.23876	0.000474557	0.0299345	-0.447399	0.151984	1	0.791364	0.0251333	0.546819		ENSG00000019582	0.509737	0.284609	1	-0.0415768	0.93709	1	-0.551314	0.181792	1		ENSG00000019582	0.737178	0.0619549	0.959502	0.05716	0.90205	1	-0.680018	0.0792739	1		ENSG00000019582	2.2477	2.07737e-06	0.000544007	0.651558	0.310127	1	-1.59615	0.000415198	0.0687274
ENSG00000019991	0.0562991	0.971941	1	0.115677	0.943253	1	0.0593782	0.96824	1		ENSG00000019991	0.776918	0.667441	1	0.744543	0.681757	1	-0.0323749	0.984256	1		ENSG00000019991	-0.0051942	0.99749	1	-0.0401717	0.981557	1	-0.0349775	0.982961	1		ENSG00000019991	0.0629837	0.968873	1	1.71433	0.266468	1	1.65135	0.293541	1
ENSG00000019995	-0.0560721	0.909284	1	0.0650966	0.892858	1	0.121169	0.785051	1		ENSG00000019995	0.266518	0.596405	1	-0.0718986	0.893784	1	-0.338417	0.441723	1		ENSG00000019995	0.513471	0.239604	1	0.143529	0.768562	1	-0.369942	0.380692	1		ENSG00000019995	0.199858	0.66016	1	0.141262	0.765957	1	-0.0585959	0.90038	1
ENSG00000020129	0.0998831	0.835373	1	0.116207	0.808706	1	0.0163237	0.969681	1		ENSG00000020129	-0.695193	0.0931626	1	-0.402901	0.316641	1	0.292292	0.451898	1		ENSG00000020129	0.0709506	0.871024	1	0.268153	0.546585	1	0.197203	0.633271	1		ENSG00000020129	-0.118654	0.788061	1	-0.205827	0.657122	1	-0.0871727	0.856423	1
ENSG00000020181	1.14181	0.239022	1	0.588276	0.576104	1	-0.553529	0.486744	1		ENSG00000020181	1.96541	0.104678	1	0.795372	0.578837	1	-1.17004	0.194109	1		ENSG00000020181	1.36818	0.202506	1	0.178382	0.892938	1	-1.1898	0.249644	1		ENSG00000020181	1.09255	0.30075	1	0.190242	0.878501	1	-0.902308	0.406944	1
ENSG00000020256	0.249211	0.608397	1	0.0606648	0.903796	1	-0.188546	0.666933	1		ENSG00000020256	-0.434484	0.326993	1	-0.217412	0.617699	1	0.217071	0.588552	1		ENSG00000020256	-0.0250972	0.953105	1	0.0081402	0.985467	1	0.0332374	0.937319	1		ENSG00000020256	-0.0358808	0.94063	1	-0.185866	0.716346	1	-0.149985	0.774816	1
ENSG00000020426	-0.188828	0.638418	1	-0.0947758	0.811002	1	0.0940527	0.801068	1		ENSG00000020426	-0.252835	0.590887	1	0.0214747	0.962596	1	0.274309	0.500858	1		ENSG00000020426	-0.234752	0.509873	1	-0.0240507	0.94708	1	0.210701	0.552667	1		ENSG00000020426	0.169665	0.660287	1	0.339526	0.380482	1	0.16986	0.65814	1
ENSG00000020577	-1.41466	0.12384	1	-0.269676	0.727421	1	1.14498	0.197162	1		ENSG00000020577	-0.722312	0.378136	1	-0.143935	0.850636	1	0.578376	0.431408	1		ENSG00000020577	0.701619	0.305015	1	0.981219	0.151824	1	0.279601	0.624972	1		ENSG00000020577	-0.797716	0.123124	1	-0.642968	0.218264	1	0.154748	0.798453	1
ENSG00000020633	-0.486772	0.765018	1	0.107579	0.944713	1	0.594351	0.688505	1		ENSG00000020633	-0.0508607	0.977421	1	0.552925	0.751275	1	0.603786	0.682915	1		ENSG00000020633	0.318546	0.839786	1	0.366687	0.825275	1	0.0481407	0.976238	1		ENSG00000020633	0.0733479	0.962899	1	0.134632	0.934489	1	0.0612843	0.970946	1
ENSG00000020922	-0.000181064	0.999609	1	-0.0435706	0.906986	1	-0.0433896	0.898426	1		ENSG00000020922	0.0412935	0.914586	1	-0.130985	0.744385	1	-0.172278	0.613513	1		ENSG00000020922	0.292708	0.382587	1	0.0633997	0.862603	1	-0.229308	0.485366	1		ENSG00000020922	0.0476163	0.897257	1	0.017776	0.963009	1	-0.0298403	0.938634	1
ENSG00000021300	-0.272155	0.739852	1	-0.544219	0.524612	1	-0.272064	0.739638	1		ENSG00000021300	-1.00275	0.215036	1	0.118336	0.864772	1	1.12108	0.107925	1		ENSG00000021300	-0.985719	0.119516	1	-0.165054	0.7779	1	0.820662	0.204372	1		ENSG00000021300	-1.13447	0.137327	1	0.192728	0.760256	1	1.3272	0.0863985	1
ENSG00000021355	-1.01037	0.17526	1	-0.232516	0.725146	1	0.777856	0.275715	1		ENSG00000021355	0.350661	0.761664	1	0.397081	0.733388	1	0.0464195	0.960446	1		ENSG00000021355	0.36305	0.682237	1	-0.00342515	0.997229	1	-0.366475	0.676967	1		ENSG00000021355	0.91128	0.339012	1	0.168356	0.878808	1	-0.742924	0.450062	1
ENSG00000021461	-0.474449	0.777292	1	-0.414638	0.806453	1	0.0598119	0.967337	1		ENSG00000021461	0.152351	0.90904	1	0.588323	0.729994	1	0.435972	0.76973	1		ENSG00000021461	1.01221	0.533851	1	0.145884	0.914859	1	-0.866323	0.596014	1		ENSG00000021461	0.5064	0.70212	1	0.815982	0.582229	1	0.309582	0.854129	1
ENSG00000021488	0.585567	0.707629	1	0.243679	0.858179	1	-0.341888	0.81904	1		ENSG00000021488	0.733336	0.704964	1	0.320183	0.867532	1	-0.413153	0.80064	1		ENSG00000021488	0.623707	0.705872	1	0.385084	0.824638	1	-0.238624	0.881231	1		ENSG00000021488	0.235469	0.875557	1	-0.626034	0.707684	1	-0.861503	0.60778	1
ENSG00000021574	-0.0815176	0.888918	1	0.14142	0.80206	1	0.222937	0.668328	1		ENSG00000021574	-0.576899	0.356089	1	-0.268788	0.657537	1	0.308111	0.58998	1		ENSG00000021574	-0.575252	0.257959	1	-0.295438	0.564429	1	0.279814	0.598472	1		ENSG00000021574	-0.377151	0.501818	1	-0.150427	0.787844	1	0.226724	0.708273	1
ENSG00000021645	0.303349	0.832773	1	0.0164536	0.991155	1	-0.286896	0.825745	1		ENSG00000021645	-1.0114	0.379833	1	0.209826	0.831525	1	1.22123	0.213439	1		ENSG00000021645	-1.45084	0.0873057	1	-0.684671	0.390307	1	0.766164	0.41619	1		ENSG00000021645	-1.66965	0.110652	1	-1.11112	0.264282	1	0.55853	0.663767	1
ENSG00000021762	1.40509	0.0507492	0.847959	0.117471	0.893495	1	-1.28762	0.042601	0.756748		ENSG00000021762	1.02311	0.103712	1	0.33394	0.637508	1	-0.68917	0.17456	1		ENSG00000021762	0.694569	0.159959	1	0.0908919	0.87404	1	-0.603677	0.210559	1		ENSG00000021762	0.19524	0.717065	1	-0.0443006	0.939164	1	-0.239541	0.675877	1
ENSG00000021776	-0.405857	0.281691	1	0.0324286	0.92654	1	0.438285	0.201846	1		ENSG00000021776	-0.178383	0.671355	1	-0.0929386	0.825484	1	0.0854442	0.81793	1		ENSG00000021776	-0.122935	0.722566	1	0.0383666	0.913926	1	0.161302	0.636307	1		ENSG00000021776	0.109967	0.779311	1	0.102624	0.800537	1	-0.00734315	0.985591	1
ENSG00000021826	-1.40659	0.0987342	1	-0.282921	0.693491	1	1.12367	0.17314	1		ENSG00000021826	-2.34336	0.00319772	0.219667	0.151452	0.78448	1	2.49482	0.000321872	0.0463592		ENSG00000021826	-2.97174	2.7852e-08	9.78421e-06	-0.025186	0.94251	1	2.94655	3.47968e-08	2.21108e-05		ENSG00000021826	-1.79049	0.000322474	0.0350976	0.194348	0.594782	1	1.98483	7.71925e-05	0.0186336
ENSG00000021852	0	1	1	0	1	1	0	1	1		ENSG00000021852	0.0994319	0.872787	1	0	1	1	-0.0994319	0.84645	1		ENSG00000021852	-0.0827688	0.950945	1	-0.385416	0.701276	1	-0.302647	0.729222	1		ENSG00000021852	0.423512	0.662748	1	0	1	1	-0.423512	0.685923	1
ENSG00000022267	0.470433	0.335141	1	0.576443	0.230235	1	0.10601	0.791907	1		ENSG00000022267	0.835374	0.0929293	1	0.644094	0.214996	1	-0.19128	0.615727	1		ENSG00000022267	0.761346	0.053118	0.890639	0.752509	0.0685272	1	-0.00883691	0.97935	1		ENSG00000022267	0.204616	0.616717	1	0.830201	0.0281691	1	0.625585	0.0937653	1
ENSG00000022277	0.563851	0.121293	1	0.0382035	0.923272	1	-0.525647	0.10909	1		ENSG00000022277	0.206827	0.588275	1	-0.0883153	0.827926	1	-0.295142	0.378643	1		ENSG00000022277	0.263194	0.394291	1	0.1504	0.649618	1	-0.112795	0.705291	1		ENSG00000022277	0.314299	0.339912	1	0.0469289	0.895331	1	-0.267371	0.438294	1
ENSG00000022355	-0.530751	0.734221	1	0.406193	0.774927	1	0.936944	0.495807	1		ENSG00000022355	-0.42233	0.804147	1	-0.423765	0.80675	1	-0.00143461	0.999262	1		ENSG00000022355	0.240124	0.878441	1	0.463258	0.774629	1	0.223134	0.880497	1		ENSG00000022355	-0.138029	0.930735	1	-0.160909	0.922132	1	-0.0228804	0.989185	1
ENSG00000022556	-0.278507	0.355364	1	0.519937	0.0497899	1	0.798444	0.00153545	0.0736975		ENSG00000022556	-0.550204	0.130332	1	0.222024	0.497755	1	0.772226	0.0115006	0.574484		ENSG00000022556	-0.0971969	0.783608	1	0.235186	0.504444	1	0.332383	0.323517	1		ENSG00000022556	0.371636	0.366083	1	0.458681	0.272676	1	0.087045	0.828158	1
ENSG00000022567	0.436558	0.425335	1	0.118753	0.836841	1	-0.317805	0.514513	1		ENSG00000022567	0.00335397	0.995666	1	0.353798	0.551441	1	0.350444	0.486459	1		ENSG00000022567	0.0191613	0.96964	1	0.150794	0.771137	1	0.131633	0.786613	1		ENSG00000022567	0.215719	0.649856	1	0.395689	0.40556	1	0.179971	0.700751	1
ENSG00000022840	-0.173066	0.447082	1	0.0612998	0.78023	1	0.234366	0.256426	1		ENSG00000022840	0.185236	0.452767	1	0.0326801	0.898099	1	-0.152556	0.474398	1		ENSG00000022840	0.346292	0.165636	1	0.150267	0.569633	1	-0.196025	0.421623	1		ENSG00000022840	0.366372	0.108221	1	0.0617017	0.802977	1	-0.304671	0.199802	1
ENSG00000022976	-0.197392	0.806534	1	-0.207595	0.797326	1	-0.0102035	0.989317	1		ENSG00000022976	-0.381655	0.624233	1	0.186634	0.797325	1	0.568288	0.387764	1		ENSG00000022976	-0.500797	0.418456	1	-0.0489322	0.935691	1	0.451865	0.465641	1		ENSG00000022976	-0.392456	0.571231	1	0.155015	0.812458	1	0.547471	0.440662	1
ENSG00000023041	0.468856	0.3739	1	0.303454	0.57558	1	-0.165402	0.716106	1		ENSG00000023041	0.269779	0.599897	1	0.0294871	0.956609	1	-0.240291	0.586464	1		ENSG00000023041	-0.146662	0.720129	1	-0.188377	0.664581	1	-0.0417154	0.920841	1		ENSG00000023041	-0.0656333	0.876557	1	-0.135957	0.758655	1	-0.0703238	0.877396	1
ENSG00000023171	1.0695	0.0960496	1	0.742377	0.273064	1	-0.327121	0.523004	1		ENSG00000023171	0.124296	0.834434	1	0.183623	0.758909	1	0.0593272	0.905256	1		ENSG00000023171	0.00994958	0.984686	1	-0.0515508	0.925512	1	-0.0615004	0.905629	1		ENSG00000023171	0.234994	0.698275	1	-0.00284769	0.996518	1	-0.237842	0.710268	1
ENSG00000023191	0.374137	0.518166	1	0.213242	0.719903	1	-0.160895	0.751304	1		ENSG00000023191	0.399135	0.482027	1	-0.0314648	0.959249	1	-0.4306	0.381354	1		ENSG00000023191	0.432605	0.385302	1	0.194011	0.721643	1	-0.238594	0.617258	1		ENSG00000023191	0.150133	0.755007	1	-0.15904	0.761916	1	-0.309173	0.553483	1
ENSG00000023228	-0.063985	0.865952	1	0.12043	0.743757	1	0.184415	0.586396	1		ENSG00000023228	-0.00233587	0.995376	1	-0.0902056	0.827936	1	-0.0878697	0.804374	1		ENSG00000023228	0.0226099	0.946833	1	0.0505921	0.886746	1	0.0279822	0.933081	1		ENSG00000023228	-0.0675629	0.855052	1	0.0673312	0.856951	1	0.134894	0.726149	1
ENSG00000023287	-0.231877	0.491824	1	0.304758	0.325014	1	0.536635	0.066742	0.967737		ENSG00000023287	-0.803047	0.0119221	0.544549	-0.082283	0.776622	1	0.720764	0.0111354	0.563406		ENSG00000023287	-0.207871	0.46807	1	0.0553587	0.847939	1	0.26323	0.349846	1		ENSG00000023287	-0.327751	0.327917	1	0.206107	0.513545	1	0.533858	0.11631	1
ENSG00000023318	-0.151808	0.695838	1	-0.249113	0.52824	1	-0.0973046	0.79269	1		ENSG00000023318	0.229364	0.595645	1	-0.0264705	0.953781	1	-0.255834	0.495159	1		ENSG00000023318	0.473881	0.169758	1	0.0823332	0.831645	1	-0.391547	0.245567	1		ENSG00000023318	0.305189	0.4208	1	0.139278	0.729805	1	-0.165911	0.671109	1
ENSG00000023330	-0.261814	0.342382	1	-0.226565	0.409242	1	0.0352493	0.893076	1		ENSG00000023330	0.0927408	0.760004	1	0.0387104	0.900919	1	-0.0540304	0.835982	1		ENSG00000023330	0.208878	0.425562	1	0.180317	0.51334	1	-0.0285612	0.910041	1		ENSG00000023330	-0.0632515	0.821129	1	0.0504723	0.85873	1	0.113724	0.6971	1
ENSG00000023445	0.338667	0.803832	1	0.279187	0.832247	1	-0.0594806	0.966077	1		ENSG00000023445	0.310539	0.860028	1	-0.255959	0.845178	1	-0.566498	0.677086	1		ENSG00000023445	0.392686	0.781902	1	0.113247	0.930276	1	-0.279439	0.848548	1		ENSG00000023445	0.179535	0.903545	1	-0.124666	0.928712	1	-0.304201	0.840676	1
ENSG00000023516	0.372911	0.349195	1	0.240311	0.555342	1	-0.1326	0.702768	1		ENSG00000023516	-0.0136116	0.971726	1	0.0187781	0.961407	1	0.0323897	0.922224	1		ENSG00000023516	-0.0964519	0.748067	1	0.0492302	0.873242	1	0.145682	0.62171	1		ENSG00000023516	-0.0266805	0.935594	1	0.163911	0.619505	1	0.190592	0.572966	1
ENSG00000023572	0.149255	0.866956	1	0.0947553	0.916094	1	-0.0544994	0.945638	1		ENSG00000023572	0.222454	0.797931	1	0.0413525	0.963594	1	-0.181101	0.808025	1		ENSG00000023572	0.10215	0.878836	1	-0.000766037	0.999148	1	-0.102916	0.876933	1		ENSG00000023572	0.0998602	0.883754	1	0.021463	0.976071	1	-0.0783972	0.913024	1
ENSG00000023608	-0.642264	0.139525	1	-0.187587	0.642903	1	0.454677	0.269814	1		ENSG00000023608	-0.388329	0.426921	1	-0.222503	0.645855	1	0.165826	0.707881	1		ENSG00000023608	0.0141696	0.972531	1	-0.0250172	0.954254	1	-0.0391868	0.923841	1		ENSG00000023608	-0.343888	0.482447	1	0.176955	0.702086	1	0.520843	0.297059	1
ENSG00000023697	0.758525	0.101912	1	-0.257795	0.636913	1	-1.01632	0.0205691	0.479639		ENSG00000023697	0.367824	0.310105	1	-0.0898945	0.820092	1	-0.457712	0.149263	1		ENSG00000023697	-0.0297781	0.915003	1	-0.344182	0.264835	1	-0.314404	0.284836	1		ENSG00000023697	0.167618	0.598196	1	-0.0116122	0.972702	1	-0.17923	0.594054	1
ENSG00000023734	-0.155902	0.390178	1	-0.0305836	0.864547	1	0.125318	0.463908	1		ENSG00000023734	-0.167117	0.470671	1	-0.208181	0.375944	1	-0.041064	0.844298	1		ENSG00000023734	-0.0470352	0.861401	1	0.0555351	0.838639	1	0.10257	0.701387	1		ENSG00000023734	-0.12665	0.570984	1	0.00672933	0.976061	1	0.133379	0.56082	1
ENSG00000023839	0.176427	0.918669	1	-0.1448	0.933412	1	-0.321227	0.838797	1		ENSG00000023839	0.65847	0.731169	1	-0.186745	0.920887	1	-0.845215	0.607467	1		ENSG00000023839	0.41102	0.802914	1	-0.189687	0.912831	1	-0.600707	0.715121	1		ENSG00000023839	0.0659773	0.96515	1	-0.293742	0.855694	1	-0.359719	0.826059	1
ENSG00000023892	0.0334407	0.953903	1	-0.429356	0.490817	1	-0.462797	0.414436	1		ENSG00000023892	0.920693	0.263085	1	-0.010182	0.991516	1	-0.930875	0.186794	1		ENSG00000023892	1.69176	0.0753711	1	-0.107592	0.933593	1	-1.79936	0.0606042	1		ENSG00000023892	0.452114	0.669191	1	0.358499	0.746316	1	-0.0936149	0.929497	1
ENSG00000023902	0.639039	0.162821	1	0.409988	0.388669	1	-0.229051	0.554046	1		ENSG00000023902	0.482295	0.309025	1	-0.0857031	0.870485	1	-0.567998	0.170299	1		ENSG00000023902	-0.0750504	0.829755	1	0.0582475	0.871256	1	0.133298	0.697242	1		ENSG00000023902	-0.0196423	0.953146	1	0.0995372	0.768711	1	0.11918	0.730693	1
ENSG00000023909	0.286079	0.694296	1	0.251426	0.731493	1	-0.0346531	0.956487	1		ENSG00000023909	-0.109961	0.873909	1	-0.140303	0.842739	1	-0.0303417	0.960704	1		ENSG00000023909	0.533707	0.456976	1	0.909056	0.199108	1	0.37535	0.537084	1		ENSG00000023909	-0.637685	0.341667	1	-0.211499	0.743336	1	0.426186	0.55912	1
ENSG00000024048	0.250109	0.553178	1	0.258347	0.540161	1	0.00823811	0.982103	1		ENSG00000024048	0.0377016	0.925614	1	0.0389462	0.924325	1	0.0012446	0.997141	1		ENSG00000024048	0.272408	0.417257	1	0.153693	0.669577	1	-0.118716	0.714052	1		ENSG00000024048	0.208937	0.56342	1	0.0841481	0.825663	1	-0.124789	0.740038	1
ENSG00000024422	0.347116	0.459147	1	-0.153122	0.763365	1	-0.500238	0.252989	1		ENSG00000024422	0.42064	0.327251	1	0.049605	0.91446	1	-0.371035	0.311692	1		ENSG00000024422	1.78747	0.000131092	0.015105	0.737183	0.204775	1	-1.05028	0.00983562	0.481806		ENSG00000024422	1.68415	0.00314352	0.19505	0.0877143	0.909374	1	-1.59644	0.00759146	0.53898
ENSG00000024526	0.277779	0.55117	1	0.193379	0.682668	1	-0.0843999	0.83702	1		ENSG00000024526	0.132861	0.763652	1	0.201809	0.649312	1	0.0689482	0.851788	1		ENSG00000024526	-0.179303	0.614132	1	-0.108443	0.769672	1	0.0708602	0.843793	1		ENSG00000024526	0.33845	0.437719	1	0.592111	0.169258	1	0.253661	0.541579	1
ENSG00000024862	0.482053	0.307607	1	0.172796	0.72812	1	-0.309257	0.457869	1		ENSG00000024862	-0.264404	0.526971	1	-0.28449	0.504336	1	-0.0200859	0.958054	1		ENSG00000024862	0.0961463	0.778718	1	0.0146092	0.968079	1	-0.0815371	0.809618	1		ENSG00000024862	0.158137	0.682312	1	-0.20875	0.62415	1	-0.366888	0.385466	1
ENSG00000025039	1.0237	0.0181928	0.452558	0.178271	0.719895	1	-0.845427	0.0260634	0.556959		ENSG00000025039	1.10419	0.0063955	0.355197	0.168117	0.723758	1	-0.936072	0.005329	0.362205		ENSG00000025039	1.87736	2.31858e-06	0.000479348	0.0181615	0.97445	1	-1.8592	2.15551e-06	0.000776147		ENSG00000025039	1.37528	0.000843363	0.073618	0.243125	0.638319	1	-1.13216	0.0069834	0.519522
ENSG00000025156	1.14451	0.00376767	0.147729	0.0791869	0.866111	1	-1.06533	0.00246124	0.106348		ENSG00000025156	0.678913	0.0657904	1	0.174271	0.667188	1	-0.50464	0.100655	1		ENSG00000025156	-0.055432	0.839222	1	-0.0475958	0.868242	1	0.00783621	0.97717	1		ENSG00000025156	0.297602	0.333797	1	0.197301	0.542304	1	-0.100301	0.749472	1
ENSG00000025293	-0.10445	0.745849	1	-0.165192	0.61222	1	-0.0607416	0.840998	1		ENSG00000025293	0.122797	0.69747	1	0.00746999	0.981755	1	-0.115327	0.672592	1		ENSG00000025293	0.0991201	0.719686	1	-0.126498	0.674309	1	-0.225618	0.420537	1		ENSG00000025293	0.100151	0.765946	1	-0.0128567	0.971096	1	-0.113008	0.75067	1
ENSG00000025423	-1.33895	0.190907	1	-0.465782	0.60524	1	0.873167	0.390302	1		ENSG00000025423	0.00349406	0.998045	1	0.548051	0.685531	1	0.544557	0.633594	1		ENSG00000025423	-0.125765	0.92642	1	0.501446	0.704756	1	0.627211	0.619054	1		ENSG00000025423	-0.240937	0.863098	1	0.0186643	0.989356	1	0.259601	0.859512	1
ENSG00000025434	0.282548	0.680794	1	-0.274967	0.713829	1	-0.557516	0.393967	1		ENSG00000025434	0.369208	0.614981	1	0.258618	0.732804	1	-0.11059	0.855115	1		ENSG00000025434	0.669859	0.289053	1	0.145927	0.839834	1	-0.523932	0.390862	1		ENSG00000025434	0.571854	0.416718	1	-0.0757034	0.925602	1	-0.647557	0.39071	1
ENSG00000025708	-0.294185	0.844955	1	-0.234688	0.875441	1	0.0594967	0.966435	1		ENSG00000025708	-0.495522	0.71848	1	-0.000743862	0.999548	1	0.494778	0.680384	1		ENSG00000025708	-0.16627	0.891507	1	-0.0626074	0.960575	1	0.103662	0.932306	1		ENSG00000025708	-0.309638	0.765375	1	-0.376057	0.729044	1	-0.0664193	0.954179	1
ENSG00000025770	-0.0646419	0.846387	1	0.1732	0.590061	1	0.237842	0.421149	1		ENSG00000025770	-0.198962	0.585168	1	-0.163991	0.656165	1	0.0349756	0.914537	1		ENSG00000025770	-0.497329	0.0860192	1	-0.187337	0.518594	1	0.309992	0.296837	1		ENSG00000025770	-0.271479	0.379029	1	-0.102142	0.741765	1	0.169337	0.608531	1
ENSG00000025772	0.135467	0.620134	1	0.0381218	0.890938	1	-0.0973451	0.693944	1		ENSG00000025772	0.150461	0.582844	1	0.067254	0.811328	1	-0.0832066	0.72253	1		ENSG00000025772	-0.0290376	0.911661	1	0.285348	0.274935	1	0.314385	0.207369	1		ENSG00000025772	0.0956189	0.700864	1	0.177073	0.484931	1	0.0814546	0.748783	1
ENSG00000025796	0.062906	0.867782	1	0.327173	0.366826	1	0.264267	0.417175	1		ENSG00000025796	-0.278804	0.435019	1	0.0844152	0.805472	1	0.363218	0.235492	1		ENSG00000025796	-0.276242	0.341872	1	0.0472746	0.870518	1	0.323517	0.257962	1		ENSG00000025796	-0.256611	0.424741	1	0.113935	0.714581	1	0.370546	0.26387	1
ENSG00000025800	-0.10173	0.730863	1	0.0995991	0.728219	1	0.201329	0.448242	1		ENSG00000025800	-0.159917	0.579449	1	-0.0832222	0.773871	1	0.0766949	0.762952	1		ENSG00000025800	0.0898917	0.738404	1	0.147382	0.598541	1	0.0574905	0.825359	1		ENSG00000025800	0.365978	0.237038	1	0.19593	0.552033	1	-0.170048	0.590406	1
ENSG00000026025	1.63212	3.24119e-11	1.30886e-08	0.445992	0.134692	1	-1.18613	7.75712e-09	2.12138e-06		ENSG00000026025	1.26887	2.72856e-06	0.0007415	0.423798	0.162417	1	-0.845076	0.000106232	0.0196162		ENSG00000026025	0.53863	0.288194	1	0.921725	0.0694394	1	0.383095	0.438976	1		ENSG00000026025	-0.980402	0.000992107	0.0837107	-0.298355	0.305455	1	0.682045	0.023559	1
ENSG00000026036	-0.0564351	0.973028	1	-0.41873	0.80548	1	-0.362295	0.816852	1		ENSG00000026036	0.088731	0.959318	1	0.0984021	0.955536	1	0.0096711	0.994819	1		ENSG00000026036	0.0261021	0.986164	1	-0.172464	0.914958	1	-0.198566	0.896114	1		ENSG00000026036	0.485696	0.754	1	0.408544	0.799533	1	-0.077152	0.961016	1
ENSG00000026103	-3.12968	0.0209221	0.490375	-2.85901	0.0294461	1	0.270666	0.863795	1		ENSG00000026103	-2.50657	0.0151602	0.635977	-1.69845	0.0700017	1	0.808115	0.50023	1		ENSG00000026103	-1.73274	0.041659	0.790087	-1.27441	0.129892	1	0.458329	0.658707	1		ENSG00000026103	-1.06465	0.242566	1	-1.69943	0.105165	1	-0.634776	0.608581	1
ENSG00000026297	-0.253619	0.770197	1	-0.595995	0.514906	1	-0.342376	0.695047	1		ENSG00000026297	-0.0757693	0.937279	1	-0.29181	0.772471	1	-0.216041	0.80516	1		ENSG00000026297	0.10286	0.896228	1	-0.136778	0.873971	1	-0.239638	0.764617	1		ENSG00000026297	0.681487	0.418957	1	0.201645	0.830308	1	-0.479842	0.578415	1
ENSG00000026508	-0.321729	0.778118	1	0.00752872	0.994499	1	0.329257	0.752524	1		ENSG00000026508	-1.84635	0.107376	1	-1.17148	0.27077	1	0.674868	0.5784	1		ENSG00000026508	1.1163	0.464792	1	2.5878	0.0532484	1	1.4715	0.164068	1		ENSG00000026508	-1.32068	0.293512	1	0.506	0.607788	1	1.82667	0.135296	1
ENSG00000026559	0.747698	0.31143	1	0.439564	0.570867	1	-0.308135	0.620237	1		ENSG00000026559	-0.24872	0.673095	1	0.18486	0.741404	1	0.43358	0.382674	1		ENSG00000026559	1.16845	0.132243	1	1.12709	0.16751	1	-0.0413569	0.947977	1		ENSG00000026559	0.469063	0.540793	1	-0.215222	0.808404	1	-0.684285	0.415487	1
ENSG00000026652	0.244748	0.64525	1	0.230053	0.666346	1	-0.0146953	0.974807	1		ENSG00000026652	0.0447131	0.928545	1	0.264472	0.588826	1	0.219759	0.594209	1		ENSG00000026652	-0.185607	0.595119	1	-0.0187959	0.958109	1	0.166811	0.631297	1		ENSG00000026652	-0.339278	0.331336	1	-0.0479992	0.888837	1	0.291279	0.431738	1
ENSG00000026751	-0.0267351	0.968837	1	0.166776	0.874257	1	0.193512	0.828993	1		ENSG00000026751	-0.0233578	0.976393	1	-0.0803426	0.874019	1	-0.0569848	0.884305	1		ENSG00000026751	-0.0808483	0.857302	1	0.0157313	0.984752	1	0.0965795	0.843049	1		ENSG00000026751	-0.0765521	0.945089	1	-0.209263	0.826513	1	-0.132711	0.876641	1
ENSG00000026950	-1.35367	0.191217	1	-0.405065	0.653312	1	0.948603	0.351862	1		ENSG00000026950	-1.01136	0.389048	1	-0.45874	0.678668	1	0.552622	0.617855	1		ENSG00000026950	-0.388163	0.644538	1	-0.296631	0.73468	1	0.0915313	0.91686	1		ENSG00000026950	-0.395353	0.644088	1	-0.198865	0.816658	1	0.196488	0.832531	1
ENSG00000027001	0.0324778	0.952779	1	-0.0775177	0.889678	1	-0.109995	0.82817	1		ENSG00000027001	0.27478	0.603219	1	0.014126	0.979832	1	-0.260654	0.566933	1		ENSG00000027001	0.851427	0.116646	1	0.311689	0.616185	1	-0.539737	0.289181	1		ENSG00000027001	0.433746	0.419331	1	-0.22963	0.712111	1	-0.663377	0.261269	1
ENSG00000027075	-1.17778	0.347148	1	0.393257	0.696594	1	1.57104	0.151576	1		ENSG00000027075	-1.32565	0.441124	1	-0.22384	0.887855	1	1.10181	0.480499	1		ENSG00000027075	1.70333	0.297703	1	0.703788	0.68493	1	-0.999537	0.508357	1		ENSG00000027075	0.794809	0.615288	1	0.438019	0.791945	1	-0.35679	0.825678	1
ENSG00000027644	0.232534	0.863039	1	-0.0886227	0.926674	1	-0.321156	0.774801	1		ENSG00000027644	1.1311	0.538517	1	0.0137346	0.987649	1	-1.11737	0.467993	1		ENSG00000027644	1.41188	0.398724	1	0.398079	0.810035	1	-1.0138	0.532132	1		ENSG00000027644	0.40378	0.802582	1	-0.383745	0.802129	1	-0.787526	0.636151	1
ENSG00000027697	0.307951	0.524953	1	0.407384	0.393428	1	0.0994326	0.808867	1		ENSG00000027697	0.31029	0.549045	1	0.0799859	0.883272	1	-0.230304	0.601242	1		ENSG00000027697	0.257144	0.559893	1	0.0541588	0.910127	1	-0.202985	0.639357	1		ENSG00000027697	0.0664585	0.891783	1	0.331666	0.491456	1	0.265207	0.585572	1
ENSG00000027847	0.233162	0.741336	1	0.0932418	0.897356	1	-0.139921	0.825066	1		ENSG00000027847	0.224249	0.759791	1	0.270272	0.714691	1	0.0460234	0.939381	1		ENSG00000027847	-0.0212908	0.970523	1	0.207967	0.721721	1	0.229258	0.677394	1		ENSG00000027847	-0.0817886	0.884679	1	-0.129841	0.825296	1	-0.0480522	0.93695	1
ENSG00000027869	-1.06254	0.248712	1	-0.574091	0.503019	1	0.488444	0.599217	1		ENSG00000027869	-0.635354	0.598783	1	0.0210035	0.985069	1	0.656358	0.533314	1		ENSG00000027869	0.580321	0.621192	1	0.17641	0.892244	1	-0.403911	0.721461	1		ENSG00000027869	0.00386989	0.997719	1	0.0815125	0.953093	1	0.0776426	0.956153	1
ENSG00000028116	-0.588749	0.419617	1	-0.189581	0.782446	1	0.399167	0.563301	1		ENSG00000028116	-1.15544	0.0925904	1	-0.429898	0.492218	1	0.72554	0.264923	1		ENSG00000028116	-1.05286	0.0658707	0.987238	-0.394194	0.468163	1	0.658664	0.278987	1		ENSG00000028116	-0.83935	0.21221	1	-0.571249	0.391351	1	0.268101	0.729858	1
ENSG00000028137	-0.489242	0.722675	1	0.175293	0.890306	1	0.664535	0.591003	1		ENSG00000028137	0.667979	0.621957	1	0.635013	0.645264	1	-0.0329665	0.975087	1		ENSG00000028137	2.22164	0.132716	1	1.2299	0.463432	1	-0.991739	0.421013	1		ENSG00000028137	0.2478	0.851112	1	1.25177	0.290335	1	1.00397	0.390257	1
ENSG00000028203	0.0960691	0.817995	1	-0.0201348	0.962293	1	-0.116204	0.760859	1		ENSG00000028203	0.202231	0.643343	1	-0.0113212	0.9803	1	-0.213552	0.57225	1		ENSG00000028203	-0.121989	0.707926	1	-0.225234	0.518919	1	-0.103245	0.758752	1		ENSG00000028203	0.0030152	0.993016	1	-0.0468379	0.896306	1	-0.0498531	0.891682	1
ENSG00000028277	-0.335232	0.744318	1	-0.0903548	0.927529	1	0.244877	0.797483	1		ENSG00000028277	-0.813254	0.465788	1	-0.0672079	0.947513	1	0.746046	0.450544	1		ENSG00000028277	0.171769	0.88351	1	0.160881	0.896321	1	-0.0108879	0.992342	1		ENSG00000028277	-1.38687	0.244034	1	-0.803771	0.477535	1	0.583096	0.674198	1
ENSG00000028310	0.394694	0.346534	1	0.198296	0.647207	1	-0.196398	0.593907	1		ENSG00000028310	-0.116131	0.771245	1	-0.200976	0.62504	1	-0.0848454	0.813164	1		ENSG00000028310	-0.0928046	0.777932	1	0.094607	0.778121	1	0.187412	0.55926	1		ENSG00000028310	-0.210185	0.564037	1	-0.0620723	0.865804	1	0.148113	0.70248	1
ENSG00000028528	0.677035	0.165613	1	0.107176	0.841367	1	-0.569859	0.189791	1		ENSG00000028528	0.652337	0.173458	1	0.11902	0.821768	1	-0.533317	0.185969	1		ENSG00000028528	0.233493	0.496095	1	0.0997087	0.786971	1	-0.133784	0.688903	1		ENSG00000028528	0.275786	0.441885	1	0.100908	0.791732	1	-0.174879	0.638305	1
ENSG00000028839	0.199253	0.743392	1	0.251122	0.677819	1	0.0518694	0.922224	1		ENSG00000028839	-0.198045	0.759796	1	0.133421	0.831083	1	0.331466	0.546895	1		ENSG00000028839	-0.284068	0.584614	1	-0.0537969	0.91874	1	0.230272	0.658118	1		ENSG00000028839	-0.019355	0.974089	1	-0.00245833	0.996808	1	0.0168966	0.978545	1
ENSG00000029153	-0.820207	0.225641	1	-0.0833791	0.890171	1	0.736828	0.243178	1		ENSG00000029153	-0.669472	0.379174	1	-0.274515	0.706669	1	0.394957	0.571188	1		ENSG00000029153	-0.0480181	0.947553	1	0.00492169	0.994848	1	0.05294	0.94166	1		ENSG00000029153	-0.496543	0.549087	1	0.119806	0.877	1	0.616349	0.470409	1
ENSG00000029363	0.271711	0.305112	1	0.258397	0.331083	1	-0.0133136	0.953957	1		ENSG00000029363	-0.29962	0.263158	1	-0.238329	0.376601	1	0.0612909	0.80085	1		ENSG00000029363	-0.0724972	0.819804	1	-0.0240353	0.941277	1	0.048462	0.878328	1		ENSG00000029363	-0.066668	0.779902	1	0.0625699	0.795092	1	0.12924	0.602273	1
ENSG00000029364	-0.0836879	0.865952	1	0.0953034	0.8434	1	0.178991	0.687784	1		ENSG00000029364	0.114984	0.819758	1	0.113739	0.824367	1	-0.00124455	0.99768	1		ENSG00000029364	0.245148	0.552684	1	0.18496	0.673153	1	-0.0601875	0.879259	1		ENSG00000029364	0.12186	0.765127	1	0.0617777	0.884727	1	-0.0600819	0.887752	1
ENSG00000029534	-3.19327	0.00720685	0.239723	-1.45284	0.116767	1	1.74043	0.200083	1		ENSG00000029534	-3.48434	0.00071872	0.0728995	-1.89964	0.0230542	1	1.5847	0.204188	1		ENSG00000029534	-0.776835	0.61276	1	-1.19784	0.477164	1	-0.421007	0.798108	1		ENSG00000029534	-2.08284	0.156879	1	-1.70694	0.243871	1	0.375903	0.825707	1
ENSG00000029559	-0.527697	0.632017	1	-0.527697	0.632736	1	0	1	1		ENSG00000029559	-0.358962	0.717604	1	-0.358962	0.724719	1	0	1	1		ENSG00000029559	0	1	1	0	1	1	0	1	1		ENSG00000029559	0.369158	0.686813	1	0	1	1	-0.369158	0.708514	1
ENSG00000029639	-0.305865	0.484501	1	0.0309638	0.940528	1	0.336828	0.397677	1		ENSG00000029639	0.112298	0.803982	1	0.0499057	0.914336	1	-0.0623925	0.872273	1		ENSG00000029639	0.101966	0.793387	1	0.0920049	0.822576	1	-0.00996078	0.979078	1		ENSG00000029639	0.367679	0.416089	1	0.256683	0.589803	1	-0.110997	0.808023	1
ENSG00000029725	0.3927	0.115204	1	0.233996	0.360906	1	-0.158704	0.466126	1		ENSG00000029725	0.588604	0.0255718	0.868509	0.0536017	0.853327	1	-0.535003	0.0173793	0.731202		ENSG00000029725	0.378328	0.121629	1	-0.0566829	0.832239	1	-0.435011	0.0758402	1		ENSG00000029725	0.220227	0.337579	1	0.209502	0.376766	1	-0.0107251	0.963338	1
ENSG00000029993	0.559456	0.00667937	0.225476	0.900007	9.50966e-06	0.00775289	0.340551	0.0717425	0.996119		ENSG00000029993	0.648058	0.0138103	0.594578	0.782499	0.00300586	0.811751	0.134441	0.540449	1		ENSG00000029993	0.76386	0.0104612	0.35668	0.710023	0.0191141	1	-0.0538372	0.851012	1		ENSG00000029993	1.0195	8.83509e-06	0.00188656	1.07417	3.55028e-06	0.00464861	0.054668	0.798049	1
ENSG00000030066	0.353372	0.251875	1	0.299976	0.335514	1	-0.0533959	0.841072	1		ENSG00000030066	-0.112159	0.73446	1	-0.0926561	0.782028	1	0.0195026	0.946685	1		ENSG00000030066	-0.283539	0.305507	1	-0.116642	0.680758	1	0.166897	0.55125	1		ENSG00000030066	0.0119011	0.969821	1	0.0868032	0.786829	1	0.0749021	0.818601	1
ENSG00000030110	-0.595884	0.210899	1	-0.214841	0.632081	1	0.381043	0.400595	1		ENSG00000030110	-0.174168	0.731427	1	-0.188745	0.714931	1	-0.0145767	0.974464	1		ENSG00000030110	0.245382	0.592915	1	-0.0528521	0.917037	1	-0.298234	0.516194	1		ENSG00000030110	0.334021	0.514482	1	0.0274705	0.960758	1	-0.306551	0.569288	1
ENSG00000030304	1.31188	0.450192	1	0.161261	0.897561	1	-1.15062	0.463808	1		ENSG00000030304	0.576886	0.761845	1	0.600106	0.756065	1	0.0232198	0.9887	1		ENSG00000030304	-0.997145	0.448892	1	-1.03483	0.461177	1	-0.0376853	0.979763	1		ENSG00000030304	1.36902	0.388457	1	-0.174413	0.911286	1	-1.54344	0.36682	1
ENSG00000030419	-0.425098	0.748602	1	-0.370306	0.778943	1	0.0547912	0.965774	1		ENSG00000030419	-0.393796	0.737235	1	0.00105397	0.999256	1	0.39485	0.699565	1		ENSG00000030419	-1.47861	0.0576557	0.926836	-0.618085	0.390199	1	0.860527	0.315493	1		ENSG00000030419	-0.778752	0.359872	1	0.0151209	0.984371	1	0.793872	0.372327	1
ENSG00000030582	0.321409	0.172154	1	0.0454109	0.853792	1	-0.275998	0.194511	1		ENSG00000030582	0.0140564	0.960725	1	0.166015	0.558766	1	0.151959	0.53793	1		ENSG00000030582	0.76912	0.00223414	0.131162	-0.0459845	0.871819	1	-0.815104	0.00121859	0.120215		ENSG00000030582	0.803929	0.00030381	0.0333181	-0.125892	0.637159	1	-0.92982	0.000104702	0.0232002
ENSG00000031003	1.04996	0.0262037	0.568392	0.219605	0.684279	1	-0.830357	0.0433309	0.762897		ENSG00000031003	0.251563	0.553625	1	-0.2895	0.537273	1	-0.541063	0.160587	1		ENSG00000031003	0.16414	0.610489	1	-0.101545	0.774619	1	-0.265684	0.414173	1		ENSG00000031003	0.133191	0.680287	1	-0.142586	0.684446	1	-0.275777	0.430206	1
ENSG00000031081	-0.0434076	0.954653	1	0.377549	0.598101	1	0.420957	0.520256	1		ENSG00000031081	1.53677	0.13301	1	0.38843	0.749942	1	-1.14834	0.158795	1		ENSG00000031081	0.80501	0.315241	1	0.222325	0.809252	1	-0.582685	0.446266	1		ENSG00000031081	0.422989	0.558347	1	-0.0427291	0.957786	1	-0.465718	0.544927	1
ENSG00000031691	0.231747	0.613193	1	0.10225	0.827287	1	-0.129497	0.75216	1		ENSG00000031691	-0.256012	0.574999	1	0.0216802	0.961079	1	0.277692	0.482698	1		ENSG00000031691	-0.273691	0.479506	1	-0.176504	0.660259	1	0.0971872	0.806207	1		ENSG00000031691	-0.372251	0.422472	1	0.241242	0.57597	1	0.613493	0.189966	1
ENSG00000031698	-0.611959	0.0059024	0.206174	0.093482	0.645276	1	0.705441	0.00058325	0.0340409		ENSG00000031698	-0.356916	0.154736	1	0.0377755	0.877591	1	0.394692	0.0743577	1		ENSG00000031698	0.232554	0.41854	1	0.403811	0.163108	1	0.171257	0.535638	1		ENSG00000031698	-0.66441	0.00288336	0.183075	-0.155761	0.46908	1	0.508648	0.029495	1
ENSG00000031823	0.409363	0.254173	1	0.127101	0.735497	1	-0.282263	0.376525	1		ENSG00000031823	0.371511	0.307399	1	0.0903085	0.815074	1	-0.281202	0.362662	1		ENSG00000031823	0.0391226	0.894099	1	0.0389026	0.899926	1	-0.000219937	0.999394	1		ENSG00000031823	0.104508	0.737919	1	-0.0689586	0.835927	1	-0.173466	0.60289	1
ENSG00000032219	0.458716	0.412074	1	0.0891616	0.880619	1	-0.369554	0.46012	1		ENSG00000032219	-0.0426563	0.932673	1	-0.0440546	0.931562	1	-0.0013984	0.997471	1		ENSG00000032219	0.171403	0.646046	1	-0.1342	0.745489	1	-0.305603	0.420049	1		ENSG00000032219	0.00972529	0.981396	1	0.197039	0.63675	1	0.187313	0.659255	1
ENSG00000032389	0.251907	0.727266	1	0.0955834	0.897351	1	-0.156324	0.809063	1		ENSG00000032389	0.00698345	0.991758	1	-0.159061	0.821305	1	-0.166044	0.782601	1		ENSG00000032389	-0.187217	0.751677	1	-0.0462039	0.939545	1	0.141013	0.811605	1		ENSG00000032389	-0.0926931	0.878655	1	-0.0452459	0.942097	1	0.0474473	0.941317	1
ENSG00000032444	-0.441363	0.27652	1	0.155428	0.67351	1	0.596791	0.0991287	1		ENSG00000032444	0.240682	0.627643	1	0.28832	0.564151	1	0.0476385	0.906981	1		ENSG00000032444	0.442903	0.27383	1	0.213175	0.62945	1	-0.229728	0.552139	1		ENSG00000032444	0.653194	0.169766	1	0.202549	0.702915	1	-0.450645	0.353905	1
ENSG00000032742	0.486775	0.642491	1	-0.221593	0.848423	1	-0.708368	0.471996	1		ENSG00000032742	-0.64015	0.461293	1	-0.301761	0.719573	1	0.338389	0.671823	1		ENSG00000032742	-0.828602	0.175212	1	-0.231611	0.692508	1	0.596991	0.344384	1		ENSG00000032742	-0.819481	0.189386	1	-0.19275	0.740037	1	0.626731	0.354293	1
ENSG00000033011	-0.120818	0.878107	1	0.100712	0.894913	1	0.221529	0.754296	1		ENSG00000033011	-0.182618	0.826728	1	-0.00981951	0.990516	1	0.172799	0.811875	1		ENSG00000033011	0.668882	0.403236	1	0.629465	0.455847	1	-0.0394177	0.955889	1		ENSG00000033011	0.187171	0.813074	1	-0.23445	0.789363	1	-0.421621	0.62729	1
ENSG00000033030	-0.559522	0.360733	1	-0.0550404	0.922541	1	0.504482	0.37347	1		ENSG00000033030	-0.299999	0.623871	1	-0.215162	0.725898	1	0.0848372	0.877923	1		ENSG00000033030	-0.251693	0.629831	1	-0.0715844	0.893422	1	0.180109	0.731337	1		ENSG00000033030	-0.367254	0.51432	1	-0.15171	0.787078	1	0.215544	0.722887	1
ENSG00000033050	0.338005	0.566411	1	0.35351	0.548265	1	0.0155049	0.975508	1		ENSG00000033050	-0.104746	0.864029	1	-0.207394	0.742519	1	-0.102648	0.851937	1		ENSG00000033050	0.127361	0.816205	1	0.399635	0.468068	1	0.272274	0.590999	1		ENSG00000033050	0.191837	0.726762	1	-0.0363537	0.950892	1	-0.228191	0.695493	1
ENSG00000033100	0.225085	0.645142	1	0.0393692	0.937753	1	-0.185716	0.674322	1		ENSG00000033100	0.0202171	0.965398	1	-0.078607	0.870101	1	-0.0988241	0.809187	1		ENSG00000033100	0.363722	0.352975	1	0.273036	0.51334	1	-0.0906854	0.806326	1		ENSG00000033100	0.354295	0.330486	1	-0.243494	0.56016	1	-0.597788	0.136314	1
ENSG00000033122	0.602085	0.72988	1	-0.236153	0.889331	1	-0.838238	0.596469	1		ENSG00000033122	1.08947	0.571097	1	0.199117	0.917352	1	-0.890356	0.579876	1		ENSG00000033122	0.870139	0.589586	1	-0.10931	0.949812	1	-0.979448	0.543525	1		ENSG00000033122	1.2176	0.400582	1	0.060226	0.970901	1	-1.15738	0.449568	1
ENSG00000033170	0.908362	0.0544273	0.875543	0.180681	0.733762	1	-0.727682	0.0789466	1		ENSG00000033170	-0.74739	0.0579098	1	-0.31268	0.403753	1	0.43471	0.232877	1		ENSG00000033170	-1.31325	2.74176e-06	0.000545938	-0.330044	0.194349	1	0.983206	0.000825228	0.091195		ENSG00000033170	-1.05469	0.00122603	0.0977407	-0.227554	0.436402	1	0.827133	0.0200293	0.936632
ENSG00000033178	-0.299038	0.533141	1	0.0034806	0.993933	1	0.302518	0.490541	1		ENSG00000033178	-0.488607	0.339595	1	-0.0736046	0.880028	1	0.415002	0.358696	1		ENSG00000033178	-0.661194	0.104995	1	-0.147016	0.709867	1	0.514178	0.215786	1		ENSG00000033178	-0.700186	0.119465	1	-0.146323	0.729308	1	0.553863	0.252595	1
ENSG00000033327	-0.722571	0.242929	1	-0.374737	0.522917	1	0.347834	0.565534	1		ENSG00000033327	-1.10859	0.0331435	1	-0.297142	0.524513	1	0.811444	0.0923523	1		ENSG00000033327	-1.41039	0.00050588	0.0452558	-0.105582	0.759593	1	1.30481	0.00147192	0.13632		ENSG00000033327	-1.28037	0.0027653	0.179949	-0.333812	0.374727	1	0.946558	0.0459549	1
ENSG00000033627	-0.107047	0.851465	1	0.104412	0.850394	1	0.211459	0.680188	1		ENSG00000033627	0.10878	0.837194	1	0.0146612	0.978557	1	-0.0941186	0.836785	1		ENSG00000033627	0.332088	0.447296	1	-0.10588	0.830419	1	-0.437967	0.321146	1		ENSG00000033627	-0.0656791	0.880181	1	-0.218925	0.636335	1	-0.153246	0.74794	1
ENSG00000033800	0.395586	0.47299	1	0.00879097	0.988048	1	-0.386795	0.439365	1		ENSG00000033800	0.207691	0.696695	1	0.0704451	0.898559	1	-0.137246	0.762837	1		ENSG00000033800	-0.1002	0.79843	1	-0.196503	0.640026	1	-0.0963035	0.811105	1		ENSG00000033800	0.0948039	0.822876	1	0.276593	0.51418	1	0.181789	0.669343	1
ENSG00000033867	-0.0554002	0.849628	1	-0.0112761	0.969038	1	0.0441241	0.868858	1		ENSG00000033867	-0.615917	0.0640203	1	-0.272839	0.394508	1	0.343076	0.26041	1		ENSG00000033867	-0.537203	0.0713881	1	0.307263	0.261139	1	0.844466	0.0026136	0.202023		ENSG00000033867	-0.542629	0.109834	1	0.0793444	0.80104	1	0.621974	0.0769233	1
ENSG00000034053	-0.389938	0.545211	1	-0.37248	0.562827	1	0.0174581	0.977825	1		ENSG00000034053	-0.828376	0.216617	1	0.222532	0.701388	1	1.05091	0.0634276	1		ENSG00000034053	-2.11613	1.11563e-05	0.00192053	0.064663	0.8555	1	2.18079	4.02863e-06	0.00132518		ENSG00000034053	-1.98411	4.37025e-05	0.00684182	0.141592	0.683929	1	2.1257	1.66181e-05	0.00556628
ENSG00000034152	0.293532	0.492288	1	0.376012	0.373331	1	0.0824797	0.821056	1		ENSG00000034152	0.373897	0.470706	1	0.317877	0.549139	1	-0.05602	0.894635	1		ENSG00000034152	1.02242	0.0474249	0.842245	0.912584	0.0968044	1	-0.109834	0.800764	1		ENSG00000034152	1.2583	0.0118091	0.477772	0.614658	0.285508	1	-0.643642	0.177411	1
ENSG00000034239	0.675322	0.680692	1	-0.114491	0.916659	1	-0.789813	0.575941	1		ENSG00000034239	0.170078	0.927903	1	0.131685	0.94474	1	-0.038393	0.98122	1		ENSG00000034239	0.986042	0.554838	1	0.575304	0.739826	1	-0.410738	0.79758	1		ENSG00000034239	0.561029	0.699276	1	-0.500875	0.762138	1	-1.0619	0.512781	1
ENSG00000034510	0.20979	0.295788	1	-0.157439	0.436265	1	-0.36723	0.0657584	0.95988		ENSG00000034510	-0.0800322	0.811461	1	-0.0539545	0.872402	1	0.0260777	0.930839	1		ENSG00000034510	-0.190924	0.642448	1	0.410811	0.317999	1	0.601736	0.143898	1		ENSG00000034510	-0.601647	0.0283597	0.789559	-0.0204713	0.940167	1	0.581175	0.0344504	1
ENSG00000034533	0.319579	0.708442	1	0.181647	0.835293	1	-0.137932	0.854953	1		ENSG00000034533	0.139516	0.855467	1	-0.280736	0.734701	1	-0.420252	0.545032	1		ENSG00000034533	0.318457	0.618587	1	-0.0874841	0.903096	1	-0.405941	0.528396	1		ENSG00000034533	0.767317	0.292235	1	0.146857	0.860195	1	-0.620459	0.409826	1
ENSG00000034677	0.270284	0.706454	1	0.293232	0.682146	1	0.0229493	0.970564	1		ENSG00000034677	-0.155915	0.817385	1	-0.0935581	0.890493	1	0.062357	0.916644	1		ENSG00000034677	0.124523	0.811805	1	-0.0570774	0.919844	1	-0.181601	0.728838	1		ENSG00000034677	0.181503	0.750113	1	0.239097	0.681756	1	0.0575935	0.920519	1
ENSG00000034693	0.150481	0.816602	1	0.153755	0.812828	1	0.00327484	0.995464	1		ENSG00000034693	0.173148	0.791492	1	0.00825283	0.990344	1	-0.164895	0.770535	1		ENSG00000034693	-0.0293474	0.957973	1	0.152377	0.788815	1	0.181724	0.735446	1		ENSG00000034693	0.147308	0.790539	1	0.0122499	0.983346	1	-0.135058	0.817077	1
ENSG00000034713	0.0267999	0.945158	1	-0.110027	0.782633	1	-0.136827	0.70552	1		ENSG00000034713	0.118784	0.780453	1	-0.0440562	0.920944	1	-0.16284	0.661146	1		ENSG00000034713	0.089594	0.787399	1	0.112872	0.745805	1	0.0232784	0.942529	1		ENSG00000034713	0.164594	0.631967	1	0.108448	0.762404	1	-0.056146	0.874604	1
ENSG00000034971	0	1	1	0.203626	0.794971	1	0.203626	0.767608	1		ENSG00000034971	0	1	1	0	1	1	0	1	1		ENSG00000034971	0	1	1	0.178745	0.802507	1	0.178745	0.784635	1		ENSG00000034971	0.0997551	0.841658	1	0	1	1	-0.0997551	0.853041	1
ENSG00000035115	-2.84697	0.0182708	0.453454	-0.153813	0.850339	1	2.69315	0.0199897	0.472503		ENSG00000035115	-2.36784	0.0818087	1	-0.102699	0.919791	1	2.26514	0.0681035	1		ENSG00000035115	-1.72429	0.170737	1	0.124575	0.902989	1	1.84886	0.132485	1		ENSG00000035115	-1.83988	0.116773	1	0.103205	0.908228	1	1.94309	0.106433	1
ENSG00000035141	-0.142534	0.565933	1	0.219352	0.349696	1	0.361886	0.0979823	1		ENSG00000035141	-0.192101	0.490176	1	-0.113144	0.685496	1	0.078957	0.749037	1		ENSG00000035141	-0.288726	0.262656	1	0.00671923	0.979178	1	0.295445	0.247745	1		ENSG00000035141	-0.0439088	0.870348	1	0.212165	0.424815	1	0.256074	0.348418	1
ENSG00000035403	-1.10898	9.97933e-09	2.51908e-06	-0.263682	0.137013	1	0.845301	8.25384e-06	0.00103674		ENSG00000035403	-1.4451	4.81982e-06	0.00118329	-0.590231	0.055589	1	0.854873	0.003638	0.27578		ENSG00000035403	-0.200047	0.530978	1	0.222685	0.483224	1	0.422732	0.178283	1		ENSG00000035403	-0.530385	0.0187898	0.633544	-0.205801	0.35522	1	0.324583	0.17319	1
ENSG00000035499	0.00850636	0.979832	1	0.118452	0.720445	1	0.109946	0.714709	1		ENSG00000035499	-0.338689	0.311488	1	-0.105663	0.747245	1	0.233026	0.432338	1		ENSG00000035499	-0.992413	0.00070113	0.0578151	-0.201355	0.458627	1	0.791058	0.00860591	0.447476		ENSG00000035499	-0.561483	0.106242	1	0.229536	0.463329	1	0.791019	0.0241333	1
ENSG00000035664	0.263889	0.865531	1	0.265998	0.864608	1	0.00210932	0.998776	1		ENSG00000035664	-0.299424	0.843219	1	-0.0587385	0.968705	1	0.240686	0.856278	1		ENSG00000035664	-0.724622	0.528996	1	-0.587817	0.622594	1	0.136804	0.91252	1		ENSG00000035664	-0.515363	0.665382	1	0.694304	0.498181	1	1.20967	0.284472	1
ENSG00000035681	-0.0802754	0.887065	1	-0.334582	0.570163	1	-0.254307	0.641377	1		ENSG00000035681	-0.113541	0.848153	1	-0.100658	0.867039	1	0.0128837	0.98037	1		ENSG00000035681	-0.038491	0.936863	1	0.098511	0.843823	1	0.137002	0.772391	1		ENSG00000035681	-0.194969	0.697303	1	-0.126083	0.80567	1	0.0688862	0.898365	1
ENSG00000035687	-0.542777	0.0800086	1	-0.0707841	0.805589	1	0.471993	0.101054	1		ENSG00000035687	-1.00735	0.000987066	0.0937366	-0.488601	0.0884687	1	0.518745	0.0763234	1		ENSG00000035687	-0.602841	0.0362151	0.73328	-0.349601	0.230393	1	0.253241	0.400589	1		ENSG00000035687	-0.0676925	0.840775	1	-0.0289394	0.933368	1	0.038753	0.913514	1
ENSG00000035720	0.26972	0.849654	1	0.633471	0.69351	1	0.363751	0.81126	1		ENSG00000035720	-0.284987	0.872733	1	-0.133911	0.942617	1	0.151075	0.921152	1		ENSG00000035720	0.748194	0.627736	1	0.300965	0.830088	1	-0.447229	0.780649	1		ENSG00000035720	0	1	1	0.166513	0.797746	1	0.166513	0.803399	1
ENSG00000035862	0.810161	0.0848624	1	0.0628808	0.905644	1	-0.74728	0.0759617	1		ENSG00000035862	0.366246	0.421116	1	0.138024	0.77315	1	-0.228222	0.551493	1		ENSG00000035862	0.468607	0.201288	1	0.0623297	0.879886	1	-0.406277	0.258478	1		ENSG00000035862	-0.0603564	0.868488	1	-0.291957	0.457333	1	-0.2316	0.566627	1
ENSG00000035928	-0.121655	0.677866	1	0.185852	0.505305	1	0.307508	0.235264	1		ENSG00000035928	-0.332557	0.254337	1	0.0180735	0.948644	1	0.35063	0.166169	1		ENSG00000035928	-0.42589	0.101565	1	-0.0642264	0.803982	1	0.361664	0.166235	1		ENSG00000035928	-0.27141	0.346815	1	0.211619	0.439947	1	0.483029	0.0986866	1
ENSG00000036054	0.316958	0.529272	1	-0.0961399	0.858375	1	-0.413098	0.375099	1		ENSG00000036054	0.204625	0.678279	1	-0.18174	0.732576	1	-0.386365	0.379702	1		ENSG00000036054	0.354149	0.422283	1	0.0419717	0.931559	1	-0.312177	0.472288	1		ENSG00000036054	0.334012	0.503032	1	0.138185	0.795455	1	-0.195828	0.703399	1
ENSG00000036257	0.0583256	0.876184	1	0.0481118	0.898034	1	-0.0102139	0.975929	1		ENSG00000036257	-0.147336	0.700962	1	-0.0543887	0.887409	1	0.0929468	0.78226	1		ENSG00000036257	-0.225	0.463366	1	0.0101004	0.974072	1	0.2351	0.439024	1		ENSG00000036257	-0.231842	0.503721	1	0.0427382	0.900493	1	0.274581	0.448459	1
ENSG00000036448	-0.057701	0.960345	1	0.0414956	0.974034	1	0.0991967	0.928343	1		ENSG00000036448	-0.219041	0.877622	1	0.128114	0.940916	1	0.347156	0.794605	1		ENSG00000036448	-0.677004	0.64048	1	0.316238	0.855733	1	0.993242	0.513831	1		ENSG00000036448	-1.11669	0.48864	1	-0.148136	0.928219	1	0.968559	0.559911	1
ENSG00000036473	-0.198935	0.781712	1	-0.198935	0.782161	1	0	1	1		ENSG00000036473	0	1	1	0	1	1	0	1	1		ENSG00000036473	0.481882	0.722743	1	0.0235208	0.980914	1	-0.458361	0.73676	1		ENSG00000036473	0	1	1	0.674689	0.57157	1	0.674689	0.582598	1
ENSG00000036530	1.2778	0.413527	1	0.358177	0.831501	1	-0.919627	0.49399	1		ENSG00000036530	-0.349141	0.774291	1	0.194013	0.865927	1	0.543154	0.597927	1		ENSG00000036530	0.692272	0.480599	1	0.176574	0.873802	1	-0.515698	0.585318	1		ENSG00000036530	0.409816	0.635144	1	-0.0255701	0.978698	1	-0.435386	0.634793	1
ENSG00000036549	-0.337618	0.418824	1	-0.0214824	0.956892	1	0.316135	0.40993	1		ENSG00000036549	-0.336445	0.424484	1	-0.139057	0.737646	1	0.197388	0.599331	1		ENSG00000036549	-0.245408	0.447115	1	-0.110927	0.738803	1	0.134481	0.680512	1		ENSG00000036549	-0.115582	0.752348	1	0.0457366	0.901163	1	0.161318	0.673417	1
ENSG00000036565	-0.543389	0.626001	1	-0.543389	0.62673	1	0	1	1		ENSG00000036565	0.170966	0.831623	1	0.0593168	0.903071	1	-0.111649	0.896854	1		ENSG00000036565	0.044975	0.972496	1	-0.0244393	0.985173	1	-0.0694143	0.956622	1		ENSG00000036565	0.295557	0.794109	1	0.338202	0.77739	1	0.0426442	0.97692	1
ENSG00000036672	-0.115637	0.910997	1	0.178552	0.857265	1	0.294189	0.748932	1		ENSG00000036672	-1.06671	0.303444	1	-0.119962	0.89626	1	0.946751	0.30892	1		ENSG00000036672	0.475505	0.668242	1	-0.372132	0.776812	1	-0.847637	0.466905	1		ENSG00000036672	0.290029	0.827544	1	0.429435	0.750327	1	0.139405	0.916344	1
ENSG00000036828	-0.228867	0.877252	1	-0.137732	0.92864	1	0.0911348	0.943812	1		ENSG00000036828	0.239832	0.864292	1	-0.132007	0.837502	1	-0.371838	0.694253	1		ENSG00000036828	0.0747557	0.93056	1	-0.0554141	0.922998	1	-0.13017	0.855119	1		ENSG00000036828	0.171448	0.849109	1	-0.00107549	0.998609	1	-0.172523	0.857214	1
ENSG00000037042	-0.65137	0.132485	1	-0.284659	0.486185	1	0.366712	0.379536	1		ENSG00000037042	-0.318803	0.489456	1	-0.326887	0.486193	1	-0.0080842	0.984818	1		ENSG00000037042	0.0387671	0.920371	1	-0.172229	0.683957	1	-0.210996	0.594638	1		ENSG00000037042	0.0284295	0.947528	1	0.0153312	0.972683	1	-0.0130984	0.976994	1
ENSG00000037241	0.0362947	0.918591	1	-0.3029	0.419983	1	-0.339195	0.320047	1		ENSG00000037241	0.1983	0.639843	1	0.0148731	0.973205	1	-0.183427	0.615553	1		ENSG00000037241	0.411995	0.249896	1	0.104261	0.792446	1	-0.307735	0.377197	1		ENSG00000037241	0.343466	0.349917	1	0.323267	0.396001	1	-0.0201987	0.956084	1
ENSG00000037280	-0.629547	0.452519	1	0.0910778	0.903549	1	0.720624	0.341948	1		ENSG00000037280	-0.246974	0.813996	1	0.281061	0.77624	1	0.528036	0.545208	1		ENSG00000037280	-1.40352	0.140843	1	0.123863	0.876011	1	1.52738	0.0996892	1		ENSG00000037280	-2.3642	0.0155935	0.566202	0.173547	0.794454	1	2.53774	0.010245	0.625247
ENSG00000037474	0.179939	0.534987	1	0.271563	0.34255	1	0.0916233	0.716232	1		ENSG00000037474	0.00166966	0.995825	1	-0.0617892	0.850274	1	-0.063459	0.820371	1		ENSG00000037474	0.153261	0.593894	1	0.208568	0.484951	1	0.0553064	0.840566	1		ENSG00000037474	0.223915	0.475988	1	0.062566	0.851423	1	-0.161349	0.622742	1
ENSG00000037637	0.0774617	0.903846	1	-0.127474	0.847532	1	-0.204936	0.731439	1		ENSG00000037637	-0.0232496	0.96912	1	-0.226142	0.71937	1	-0.202893	0.707697	1		ENSG00000037637	-0.0378881	0.936154	1	-0.103912	0.836552	1	-0.0660241	0.890085	1		ENSG00000037637	-0.0323855	0.949759	1	-0.0950263	0.859652	1	-0.0626408	0.909422	1
ENSG00000037749	0.131745	0.812433	1	-0.0584527	0.91874	1	-0.190198	0.709671	1		ENSG00000037749	-0.0474146	0.927632	1	-0.0752408	0.887651	1	-0.0278261	0.951614	1		ENSG00000037749	-0.1043	0.802104	1	0.100916	0.811632	1	0.205216	0.612767	1		ENSG00000037749	-0.0137773	0.974705	1	0.00325771	0.994198	1	0.017035	0.970311	1
ENSG00000037757	0.628034	0.342417	1	0.20643	0.770412	1	-0.421604	0.466839	1		ENSG00000037757	0.830576	0.229053	1	0.425285	0.568041	1	-0.405291	0.461404	1		ENSG00000037757	0.507441	0.349665	1	0.102052	0.866978	1	-0.405389	0.442919	1		ENSG00000037757	0.427312	0.421492	1	0.299265	0.593879	1	-0.128047	0.810339	1
ENSG00000037897	0.431809	0.487748	1	0.0349919	0.957916	1	-0.396817	0.48014	1		ENSG00000037897	0.144237	0.828439	1	-0.124143	0.860047	1	-0.26838	0.648005	1		ENSG00000037897	0.1747	0.801736	1	0.450693	0.519229	1	0.275993	0.66551	1		ENSG00000037897	-0.00525432	0.994073	1	-0.151872	0.839523	1	-0.146618	0.847971	1
ENSG00000037965	0.0768994	0.949622	1	0.184678	0.888912	1	0.107778	0.93151	1		ENSG00000037965	0	1	1	0	1	1	0	1	1		ENSG00000037965	0.396309	0.690359	1	0	1	1	-0.396309	0.687048	1		ENSG00000037965	0.229529	0.851782	1	-0.00486452	0.996294	1	-0.234394	0.856953	1
ENSG00000038002	-0.229016	0.819409	1	0.0787846	0.934615	1	0.3078	0.734115	1		ENSG00000038002	-0.635006	0.524199	1	-0.0302121	0.97405	1	0.604794	0.490221	1		ENSG00000038002	-0.95497	0.224476	1	-0.182519	0.803732	1	0.77245	0.337019	1		ENSG00000038002	-0.454481	0.609275	1	-0.182458	0.83585	1	0.272023	0.777426	1
ENSG00000038210	-1.24456	0.105457	1	-0.383151	0.569383	1	0.861407	0.254407	1		ENSG00000038210	-0.693209	0.408551	1	0.022499	0.97658	1	0.715708	0.327925	1		ENSG00000038210	-0.277465	0.717947	1	0.147988	0.844828	1	0.425453	0.566995	1		ENSG00000038210	-0.827066	0.314097	1	-0.162623	0.830958	1	0.664444	0.452598	1
ENSG00000038219	0.281848	0.403533	1	0.254323	0.453588	1	-0.0275248	0.925371	1		ENSG00000038219	-0.336799	0.273031	1	-0.0898655	0.764802	1	0.246933	0.363511	1		ENSG00000038219	0.052911	0.847872	1	0.052144	0.856694	1	-0.00076695	0.99778	1		ENSG00000038219	-0.0326483	0.912643	1	0.097361	0.746147	1	0.130009	0.673264	1
ENSG00000038274	-0.682461	0.0822282	1	0.14782	0.667318	1	0.83028	0.0182192	0.441678		ENSG00000038274	0.148936	0.747387	1	-0.0517009	0.915012	1	-0.200637	0.61898	1		ENSG00000038274	-0.0441432	0.906062	1	-0.14281	0.721488	1	-0.0986671	0.795409	1		ENSG00000038274	-0.299687	0.40771	1	-0.0245297	0.945202	1	0.275157	0.471896	1
ENSG00000038295	1.20412	0.478627	1	0.230832	0.894814	1	-0.973287	0.515003	1		ENSG00000038295	0.662325	0.731881	1	-0.101236	0.955384	1	-0.763562	0.642188	1		ENSG00000038295	0.0365156	0.977809	1	0.364435	0.815085	1	0.32792	0.823685	1		ENSG00000038295	-0.272041	0.867034	1	0.0437977	0.978983	1	0.315839	0.853105	1
ENSG00000038358	0.330563	0.361034	1	0.133484	0.721224	1	-0.197079	0.540074	1		ENSG00000038358	0.41538	0.278327	1	0.103714	0.799518	1	-0.311668	0.336446	1		ENSG00000038358	0.418043	0.168684	1	0.131651	0.694245	1	-0.286392	0.330201	1		ENSG00000038358	0.613935	0.058648	1	0.148478	0.683219	1	-0.465458	0.164319	1
ENSG00000038382	0.0655237	0.845328	1	-0.0484636	0.887501	1	-0.113987	0.712017	1		ENSG00000038382	-0.174256	0.56082	1	0.0136565	0.96314	1	0.187913	0.469221	1		ENSG00000038382	0.0227115	0.934933	1	0.329337	0.235371	1	0.306626	0.242176	1		ENSG00000038382	-0.454784	0.0744525	1	-0.281549	0.271502	1	0.173235	0.538204	1
ENSG00000038427	-0.896728	0.0189425	0.464104	-0.061353	0.869038	1	0.835375	0.0271956	0.571822		ENSG00000038427	-0.294394	0.329056	1	0.0110997	0.970618	1	0.305494	0.256887	1		ENSG00000038427	0.114184	0.723968	1	0.121654	0.715008	1	0.00747018	0.981371	1		ENSG00000038427	0.0831153	0.707749	1	0.0255561	0.911345	1	-0.0575594	0.802742	1
ENSG00000038532	0.465225	0.489405	1	0.268409	0.699291	1	-0.196816	0.736269	1		ENSG00000038532	0.561858	0.365197	1	0.114735	0.864885	1	-0.447123	0.392728	1		ENSG00000038532	0.727644	0.142511	1	0.229125	0.685284	1	-0.49852	0.291258	1		ENSG00000038532	0.531737	0.286819	1	0.0421128	0.940185	1	-0.489624	0.350193	1
ENSG00000038945	-0.157203	0.89688	1	-0.125124	0.920474	1	0.0320783	0.974243	1		ENSG00000038945	-0.124644	0.912213	1	0.120044	0.935522	1	0.244688	0.826865	1		ENSG00000038945	-0.113647	0.913631	1	0.928191	0.579371	1	1.04184	0.488194	1		ENSG00000038945	-1.67863	0.299565	1	-0.932848	0.558484	1	0.745779	0.654327	1
ENSG00000039068	-3.35693	3.04187e-38	1.4604e-34	-0.256946	0.135537	1	3.09998	2.02041e-33	7.27498e-30		ENSG00000039068	-3.90497	7.27413e-20	2.41775e-16	-0.405705	0.217286	1	3.49927	1.73896e-17	5.00926e-14		ENSG00000039068	0.360954	0.74667	1	-0.583107	0.663498	1	-0.944059	0.435714	1		ENSG00000039068	0.905646	0.570948	1	-0.169588	0.917851	1	-1.07523	0.530402	1
ENSG00000039123	-0.229903	0.420293	1	-0.0137054	0.960368	1	0.216198	0.408287	1		ENSG00000039123	-0.416925	0.168033	1	-0.190184	0.521456	1	0.226741	0.405373	1		ENSG00000039123	-0.157143	0.554367	1	-0.0268435	0.921876	1	0.130299	0.622842	1		ENSG00000039123	-0.0652849	0.82374	1	0.0146603	0.96088	1	0.0799453	0.79522	1
ENSG00000039139	-0.930868	0.577899	1	-1.08765	0.518692	1	-0.156778	0.920299	1		ENSG00000039139	-2.50904	0.109753	1	0.660879	0.537429	1	3.16992	0.0151579	0.680477		ENSG00000039139	-0.666914	0.676473	1	0.572674	0.705006	1	1.23959	0.412731	1		ENSG00000039139	-1.86135	0.202569	1	-0.749563	0.567589	1	1.11179	0.49502	1
ENSG00000039319	0.636641	0.273665	1	0.113026	0.858166	1	-0.523615	0.31148	1		ENSG00000039319	-0.217459	0.678924	1	-0.182772	0.730681	1	0.0346867	0.941321	1		ENSG00000039319	-0.526258	0.169712	1	-0.199176	0.602995	1	0.327081	0.406361	1		ENSG00000039319	-0.326722	0.440881	1	0.0737021	0.856977	1	0.400424	0.363098	1
ENSG00000039523	0.536304	0.3638	1	-0.550815	0.432174	1	-1.08712	0.0644359	0.951867		ENSG00000039523	0.899845	0.0810462	1	0.363456	0.522666	1	-0.536388	0.19589	1		ENSG00000039523	0.837511	0.0261543	0.612189	0.666405	0.10078	1	-0.171106	0.605837	1		ENSG00000039523	-0.232006	0.493728	1	-0.295589	0.404825	1	-0.0635826	0.865629	1
ENSG00000039537	-0.281723	0.737897	1	-0.130173	0.912634	1	0.15155	0.800581	1		ENSG00000039537	0	1	1	0	1	1	0	1	1		ENSG00000039537	0	1	1	0	1	1	0	1	1		ENSG00000039537	0	1	1	0.0676978	0.872419	1	0.0676977	0.87603	1
ENSG00000039560	-0.765106	0.000994084	0.0538263	0.912203	9.05294e-07	0.00113564	1.67731	1.59763e-18	1.5689e-15		ENSG00000039560	-0.209979	0.438467	1	0.162762	0.531397	1	0.372741	0.104263	1		ENSG00000039560	0.175018	0.495355	1	0.177121	0.509347	1	0.00210302	0.993204	1		ENSG00000039560	-0.0651878	0.793404	1	-0.0597934	0.816124	1	0.00539467	0.983746	1
ENSG00000039600	-1.13039	0.497537	1	-1.67666	0.317215	1	-0.546271	0.704902	1		ENSG00000039600	-0.545714	0.766016	1	-1.01743	0.538391	1	-0.471716	0.703579	1		ENSG00000039600	0.80784	0.589438	1	0.583104	0.688039	1	-0.224737	0.890052	1		ENSG00000039600	0.634271	0.687228	1	0.355018	0.820999	1	-0.279253	0.870347	1
ENSG00000039650	-0.250826	0.583927	1	-0.0667496	0.880839	1	0.184076	0.663926	1		ENSG00000039650	-0.187675	0.701442	1	-0.149927	0.761743	1	0.0377474	0.931082	1		ENSG00000039650	-0.281353	0.504778	1	-0.0411367	0.923281	1	0.240216	0.568744	1		ENSG00000039650	-0.0936792	0.839396	1	-0.47305	0.354674	1	-0.379371	0.472851	1
ENSG00000039987	-2.90887	0.0496248	0.836939	-0.1355	0.895979	1	2.77337	0.0504495	0.826335		ENSG00000039987	-1.11321	0.528931	1	-0.270277	0.873062	1	0.842934	0.598131	1		ENSG00000039987	-0.391644	0.797677	1	-0.552921	0.720949	1	-0.161277	0.89873	1		ENSG00000039987	0.177424	0.874118	1	0.165325	0.884868	1	-0.0120987	0.992815	1
ENSG00000040199	-0.152224	0.771561	1	-0.281767	0.599073	1	-0.129544	0.796532	1		ENSG00000040199	0.64037	0.329102	1	-0.161687	0.829816	1	-0.802057	0.166237	1		ENSG00000040199	0.251176	0.623295	1	-0.196433	0.734596	1	-0.447608	0.393723	1		ENSG00000040199	0.325466	0.561706	1	-0.0832652	0.893482	1	-0.408732	0.496373	1
ENSG00000040275	0.558913	0.125299	1	0.243233	0.526646	1	-0.31568	0.319824	1		ENSG00000040275	-0.0352019	0.913503	1	0.0712567	0.825763	1	0.106459	0.701238	1		ENSG00000040275	-0.117385	0.667645	1	-0.160569	0.579401	1	-0.0431842	0.876912	1		ENSG00000040275	-0.092261	0.763624	1	0.280915	0.344207	1	0.373176	0.225155	1
ENSG00000040341	-0.126555	0.827961	1	0.0103766	0.985492	1	0.136932	0.79651	1		ENSG00000040341	-0.492681	0.418773	1	-0.0185263	0.974334	1	0.474154	0.374075	1		ENSG00000040341	-0.383098	0.446687	1	-0.21514	0.677056	1	0.167957	0.746067	1		ENSG00000040341	-0.387962	0.494774	1	0.0340068	0.950404	1	0.421969	0.477515	1
ENSG00000040487	0.21556	0.712489	1	0.0531827	0.929476	1	-0.162377	0.758329	1		ENSG00000040487	0.114337	0.8227	1	-0.0779672	0.883888	1	-0.192304	0.667342	1		ENSG00000040487	0.493703	0.27523	1	0.494347	0.297843	1	0.000644347	0.998749	1		ENSG00000040487	0.0165479	0.969023	1	0.0186159	0.966288	1	0.002068	0.996315	1
ENSG00000040531	0.547974	0.355207	1	0.184196	0.769457	1	-0.363778	0.485358	1		ENSG00000040531	0.130099	0.797889	1	-0.304594	0.581034	1	-0.434693	0.347933	1		ENSG00000040531	0.566791	0.205855	1	0.135768	0.788246	1	-0.431023	0.320215	1		ENSG00000040531	0.538896	0.207222	1	0.0076182	0.987446	1	-0.531278	0.239063	1
ENSG00000040608	0.00187301	0.997263	1	0.0599209	0.911915	1	0.0580479	0.906281	1		ENSG00000040608	0.214293	0.677706	1	0.439822	0.384099	1	0.225528	0.584916	1		ENSG00000040608	0.548055	0.237146	1	0.0400252	0.939787	1	-0.508029	0.265599	1		ENSG00000040608	0.417736	0.476905	1	0.347478	0.57132	1	-0.070258	0.904366	1
ENSG00000040633	0.478919	0.0588594	0.913854	0.246561	0.349542	1	-0.232358	0.292489	1		ENSG00000040633	0.0355456	0.888481	1	-0.122558	0.641795	1	-0.158104	0.481509	1		ENSG00000040633	-0.173735	0.478939	1	-0.274566	0.288519	1	-0.100831	0.68994	1		ENSG00000040633	0.569996	0.0170881	0.596415	0.231869	0.374986	1	-0.338127	0.163371	1
ENSG00000040731	1.20009	0.493428	1	0.232397	0.873648	1	-0.967691	0.54061	1		ENSG00000040731	-1.01663	0.43263	1	0.455409	0.673064	1	1.47204	0.167713	1		ENSG00000040731	-0.734197	0.437409	1	-0.317875	0.734464	1	0.416322	0.673315	1		ENSG00000040731	-1.49068	0.0639733	1	-1.03172	0.182679	1	0.45896	0.643909	1
ENSG00000040933	0.0547252	0.914631	1	0.138213	0.784074	1	0.0834878	0.854315	1		ENSG00000040933	0.225792	0.681702	1	0.108641	0.848607	1	-0.117151	0.801812	1		ENSG00000040933	0.0109207	0.980909	1	0.0835727	0.86022	1	0.072652	0.870593	1		ENSG00000040933	-0.281445	0.580628	1	-0.0445625	0.929811	1	0.236883	0.661006	1
ENSG00000041353	0.386906	0.824392	1	0.0279737	0.986831	1	-0.358932	0.82023	1		ENSG00000041353	-0.263541	0.888005	1	-0.085728	0.964377	1	0.177813	0.913159	1		ENSG00000041353	-0.650776	0.684712	1	-0.835589	0.626324	1	-0.184813	0.910236	1		ENSG00000041353	-0.970215	0.551185	1	-0.285335	0.863043	1	0.68488	0.683891	1
ENSG00000041357	-0.277824	0.309198	1	-0.041804	0.873844	1	0.23602	0.348449	1		ENSG00000041357	-0.103572	0.733973	1	-0.142173	0.648095	1	-0.0386003	0.886782	1		ENSG00000041357	-0.178266	0.500239	1	-0.114848	0.676397	1	0.0634179	0.812508	1		ENSG00000041357	-0.123787	0.652283	1	0.200558	0.454704	1	0.324345	0.24558	1
ENSG00000041515	2.12313	0.221085	1	0.283682	0.755706	1	-1.83945	0.24103	1		ENSG00000041515	1.61086	0.374869	1	-0.36569	0.843311	1	-1.97655	0.211962	1		ENSG00000041515	1.69018	0.240484	1	-0.262266	0.879885	1	-1.95244	0.185364	1		ENSG00000041515	1.80951	0.113317	1	0.910849	0.49414	1	-0.898661	0.395725	1
ENSG00000041802	0.264218	0.387242	1	0.352246	0.242888	1	0.0880274	0.736601	1		ENSG00000041802	0.0510627	0.876893	1	0.0300646	0.928673	1	-0.0209974	0.94105	1		ENSG00000041802	0.175012	0.548992	1	0.153483	0.618008	1	-0.0215291	0.939177	1		ENSG00000041802	0.274912	0.391803	1	0.0779569	0.820436	1	-0.196955	0.555815	1
ENSG00000041880	-0.286816	0.855441	1	0.0171687	0.991061	1	0.303985	0.832746	1		ENSG00000041880	-0.149628	0.924262	1	0.0975044	0.950068	1	0.247133	0.854826	1		ENSG00000041880	-0.0866443	0.954331	1	0.440792	0.770024	1	0.527436	0.711767	1		ENSG00000041880	0.0543336	0.965175	1	-0.0256919	0.984249	1	-0.0800252	0.951548	1
ENSG00000041982	3.18413	0.000204404	0.014845	1.02342	0.389391	1	-2.16072	0.000839595	0.0457479		ENSG00000041982	1.02782	0.0970125	1	-0.787135	0.341736	1	-1.81495	0.00270601	0.224422		ENSG00000041982	0.425259	0.454524	1	0.393142	0.492601	1	-0.0321176	0.953995	1		ENSG00000041982	0.948415	0.000536321	0.0518432	-0.223618	0.520153	1	-1.17203	0.000103959	0.0231545
ENSG00000041988	0.0104484	0.989916	1	-0.0695032	0.933889	1	-0.0799516	0.916506	1		ENSG00000041988	0.215268	0.793515	1	-0.0930574	0.915222	1	-0.308325	0.669164	1		ENSG00000041988	-0.171471	0.793616	1	0.0330911	0.960484	1	0.204562	0.75166	1		ENSG00000041988	-0.240792	0.72612	1	-0.0286318	0.966712	1	0.212161	0.770407	1
ENSG00000042062	-1.08923	0.278821	1	-0.80438	0.405028	1	0.284854	0.785815	1		ENSG00000042062	0.898935	0.450872	1	-0.0886826	0.948636	1	-0.987617	0.339479	1		ENSG00000042062	0.414838	0.673957	1	-0.0182034	0.986854	1	-0.433041	0.658711	1		ENSG00000042062	0.458971	0.634332	1	-0.0698431	0.948591	1	-0.528815	0.608233	1
ENSG00000042088	0.147066	0.72688	1	0.276017	0.503866	1	0.12895	0.724521	1		ENSG00000042088	-0.0339058	0.940173	1	0.0338565	0.940558	1	0.0677623	0.861838	1		ENSG00000042088	-0.248769	0.505415	1	0.119047	0.747636	1	0.367817	0.310649	1		ENSG00000042088	-0.0463417	0.910261	1	0.204184	0.615764	1	0.250526	0.549072	1
ENSG00000042286	0.0650864	0.942944	1	-0.143721	0.878386	1	-0.208807	0.80557	1		ENSG00000042286	0.258296	0.79622	1	-0.226624	0.835004	1	-0.484919	0.588234	1		ENSG00000042286	-0.0942516	0.899344	1	-0.352293	0.666928	1	-0.258042	0.74223	1		ENSG00000042286	-0.219906	0.783287	1	-0.420699	0.623031	1	-0.200793	0.823795	1
ENSG00000042304	0	1	1	0	1	1	0	1	1		ENSG00000042304	-0.0584852	0.96924	1	-0.356804	0.725617	1	-0.298319	0.728244	1		ENSG00000042304	0.167986	0.803378	1	0.610068	0.617349	1	0.442081	0.74364	1		ENSG00000042304	0	1	1	0.533714	0.623994	1	0.533714	0.633926	1
ENSG00000042317	-0.0135872	0.990119	1	-0.092644	0.933532	1	-0.0790569	0.937928	1		ENSG00000042317	-0.242028	0.806566	1	0.110442	0.907872	1	0.352469	0.676368	1		ENSG00000042317	-0.547733	0.467564	1	-0.13677	0.854354	1	0.410963	0.591435	1		ENSG00000042317	-0.639162	0.426628	1	-0.0667497	0.929694	1	0.572412	0.502347	1
ENSG00000042429	0.594214	0.620421	1	-0.0450093	0.9725	1	-0.639223	0.559291	1		ENSG00000042429	0.474072	0.700095	1	0.164925	0.899115	1	-0.309147	0.764544	1		ENSG00000042429	-0.157284	0.863216	1	-0.283757	0.772497	1	-0.126473	0.893933	1		ENSG00000042429	-0.0581818	0.952287	1	-0.268589	0.796264	1	-0.210407	0.843931	1
ENSG00000042445	-0.577054	0.394667	1	-0.348144	0.59507	1	0.228909	0.728312	1		ENSG00000042445	-0.573989	0.362412	1	-0.619183	0.337395	1	-0.0451937	0.941103	1		ENSG00000042445	-0.255151	0.646561	1	-0.421053	0.485255	1	-0.165902	0.78001	1		ENSG00000042445	-0.241102	0.66855	1	-0.402556	0.501886	1	-0.161454	0.79928	1
ENSG00000042493	-2.20106	2.39894e-07	4.3922e-05	-0.326654	0.300364	1	1.8744	7.98407e-06	0.00100578		ENSG00000042493	-0.637349	0.301699	1	0.188532	0.732903	1	0.82588	0.114015	1		ENSG00000042493	-0.00839251	0.991807	1	0.284604	0.728834	1	0.292997	0.704525	1		ENSG00000042493	0.51548	0.617928	1	0.985976	0.319321	1	0.470496	0.614736	1
ENSG00000042753	-0.309543	0.35279	1	0.0263901	0.933428	1	0.335933	0.268287	1		ENSG00000042753	-0.162005	0.615704	1	0.0137791	0.965541	1	0.175785	0.529596	1		ENSG00000042753	-0.0998021	0.728211	1	0.184877	0.521333	1	0.284679	0.302222	1		ENSG00000042753	0.142006	0.63141	1	0.422403	0.146703	1	0.280397	0.333533	1
ENSG00000042781	0.0709566	0.966872	1	0.0859484	0.959989	1	0.0149917	0.992359	1		ENSG00000042781	-0.0678449	0.96937	1	0.102225	0.956102	1	0.17007	0.913228	1		ENSG00000042781	-0.250791	0.878578	1	-0.3378	0.845123	1	-0.087009	0.956875	1		ENSG00000042781	-0.231685	0.886476	1	-0.514968	0.76032	1	-0.283283	0.867783	1
ENSG00000042813	0.0946711	0.861912	1	0.0699085	0.881777	1	-0.0247626	0.972703	1		ENSG00000042813	0.370547	0.745646	1	0	1	1	-0.370547	0.694825	1		ENSG00000042813	0	1	1	0	1	1	0	1	1		ENSG00000042813	0.182646	0.783858	1	0	1	1	-0.182646	0.799233	1
ENSG00000042832	-0.182916	0.873526	1	-0.298079	0.730471	1	-0.115163	0.827055	1		ENSG00000042832	0.0508283	0.967004	1	0.0270415	0.982177	1	-0.0237869	0.982593	1		ENSG00000042832	0.0575866	0.965369	1	0.0178178	0.989582	1	-0.0397688	0.976082	1		ENSG00000042832	0.329251	0.817865	1	-0.209845	0.845525	1	-0.539096	0.692886	1
ENSG00000042980	-0.450729	0.789687	1	0.0293571	0.986532	1	0.480086	0.758464	1		ENSG00000042980	0.230174	0.9003	1	0.891905	0.650373	1	0.661731	0.685521	1		ENSG00000042980	-0.0879361	0.957444	1	-0.123411	0.943375	1	-0.0354745	0.982725	1		ENSG00000042980	0.103595	0.948879	1	0.0564293	0.973003	1	-0.0471655	0.977967	1
ENSG00000043039	-0.14431	0.884316	1	-0.167868	0.858513	1	-0.023558	0.970498	1		ENSG00000043039	-0.384056	0.761467	1	-0.378193	0.772059	1	0.00586256	0.992809	1		ENSG00000043039	-0.0535899	0.94423	1	0.0890563	0.932875	1	0.142646	0.873296	1		ENSG00000043039	0.0118758	0.990704	1	-0.0134716	0.989479	1	-0.0253474	0.980875	1
ENSG00000043093	-0.170312	0.772155	1	0.210195	0.704648	1	0.380507	0.463321	1		ENSG00000043093	-0.0279264	0.964036	1	0.0339914	0.956496	1	0.0619178	0.907655	1		ENSG00000043093	0.117885	0.8166	1	-0.117666	0.832494	1	-0.235551	0.647126	1		ENSG00000043093	0.00230291	0.996792	1	0.0137396	0.981459	1	0.0114367	0.984853	1
ENSG00000043143	-0.713441	0.124804	1	0.0766939	0.85161	1	0.790135	0.0608496	0.922673		ENSG00000043143	-0.725921	0.107363	1	-0.252111	0.553855	1	0.47381	0.250476	1		ENSG00000043143	1.55531	0.0291789	0.648886	0.414404	0.64293	1	-1.14091	0.082892	1		ENSG00000043143	1.24836	0.173389	1	0.277688	0.800782	1	-0.970668	0.297221	1
ENSG00000043355	0.663327	0.00196932	0.0917931	-0.66961	0.00408196	0.614483	-1.33294	9.80165e-10	2.98253e-07		ENSG00000043355	0.515949	0.0796969	1	-0.594317	0.0455303	1	-1.11027	2.93073e-05	0.00699634		ENSG00000043355	0.999419	0.00344953	0.17723	-0.50605	0.149217	1	-1.50547	1.62367e-05	0.00407889		ENSG00000043355	1.45585	2.00897e-08	9.13742e-06	-0.371373	0.193421	1	-1.82722	2.19487e-11	4.1234e-08
ENSG00000043462	-0.448243	0.736973	1	0.395195	0.818464	1	0.843439	0.551609	1		ENSG00000043462	0.108535	0.921545	1	0.896648	0.614667	1	0.788113	0.60277	1		ENSG00000043462	0.0518792	0.944617	1	0.326456	0.777899	1	0.274577	0.811021	1		ENSG00000043462	0.0494866	0.969572	1	0.0268495	0.983838	1	-0.0226372	0.986986	1
ENSG00000043514	0.233179	0.53999	1	0.363364	0.330043	1	0.130185	0.689115	1		ENSG00000043514	0.138266	0.719921	1	0.044908	0.910009	1	-0.0933581	0.777845	1		ENSG00000043514	0.137072	0.654711	1	0.182955	0.567369	1	0.0458822	0.876061	1		ENSG00000043514	0.0270653	0.934471	1	0.0104658	0.975543	1	-0.0165995	0.96178	1
ENSG00000043591	-0.460089	0.786145	1	-0.455127	0.788662	1	0.0049623	0.997498	1		ENSG00000043591	0.475155	0.802826	1	0.315697	0.870256	1	-0.159458	0.920667	1		ENSG00000043591	0.431832	0.79469	1	-0.481878	0.754776	1	-0.91371	0.566368	1		ENSG00000043591	0.469742	0.764004	1	-0.538802	0.749579	1	-1.00854	0.556094	1
ENSG00000044012	0	1	1	0	1	1	0	1	1		ENSG00000044012	0	1	1	0	1	1	0	1	1		ENSG00000044012	0.48745	0.653286	1	0	1	1	-0.48745	0.649633	1		ENSG00000044012	0	1	1	0	1	1	0	1	1
ENSG00000044090	0.0692182	0.881394	1	-0.0747756	0.875007	1	-0.143994	0.73676	1		ENSG00000044090	0.0849445	0.849209	1	0.202638	0.649131	1	0.117693	0.752575	1		ENSG00000044090	-0.660086	0.0410405	0.786394	0.12011	0.68823	1	0.780196	0.0129656	0.569119		ENSG00000044090	-0.439605	0.160081	1	0.0143059	0.961837	1	0.453911	0.166592	1
ENSG00000044115	-0.263424	0.173492	1	-0.0902178	0.634169	1	0.173206	0.34247	1		ENSG00000044115	-0.240514	0.305385	1	-0.247702	0.297264	1	-0.00718755	0.973039	1		ENSG00000044115	-0.0356155	0.887824	1	0.0401023	0.876461	1	0.0757178	0.762692	1		ENSG00000044115	-0.1007	0.643499	1	-0.0787404	0.724168	1	0.0219592	0.923705	1
ENSG00000044446	-0.076608	0.870716	1	0.272679	0.540639	1	0.349287	0.394557	1		ENSG00000044446	-0.154352	0.7629	1	0.452202	0.338888	1	0.606553	0.139962	1		ENSG00000044446	-0.14858	0.725037	1	0.158851	0.706968	1	0.307431	0.450463	1		ENSG00000044446	0.194842	0.685384	1	0.213444	0.666558	1	0.0186021	0.969663	1
ENSG00000044459	-0.515015	0.433648	1	-0.473307	0.469524	1	0.0417079	0.949031	1		ENSG00000044459	-0.455281	0.523115	1	-0.10878	0.874304	1	0.346502	0.584363	1		ENSG00000044459	0.289825	0.681289	1	-0.355706	0.665834	1	-0.645531	0.385316	1		ENSG00000044459	-0.406587	0.58286	1	-0.170191	0.81725	1	0.236396	0.767808	1
ENSG00000044524	2.71742	0.102849	1	0.935654	0.591064	1	-1.78177	0.179975	1		ENSG00000044524	1.09558	0.574826	1	0.812491	0.678192	1	-0.283087	0.8585	1		ENSG00000044524	-0.424422	0.791528	1	0.718974	0.639909	1	1.1434	0.445566	1		ENSG00000044524	-2.62202	0.021661	0.686179	-0.805821	0.365446	1	1.8162	0.171792	1
ENSG00000044574	-0.0159922	0.944045	1	0.11336	0.617383	1	0.129353	0.560369	1		ENSG00000044574	-0.300026	0.310052	1	-0.395491	0.183221	1	-0.0954647	0.722217	1		ENSG00000044574	0.220999	0.646898	1	0.0595467	0.902066	1	-0.161452	0.737007	1		ENSG00000044574	-0.0816673	0.738128	1	-0.135944	0.582838	1	-0.0542781	0.827753	1
ENSG00000046604	-0.778712	0.000613452	0.0369688	-0.0151704	0.94017	1	0.763542	0.000284998	0.0190626		ENSG00000046604	-0.911373	0.000526029	0.0579826	-0.275848	0.255788	1	0.635525	0.00864708	0.4865		ENSG00000046604	-0.319133	0.29636	1	-0.470124	0.155288	1	-0.150992	0.646894	1		ENSG00000046604	-0.590161	0.222197	1	-0.778012	0.132947	1	-0.18785	0.746281	1
ENSG00000046647	-1.35403	0.00303022	0.126764	-0.274822	0.474747	1	1.07921	0.0147119	0.383175		ENSG00000046647	-0.71432	0.141973	1	-0.0510764	0.908853	1	0.663243	0.122608	1		ENSG00000046647	-0.901112	0.0328607	0.694328	-0.0757266	0.845529	1	0.825385	0.0520134	1		ENSG00000046647	-0.507351	0.26258	1	0.0973347	0.817475	1	0.604686	0.196254	1
ENSG00000046651	-0.0419577	0.902906	1	0.262674	0.422973	1	0.304631	0.309985	1		ENSG00000046651	-0.634063	0.0531117	1	-0.0963902	0.753023	1	0.537673	0.0651209	1		ENSG00000046651	-0.458874	0.0889086	1	-0.157752	0.560071	1	0.301122	0.273701	1		ENSG00000046651	-0.303925	0.302677	1	0.0807971	0.776841	1	0.384722	0.208473	1
ENSG00000046653	-0.432812	0.0890086	1	0.0747971	0.750006	1	0.507609	0.0275094	0.576737		ENSG00000046653	0.134374	0.699742	1	0.514653	0.122355	1	0.380279	0.16748	1		ENSG00000046653	0.0452943	0.882022	1	0.307497	0.316567	1	0.262203	0.360446	1		ENSG00000046653	-0.608983	0.0334328	0.872872	0.208146	0.417232	1	0.817129	0.00482494	0.408656
ENSG00000046774	-0.329573	0.715063	1	-0.329573	0.715638	1	0	1	1		ENSG00000046774	0	1	1	0	1	1	0	1	1		ENSG00000046774	-0.203409	0.77072	1	-0.203409	0.787366	1	0	1	1		ENSG00000046774	0	1	1	0	1	1	0	1	1
ENSG00000046889	-1.07026	0.0272011	0.582423	0.248591	0.526638	1	1.31885	0.00207121	0.0931269		ENSG00000046889	-0.872781	0.0952638	1	0.275553	0.535806	1	1.14833	0.00870699	0.489233		ENSG00000046889	-1.17233	0.00143705	0.0965112	0.171348	0.580722	1	1.34368	0.000148683	0.0245454		ENSG00000046889	-0.526404	0.190839	1	0.332942	0.352512	1	0.859346	0.0312575	1
ENSG00000047056	0.523674	0.460245	1	0.175952	0.814349	1	-0.347723	0.577994	1		ENSG00000047056	0.226304	0.730568	1	-0.134198	0.849019	1	-0.360502	0.534763	1		ENSG00000047056	0.294472	0.561331	1	0.0862065	0.875829	1	-0.208266	0.674006	1		ENSG00000047056	0.367907	0.479628	1	0.0889636	0.874723	1	-0.278944	0.606436	1
ENSG00000047188	0.154527	0.764377	1	0.0407635	0.938187	1	-0.113763	0.807285	1		ENSG00000047188	-0.127326	0.801947	1	-0.0836657	0.870253	1	0.0436604	0.922201	1		ENSG00000047188	0.153235	0.755998	1	0.0254754	0.961659	1	-0.12776	0.792982	1		ENSG00000047188	-0.136663	0.786863	1	-0.0676286	0.895857	1	0.0690342	0.898005	1
ENSG00000047230	-0.814323	0.0101521	0.307187	-0.291353	0.317465	1	0.522969	0.0877155	1		ENSG00000047230	-1.16661	0.00123763	0.108791	-0.248147	0.435542	1	0.918467	0.00569645	0.37722		ENSG00000047230	-1.33099	1.06509e-05	0.00184825	-0.293889	0.275159	1	1.0371	0.00103385	0.10687		ENSG00000047230	-0.755925	0.0389922	0.937571	0.193642	0.546151	1	0.949567	0.0105795	0.636021
ENSG00000047249	-0.395676	0.502068	1	-0.192825	0.735878	1	0.202851	0.716039	1		ENSG00000047249	-0.125261	0.831583	1	-0.0265571	0.964057	1	0.0987044	0.847604	1		ENSG00000047249	0.270295	0.578636	1	0.165293	0.750878	1	-0.105002	0.822746	1		ENSG00000047249	0.0612682	0.903964	1	0.181175	0.724529	1	0.119906	0.817277	1
ENSG00000047315	0.177156	0.500015	1	0.158564	0.547781	1	-0.0185916	0.936342	1		ENSG00000047315	0.0032292	0.990503	1	-0.000207664	0.999399	1	-0.00343671	0.988345	1		ENSG00000047315	-0.178902	0.475316	1	-0.0243498	0.924411	1	0.154552	0.535825	1		ENSG00000047315	-0.0634772	0.792999	1	0.0645042	0.791918	1	0.127982	0.611117	1
ENSG00000047346	-0.538684	0.667443	1	-0.371671	0.762184	1	0.167013	0.89034	1		ENSG00000047346	0.00337773	0.997671	1	0.192477	0.866522	1	0.189099	0.845926	1		ENSG00000047346	-0.00726519	0.99312	1	-0.371325	0.692815	1	-0.36406	0.682154	1		ENSG00000047346	-0.161707	0.83101	1	-0.186388	0.812868	1	-0.0246811	0.976075	1
ENSG00000047365	-0.518992	0.761097	1	-0.210833	0.900833	1	0.308159	0.845435	1		ENSG00000047365	-1.04103	0.54786	1	-0.615355	0.718462	1	0.42568	0.791035	1		ENSG00000047365	0.0914041	0.955551	1	0.173718	0.91951	1	0.0823141	0.95923	1		ENSG00000047365	0.192263	0.903426	1	-0.00704969	0.996607	1	-0.199313	0.905238	1
ENSG00000047410	0.303625	0.267218	1	0.449842	0.0927187	1	0.146217	0.525602	1		ENSG00000047410	-0.473424	0.0594244	1	-0.0485513	0.840511	1	0.424872	0.0562895	1		ENSG00000047410	-0.214671	0.544697	1	-0.102712	0.774545	1	0.111959	0.752801	1		ENSG00000047410	-0.0652665	0.791045	1	0.199151	0.41349	1	0.264419	0.287293	1
ENSG00000047457	-0.701479	0.672081	1	0.132134	0.93229	1	0.833613	0.581793	1		ENSG00000047457	-0.240572	0.896853	1	0.174644	0.925006	1	0.415215	0.795375	1		ENSG00000047457	0.215066	0.895131	1	0.0666848	0.969159	1	-0.148382	0.9266	1		ENSG00000047457	-0.733332	0.539387	1	0.51683	0.612928	1	1.25016	0.282096	1
ENSG00000047578	0.247885	0.724106	1	-0.206637	0.784161	1	-0.454522	0.49192	1		ENSG00000047578	0.166523	0.792145	1	0.0913348	0.888084	1	-0.0751883	0.888816	1		ENSG00000047578	-0.0455774	0.923952	1	-0.0707406	0.888595	1	-0.0251632	0.958146	1		ENSG00000047578	0.017645	0.972572	1	-0.186487	0.734526	1	-0.204132	0.714817	1
ENSG00000047579	0.144744	0.795279	1	-0.208982	0.723527	1	-0.353726	0.501641	1		ENSG00000047579	0.482851	0.359555	1	0.0503766	0.929807	1	-0.432475	0.336226	1		ENSG00000047579	0.53268	0.237836	1	0.321884	0.51181	1	-0.210796	0.617935	1		ENSG00000047579	0.714528	0.0964399	1	0.17826	0.714422	1	-0.536269	0.224118	1
ENSG00000047597	0.472302	0.66846	1	-0.207489	0.864059	1	-0.679791	0.510534	1		ENSG00000047597	0.352587	0.76603	1	0.0978808	0.937314	1	-0.254706	0.800079	1		ENSG00000047597	-0.588824	0.585007	1	-0.487665	0.664092	1	0.101158	0.930081	1		ENSG00000047597	-0.217947	0.870001	1	0.46443	0.710965	1	0.682377	0.604407	1
ENSG00000047617	0.528687	0.641707	1	0.11107	0.926506	1	-0.417618	0.680293	1		ENSG00000047617	-0.650027	0.607928	1	-0.11018	0.926785	1	0.539847	0.632141	1		ENSG00000047617	-0.670894	0.566035	1	-0.297946	0.799261	1	0.372948	0.75832	1		ENSG00000047617	-0.186371	0.871135	1	-0.702213	0.584405	1	-0.515842	0.699817	1
ENSG00000047621	0.622271	0.380543	1	0.121113	0.874651	1	-0.501158	0.426762	1		ENSG00000047621	0.294399	0.66052	1	-0.128168	0.859813	1	-0.422567	0.474755	1		ENSG00000047621	0.242308	0.649537	1	0.039568	0.9456	1	-0.20274	0.699416	1		ENSG00000047621	0.507105	0.347162	1	0.130944	0.825638	1	-0.376161	0.499953	1
ENSG00000047634	0.721783	0.503474	1	-0.398106	0.751687	1	-1.11989	0.28074	1		ENSG00000047634	1.53741	0.15439	1	0.0509069	0.969695	1	-1.4865	0.101911	1		ENSG00000047634	-0.481413	0.471589	1	-0.916195	0.227211	1	-0.434782	0.575198	1		ENSG00000047634	-0.611298	0.277198	1	-0.616293	0.290919	1	-0.00499502	0.993927	1
ENSG00000047644	0.13952	0.681409	1	-0.0531807	0.879592	1	-0.1927	0.537418	1		ENSG00000047644	0.163952	0.663243	1	-0.0511515	0.897078	1	-0.215103	0.51251	1		ENSG00000047644	0.0146957	0.963768	1	0.0250403	0.941285	1	0.0103447	0.974163	1		ENSG00000047644	-0.20673	0.547853	1	-0.124691	0.722288	1	0.0820393	0.824579	1
ENSG00000047648	2.22984	0.0695306	0.996136	0.653014	0.662258	1	-1.57682	0.112634	1		ENSG00000047648	1.96447	0.0856157	1	0.552689	0.693151	1	-1.41178	0.109992	1		ENSG00000047648	1.6897	0.0255726	0.603754	1.00514	0.253673	1	-0.684564	0.277911	1		ENSG00000047648	0.474182	0.408047	1	0.243293	0.692779	1	-0.230889	0.691135	1
ENSG00000047662	0.433127	0.774332	1	-0.321727	0.842522	1	-0.754854	0.595516	1		ENSG00000047662	0.32952	0.845056	1	-0.115306	0.948228	1	-0.444826	0.762421	1		ENSG00000047662	0.222945	0.886883	1	0.411114	0.799697	1	0.188169	0.899489	1		ENSG00000047662	-0.0501467	0.973111	1	-0.147906	0.924222	1	-0.0977592	0.951013	1
ENSG00000047849	0.15939	0.527965	1	-0.0106207	0.967411	1	-0.17001	0.460796	1		ENSG00000047849	0.295453	0.28587	1	0.135506	0.637995	1	-0.159946	0.493379	1		ENSG00000047849	0.546226	0.0408946	0.785339	0.394396	0.16728	1	-0.15183	0.54129	1		ENSG00000047849	-0.14304	0.569535	1	-0.236904	0.37053	1	-0.0938638	0.733806	1
ENSG00000047932	0.0107406	0.982055	1	0.17066	0.714235	1	0.15992	0.705473	1		ENSG00000047932	0.149972	0.75694	1	0.0236896	0.962345	1	-0.126282	0.762177	1		ENSG00000047932	0.228248	0.569024	1	0.295678	0.477826	1	0.0674301	0.858093	1		ENSG00000047932	0.111842	0.796481	1	0.321713	0.456439	1	0.209871	0.627522	1
ENSG00000047936	-0.217362	0.771368	1	-0.193463	0.823104	1	0.0238995	0.921861	1		ENSG00000047936	-0.222536	0.7811	1	-0.192709	0.84326	1	0.0298273	0.914989	1		ENSG00000047936	0	1	1	0	1	1	0	1	1		ENSG00000047936	0	1	1	0	1	1	0	1	1
ENSG00000048028	-1.11491	3.74159e-06	0.000482598	-0.223332	0.286199	1	0.891576	0.00011608	0.00951749		ENSG00000048028	0.309677	0.324704	1	0.0716481	0.828829	1	-0.238029	0.374359	1		ENSG00000048028	1.92707	7.8787e-06	0.00141846	1.06016	0.0416015	1	-0.866915	0.01448	0.599919		ENSG00000048028	0.325009	0.364914	1	0.186516	0.62328	1	-0.138493	0.705672	1
ENSG00000048052	-0.382167	0.741731	1	0.419287	0.686162	1	0.801454	0.422054	1		ENSG00000048052	-1.2536	0.272684	1	0.710009	0.41837	1	1.96361	0.0297173	0.971297		ENSG00000048052	-0.63094	0.515038	1	0.818269	0.315348	1	1.44921	0.0851064	1		ENSG00000048052	-2.59901	0.000594219	0.056183	-0.151881	0.769699	1	2.44713	0.00242071	0.251434
ENSG00000048140	-0.566929	0.214819	1	-0.0750401	0.859171	1	0.491889	0.246768	1		ENSG00000048140	-0.538101	0.252253	1	-0.0846181	0.849266	1	0.453483	0.276169	1		ENSG00000048140	-0.383692	0.393748	1	-0.0419988	0.925338	1	0.341693	0.447316	1		ENSG00000048140	-0.776074	0.168162	1	0.0840838	0.867103	1	0.860157	0.139646	1
ENSG00000048162	-0.0425978	0.905718	1	0.408149	0.222806	1	0.450747	0.140792	1		ENSG00000048162	0.294872	0.552211	1	0.116347	0.822183	1	-0.178525	0.670467	1		ENSG00000048162	0.299546	0.516629	1	0.252746	0.605395	1	-0.0468004	0.914903	1		ENSG00000048162	0.226888	0.647127	1	0.165191	0.749658	1	-0.0616973	0.903419	1
ENSG00000048342	-0.0886589	0.89672	1	0.0732524	0.91253	1	0.161911	0.792708	1		ENSG00000048342	-0.0496303	0.9395	1	0.205796	0.747272	1	0.255426	0.640824	1		ENSG00000048342	0.119898	0.802345	1	0.28814	0.556359	1	0.168242	0.709416	1		ENSG00000048342	-0.231625	0.623574	1	0.057243	0.901872	1	0.288868	0.557001	1
ENSG00000048392	-2.26499	8.07957e-10	2.52978e-07	-1.23866	7.54993e-05	0.0360319	1.02632	0.0157548	0.400206		ENSG00000048392	-1.5625	0.000338825	0.0416614	-1.56456	0.000433514	0.234146	-0.00206455	0.996743	1		ENSG00000048392	-0.585954	0.14349	1	-0.587787	0.165101	1	-0.00183318	0.996683	1		ENSG00000048392	-0.932401	0.0219641	0.688714	-0.842945	0.0425579	1	0.0894567	0.856245	1
ENSG00000048405	0.313163	0.717059	1	0.135935	0.878415	1	-0.177228	0.817668	1		ENSG00000048405	0.524365	0.483444	1	0.169194	0.832705	1	-0.355172	0.570155	1		ENSG00000048405	0.297886	0.574766	1	0.289758	0.604013	1	-0.00812752	0.98704	1		ENSG00000048405	0.121402	0.795447	1	0.144823	0.763855	1	0.023421	0.961224	1
ENSG00000048462	0.0115341	0.994596	1	0.620162	0.72412	1	0.608628	0.700533	1		ENSG00000048462	0.28647	0.872823	1	0.795416	0.648295	1	0.508946	0.719354	1		ENSG00000048462	0.583719	0.626243	1	0.250271	0.849092	1	-0.333447	0.770619	1		ENSG00000048462	-0.619328	0.62292	1	-0.571904	0.659268	1	0.0474238	0.973463	1
ENSG00000048471	0.480566	0.580518	1	-0.157255	0.869529	1	-0.637821	0.430901	1		ENSG00000048471	0.153753	0.842558	1	-0.0147071	0.985444	1	-0.16846	0.801755	1		ENSG00000048471	0.112787	0.845336	1	0.00917975	0.988166	1	-0.103607	0.856374	1		ENSG00000048471	0.0321159	0.959272	1	0.0939881	0.883852	1	0.0618722	0.924457	1
ENSG00000048540	0.343655	0.815108	1	0.326505	0.824715	1	-0.0171504	0.98932	1		ENSG00000048540	1.48882	0.415295	1	0.772913	0.688153	1	-0.715908	0.612361	1		ENSG00000048540	-2.44316	0.00579356	0.248841	-0.90343	0.22106	1	1.53973	0.130339	1		ENSG00000048540	-0.743756	0.368388	1	0.0806698	0.913889	1	0.824426	0.33553	1
ENSG00000048544	0.0571458	0.881618	1	0.0443095	0.908383	1	-0.0128364	0.970512	1		ENSG00000048544	-0.0256646	0.948479	1	-0.120951	0.767723	1	-0.0952865	0.786387	1		ENSG00000048544	0.116948	0.73687	1	-0.112208	0.768227	1	-0.229156	0.51517	1		ENSG00000048544	-0.00116952	0.997562	1	0.0345098	0.930082	1	0.0356793	0.929103	1
ENSG00000048545	0.941392	0.141432	1	0.133305	0.854554	1	-0.808087	0.153366	1		ENSG00000048545	0.0168327	0.982641	1	-0.17091	0.832527	1	-0.187743	0.785463	1		ENSG00000048545	1.75994	0.0605649	0.949582	-0.210965	0.871585	1	-1.97091	0.0403408	1		ENSG00000048545	3.41391	0.0130741	0.507564	1.33324	0.418978	1	-2.08068	0.0914312	1
ENSG00000048649	0.348963	0.279458	1	0.100102	0.766003	1	-0.248861	0.388124	1		ENSG00000048649	-0.220704	0.472723	1	-0.120251	0.695673	1	0.100452	0.712731	1		ENSG00000048649	-0.253166	0.316519	1	-0.324507	0.226627	1	-0.0713413	0.787278	1		ENSG00000048649	-0.0604019	0.826386	1	0.103583	0.70808	1	0.163985	0.564932	1
ENSG00000048707	-0.325974	0.507397	1	0.136472	0.765367	1	0.462445	0.292985	1		ENSG00000048707	0.177841	0.709297	1	0.00786135	0.987389	1	-0.169979	0.679763	1		ENSG00000048707	0.339841	0.43106	1	0.19942	0.667578	1	-0.140421	0.733918	1		ENSG00000048707	0.154376	0.744977	1	0.0772121	0.876591	1	-0.0771642	0.875897	1
ENSG00000048740	-1.16847	0.120697	1	-0.121657	0.849359	1	1.04681	0.139828	1		ENSG00000048740	-2.06827	0.00267171	0.191129	-0.334719	0.533738	1	1.73356	0.00767305	0.451082		ENSG00000048740	-2.11576	0.00016986	0.0184873	-0.165416	0.701976	1	1.95035	0.000700752	0.0805287		ENSG00000048740	-1.86956	0.000769778	0.0680191	-0.552888	0.229191	1	1.31667	0.0388095	1
ENSG00000048828	-0.478936	0.207531	1	-0.00192595	0.995638	1	0.47701	0.170973	1		ENSG00000048828	-0.00421684	0.992076	1	0.0504238	0.906118	1	0.0546406	0.880912	1		ENSG00000048828	0.159304	0.674036	1	0.144432	0.717607	1	-0.0148722	0.967593	1		ENSG00000048828	0.118905	0.752971	1	0.0807577	0.837258	1	-0.038147	0.922663	1
ENSG00000048991	0.0137849	0.965045	1	0.217083	0.476258	1	0.203298	0.462031	1		ENSG00000048991	-0.144163	0.642853	1	0.228765	0.442345	1	0.372928	0.150502	1		ENSG00000048991	-0.358251	0.183155	1	0.171308	0.510963	1	0.529559	0.041727	1		ENSG00000048991	-0.336677	0.230454	1	0.242701	0.354631	1	0.579378	0.040636	1
ENSG00000049089	3.01362	2.54737e-06	0.000349427	-0.26311	0.804506	1	-3.27673	3.74544e-08	8.94127e-06		ENSG00000049089	1.04083	0.159253	1	-0.0884	0.920732	1	-1.12923	0.0782913	1		ENSG00000049089	0.54535	0.265646	1	-0.197471	0.734499	1	-0.742822	0.139576	1		ENSG00000049089	0.784839	0.155723	1	-0.251782	0.711964	1	-1.03662	0.0899757	1
ENSG00000049130	-0.597028	0.476786	1	-0.625743	0.458455	1	-0.0287152	0.973095	1		ENSG00000049130	-0.87404	0.290826	1	-1.17595	0.181975	1	-0.301914	0.7317	1		ENSG00000049130	-0.336193	0.701178	1	-0.301136	0.743273	1	0.0350573	0.969383	1		ENSG00000049130	-0.776914	0.224365	1	-0.541453	0.395088	1	0.235461	0.748669	1
ENSG00000049167	0.171766	0.741133	1	0.0927643	0.860331	1	-0.0790019	0.865423	1		ENSG00000049167	0.176936	0.747967	1	0.185384	0.739857	1	0.00844747	0.985381	1		ENSG00000049167	-0.163577	0.700022	1	-0.043369	0.921205	1	0.120208	0.776969	1		ENSG00000049167	-0.0993951	0.834037	1	0.13796	0.769447	1	0.237355	0.626646	1
ENSG00000049192	2.08532	0.049351	0.833623	-0.166879	0.907042	1	-2.2522	0.0207967	0.483382		ENSG00000049192	0.776595	0.420403	1	0.0870133	0.935746	1	-0.689582	0.397115	1		ENSG00000049192	0.0782924	0.887565	1	-0.297989	0.631056	1	-0.376281	0.515376	1		ENSG00000049192	-0.340006	0.543739	1	0.0335653	0.950732	1	0.373571	0.523553	1
ENSG00000049239	-0.293513	0.630751	1	-0.713943	0.274456	1	-0.420431	0.504179	1		ENSG00000049239	0.288177	0.594937	1	0.474801	0.37424	1	0.186624	0.665018	1		ENSG00000049239	-0.584673	0.132597	1	0.0532702	0.885081	1	0.637944	0.0950302	1		ENSG00000049239	-0.729429	0.0796351	1	-0.188489	0.630754	1	0.54094	0.230631	1
ENSG00000049245	0.319404	0.401731	1	-0.0322088	0.9364	1	-0.351612	0.312793	1		ENSG00000049245	0.479158	0.226613	1	0.260479	0.531372	1	-0.218679	0.502408	1		ENSG00000049245	0.310909	0.316495	1	0.380644	0.237564	1	0.0697354	0.808391	1		ENSG00000049245	0.438397	0.133195	1	0.355061	0.245802	1	-0.0833358	0.773758	1
ENSG00000049246	-0.967608	0.188349	1	-0.498363	0.466744	1	0.469245	0.523269	1		ENSG00000049246	0.421414	0.618965	1	-0.161738	0.862997	1	-0.583151	0.436723	1		ENSG00000049246	0.171428	0.813676	1	0.0410035	0.958147	1	-0.130424	0.855503	1		ENSG00000049246	-0.721043	0.3552	1	-0.0303869	0.966293	1	0.690656	0.40103	1
ENSG00000049247	0	1	1	0	1	1	0	1	1		ENSG00000049247	0.518185	0.693536	1	0.331501	0.762554	1	-0.186684	0.8962	1		ENSG00000049247	-0.208568	0.767706	1	-0.208568	0.78456	1	0	1	1		ENSG00000049247	0.131736	0.912225	1	-0.0195208	0.985677	1	-0.151256	0.903412	1
ENSG00000049249	-0.363263	0.69979	1	-0.13035	0.922616	1	0.232913	0.75072	1		ENSG00000049249	0.25402	0.855387	1	-0.0191774	0.984775	1	-0.273198	0.813714	1		ENSG00000049249	-0.226438	0.857486	1	-0.0330059	0.982213	1	0.193432	0.874989	1		ENSG00000049249	-0.0797963	0.95763	1	0.536223	0.745789	1	0.616019	0.713981	1
ENSG00000049283	-1.25397	0.336722	1	-0.362919	0.754646	1	0.891054	0.481899	1		ENSG00000049283	-0.728911	0.600213	1	-0.428728	0.753145	1	0.300184	0.816514	1		ENSG00000049283	0.784295	0.569949	1	-0.843926	0.618484	1	-1.62822	0.284642	1		ENSG00000049283	-0.0634539	0.964342	1	-0.928039	0.56544	1	-0.864585	0.599832	1
ENSG00000049323	0.248722	0.507256	1	-0.197904	0.623897	1	-0.446626	0.205966	1		ENSG00000049323	0.277168	0.500478	1	0.180902	0.669585	1	-0.0962659	0.779679	1		ENSG00000049323	-0.550673	0.0793602	1	-0.259545	0.410771	1	0.291128	0.372079	1		ENSG00000049323	-1.3883	4.54834e-07	0.000142413	-0.77918	0.00240258	0.445549	0.609123	0.0648105	1
ENSG00000049449	-0.00683143	0.98354	1	-0.0668462	0.841748	1	-0.0600147	0.844309	1		ENSG00000049449	-0.388459	0.226946	1	-0.290736	0.366319	1	0.0977225	0.740177	1		ENSG00000049449	-0.653808	0.018612	0.508346	-0.0268723	0.919434	1	0.626935	0.023563	0.804212		ENSG00000049449	-0.53487	0.0429224	0.986509	-0.1417	0.578795	1	0.39317	0.166998	1
ENSG00000049540	0.770036	0.526543	1	-0.0965099	0.943411	1	-0.866546	0.437374	1		ENSG00000049540	-1.19857	0.473099	1	0.431509	0.762843	1	1.63008	0.248955	1		ENSG00000049540	-1.4727	0.302014	1	-0.188621	0.883471	1	1.28408	0.375225	1		ENSG00000049540	-1.97136	0.212547	1	-0.49908	0.720645	1	1.47228	0.381884	1
ENSG00000049541	0.121222	0.659038	1	0.119008	0.665403	1	-0.00221406	0.992797	1		ENSG00000049541	0.0828281	0.774294	1	0.0201582	0.945744	1	-0.0626699	0.801422	1		ENSG00000049541	-0.362032	0.171256	1	-0.226551	0.40595	1	0.135481	0.61938	1		ENSG00000049541	0.0169299	0.951292	1	0.0841534	0.766339	1	0.0672236	0.815368	1
ENSG00000049618	0.526622	0.302429	1	0.270099	0.612094	1	-0.256522	0.562298	1		ENSG00000049618	0.309004	0.487968	1	0.247783	0.587332	1	-0.0612206	0.867966	1		ENSG00000049618	0.198369	0.576794	1	0.05797	0.879634	1	-0.140399	0.687346	1		ENSG00000049618	0.223344	0.587846	1	0.051729	0.906178	1	-0.171615	0.690552	1
ENSG00000049656	0.145179	0.693095	1	0.335156	0.348088	1	0.189977	0.548211	1		ENSG00000049656	0.161916	0.67793	1	-0.149048	0.719921	1	-0.310963	0.368708	1		ENSG00000049656	0.21654	0.525969	1	0.234995	0.511413	1	0.0184545	0.954678	1		ENSG00000049656	-0.0273294	0.938937	1	0.0398082	0.913056	1	0.0671376	0.857299	1
ENSG00000049759	-0.534576	0.317321	1	0.0307416	0.949892	1	0.565318	0.246453	1		ENSG00000049759	-0.253033	0.640051	1	-0.00648044	0.99023	1	0.246552	0.600718	1		ENSG00000049759	-0.103732	0.819419	1	0.0592001	0.898848	1	0.162933	0.714873	1		ENSG00000049759	-0.246447	0.616001	1	-0.156697	0.754301	1	0.0897499	0.865871	1
ENSG00000049768	-0.00269822	0.998665	1	-0.0714879	0.964884	1	-0.0687896	0.962961	1		ENSG00000049768	-0.246915	0.86393	1	-0.247643	0.865719	1	-0.00072823	0.999552	1		ENSG00000049768	-0.274807	0.81912	1	-0.361	0.778473	1	-0.0861932	0.945308	1		ENSG00000049768	0.0410981	0.976263	1	-0.16527	0.910206	1	-0.206368	0.889568	1
ENSG00000049769	0.893812	0.202562	1	-0.00886242	0.99124	1	-0.902675	0.155358	1		ENSG00000049769	0.67788	0.366062	1	0.115742	0.888824	1	-0.562138	0.373242	1		ENSG00000049769	0.0943219	0.86105	1	-0.233158	0.697059	1	-0.32748	0.556304	1		ENSG00000049769	0.229144	0.686367	1	-0.0112855	0.985271	1	-0.24043	0.688717	1
ENSG00000049860	-0.38588	0.389211	1	-0.555413	0.228429	1	-0.169533	0.707034	1		ENSG00000049860	-0.0796357	0.850619	1	-0.338239	0.449567	1	-0.258603	0.506165	1		ENSG00000049860	0.561665	0.119353	1	-0.0946758	0.822897	1	-0.656341	0.0710078	1		ENSG00000049860	0.0360977	0.927035	1	-0.174178	0.680511	1	-0.210275	0.623538	1
ENSG00000049883	-0.0523247	0.954868	1	-0.352087	0.715976	1	-0.299762	0.736911	1		ENSG00000049883	0.354523	0.721492	1	0.273364	0.788931	1	-0.0811584	0.921154	1		ENSG00000049883	0.207648	0.78594	1	-0.024812	0.976283	1	-0.23246	0.760113	1		ENSG00000049883	0.0672453	0.93565	1	-0.0138256	0.987361	1	-0.0810709	0.926622	1
ENSG00000050030	-0.468387	0.777384	1	-0.214999	0.895126	1	0.253388	0.869685	1		ENSG00000050030	0.281481	0.878628	1	0.213304	0.909491	1	-0.0681766	0.965144	1		ENSG00000050030	-0.269491	0.860409	1	-0.0278083	0.985958	1	0.241683	0.874045	1		ENSG00000050030	-0.868865	0.545612	1	-0.0034555	0.99793	1	0.865409	0.565407	1
ENSG00000050130	0.446481	0.475654	1	-0.129605	0.850124	1	-0.576086	0.321436	1		ENSG00000050130	-0.267591	0.678204	1	-0.0755901	0.905449	1	0.192	0.735456	1		ENSG00000050130	-0.580628	0.23223	1	-0.0366236	0.937699	1	0.544004	0.262381	1		ENSG00000050130	0.0589928	0.915784	1	0.0566377	0.921808	1	-0.00235509	0.996774	1
ENSG00000050165	0.654025	0.169819	1	0.000654791	0.999013	1	-0.65337	0.130304	1		ENSG00000050165	0.0388653	0.939697	1	-0.153787	0.774842	1	-0.192652	0.673272	1		ENSG00000050165	0.672826	0.14154	1	0.0585384	0.912405	1	-0.614288	0.17127	1		ENSG00000050165	0.38906	0.396123	1	-0.16995	0.744853	1	-0.55901	0.262524	1
ENSG00000050327	-1.77024	0.000565244	0.0345455	0.0250186	0.94825	1	1.79526	0.000153853	0.01185		ENSG00000050327	-0.573663	0.358895	1	-0.0495065	0.932733	1	0.524156	0.341396	1		ENSG00000050327	0.471351	0.507383	1	-0.161834	0.844869	1	-0.633185	0.382262	1		ENSG00000050327	1.08937	0.238306	1	0.125022	0.910169	1	-0.964348	0.315569	1
ENSG00000050344	-0.3636	0.0848607	1	-0.0668745	0.740898	1	0.296726	0.131995	1		ENSG00000050344	-0.0798001	0.847207	1	0.165222	0.683172	1	0.245022	0.482776	1		ENSG00000050344	0.268786	0.578766	1	-0.149707	0.783919	1	-0.418493	0.395802	1		ENSG00000050344	-0.0586096	0.921035	1	-0.127744	0.836478	1	-0.0691346	0.913536	1
ENSG00000050393	0.298531	0.508335	1	0.166373	0.718525	1	-0.132158	0.740519	1		ENSG00000050393	0.19885	0.656464	1	-0.20571	0.670508	1	-0.40456	0.312228	1		ENSG00000050393	0.0289097	0.937945	1	0.0220271	0.955115	1	-0.00688264	0.985031	1		ENSG00000050393	-0.150525	0.705503	1	-0.0732923	0.856931	1	0.0772331	0.855751	1
ENSG00000050405	-1.52714	0.000393977	0.0256376	0.318007	0.320879	1	1.84515	1.02933e-06	0.000165642		ENSG00000050405	-1.33883	0.0118041	0.542376	-0.385537	0.408962	1	0.953298	0.0574318	1		ENSG00000050405	-1.15936	0.0414133	0.789116	0.34076	0.467039	1	1.50012	0.00479247	0.305875		ENSG00000050405	-0.980828	0.0662162	1	0.280776	0.527207	1	1.2616	0.0179524	0.877492
ENSG00000050426	-0.446584	0.477446	1	0.0821321	0.887222	1	0.528716	0.352121	1		ENSG00000050426	-0.12436	0.841476	1	-0.0219419	0.971851	1	0.102418	0.850059	1		ENSG00000050426	-0.196687	0.722961	1	0.0218704	0.969061	1	0.218557	0.690153	1		ENSG00000050426	0.0449997	0.936336	1	0.266202	0.634829	1	0.221202	0.696681	1
ENSG00000050438	0.225254	0.750587	1	0.0131849	0.985654	1	-0.212069	0.741781	1		ENSG00000050438	0.61607	0.379627	1	-0.197237	0.806348	1	-0.813308	0.191706	1		ENSG00000050438	-0.351832	0.5534	1	-0.170414	0.779187	1	0.181418	0.764883	1		ENSG00000050438	-0.547993	0.381323	1	0.0708547	0.903204	1	0.618848	0.340827	1
ENSG00000050555	-0.108472	0.87913	1	0.44603	0.495949	1	0.554504	0.359381	1		ENSG00000050555	1.81396	0.120647	1	0.627843	0.651141	1	-1.18612	0.184616	1		ENSG00000050555	2.12766	0.192147	1	-0.0779345	0.956233	1	-2.20559	0.173953	1		ENSG00000050555	1.1541	0.452438	1	0.104021	0.950534	1	-1.05008	0.51663	1
ENSG00000050628	-0.124562	0.942373	1	0.363806	0.834828	1	0.488368	0.75764	1		ENSG00000050628	0.236739	0.876688	1	-0.0700923	0.952505	1	-0.306831	0.804248	1		ENSG00000050628	0.0750233	0.938078	1	0.125317	0.90747	1	0.0502934	0.96378	1		ENSG00000050628	0.660874	0.639033	1	0.148645	0.895798	1	-0.51223	0.746431	1
ENSG00000050730	0.196281	0.86396	1	0.248049	0.836581	1	0.051768	0.967218	1		ENSG00000050730	0.0400802	0.973796	1	0.499618	0.765068	1	0.459538	0.744303	1		ENSG00000050730	0.0132931	0.990543	1	0.575413	0.710634	1	0.56212	0.697664	1		ENSG00000050730	-0.290371	0.848285	1	-0.135198	0.9332	1	0.155173	0.920174	1
ENSG00000050748	-0.319668	0.565978	1	0.116995	0.822083	1	0.436663	0.382242	1		ENSG00000050748	0.21472	0.705062	1	-0.063386	0.916037	1	-0.278106	0.574594	1		ENSG00000050748	0.436876	0.37465	1	0.03416	0.950728	1	-0.402716	0.40628	1		ENSG00000050748	0.0988359	0.847869	1	-0.0178913	0.973742	1	-0.116727	0.83043	1
ENSG00000050767	-0.225272	0.713339	1	-0.0800034	0.893947	1	0.145268	0.798225	1		ENSG00000050767	1.44212	0.0500612	1	0.490535	0.569106	1	-0.951588	0.0985019	1		ENSG00000050767	2.73773	0.000548969	0.04792	0.736915	0.512496	1	-2.00082	0.00391642	0.263247		ENSG00000050767	2.35939	0.000408173	0.0414008	0.180079	0.854877	1	-2.17931	0.00163051	0.191448
ENSG00000050820	0.228159	0.531903	1	0.298433	0.408847	1	0.0702736	0.823826	1		ENSG00000050820	0.558089	0.157511	1	0.100235	0.815875	1	-0.457854	0.170027	1		ENSG00000050820	0.819513	0.0270409	0.623312	0.842345	0.0282497	1	0.022838	0.942869	1		ENSG00000050820	-0.0359905	0.901459	1	-0.139892	0.647805	1	-0.103902	0.74067	1
ENSG00000051009	0.140587	0.819699	1	0.0157335	0.980071	1	-0.124854	0.823706	1		ENSG00000051009	0.0908869	0.871166	1	0.149904	0.790361	1	0.0590173	0.900632	1		ENSG00000051009	-0.244183	0.595561	1	0.0237004	0.959231	1	0.267884	0.555536	1		ENSG00000051009	-0.273054	0.578409	1	-0.202231	0.687264	1	0.0708223	0.894768	1
ENSG00000051108	-0.512177	0.461568	1	0.22736	0.714032	1	0.739538	0.228669	1		ENSG00000051108	0.0432927	0.947688	1	0.128727	0.845679	1	0.0854341	0.878534	1		ENSG00000051108	0.65041	0.291452	1	0.796814	0.20659	1	0.146404	0.783108	1		ENSG00000051108	-0.374242	0.505047	1	-0.24219	0.669918	1	0.132052	0.830099	1
ENSG00000051128	1.40174	0.000195803	0.0142913	-0.345507	0.489084	1	-1.74725	1.17724e-06	0.000185648		ENSG00000051128	1.71803	8.93274e-05	0.0141902	0.477767	0.376678	1	-1.24026	0.000294315	0.0431086		ENSG00000051128	0.666273	0.0217339	0.555916	0.188941	0.566934	1	-0.477332	0.0863456	1		ENSG00000051128	0.742384	0.0124606	0.494861	0.0639978	0.853105	1	-0.678387	0.0291818	1
ENSG00000051180	-0.104862	0.918021	1	0.352883	0.711542	1	0.457745	0.603233	1		ENSG00000051180	0.0416848	0.968842	1	0.310748	0.765757	1	0.269063	0.759599	1		ENSG00000051180	-0.491167	0.574655	1	-0.0308774	0.97133	1	0.46029	0.597941	1		ENSG00000051180	-0.740321	0.436828	1	-0.00225029	0.997947	1	0.73807	0.460057	1
ENSG00000051341	0.344097	0.389998	1	-0.00700949	0.986813	1	-0.351106	0.335292	1		ENSG00000051341	0.0500956	0.900771	1	-0.064786	0.876078	1	-0.114882	0.744033	1		ENSG00000051341	-0.199597	0.569829	1	-0.0197591	0.956116	1	0.179838	0.606972	1		ENSG00000051341	-0.01596	0.967913	1	0.241656	0.537638	1	0.257616	0.52051	1
ENSG00000051382	-0.777915	0.164988	1	-0.069763	0.889309	1	0.708152	0.174224	1		ENSG00000051382	-0.351941	0.54882	1	-0.393972	0.51185	1	-0.0420311	0.938735	1		ENSG00000051382	0.151059	0.789216	1	-0.0311876	0.959403	1	-0.182246	0.746334	1		ENSG00000051382	0.27217	0.672806	1	-0.0239742	0.972699	1	-0.296144	0.664711	1
ENSG00000051523	-0.757189	0.0291393	0.60933	-0.394462	0.228785	1	0.362727	0.287909	1		ENSG00000051523	0.113823	0.764678	1	-0.0500622	0.899447	1	-0.163886	0.621407	1		ENSG00000051523	0.663101	0.0438705	0.810025	-0.418093	0.313398	1	-1.08119	0.00208232	0.172885		ENSG00000051523	1.26471	0.000162922	0.0201812	-0.160482	0.717927	1	-1.42519	9.97538e-05	0.0225668
ENSG00000051596	0.0342324	0.92018	1	0.176741	0.596981	1	0.142509	0.637272	1		ENSG00000051596	0.0247433	0.94514	1	0.00955516	0.979176	1	-0.0151861	0.961051	1		ENSG00000051596	-0.0739846	0.810335	1	0.128685	0.681615	1	0.20267	0.497632	1		ENSG00000051596	0.018115	0.95799	1	0.0302828	0.931988	1	0.0121677	0.973083	1
ENSG00000051620	-0.0365311	0.948178	1	0.042672	0.9388	1	0.0792032	0.876411	1		ENSG00000051620	-0.127296	0.83787	1	0.00198446	0.997444	1	0.12928	0.810745	1		ENSG00000051620	-0.0338348	0.947399	1	-0.0184568	0.972668	1	0.015378	0.975959	1		ENSG00000051620	-0.466206	0.397218	1	-0.0533671	0.919909	1	0.412839	0.4797	1
ENSG00000051825	0.747415	0.0709134	1	0.00995626	0.982973	1	-0.737459	0.0487707	0.810201		ENSG00000051825	0.0329397	0.935305	1	-0.0211825	0.959355	1	-0.0541223	0.878066	1		ENSG00000051825	-0.24132	0.44218	1	-0.119382	0.712774	1	0.121938	0.701542	1		ENSG00000051825	0.0399432	0.917313	1	0.183618	0.635887	1	0.143675	0.714571	1
ENSG00000052126	0.277028	0.318466	1	0.280267	0.313201	1	0.00323845	0.989267	1		ENSG00000052126	-0.693684	0.0196836	0.751334	0.33555	0.192923	1	1.02923	2.82726e-05	0.00678683		ENSG00000052126	-0.599968	0.0195598	0.522671	-0.146115	0.563533	1	0.453852	0.0829544	1		ENSG00000052126	-0.0291654	0.919456	1	0.0405466	0.890537	1	0.0697119	0.817331	1
ENSG00000052344	-2.0695	4.62862e-06	0.000586505	-0.292222	0.389796	1	1.77727	5.75493e-05	0.00540575		ENSG00000052344	-1.7889	0.000815344	0.0804342	-0.227923	0.593571	1	1.56098	0.00157272	0.151348		ENSG00000052344	0.279881	0.697459	1	0.0187822	0.981018	1	-0.261098	0.71366	1		ENSG00000052344	0.867816	0.453418	1	0.272649	0.833796	1	-0.595168	0.613411	1
ENSG00000052723	-0.0668683	0.860936	1	0.228485	0.53066	1	0.295353	0.378074	1		ENSG00000052723	0.0533897	0.895356	1	0.0722185	0.860518	1	0.0188288	0.956737	1		ENSG00000052723	0.245647	0.447712	1	0.215014	0.529421	1	-0.0306334	0.920969	1		ENSG00000052723	0.325643	0.347007	1	0.208935	0.567183	1	-0.116708	0.740644	1
ENSG00000052749	0.109799	0.771979	1	0.448574	0.211696	1	0.338774	0.289341	1		ENSG00000052749	-0.155118	0.711391	1	-0.345301	0.431394	1	-0.190182	0.622721	1		ENSG00000052749	0.422986	0.324726	1	0.571913	0.193428	1	0.148927	0.698757	1		ENSG00000052749	0.32109	0.488941	1	0.0176922	0.972079	1	-0.303397	0.534595	1
ENSG00000052795	-0.416023	0.636938	1	0.182624	0.820789	1	0.598647	0.445304	1		ENSG00000052795	-0.232592	0.785008	1	0.15686	0.847834	1	0.389452	0.589756	1		ENSG00000052795	0.220546	0.765178	1	0.236988	0.75952	1	0.0164424	0.981343	1		ENSG00000052795	-0.595432	0.357671	1	-0.0922664	0.880744	1	0.503165	0.466189	1
ENSG00000052802	0.590162	0.0544121	0.875543	0.443613	0.158498	1	-0.146549	0.569805	1		ENSG00000052802	0.219776	0.42818	1	0.558862	0.0374332	1	0.339086	0.123405	1		ENSG00000052802	-0.234671	0.379592	1	0.356091	0.171195	1	0.590762	0.0209725	0.761513		ENSG00000052802	-0.544551	0.0272793	0.772721	0.410119	0.0620877	1	0.954671	7.92269e-05	0.018815
ENSG00000052841	0.126808	0.742034	1	-0.0600073	0.880019	1	-0.186816	0.598363	1		ENSG00000052841	0.0718977	0.84545	1	-0.0806671	0.833469	1	-0.152564	0.637541	1		ENSG00000052841	-0.221355	0.428926	1	-0.272378	0.359628	1	-0.051023	0.860918	1		ENSG00000052841	0.0942035	0.777069	1	0.192905	0.56815	1	0.0987013	0.771093	1
ENSG00000052850	1.30131	0.416114	1	0.0463336	0.978605	1	-1.25497	0.379902	1		ENSG00000052850	2.08621	0.1932	1	0.0767234	0.967818	1	-2.00949	0.132125	1		ENSG00000052850	3.14036	0.0124343	0.398275	0.937643	0.57389	1	-2.20271	0.0411623	1		ENSG00000052850	4.53293	1.33115e-07	4.87439e-05	0.272418	0.864709	1	-4.26051	1.596e-06	0.000851377
ENSG00000053108	-0.297005	0.817073	1	-0.225879	0.859282	1	0.0711268	0.953218	1		ENSG00000053108	0.399966	0.788899	1	0.260591	0.865625	1	-0.139375	0.910514	1		ENSG00000053108	1.33629	0.307064	1	0.24494	0.874621	1	-1.09136	0.382717	1		ENSG00000053108	1.99991	0.116584	1	0.487219	0.755225	1	-1.51269	0.233132	1
ENSG00000053254	-0.591217	0.0308351	0.631166	-0.086546	0.731894	1	0.504671	0.0478213	0.802114		ENSG00000053254	0.0136112	0.972463	1	-0.193617	0.639792	1	-0.207228	0.557505	1		ENSG00000053254	-0.00478666	0.989389	1	-0.0920708	0.810815	1	-0.0872842	0.809898	1		ENSG00000053254	0.268767	0.560126	1	0.247484	0.604883	1	-0.0212831	0.963615	1
ENSG00000053328	-1.29496	0.440839	1	-0.241462	0.87815	1	1.0535	0.504429	1		ENSG00000053328	-0.93971	0.600448	1	-0.0406043	0.981152	1	0.899106	0.572357	1		ENSG00000053328	-0.737813	0.5893	1	-0.0621999	0.962566	1	0.675613	0.621238	1		ENSG00000053328	-0.98313	0.346751	1	0.189731	0.83242	1	1.17286	0.269773	1
ENSG00000053371	-0.110208	0.772875	1	-0.296861	0.45123	1	-0.186653	0.610962	1		ENSG00000053371	0.0939982	0.808381	1	0.134655	0.730602	1	0.040657	0.901249	1		ENSG00000053371	-0.263847	0.387787	1	0.0202601	0.94737	1	0.284107	0.34678	1		ENSG00000053371	-0.220849	0.461387	1	-0.120669	0.692213	1	0.100181	0.755985	1
ENSG00000053372	0.357762	0.208471	1	0.346215	0.224985	1	-0.0115465	0.962198	1		ENSG00000053372	-0.0787604	0.79971	1	-0.283907	0.38341	1	-0.205147	0.468447	1		ENSG00000053372	0.0930077	0.760229	1	0.311452	0.312202	1	0.218446	0.446006	1		ENSG00000053372	-0.0324991	0.913969	1	-0.0603669	0.846904	1	-0.0278678	0.930689	1
ENSG00000053438	0.79967	0.246375	1	0.600789	0.399057	1	-0.198882	0.724729	1		ENSG00000053438	0.509779	0.416978	1	-0.00338119	0.996087	1	-0.513161	0.342603	1		ENSG00000053438	0.444477	0.407852	1	0.280483	0.628357	1	-0.163994	0.746271	1		ENSG00000053438	-0.299448	0.533058	1	-0.767039	0.155299	1	-0.467591	0.417658	1
ENSG00000053501	0.150212	0.798894	1	-0.229106	0.71469	1	-0.379318	0.496767	1		ENSG00000053501	0.408665	0.550044	1	-0.135843	0.856986	1	-0.544508	0.366413	1		ENSG00000053501	0.474705	0.381113	1	0.000129511	0.999832	1	-0.474575	0.377096	1		ENSG00000053501	0.699673	0.235256	1	0.229384	0.727934	1	-0.470289	0.433133	1
ENSG00000053524	-1.1927	0.406827	1	-0.0425711	0.972837	1	1.15013	0.390009	1		ENSG00000053524	-1.71003	0.207351	1	-0.560464	0.637167	1	1.14957	0.377979	1		ENSG00000053524	-0.925265	0.502102	1	-0.556022	0.690233	1	0.369243	0.800732	1		ENSG00000053524	0.161089	0.919366	1	-0.0190039	0.990876	1	-0.180093	0.914736	1
ENSG00000053702	0.498156	0.539136	1	0.0506488	0.953529	1	-0.447507	0.539999	1		ENSG00000053702	1.00894	0.277773	1	0.38199	0.711394	1	-0.626953	0.400431	1		ENSG00000053702	0.167881	0.813269	1	0.195386	0.792874	1	0.0275058	0.967808	1		ENSG00000053702	0.225738	0.754071	1	0.0587955	0.93881	1	-0.166942	0.82458	1
ENSG00000053747	-1.51725	0.363414	1	-0.309787	0.840106	1	1.20746	0.444012	1		ENSG00000053747	-0.418675	0.822556	1	-0.387154	0.838754	1	0.0315208	0.984444	1		ENSG00000053747	0.0186432	0.990718	1	-0.467922	0.757076	1	-0.486565	0.737396	1		ENSG00000053747	-0.108451	0.944427	1	-0.214522	0.892401	1	-0.106071	0.946451	1
ENSG00000053770	0.128894	0.860466	1	0.337499	0.634944	1	0.208606	0.74126	1		ENSG00000053770	-0.054894	0.938779	1	-0.128404	0.861159	1	-0.0735103	0.907609	1		ENSG00000053770	-0.335358	0.55054	1	-0.175635	0.760888	1	0.159722	0.781047	1		ENSG00000053770	-0.193359	0.758108	1	0.0774861	0.900544	1	0.270845	0.678012	1
ENSG00000053900	-0.210345	0.723625	1	0.135289	0.810408	1	0.345634	0.515567	1		ENSG00000053900	-0.475973	0.441442	1	0.0559647	0.923018	1	0.531938	0.319504	1		ENSG00000053900	-0.700161	0.166647	1	-0.126246	0.795059	1	0.573915	0.263813	1		ENSG00000053900	-0.623919	0.300396	1	0.140861	0.796656	1	0.764781	0.215607	1
ENSG00000053918	-0.783654	0.55919	1	-0.580504	0.657674	1	0.20315	0.87858	1		ENSG00000053918	0.0813529	0.958101	1	-0.366063	0.824152	1	-0.447416	0.749946	1		ENSG00000053918	0.598303	0.685821	1	-0.27068	0.871688	1	-0.868983	0.565697	1		ENSG00000053918	0.362314	0.811453	1	0.404529	0.795539	1	0.0422151	0.978129	1
ENSG00000054116	-0.870427	0.116886	1	-0.328177	0.519869	1	0.54225	0.31514	1		ENSG00000054116	-0.695474	0.201114	1	-0.238941	0.643019	1	0.456533	0.357395	1		ENSG00000054116	-0.0696744	0.888384	1	0.22893	0.645239	1	0.298605	0.527806	1		ENSG00000054116	-0.197959	0.706968	1	0.150164	0.769628	1	0.348124	0.519317	1
ENSG00000054118	-0.2913	0.103339	1	-0.0195311	0.911328	1	0.271768	0.113503	1		ENSG00000054118	-0.17074	0.469484	1	-0.238083	0.318701	1	-0.0673428	0.752272	1		ENSG00000054118	-0.178121	0.558155	1	-0.154406	0.615	1	0.0237144	0.938007	1		ENSG00000054118	-0.167381	0.452644	1	-0.113421	0.614219	1	0.0539582	0.813083	1
ENSG00000054148	-0.687479	0.0222468	0.510765	-1.05784	0.000940164	0.250763	-0.370357	0.263543	1		ENSG00000054148	-0.609014	0.0442584	1	-0.955061	0.0033178	0.867555	-0.346046	0.268207	1		ENSG00000054148	-0.64723	0.0131763	0.411044	-0.804768	0.00431359	0.832714	-0.157538	0.593415	1		ENSG00000054148	-0.537221	0.0195115	0.647069	-0.639455	0.00829912	0.972056	-0.102234	0.70346	1
ENSG00000054179	-2.99025	0.0544381	0.875543	-0.599816	0.612177	1	2.39044	0.120203	1		ENSG00000054179	-1.83191	0.291933	1	-0.668791	0.67849	1	1.16312	0.474128	1		ENSG00000054179	0.232672	0.883851	1	-0.144863	0.925318	1	-0.377535	0.806887	1		ENSG00000054179	-0.787778	0.598507	1	-0.615618	0.703879	1	0.172161	0.889959	1
ENSG00000054219	-0.425149	0.804204	1	-0.0231347	0.989124	1	0.402015	0.798834	1		ENSG00000054219	0.0960504	0.957549	1	0.119545	0.948192	1	0.0234941	0.98816	1		ENSG00000054219	0.595156	0.657962	1	0.424317	0.739643	1	-0.170839	0.911926	1		ENSG00000054219	0.221223	0.874674	1	-0.243057	0.821085	1	-0.46428	0.718408	1
ENSG00000054267	0.0182607	0.962087	1	0.0514339	0.893063	1	0.0331732	0.92391	1		ENSG00000054267	-0.346627	0.332064	1	-0.134586	0.701649	1	0.212043	0.505647	1		ENSG00000054267	-0.322233	0.245937	1	-0.252142	0.383454	1	0.0700903	0.807659	1		ENSG00000054267	-0.0529773	0.867606	1	0.0764588	0.811867	1	0.129436	0.695256	1
ENSG00000054277	0.992391	0.515639	1	0.0851873	0.958894	1	-0.907204	0.505312	1		ENSG00000054277	1.08736	0.488769	1	0.172158	0.921279	1	-0.915204	0.483624	1		ENSG00000054277	-0.0108162	0.99259	1	-0.1465	0.906687	1	-0.135685	0.908489	1		ENSG00000054277	-0.326347	0.779984	1	0.0702544	0.950819	1	0.396602	0.744326	1
ENSG00000054282	-0.321666	0.649377	1	-0.232491	0.739344	1	0.0891739	0.894574	1		ENSG00000054282	-0.0351013	0.95997	1	0.155227	0.822009	1	0.190328	0.747241	1		ENSG00000054282	-0.205173	0.693664	1	-0.175459	0.748132	1	0.0297139	0.955526	1		ENSG00000054282	-0.0647554	0.900129	1	0.233345	0.645064	1	0.298101	0.568112	1
ENSG00000054356	-2.60952	0.0432815	0.772769	-0.464646	0.62712	1	2.14487	0.0957847	1		ENSG00000054356	-2.10162	0.113069	1	-0.572826	0.602642	1	1.52879	0.234496	1		ENSG00000054356	1.9434	0.123424	1	2.69754	0.0218502	1	0.754144	0.352734	1		ENSG00000054356	-0.500871	0.575571	1	-0.551281	0.555313	1	-0.0504102	0.960826	1
ENSG00000054392	1.96702	0.248364	1	0.170893	0.918425	1	-1.79612	0.229517	1		ENSG00000054392	0.00367323	0.99797	1	-0.633158	0.687928	1	-0.636832	0.640184	1		ENSG00000054392	-1.61797	0.0778925	1	-0.599735	0.469881	1	1.01824	0.310166	1		ENSG00000054392	-1.12977	0.20517	1	-0.549999	0.512966	1	0.579768	0.569169	1
ENSG00000054523	0.046334	0.867104	1	0.000577581	0.99835	1	-0.0457564	0.85618	1		ENSG00000054523	0.401668	0.133538	1	0.111794	0.693848	1	-0.289874	0.20075	1		ENSG00000054523	0.0612619	0.804093	1	-0.0221289	0.932095	1	-0.0833908	0.735456	1		ENSG00000054523	0.159921	0.495954	1	0.141398	0.560947	1	-0.0185228	0.938836	1
ENSG00000054598	1.46552	0.403749	1	1.28458	0.459611	1	-0.180944	0.904318	1		ENSG00000054598	0.913783	0.625307	1	0.366213	0.849527	1	-0.547571	0.722342	1		ENSG00000054598	1.31517	0.426294	1	1.5776	0.351645	1	0.262429	0.850502	1		ENSG00000054598	-0.280104	0.81301	1	1.91508	0.0273592	1	2.19518	0.0180872	0.879112
ENSG00000054611	-0.30713	0.597759	1	-0.113862	0.840379	1	0.193268	0.721879	1		ENSG00000054611	-0.395785	0.472742	1	-0.0265476	0.959985	1	0.369238	0.444152	1		ENSG00000054611	0.00678952	0.98854	1	0.188461	0.696163	1	0.181671	0.688695	1		ENSG00000054611	-0.0922049	0.848557	1	-0.235415	0.645788	1	-0.14321	0.786918	1
ENSG00000054654	0.294172	0.38591	1	0.149923	0.666362	1	-0.144249	0.631536	1		ENSG00000054654	-0.518681	0.108283	1	-0.0357847	0.906391	1	0.482896	0.0887062	1		ENSG00000054654	-1.05156	0.000187664	0.0199233	-0.383253	0.155205	1	0.668306	0.0243692	0.816887		ENSG00000054654	-1.13221	6.31145e-05	0.00924446	-0.29642	0.24183	1	0.835794	0.00740737	0.535226
ENSG00000054690	-1.24901	0.0440364	0.780196	-0.230453	0.662824	1	1.01856	0.0871102	1		ENSG00000054690	-0.861794	0.230993	1	0.118229	0.851202	1	0.980023	0.113285	1		ENSG00000054690	-0.81607	0.182898	1	-0.260909	0.658982	1	0.555159	0.382809	1		ENSG00000054690	-0.90563	0.159797	1	-0.157371	0.788679	1	0.748259	0.280592	1
ENSG00000054793	1.3931	0.0153721	0.40316	-0.276423	0.711738	1	-1.66953	0.00208067	0.0934549		ENSG00000054793	0.801167	0.100121	1	-0.146345	0.798321	1	-0.947512	0.0269823	0.921549		ENSG00000054793	0.195353	0.594887	1	0.0110637	0.977856	1	-0.184289	0.612227	1		ENSG00000054793	0.230998	0.54281	1	0.0559511	0.889992	1	-0.175047	0.659082	1
ENSG00000054796	0	1	1	0	1	1	0	1	1		ENSG00000054796	0	1	1	0	1	1	0	1	1		ENSG00000054796	-0.333945	0.799391	1	-0.508394	0.652313	1	-0.17445	0.797272	1		ENSG00000054796	0.402669	0.671823	1	0	1	1	-0.402669	0.694446	1
ENSG00000054803	-0.47958	0.650891	1	-0.47958	0.651579	1	0	1	1		ENSG00000054803	0	1	1	0	1	1	0	1	1		ENSG00000054803	0	1	1	0	1	1	0	1	1		ENSG00000054803	0	1	1	0	1	1	0	1	1
ENSG00000054938	0.626225	0.701517	1	-0.548086	0.749875	1	-1.17431	0.447535	1		ENSG00000054938	-0.0615293	0.970663	1	0.179994	0.913706	1	0.241524	0.865087	1		ENSG00000054938	0.703776	0.606032	1	-0.549825	0.736783	1	-1.2536	0.388611	1		ENSG00000054938	0.83832	0.565039	1	-0.0260215	0.987256	1	-0.864341	0.577317	1
ENSG00000054965	0.600192	0.100874	1	0.0733759	0.854024	1	-0.526816	0.1079	1		ENSG00000054965	0.206449	0.546868	1	0.00606256	0.986529	1	-0.200388	0.498107	1		ENSG00000054965	-0.560836	0.0277727	0.631928	-0.203859	0.422804	1	0.356977	0.172546	1		ENSG00000054965	-0.0947518	0.742901	1	0.0352985	0.903777	1	0.13005	0.667182	1
ENSG00000054967	0.815607	0.38912	1	-0.207135	0.85049	1	-1.02274	0.248162	1		ENSG00000054967	0.278071	0.746172	1	-0.0645387	0.94391	1	-0.34261	0.647552	1		ENSG00000054967	0.041559	0.950983	1	0.295272	0.665273	1	0.253713	0.690509	1		ENSG00000054967	-0.0478008	0.945392	1	-0.00100625	0.998879	1	0.0467946	0.949271	1
ENSG00000054983	0.0886391	0.919757	1	-0.174267	0.849169	1	-0.262906	0.749896	1		ENSG00000054983	-0.287026	0.75672	1	-0.0328514	0.971112	1	0.254175	0.75386	1		ENSG00000054983	-0.594791	0.364741	1	-0.179297	0.781852	1	0.415494	0.5361	1		ENSG00000054983	-0.423128	0.519283	1	0.20765	0.733484	1	0.630778	0.343877	1
ENSG00000055044	-0.0386912	0.856954	1	0.136211	0.515328	1	0.174902	0.364776	1		ENSG00000055044	-0.444218	0.0710167	1	-0.265604	0.276199	1	0.178614	0.42733	1		ENSG00000055044	-0.229059	0.478735	1	-0.108942	0.739485	1	0.120116	0.709618	1		ENSG00000055044	-0.358409	0.141781	1	0.0787813	0.736368	1	0.437192	0.0833892	1
ENSG00000055070	0.0444379	0.895063	1	0.196557	0.550384	1	0.152119	0.608547	1		ENSG00000055070	0.139118	0.687428	1	0.00706098	0.984284	1	-0.132058	0.658386	1		ENSG00000055070	-0.11175	0.702941	1	0.0930278	0.754964	1	0.204778	0.473856	1		ENSG00000055070	0.0546822	0.858068	1	0.142279	0.647588	1	0.0875964	0.780584	1
ENSG00000055118	0.417549	0.524296	1	-0.0990718	0.889284	1	-0.516623	0.393706	1		ENSG00000055118	0.67652	0.258106	1	0.682712	0.259998	1	0.00619175	0.989184	1		ENSG00000055118	0.395541	0.459928	1	-0.373261	0.559181	1	-0.768803	0.174709	1		ENSG00000055118	0.256442	0.700876	1	0.299587	0.661672	1	0.0431446	0.948648	1
ENSG00000055130	0.337123	0.157507	1	0.109632	0.658066	1	-0.227491	0.285785	1		ENSG00000055130	-0.0766088	0.758452	1	-0.163818	0.522417	1	-0.0872089	0.695595	1		ENSG00000055130	-0.181719	0.488366	1	-0.058205	0.828101	1	0.123514	0.637186	1		ENSG00000055130	-0.0111156	0.961769	1	0.101261	0.666172	1	0.112377	0.638567	1
ENSG00000055147	-0.0222662	0.978784	1	-0.170738	0.842165	1	-0.148472	0.850066	1		ENSG00000055147	-0.609965	0.419992	1	-0.103942	0.884008	1	0.506023	0.452049	1		ENSG00000055147	-0.901877	0.137912	1	-0.186116	0.744575	1	0.715761	0.250658	1		ENSG00000055147	-0.894253	0.147053	1	-0.20778	0.714463	1	0.686472	0.305337	1
ENSG00000055163	-1.25955	0.00733052	0.243089	-0.638973	0.133459	1	0.620575	0.199314	1		ENSG00000055163	-2.51758	2.23002e-07	8.3845e-05	-1.64264	0.000149392	0.104114	0.874937	0.130339	1		ENSG00000055163	-2.73983	7.97065e-10	4.20005e-07	-1.21584	0.000993994	0.335543	1.52399	0.00554347	0.341828		ENSG00000055163	-2.83823	1.96663e-09	1.16406e-06	-1.50784	0.000122467	0.0581502	1.33039	0.0371831	1
ENSG00000055208	0.0748725	0.803405	1	0.0373679	0.901846	1	-0.0375045	0.890502	1		ENSG00000055208	0.148051	0.635346	1	-0.0101807	0.975011	1	-0.158231	0.558514	1		ENSG00000055208	0.0586669	0.81624	1	-0.106759	0.694511	1	-0.165426	0.517033	1		ENSG00000055208	0.139175	0.603354	1	-0.0333144	0.907103	1	-0.17249	0.543945	1
ENSG00000055211	-0.236405	0.595869	1	-0.243063	0.586467	1	-0.0066576	0.987497	1		ENSG00000055211	-0.00268915	0.995708	1	0.111291	0.823447	1	0.11398	0.78854	1		ENSG00000055211	-0.07486	0.840897	1	0.0286332	0.94086	1	0.103493	0.778524	1		ENSG00000055211	0.172115	0.691487	1	0.124212	0.783479	1	-0.0479036	0.914822	1
ENSG00000055332	-1.47917	0.000401462	0.0260071	-0.0876609	0.793185	1	1.39151	0.000393605	0.0246126		ENSG00000055332	-1.18528	0.00397407	0.255098	-0.121016	0.73285	1	1.06427	0.00405375	0.300443		ENSG00000055332	-1.00474	0.00507803	0.228856	-0.0417257	0.897016	1	0.963016	0.00723784	0.407744		ENSG00000055332	-0.669081	0.0894335	1	0.0479169	0.89402	1	0.716998	0.0804297	1
ENSG00000055483	-0.0393912	0.915211	1	0.211141	0.552866	1	0.250532	0.441706	1		ENSG00000055483	0.0928359	0.800262	1	-0.00448408	0.990544	1	-0.0973215	0.759427	1		ENSG00000055483	0.396433	0.228899	1	0.306251	0.383454	1	-0.090182	0.770636	1		ENSG00000055483	0.304889	0.405011	1	-0.00518663	0.989643	1	-0.310076	0.423007	1
ENSG00000055609	0.0452857	0.902594	1	0.11514	0.753304	1	0.0698547	0.83277	1		ENSG00000055609	-0.0109796	0.97377	1	0.0715701	0.830713	1	0.0825501	0.772717	1		ENSG00000055609	-0.127485	0.637757	1	-0.110828	0.696454	1	0.0166571	0.951502	1		ENSG00000055609	-0.101385	0.719929	1	-0.0889522	0.760541	1	0.0124324	0.967223	1
ENSG00000055732	-1.81486	0.251135	1	-0.0278738	0.982935	1	1.78698	0.227875	1		ENSG00000055732	-1.98723	0.0277113	0.909861	-0.540039	0.466312	1	1.44719	0.0996233	1		ENSG00000055732	1.63869	0.228378	1	-0.262612	0.8774	1	-1.9013	0.173432	1		ENSG00000055732	1.76393	0.233706	1	-0.205814	0.901321	1	-1.96974	0.223242	1
ENSG00000055813	0.336381	0.846364	1	0.852998	0.628047	1	0.516617	0.740745	1		ENSG00000055813	0.184061	0.923059	1	0.106921	0.955807	1	-0.07714	0.962511	1		ENSG00000055813	-0.163441	0.908832	1	-0.384182	0.803334	1	-0.220742	0.881593	1		ENSG00000055813	0.630833	0.649797	1	0.539522	0.709542	1	-0.0913119	0.946928	1
ENSG00000055917	-0.138753	0.574481	1	0.163234	0.488595	1	0.301987	0.16933	1		ENSG00000055917	-0.190878	0.461626	1	-0.0373221	0.884716	1	0.153556	0.498858	1		ENSG00000055917	-0.525194	0.0374014	0.747146	-0.243082	0.340358	1	0.282112	0.275673	1		ENSG00000055917	-0.373914	0.10837	1	-0.0283648	0.900725	1	0.345549	0.158482	1
ENSG00000055950	0.156313	0.692921	1	0.11375	0.775618	1	-0.0425631	0.904193	1		ENSG00000055950	0.407757	0.375265	1	-0.00401226	0.993568	1	-0.411769	0.299094	1		ENSG00000055950	0.367457	0.340813	1	0.0962542	0.820534	1	-0.271203	0.470719	1		ENSG00000055950	0.481068	0.255802	1	0.280059	0.536202	1	-0.201009	0.637219	1
ENSG00000055955	-0.166495	0.895066	1	-0.194674	0.87429	1	-0.028178	0.976825	1		ENSG00000055955	0.297862	0.858706	1	0.604853	0.742033	1	0.306991	0.847978	1		ENSG00000055955	0.137502	0.933759	1	-0.551314	0.738896	1	-0.688816	0.667439	1		ENSG00000055955	0.450074	0.772081	1	0.219576	0.887106	1	-0.230498	0.891329	1
ENSG00000055957	-0.15374	0.809052	1	-0.15374	0.809447	1	0	1	1		ENSG00000055957	-0.150722	0.894559	1	-0.242126	0.777002	1	-0.0914038	0.852911	1		ENSG00000055957	0.04901	0.89522	1	0.0565393	0.890498	1	0.00752932	0.990126	1		ENSG00000055957	-0.0766639	0.948436	1	-0.204517	0.849766	1	-0.127853	0.898472	1
ENSG00000056050	-0.843441	0.0616896	0.936264	-0.279065	0.499071	1	0.564376	0.194924	1		ENSG00000056050	-0.780855	0.103182	1	-0.0909309	0.83542	1	0.689924	0.105732	1		ENSG00000056050	-0.815195	0.0152565	0.445045	-0.37148	0.259798	1	0.443714	0.212881	1		ENSG00000056050	-0.684092	0.100905	1	0.098662	0.793241	1	0.782754	0.0688918	1
ENSG00000056097	-0.0880636	0.709094	1	-0.0675071	0.774475	1	0.0205565	0.924977	1		ENSG00000056097	-0.192225	0.440643	1	-0.146232	0.560903	1	0.045993	0.836249	1		ENSG00000056097	-0.171183	0.498256	1	0.00607382	0.980983	1	0.177256	0.480126	1		ENSG00000056097	-0.145298	0.517396	1	-0.0177764	0.937557	1	0.127521	0.587989	1
ENSG00000056277	1.2543	0.00555237	0.197134	1.11638	0.0159125	1	-0.137926	0.682332	1		ENSG00000056277	0.833063	0.048964	1	0.846751	0.0479039	1	0.0136886	0.965111	1		ENSG00000056277	0.0469306	0.879484	1	0.655943	0.025557	1	0.609013	0.0259414	0.841517		ENSG00000056277	0.123494	0.723079	1	0.701531	0.0309487	1	0.578037	0.0754369	1
ENSG00000056291	0.0139097	0.991937	1	-0.387893	0.78819	1	-0.401803	0.760778	1		ENSG00000056291	-0.537255	0.772565	1	-0.480596	0.800075	1	0.0566592	0.971809	1		ENSG00000056291	0.0653194	0.966637	1	0.1599	0.923542	1	0.0945805	0.952265	1		ENSG00000056291	-0.790382	0.625737	1	-0.535238	0.751421	1	0.255144	0.8749	1
ENSG00000056487	-1.08372	0.00573154	0.202167	-0.498099	0.163412	1	0.585617	0.136987	1		ENSG00000056487	-0.55602	0.222132	1	0.0328525	0.937997	1	0.588872	0.136514	1		ENSG00000056487	-0.72983	0.0756696	1	-0.149194	0.704767	1	0.580636	0.165429	1		ENSG00000056487	-0.703558	0.10355	1	-0.252771	0.541304	1	0.450786	0.341546	1
ENSG00000056558	0.0941014	0.931694	1	-0.530572	0.65787	1	-0.624674	0.564231	1		ENSG00000056558	0.0886341	0.938031	1	0.356771	0.749024	1	0.268137	0.773714	1		ENSG00000056558	0.2415	0.770428	1	-0.211108	0.821316	1	-0.452608	0.594453	1		ENSG00000056558	0.17017	0.849574	1	0.00560037	0.995309	1	-0.164569	0.861885	1
ENSG00000056586	-0.0161795	0.965427	1	-0.0232691	0.950416	1	-0.0070896	0.983459	1		ENSG00000056586	-0.0164301	0.964494	1	-0.0528897	0.888443	1	-0.0364598	0.91009	1		ENSG00000056586	-0.0478705	0.868828	1	0.122212	0.680179	1	0.170083	0.545543	1		ENSG00000056586	-0.0599825	0.846706	1	-0.0610927	0.849052	1	-0.00111019	0.997319	1
ENSG00000056736	-0.443435	0.540961	1	-0.375927	0.600967	1	0.0675076	0.923934	1		ENSG00000056736	0.0876012	0.920837	1	-0.0161386	0.985834	1	-0.10374	0.892116	1		ENSG00000056736	-0.169914	0.808774	1	-0.372398	0.626399	1	-0.202484	0.784978	1		ENSG00000056736	0.419927	0.579297	1	0.155353	0.849297	1	-0.264574	0.73446	1
ENSG00000056972	-1.18563	0.118262	1	-0.00150526	0.9981	1	1.18413	0.0911413	1		ENSG00000056972	-0.0568304	0.951106	1	-0.33057	0.735834	1	-0.27374	0.746958	1		ENSG00000056972	0.26143	0.756986	1	-0.0990413	0.916092	1	-0.360471	0.672115	1		ENSG00000056972	-0.35653	0.652562	1	-0.641592	0.455776	1	-0.285061	0.757996	1
ENSG00000056998	-0.152906	0.546846	1	0.194094	0.419173	1	0.347	0.122009	1		ENSG00000056998	-0.0307094	0.90993	1	0.0233119	0.932043	1	0.0540213	0.81784	1		ENSG00000056998	0.143765	0.561108	1	-0.00167512	0.994924	1	-0.14544	0.554554	1		ENSG00000056998	0.0543994	0.81373	1	-0.162878	0.510541	1	-0.217277	0.384338	1
ENSG00000057019	0.600002	0.0953549	1	0.20027	0.602228	1	-0.399732	0.204868	1		ENSG00000057019	0.0481062	0.885339	1	-0.0619731	0.857327	1	-0.11008	0.706204	1		ENSG00000057019	-0.179259	0.513223	1	0.0987757	0.719845	1	0.278035	0.299306	1		ENSG00000057019	-0.330217	0.224216	1	-0.0675906	0.801206	1	0.262626	0.363842	1
ENSG00000057149	-0.47563	0.757906	1	-0.151108	0.927934	1	0.324523	0.813296	1		ENSG00000057149	-3.71969	0.017586	0.698412	-1.87759	0.155497	1	1.8421	0.235002	1		ENSG00000057149	-0.327084	0.705569	1	1.29178	0.456365	1	1.61887	0.278817	1		ENSG00000057149	0	1	1	0	1	1	0	1	1
ENSG00000057252	1.97	0.0348004	0.679174	0.212616	0.859648	1	-1.75738	0.0296655	0.606059		ENSG00000057252	0.348021	0.519931	1	-0.0933451	0.873826	1	-0.441366	0.351751	1		ENSG00000057252	-0.0150857	0.975275	1	-0.0990486	0.848883	1	-0.0839629	0.864281	1		ENSG00000057252	-0.311622	0.526492	1	-0.00610754	0.989906	1	0.305514	0.555452	1
ENSG00000057294	-2.33362	0.000368157	0.0242866	-0.00568108	0.990001	1	2.32794	0.000140247	0.0109764		ENSG00000057294	-2.12982	0.00924048	0.458248	-0.495444	0.446869	1	1.63438	0.0393724	1		ENSG00000057294	-1.10571	0.193233	1	-0.0240758	0.974618	1	1.08163	0.201624	1		ENSG00000057294	-0.68231	0.447094	1	-0.0503628	0.952058	1	0.631948	0.505667	1
ENSG00000057468	0.760086	0.66535	1	1.42756	0.40718	1	0.667473	0.641867	1		ENSG00000057468	-0.133758	0.937755	1	-0.0715816	0.96702	1	0.0621762	0.96692	1		ENSG00000057468	0.355321	0.830419	1	0.272221	0.875623	1	-0.0831	0.959326	1		ENSG00000057468	-0.671928	0.672	1	-0.647616	0.693679	1	0.0243118	0.98866	1
ENSG00000057593	-0.52355	0.757783	1	-0.653544	0.701634	1	-0.129993	0.934511	1		ENSG00000057593	-0.0760095	0.966287	1	0.30045	0.865941	1	0.376459	0.804229	1		ENSG00000057593	-0.358402	0.812671	1	-0.595189	0.715603	1	-0.236786	0.881415	1		ENSG00000057593	0.117231	0.940536	1	0.185458	0.908589	1	0.0682274	0.966692	1
ENSG00000057608	-0.387343	0.0276379	0.588568	-0.0186654	0.913398	1	0.368678	0.03002	0.610416		ENSG00000057608	-0.160407	0.509767	1	-0.202105	0.41046	1	-0.0416974	0.849197	1		ENSG00000057608	-0.130811	0.641627	1	-0.144513	0.611762	1	-0.013702	0.961273	1		ENSG00000057608	-0.0569964	0.797665	1	-3.55406e-05	0.999954	1	0.0569594	0.801343	1
ENSG00000057657	-0.470039	0.784475	1	-0.858702	0.612512	1	-0.388663	0.797837	1		ENSG00000057657	-1.69048	0.194366	1	-2.25499	0.114472	1	-0.56451	0.713302	1		ENSG00000057657	-2.17882	0.125987	1	1.99257	0.0164006	1	4.1714	8.99563e-05	0.0164005		ENSG00000057657	-2.56534	0.0605374	1	1.06455	0.189026	1	3.62988	0.0029137	0.282283
ENSG00000057663	-0.15747	0.752146	1	0.182177	0.700063	1	0.339648	0.441946	1		ENSG00000057663	-0.192235	0.718109	1	-0.256981	0.638238	1	-0.0647456	0.893498	1		ENSG00000057663	0.0602324	0.901062	1	0.0124561	0.980667	1	-0.0477763	0.92062	1		ENSG00000057663	0.256798	0.647734	1	0.247083	0.670973	1	-0.00971506	0.986371	1
ENSG00000057704	0.191722	0.855915	1	-0.182848	0.869695	1	-0.37457	0.704792	1		ENSG00000057704	-0.401495	0.656525	1	-0.402353	0.661164	1	-0.000857994	0.999185	1		ENSG00000057704	0.283946	0.693067	1	-0.123463	0.878518	1	-0.40741	0.576003	1		ENSG00000057704	1.04729	0.142326	1	0.249529	0.766636	1	-0.797756	0.271881	1
ENSG00000057757	-0.0820326	0.745028	1	0.304197	0.199928	1	0.38623	0.0775225	1		ENSG00000057757	-0.0641382	0.813499	1	-0.216709	0.443533	1	-0.152571	0.5334	1		ENSG00000057757	-0.0315097	0.900016	1	-0.102159	0.700523	1	-0.070649	0.780005	1		ENSG00000057757	0.140678	0.594118	1	0.0286591	0.917991	1	-0.112019	0.686011	1
ENSG00000057935	-0.775571	0.0349738	0.68061	-0.286525	0.399846	1	0.489045	0.168461	1		ENSG00000057935	-0.562859	0.183366	1	-0.265289	0.518234	1	0.29757	0.44183	1		ENSG00000057935	-0.349337	0.368583	1	-0.340331	0.405764	1	0.00900559	0.98245	1		ENSG00000057935	-0.121667	0.805007	1	-0.0154027	0.975447	1	0.106264	0.838222	1
ENSG00000058056	-0.641589	0.150863	1	-0.273609	0.516346	1	0.36798	0.391682	1		ENSG00000058056	-0.152866	0.743247	1	0.163578	0.716973	1	0.316444	0.42183	1		ENSG00000058056	-0.394567	0.282485	1	0.0262448	0.941996	1	0.420812	0.245737	1		ENSG00000058056	-0.236637	0.569913	1	0.0587427	0.885838	1	0.29538	0.496037	1
ENSG00000058063	0.388865	0.469369	1	-0.185707	0.752736	1	-0.574573	0.254338	1		ENSG00000058063	0.231364	0.648185	1	-0.245584	0.657774	1	-0.476947	0.296566	1		ENSG00000058063	0.142306	0.72143	1	-0.113523	0.795703	1	-0.255829	0.526397	1		ENSG00000058063	0.0722189	0.865475	1	0.0185811	0.966687	1	-0.0536377	0.90472	1
ENSG00000058085	-2.79234	0.00150147	0.0745711	-0.237271	0.688962	1	2.55507	0.00283664	0.118309		ENSG00000058085	-3.44645	0.00155715	0.129639	-1.07133	0.173323	1	2.37513	0.0418827	1		ENSG00000058085	0.476399	0.766174	1	0.317865	0.851334	1	-0.158534	0.91811	1		ENSG00000058085	-0.726388	0.617234	1	-0.666275	0.656345	1	0.0601124	0.970524	1
ENSG00000058091	1.24433	0.00670045	0.225958	0.886684	0.0685168	1	-0.357641	0.314683	1		ENSG00000058091	0.451258	0.366646	1	0.0515484	0.923921	1	-0.399709	0.348827	1		ENSG00000058091	-0.282684	0.347829	1	-0.278181	0.380677	1	0.00450311	0.988567	1		ENSG00000058091	0.162745	0.596421	1	-0.221173	0.51541	1	-0.383918	0.254722	1
ENSG00000058262	0.0263905	0.909084	1	0.0463472	0.840781	1	0.0199565	0.924152	1		ENSG00000058262	-0.0253966	0.918139	1	-0.175952	0.492159	1	-0.150555	0.497108	1		ENSG00000058262	0.308315	0.342429	1	0.191206	0.565819	1	-0.11711	0.712063	1		ENSG00000058262	0.118774	0.59291	1	-0.098897	0.676054	1	-0.21767	0.356999	1
ENSG00000058272	-0.220007	0.461529	1	0.0314891	0.912702	1	0.251496	0.354621	1		ENSG00000058272	-0.268427	0.377532	1	-0.169953	0.576581	1	0.0984744	0.717859	1		ENSG00000058272	0.129225	0.62819	1	0.107367	0.701884	1	-0.0218588	0.933081	1		ENSG00000058272	0.0818825	0.773751	1	0.095526	0.745035	1	0.0136435	0.96316	1
ENSG00000058335	-0.656334	0.700509	1	-0.493474	0.774337	1	0.16286	0.915044	1		ENSG00000058335	-0.322975	0.851267	1	0.318893	0.846971	1	0.641869	0.65854	1		ENSG00000058335	1.36096	0.416254	1	0.208788	0.890029	1	-1.15217	0.486338	1		ENSG00000058335	1.08816	0.500207	1	0.412743	0.799413	1	-0.675412	0.690692	1
ENSG00000058404	0.160078	0.923449	1	-0.215794	0.886705	1	-0.375872	0.795324	1		ENSG00000058404	0.452546	0.805168	1	-0.142514	0.92506	1	-0.595059	0.694517	1		ENSG00000058404	0.663952	0.685533	1	-0.300907	0.860855	1	-0.964859	0.558781	1		ENSG00000058404	0.428391	0.789002	1	0.140139	0.93322	1	-0.288252	0.863812	1
ENSG00000058453	-0.285868	0.398829	1	0.123228	0.697959	1	0.409096	0.177652	1		ENSG00000058453	-0.708984	0.0364811	1	0.00752385	0.98051	1	0.716508	0.0155989	0.69005		ENSG00000058453	-0.982377	0.000165003	0.0180041	-0.319762	0.200237	1	0.662615	0.0151773	0.616285		ENSG00000058453	-0.826929	0.00166689	0.123966	-0.235057	0.338569	1	0.591871	0.0394184	1
ENSG00000058600	0.213407	0.567007	1	0.343342	0.347545	1	0.129935	0.684683	1		ENSG00000058600	0.065373	0.867132	1	-0.165085	0.688248	1	-0.230458	0.507982	1		ENSG00000058600	0.179977	0.623688	1	0.064879	0.869008	1	-0.115098	0.748902	1		ENSG00000058600	0.181576	0.651482	1	-0.103014	0.813565	1	-0.28459	0.509911	1
ENSG00000058668	0.0940006	0.827217	1	-0.0924484	0.835179	1	-0.186449	0.640099	1		ENSG00000058668	-1.01353	0.00194032	0.149981	0.154666	0.576366	1	1.1682	2.97846e-05	0.00707123		ENSG00000058668	-0.465104	0.107047	1	0.0189289	0.946849	1	0.484033	0.0915148	1		ENSG00000058668	-0.23454	0.473609	1	0.0188988	0.953461	1	0.253438	0.460437	1
ENSG00000058673	0.0572859	0.967977	1	0.0066105	0.996208	1	-0.0506754	0.968965	1		ENSG00000058673	-0.0569593	0.974168	1	0.037772	0.983493	1	0.0947314	0.950902	1		ENSG00000058673	0.228238	0.879658	1	-0.102559	0.941791	1	-0.330797	0.819709	1		ENSG00000058673	-0.152475	0.918875	1	-0.143964	0.92617	1	0.00851149	0.995532	1
ENSG00000058729	0.339762	0.507344	1	0.237092	0.649431	1	-0.10267	0.818572	1		ENSG00000058729	-0.0218528	0.967362	1	0.052634	0.921808	1	0.0744869	0.871018	1		ENSG00000058729	0.251674	0.578066	1	0.282325	0.550726	1	0.0306504	0.942754	1		ENSG00000058729	0.0463911	0.926645	1	-0.0181332	0.972547	1	-0.0645243	0.903636	1
ENSG00000058799	-0.291697	0.484692	1	-0.34079	0.418603	1	-0.0490929	0.903471	1		ENSG00000058799	0.0464532	0.919902	1	0.157175	0.733188	1	0.110722	0.776092	1		ENSG00000058799	-0.0327563	0.924777	1	-0.10379	0.778963	1	-0.0710333	0.839392	1		ENSG00000058799	0.473357	0.235234	1	0.126176	0.773132	1	-0.347181	0.399857	1
ENSG00000058804	-0.349162	0.267397	1	0.0266066	0.928526	1	0.375768	0.190245	1		ENSG00000058804	-0.079528	0.81915	1	0.0196622	0.954925	1	0.0991899	0.741518	1		ENSG00000058804	-0.0844402	0.795611	1	0.116599	0.725287	1	0.20104	0.525537	1		ENSG00000058804	-0.328802	0.367617	1	0.0896351	0.798345	1	0.418437	0.268246	1
ENSG00000058866	1.53182	0.379128	1	0.200494	0.905418	1	-1.33132	0.385642	1		ENSG00000058866	1.42715	0.466174	1	0.21048	0.906115	1	-1.21667	0.456404	1		ENSG00000058866	1.05417	0.48899	1	0.0500857	0.976689	1	-1.00408	0.503398	1		ENSG00000058866	2.47435	0.06338	1	-0.00848485	0.995969	1	-2.48283	0.0823456	1
ENSG00000059122	0.489644	0.433752	1	0.114314	0.863369	1	-0.37533	0.500503	1		ENSG00000059122	0.723105	0.233362	1	0.224014	0.736061	1	-0.499091	0.319158	1		ENSG00000059122	1.17741	0.0354824	0.721827	0.572095	0.376773	1	-0.605315	0.227849	1		ENSG00000059122	0.400293	0.434964	1	-0.0732418	0.898643	1	-0.473535	0.388098	1
ENSG00000059145	0.0659147	0.918769	1	-0.0389051	0.952843	1	-0.10482	0.859717	1		ENSG00000059145	-0.085299	0.898732	1	0.16544	0.800652	1	0.250739	0.657406	1		ENSG00000059145	-0.0301562	0.95895	1	0.130291	0.828285	1	0.160447	0.777593	1		ENSG00000059145	-0.359126	0.547169	1	-0.320252	0.601703	1	0.038874	0.953213	1
ENSG00000059377	1.32992	0.409758	1	0.279649	0.871222	1	-1.05027	0.454214	1		ENSG00000059377	0.0860079	0.955267	1	0.0962977	0.950625	1	0.0102898	0.993732	1		ENSG00000059377	0.0412963	0.97285	1	0.0451608	0.971777	1	0.0038643	0.997421	1		ENSG00000059377	0.365622	0.748772	1	-0.112854	0.928915	1	-0.478477	0.69654	1
ENSG00000059378	-1.38291	0.172004	1	-0.422379	0.630969	1	0.960526	0.336515	1		ENSG00000059378	-0.0996601	0.923136	1	-0.510013	0.646532	1	-0.410353	0.672984	1		ENSG00000059378	1.36405	0.183357	1	0.144643	0.909775	1	-1.2194	0.219015	1		ENSG00000059378	1.78298	0.142537	1	0.121542	0.937027	1	-1.66143	0.192161	1
ENSG00000059573	-0.0498376	0.838793	1	0.156681	0.509079	1	0.206518	0.343284	1		ENSG00000059573	0.0189841	0.94466	1	-0.0791339	0.778987	1	-0.098118	0.683042	1		ENSG00000059573	-0.037948	0.880553	1	0.0955753	0.712273	1	0.133523	0.589282	1		ENSG00000059573	0.19487	0.421899	1	-0.00505324	0.984465	1	-0.199923	0.434978	1
ENSG00000059588	0.118863	0.843452	1	-0.0511307	0.934172	1	-0.169993	0.758619	1		ENSG00000059588	-0.755939	0.137269	1	-0.0323378	0.944234	1	0.723601	0.106321	1		ENSG00000059588	-0.625183	0.0915315	1	-0.274504	0.456867	1	0.350679	0.363596	1		ENSG00000059588	-0.447855	0.3081	1	-0.1999	0.646355	1	0.247955	0.604098	1
ENSG00000059691	0.0519492	0.955747	1	0.169135	0.854333	1	0.117186	0.887849	1		ENSG00000059691	0.0343796	0.970378	1	0.00711165	0.993989	1	-0.0272679	0.97284	1		ENSG00000059691	0.201515	0.802227	1	0.231848	0.783001	1	0.0303322	0.96846	1		ENSG00000059691	0.153834	0.858659	1	0.14322	0.87277	1	-0.0106137	0.990489	1
ENSG00000059728	0.0259258	0.981841	1	-0.520874	0.671516	1	-0.5468	0.625933	1		ENSG00000059728	0.361269	0.709774	1	0.00107668	0.999172	1	-0.360193	0.666803	1		ENSG00000059728	0.390646	0.579397	1	0.714619	0.308595	1	0.323973	0.599992	1		ENSG00000059728	-0.25164	0.711941	1	-0.0323604	0.962007	1	0.219279	0.761065	1
ENSG00000059758	0.589862	0.256563	1	0.0983623	0.861278	1	-0.491499	0.289271	1		ENSG00000059758	-0.0100588	0.983389	1	-0.132305	0.791377	1	-0.122247	0.775366	1		ENSG00000059758	0.260062	0.473467	1	0.532888	0.14321	1	0.272825	0.404389	1		ENSG00000059758	0.457053	0.252115	1	0.280845	0.508765	1	-0.176208	0.660892	1
ENSG00000059769	0.168822	0.725989	1	-0.0314636	0.949625	1	-0.200286	0.649776	1		ENSG00000059769	0.521952	0.358653	1	0.132512	0.828782	1	-0.389439	0.415399	1		ENSG00000059769	0.432507	0.328673	1	0.132764	0.786026	1	-0.299744	0.484534	1		ENSG00000059769	0.232429	0.637555	1	0.260206	0.607985	1	0.0277775	0.955505	1
ENSG00000059804	-0.98813	4.29187e-06	0.000547042	-0.203814	0.315583	1	0.784314	0.000207163	0.0149437		ENSG00000059804	-0.917143	0.00777718	0.40782	-0.243237	0.472255	1	0.673906	0.0323427	1		ENSG00000059804	-0.461178	0.174886	1	0.281321	0.398037	1	0.742499	0.0258825	0.841517		ENSG00000059804	-0.721052	0.00677385	0.334887	0.0716705	0.76521	1	0.792722	0.00405803	0.359273
ENSG00000059915	-1.06031	0.379195	1	0.111531	0.913342	1	1.17184	0.28477	1		ENSG00000059915	0.244261	0.86265	1	0.539542	0.696094	1	0.29528	0.793246	1		ENSG00000059915	0.419669	0.751574	1	0.112043	0.938225	1	-0.307626	0.812045	1		ENSG00000059915	-0.298681	0.782247	1	0.622449	0.519671	1	0.92113	0.372523	1
ENSG00000060069	0.396651	0.293482	1	0.308515	0.421089	1	-0.0881358	0.78654	1		ENSG00000060069	0.334272	0.403754	1	0.134326	0.748701	1	-0.199945	0.553396	1		ENSG00000060069	0.279733	0.413461	1	0.117876	0.749741	1	-0.161858	0.626005	1		ENSG00000060069	0.417898	0.294076	1	0.0578768	0.894928	1	-0.360021	0.387566	1
ENSG00000060138	-1.03988	8.83582e-06	0.00100813	-0.229211	0.266081	1	0.810671	0.000308352	0.0202794		ENSG00000060138	-0.647056	0.0100578	0.486151	-0.606814	0.0169396	1	0.0402424	0.869033	1		ENSG00000060138	-0.408196	0.118857	1	-0.0696271	0.789659	1	0.338569	0.196589	1		ENSG00000060138	-0.561217	0.0334329	0.872872	-0.666037	0.0168031	1	-0.10482	0.736554	1
ENSG00000060140	-1.34344	0.391474	1	-0.0431212	0.974824	1	1.30032	0.373904	1		ENSG00000060140	-0.616632	0.732459	1	0.359329	0.833685	1	0.975961	0.526333	1		ENSG00000060140	0.742868	0.632892	1	0.967742	0.561759	1	0.224874	0.89038	1		ENSG00000060140	0.657435	0.646662	1	0.45175	0.744338	1	-0.205685	0.902191	1
ENSG00000060237	-0.039924	0.862966	1	0.0529869	0.816421	1	0.0929111	0.657699	1		ENSG00000060237	-0.166252	0.50066	1	0.0942199	0.698031	1	0.260472	0.223035	1		ENSG00000060237	-0.287494	0.25973	1	0.0249366	0.922276	1	0.312431	0.217845	1		ENSG00000060237	-0.162697	0.460472	1	-0.0222601	0.920221	1	0.140436	0.542719	1
ENSG00000060339	0.363506	0.0917021	1	0.23404	0.287424	1	-0.129467	0.496526	1		ENSG00000060339	-0.40045	0.116419	1	-0.134477	0.594757	1	0.265973	0.248084	1		ENSG00000060339	-0.227948	0.444986	1	-0.181191	0.549475	1	0.0467573	0.87595	1		ENSG00000060339	-0.161749	0.503412	1	0.122231	0.609591	1	0.283977	0.246342	1
ENSG00000060491	-0.518811	0.283828	1	0.31947	0.450914	1	0.838281	0.0461634	0.788055		ENSG00000060491	-0.0319586	0.946825	1	0.0702582	0.883389	1	0.102217	0.803307	1		ENSG00000060491	0.222477	0.577602	1	0.601232	0.126856	1	0.378755	0.287448	1		ENSG00000060491	0.463277	0.238186	1	0.298797	0.474107	1	-0.16448	0.676397	1
ENSG00000060558	-0.959826	0.572156	1	0.0557961	0.972496	1	1.01562	0.518762	1		ENSG00000060558	0.316298	0.76663	1	0.481811	0.708173	1	0.165514	0.905929	1		ENSG00000060558	0.0971273	0.929548	1	-0.0716738	0.936537	1	-0.168801	0.864701	1		ENSG00000060558	0.418699	0.791917	1	-0.233848	0.872828	1	-0.652547	0.689563	1
ENSG00000060566	-1.29609	0.426847	1	0.132268	0.92623	1	1.42836	0.34132	1		ENSG00000060566	-0.97254	0.573546	1	0.282405	0.856769	1	1.25494	0.39861	1		ENSG00000060566	-0.453659	0.777594	1	0.323005	0.852073	1	0.776664	0.630559	1		ENSG00000060566	0.195684	0.895911	1	0.601177	0.71131	1	0.405493	0.810582	1
ENSG00000060642	-0.475652	0.574733	1	-0.0423263	0.957526	1	0.433325	0.579739	1		ENSG00000060642	0.102449	0.901833	1	0.133023	0.874104	1	0.0305735	0.965305	1		ENSG00000060642	0.120935	0.861327	1	-0.249108	0.747488	1	-0.370044	0.605523	1		ENSG00000060642	0.0658675	0.93172	1	-0.225333	0.787187	1	-0.2912	0.729319	1
ENSG00000060656	-0.339143	0.367961	1	-0.374452	0.323632	1	-0.0353098	0.923484	1		ENSG00000060656	-0.163507	0.698907	1	-0.416431	0.351399	1	-0.252923	0.521575	1		ENSG00000060656	-0.167614	0.684284	1	-0.259152	0.557007	1	-0.0915382	0.830661	1		ENSG00000060656	-0.82264	0.0960203	1	-0.177357	0.698369	1	0.645283	0.227295	1
ENSG00000060688	0.157587	0.626531	1	0.0148396	0.964332	1	-0.142748	0.627575	1		ENSG00000060688	0.0880264	0.788415	1	-0.0613034	0.857337	1	-0.149329	0.602766	1		ENSG00000060688	-0.343357	0.216203	1	-0.201742	0.480305	1	0.141614	0.619605	1		ENSG00000060688	0.0423994	0.890347	1	0.0891729	0.777352	1	0.0467735	0.883509	1
ENSG00000060709	1.28524	0.465704	1	0.671649	0.701465	1	-0.613592	0.684916	1		ENSG00000060709	1.7013	0.36955	1	0.542735	0.780497	1	-1.15857	0.443779	1		ENSG00000060709	1.2498	0.370811	1	0.198994	0.902613	1	-1.0508	0.434969	1		ENSG00000060709	1.69129	0.208147	1	1.32102	0.360064	1	-0.370269	0.754845	1
ENSG00000060718	1.67837	0.000268059	0.0185321	0.372537	0.512533	1	-1.30583	0.000776364	0.0429525		ENSG00000060718	0.43433	0.266752	1	0.176414	0.66948	1	-0.257915	0.429846	1		ENSG00000060718	-0.0330343	0.931097	1	0.498747	0.183182	1	0.531781	0.143708	1		ENSG00000060718	-1.32669	4.58443e-09	2.41572e-06	-0.959261	1.50974e-05	0.014826	0.367432	0.162492	1
ENSG00000060749	0.137005	0.503155	1	0.138308	0.499871	1	0.00130291	0.994376	1		ENSG00000060749	-0.0123448	0.958215	1	-0.0956741	0.691034	1	-0.0833293	0.690446	1		ENSG00000060749	0.212431	0.397146	1	-0.0814639	0.760246	1	-0.293895	0.243875	1		ENSG00000060749	0.164129	0.473213	1	0.0548322	0.81949	1	-0.109297	0.646587	1
ENSG00000060762	-0.214941	0.73458	1	-0.0666204	0.914457	1	0.148321	0.800221	1		ENSG00000060762	0.248374	0.692374	1	-0.326094	0.639381	1	-0.574468	0.31618	1		ENSG00000060762	0.770925	0.170709	1	0.428389	0.492528	1	-0.342536	0.508006	1		ENSG00000060762	0.537175	0.266096	1	0.497614	0.321542	1	-0.0395608	0.93272	1
ENSG00000060971	0.0897022	0.907375	1	0.07074	0.927199	1	-0.0189622	0.978221	1		ENSG00000060971	0.474956	0.550357	1	0.0553028	0.94868	1	-0.419653	0.536059	1		ENSG00000060971	0.571887	0.392999	1	0.00921122	0.990455	1	-0.562676	0.395781	1		ENSG00000060971	0.437417	0.525192	1	-0.0107497	0.988819	1	-0.448167	0.538704	1
ENSG00000060982	0.891894	8.4827e-06	0.000977411	0.408437	0.0566341	1	-0.483457	0.00535784	0.190018		ENSG00000060982	-0.336745	0.185502	1	0.0402531	0.872717	1	0.376998	0.0948223	1		ENSG00000060982	-0.0905518	0.784228	1	0.265535	0.420846	1	0.356087	0.274743	1		ENSG00000060982	-0.435638	0.0848658	1	-0.0226557	0.927311	1	0.412981	0.110598	1
ENSG00000061273	0.00711621	0.986489	1	0.229638	0.571641	1	0.222522	0.546044	1		ENSG00000061273	0.21769	0.634103	1	0.281999	0.539535	1	0.0643089	0.864297	1		ENSG00000061273	0.8832	0.0360064	0.730081	0.919639	0.0358892	1	0.0364384	0.918168	1		ENSG00000061273	-0.204102	0.581004	1	-0.126314	0.7379	1	0.0777888	0.845039	1
ENSG00000061337	1.10103	0.0444114	0.783574	0.638949	0.279022	1	-0.46208	0.297705	1		ENSG00000061337	-0.451416	0.395077	1	0.338021	0.478698	1	0.789437	0.0706747	1		ENSG00000061337	1.86257	0.00352964	0.179426	1.43428	0.0444952	1	-0.428285	0.384746	1		ENSG00000061337	0.30379	0.569547	1	-0.0995747	0.866403	1	-0.403365	0.482116	1
ENSG00000061455	0.277494	0.865794	1	0.0928046	0.952962	1	-0.18469	0.902676	1		ENSG00000061455	-0.0764564	0.966069	1	-0.0354913	0.984616	1	0.0409651	0.978968	1		ENSG00000061455	0.464672	0.735759	1	0.180413	0.882945	1	-0.284259	0.84631	1		ENSG00000061455	0.48262	0.750012	1	0.447657	0.772606	1	-0.0349632	0.983532	1
ENSG00000061492	2.48475	0.135714	1	1.4577	0.40969	1	-1.02706	0.40746	1		ENSG00000061492	2.04847	0.0551892	1	0.947682	0.453476	1	-1.10079	0.154176	1		ENSG00000061492	1.54159	0.214545	1	0.0496672	0.974496	1	-1.49192	0.221737	1		ENSG00000061492	1.29974	0.413383	1	0.0202957	0.990022	1	-1.27944	0.44997	1
ENSG00000061656	0.13414	0.899074	1	-0.357377	0.752811	1	-0.491517	0.629071	1		ENSG00000061656	-0.332579	0.72914	1	-0.637951	0.531858	1	-0.305371	0.741845	1		ENSG00000061656	0.400231	0.641396	1	-0.102522	0.91638	1	-0.502753	0.561839	1		ENSG00000061656	0.893671	0.4462	1	0.496123	0.69824	1	-0.397548	0.73064	1
ENSG00000061676	-0.19192	0.632136	1	0.173215	0.647203	1	0.365134	0.304685	1		ENSG00000061676	-0.108426	0.798635	1	-0.164145	0.706278	1	-0.0557191	0.883269	1		ENSG00000061676	0.193173	0.590258	1	-0.0359032	0.92707	1	-0.229076	0.522265	1		ENSG00000061676	0.00976606	0.980656	1	0.0387289	0.925538	1	0.0289628	0.945248	1
ENSG00000061794	-0.218736	0.439716	1	0.238444	0.364928	1	0.457179	0.0656891	0.959553		ENSG00000061794	0.16052	0.596441	1	-0.0736658	0.817584	1	-0.234186	0.377734	1		ENSG00000061794	0.594567	0.0410235	0.786394	0.454071	0.144909	1	-0.140496	0.598497	1		ENSG00000061794	-0.0404625	0.883004	1	0.0720247	0.796097	1	0.112487	0.694192	1
ENSG00000061918	-0.457561	0.677183	1	-0.50595	0.647982	1	-0.0483885	0.96447	1		ENSG00000061918	-0.592678	0.668181	1	0.210484	0.868219	1	0.803162	0.494054	1		ENSG00000061918	-3.24382	0.0015767	0.102477	-0.614264	0.397495	1	2.62956	0.0193194	0.720251		ENSG00000061918	-2.62763	0.0033213	0.202985	-0.103423	0.865196	1	2.52421	0.00757947	0.53898
ENSG00000061936	0.303089	0.420292	1	0.108978	0.77911	1	-0.194111	0.563178	1		ENSG00000061936	0.269421	0.494293	1	-0.0764417	0.856415	1	-0.345862	0.315897	1		ENSG00000061936	0.201311	0.521691	1	0.0833383	0.80473	1	-0.117973	0.70073	1		ENSG00000061936	0.213278	0.520744	1	-0.0147882	0.96699	1	-0.228067	0.516354	1
ENSG00000061938	0.412469	0.508708	1	0.236478	0.71281	1	-0.175991	0.746764	1		ENSG00000061938	0.323571	0.563717	1	0.376123	0.504991	1	0.0525515	0.90768	1		ENSG00000061938	0.278263	0.553499	1	0.0287545	0.955453	1	-0.249509	0.590191	1		ENSG00000061938	0.112349	0.827373	1	-0.0640976	0.907092	1	-0.176447	0.748116	1
ENSG00000061987	0.360949	0.577153	1	0.0407088	0.952367	1	-0.32024	0.583774	1		ENSG00000061987	0.138296	0.820928	1	0.0319947	0.959535	1	-0.106301	0.839697	1		ENSG00000061987	-0.00292731	0.994904	1	-0.129251	0.793164	1	-0.126324	0.78588	1		ENSG00000061987	-0.0993109	0.842792	1	-0.0182603	0.971479	1	0.0810506	0.878268	1
ENSG00000062038	-3.55532	7.38015e-20	6.78487e-17	-0.242464	0.290497	1	3.31285	4.62573e-18	4.34507e-15		ENSG00000062038	-1.77002	0.000310135	0.039298	-0.102526	0.79022	1	1.66749	0.000171173	0.0280159		ENSG00000062038	0.472988	0.597544	1	0.613545	0.504698	1	0.140556	0.860817	1		ENSG00000062038	0.777001	0.369696	1	0.067853	0.946015	1	-0.709148	0.434512	1
ENSG00000062096	-0.179322	0.87725	1	0.02628	0.984812	1	0.205602	0.851293	1		ENSG00000062096	0	1	1	0	1	1	0	1	1		ENSG00000062096	-0.0954401	0.844718	1	0.018797	0.9831	1	0.114237	0.828985	1		ENSG00000062096	0.0797002	0.954065	1	-0.354448	0.711961	1	-0.434148	0.681635	1
ENSG00000062194	0.0887622	0.750993	1	-0.0253467	0.929212	1	-0.114109	0.655888	1		ENSG00000062194	0.197959	0.508087	1	0.0892358	0.772686	1	-0.108723	0.669238	1		ENSG00000062194	-0.109259	0.667019	1	-0.107151	0.687321	1	0.00210762	0.993525	1		ENSG00000062194	-0.0315199	0.910309	1	0.0640545	0.821865	1	0.0955744	0.743078	1
ENSG00000062282	-1.12798	0.464128	1	-0.979648	0.519534	1	0.148328	0.923662	1		ENSG00000062282	-0.425007	0.813373	1	-0.319823	0.860544	1	0.105184	0.9479	1		ENSG00000062282	-0.114045	0.944704	1	0.120611	0.944106	1	0.234656	0.885056	1		ENSG00000062282	0.887086	0.56752	1	0.209241	0.900097	1	-0.677845	0.675121	1
ENSG00000062370	-0.308992	0.744524	1	-0.104936	0.909313	1	0.204057	0.817105	1		ENSG00000062370	-0.43496	0.586766	1	0.112902	0.880197	1	0.547862	0.42372	1		ENSG00000062370	-0.872738	0.136229	1	-0.351192	0.536664	1	0.521546	0.398562	1		ENSG00000062370	-0.582552	0.359893	1	-0.0459638	0.939027	1	0.536588	0.425598	1
ENSG00000062485	0.0460101	0.892608	1	0.0797092	0.814319	1	0.0336991	0.912464	1		ENSG00000062485	0.4363	0.212918	1	0.0264361	0.944416	1	-0.409865	0.172368	1		ENSG00000062485	0.529453	0.0869488	1	0.30572	0.364607	1	-0.223732	0.441007	1		ENSG00000062485	0.466027	0.138358	1	0.0424484	0.903469	1	-0.423579	0.199217	1
ENSG00000062524	-0.244393	0.880186	1	-0.149249	0.928144	1	0.0951445	0.947557	1		ENSG00000062524	0.412923	0.730041	1	0.169821	0.83359	1	-0.243102	0.847113	1		ENSG00000062524	0.467416	0.742157	1	0.188948	0.884496	1	-0.278468	0.852553	1		ENSG00000062524	0.710674	0.643743	1	-0.118427	0.920407	1	-0.829101	0.603073	1
ENSG00000062582	0.638859	0.699584	1	0.997218	0.535963	1	0.358359	0.790298	1		ENSG00000062582	-0.638563	0.695157	1	-0.897609	0.59722	1	-0.259046	0.868582	1		ENSG00000062582	0.579758	0.699823	1	-0.134719	0.935943	1	-0.714478	0.636824	1		ENSG00000062582	0.242139	0.876194	1	0.304121	0.848921	1	0.0619816	0.969047	1
ENSG00000062598	0.0316538	0.95381	1	-0.0888832	0.873388	1	-0.120537	0.811689	1		ENSG00000062598	-0.0991011	0.842259	1	-0.0531775	0.915685	1	0.0459236	0.916134	1		ENSG00000062598	-0.358051	0.335801	1	0.0764123	0.833982	1	0.434463	0.232748	1		ENSG00000062598	-0.269634	0.505833	1	-0.0327094	0.935197	1	0.236925	0.580677	1
ENSG00000062650	0.0129183	0.958896	1	0.0963266	0.697269	1	0.0834083	0.710844	1		ENSG00000062650	-0.0323977	0.902439	1	-0.068737	0.798997	1	-0.0363393	0.875578	1		ENSG00000062650	-0.186554	0.45285	1	-0.0263913	0.917301	1	0.160163	0.518041	1		ENSG00000062650	0.0444957	0.854739	1	0.0455702	0.856006	1	0.00107431	0.996628	1
ENSG00000062716	-0.354508	0.424861	1	-0.272311	0.535079	1	0.0821973	0.846997	1		ENSG00000062716	-0.166488	0.723811	1	-0.257114	0.59642	1	-0.0906265	0.832233	1		ENSG00000062716	0.506066	0.287285	1	0.567381	0.250712	1	0.0613154	0.885701	1		ENSG00000062716	0.207237	0.659908	1	0.164138	0.737819	1	-0.0430996	0.928912	1
ENSG00000062725	0.863987	0.302127	1	0.248749	0.786761	1	-0.615238	0.397502	1		ENSG00000062725	0.78553	0.305583	1	0.0226781	0.979248	1	-0.762852	0.243961	1		ENSG00000062725	0.511739	0.346945	1	0.0901908	0.882952	1	-0.421548	0.427205	1		ENSG00000062725	0.501835	0.328165	1	0.135927	0.809767	1	-0.365908	0.489988	1
ENSG00000062822	-0.0901959	0.747682	1	0.0794705	0.77107	1	0.169666	0.501664	1		ENSG00000062822	0.144484	0.602066	1	-0.0102673	0.971579	1	-0.154752	0.519358	1		ENSG00000062822	-0.211198	0.401116	1	-0.0843487	0.744662	1	0.12685	0.616503	1		ENSG00000062822	0.0615896	0.814089	1	-0.119481	0.669187	1	-0.18107	0.520827	1
ENSG00000063015	0.857751	0.270044	1	1.00819	0.18505	1	0.150441	0.800454	1		ENSG00000063015	-1.16616	0.00534486	0.316364	0.362602	0.279332	1	1.52875	1.01036e-05	0.00287215		ENSG00000063015	2.33906	1.37505e-10	8.4878e-08	-0.287175	0.627399	1	-2.62624	4.20425e-12	8.65054e-09		ENSG00000063015	3.20924	5.98109e-06	0.00136015	-0.0668559	0.95669	1	-3.2761	1.97462e-05	0.00613823
ENSG00000063046	-0.359652	0.0499116	0.839897	-0.12805	0.474989	1	0.231601	0.187848	1		ENSG00000063046	0.0493304	0.839187	1	-0.136295	0.583302	1	-0.185625	0.391548	1		ENSG00000063046	-0.116021	0.709017	1	-0.0526776	0.867299	1	0.0633437	0.839215	1		ENSG00000063046	0.0888311	0.683641	1	0.0783483	0.726056	1	-0.0104813	0.962589	1
ENSG00000063127	1.90496	0.109151	1	0.40607	0.77792	1	-1.49889	0.134273	1		ENSG00000063127	0.894682	0.361073	1	-0.0607152	0.957452	1	-0.955397	0.259118	1		ENSG00000063127	-0.742216	0.198769	1	-0.688673	0.255483	1	0.0535424	0.933921	1		ENSG00000063127	-1.03367	0.0863031	1	-0.909816	0.137259	1	0.123854	0.866406	1
ENSG00000063169	0.326217	0.484636	1	0.374472	0.419402	1	0.048255	0.903555	1		ENSG00000063169	0.13168	0.776119	1	0.0295756	0.950635	1	-0.102104	0.797758	1		ENSG00000063169	-0.0138606	0.971436	1	-0.0307831	0.939969	1	-0.0169225	0.965032	1		ENSG00000063169	0.300128	0.479467	1	-0.17228	0.717644	1	-0.472408	0.306332	1
ENSG00000063176	0.0575392	0.922839	1	0.165014	0.777816	1	0.107475	0.838346	1		ENSG00000063176	-0.0827168	0.884561	1	-0.198436	0.736278	1	-0.11572	0.820971	1		ENSG00000063176	-0.162737	0.758684	1	-0.39989	0.49125	1	-0.237153	0.673846	1		ENSG00000063176	0.0557379	0.923123	1	-0.415459	0.521402	1	-0.471197	0.471116	1
ENSG00000063177	-0.340536	0.0732541	1	-0.27591	0.146351	1	0.0646248	0.730248	1		ENSG00000063177	0.0220803	0.928643	1	-0.0332425	0.89381	1	-0.0553229	0.800255	1		ENSG00000063177	-0.220284	0.572712	1	-0.0584969	0.881471	1	0.161787	0.679271	1		ENSG00000063177	0.323276	0.192226	1	0.226664	0.369379	1	-0.0966104	0.698569	1
ENSG00000063180	-1.07631	0.00333897	0.135787	-0.690637	0.0453621	1	0.385669	0.310835	1		ENSG00000063180	-1.36255	5.41506e-07	0.000182796	-0.270274	0.249141	1	1.09228	1.45232e-05	0.00389773		ENSG00000063180	-0.862341	0.00146423	0.0976353	-0.541673	0.0467339	1	0.320667	0.275702	1		ENSG00000063180	-0.291999	0.450872	1	-0.548921	0.190744	1	-0.256922	0.566643	1
ENSG00000063241	-0.532848	0.149642	1	0.227636	0.486993	1	0.760484	0.0197266	0.467819		ENSG00000063241	0.102037	0.835417	1	-0.0804426	0.87542	1	-0.182479	0.671952	1		ENSG00000063241	0.784888	0.121556	1	0.366514	0.519992	1	-0.418374	0.374485	1		ENSG00000063241	0.462056	0.374709	1	0.313645	0.569512	1	-0.148411	0.775844	1
ENSG00000063244	0.633857	0.00336139	0.136378	0.405292	0.0667421	1	-0.228564	0.24179	1		ENSG00000063244	0.226565	0.3487	1	0.0235135	0.924289	1	-0.203051	0.339561	1		ENSG00000063244	0.0689916	0.834006	1	0.134397	0.68551	1	0.0654051	0.841275	1		ENSG00000063244	0.165605	0.444183	1	-0.0270386	0.903803	1	-0.192646	0.386342	1
ENSG00000063245	0.0688648	0.844387	1	0.233818	0.494238	1	0.164953	0.59138	1		ENSG00000063245	0.212284	0.566693	1	0.195905	0.603427	1	-0.0163803	0.957779	1		ENSG00000063245	0.256017	0.437801	1	0.214995	0.538181	1	-0.0410225	0.896346	1		ENSG00000063245	0.460995	0.202276	1	0.0965515	0.808372	1	-0.364444	0.3321	1
ENSG00000063322	0.0114326	0.974788	1	-0.0240527	0.947359	1	-0.0354854	0.914715	1		ENSG00000063322	-0.0610161	0.86392	1	-0.123454	0.735339	1	-0.0624386	0.84311	1		ENSG00000063322	0.095515	0.754354	1	-0.00877333	0.978593	1	-0.104288	0.730867	1		ENSG00000063322	0.0916244	0.783349	1	-0.160909	0.655137	1	-0.252533	0.484801	1
ENSG00000063438	0.755656	0.629408	1	-0.223856	0.894354	1	-0.979512	0.499211	1		ENSG00000063438	0.619474	0.707405	1	-0.354736	0.844866	1	-0.97421	0.509185	1		ENSG00000063438	1.12018	0.45777	1	0.216386	0.898418	1	-0.903792	0.534685	1		ENSG00000063438	0.401287	0.791227	1	-0.187077	0.909448	1	-0.588364	0.718502	1
ENSG00000063515	-1.16405	0.422131	1	-0.0363403	0.983231	1	1.12771	0.408662	1		ENSG00000063515	-0.342486	0.724676	1	0.773619	0.686932	1	1.11611	0.424818	1		ENSG00000063515	0	1	1	0	1	1	0	1	1		ENSG00000063515	0.485104	0.636905	1	0	1	1	-0.485104	0.66161	1
ENSG00000063587	0.805428	0.204458	1	0.497062	0.456151	1	-0.308366	0.55956	1		ENSG00000063587	0.600037	0.352742	1	0.189058	0.786384	1	-0.410979	0.444303	1		ENSG00000063587	0.160651	0.739614	1	0.172657	0.733621	1	0.0120065	0.979399	1		ENSG00000063587	0.135592	0.787586	1	-0.013336	0.980071	1	-0.148928	0.779564	1
ENSG00000063601	0.855921	0.103394	1	1.01341	0.0482336	1	0.157489	0.693959	1		ENSG00000063601	0.917289	0.0605149	1	1.01098	0.0383318	1	0.0936915	0.789579	1		ENSG00000063601	0.926236	0.017095	0.479563	0.881651	0.0313968	1	-0.0445853	0.892256	1		ENSG00000063601	1.17178	0.00588971	0.302987	0.999812	0.0268421	1	-0.171963	0.650392	1
ENSG00000063660	0.758594	0.0633644	0.950664	-0.0316184	0.945734	1	-0.790213	0.033689	0.653381		ENSG00000063660	-0.1983	0.562732	1	-0.242247	0.489543	1	-0.0439485	0.88746	1		ENSG00000063660	0.145318	0.594956	1	0.0783247	0.78706	1	-0.0669932	0.802361	1		ENSG00000063660	-0.686442	0.00991284	0.430044	-0.358513	0.168414	1	0.327929	0.270345	1
ENSG00000063761	0.132024	0.85673	1	-0.511135	0.527167	1	-0.643159	0.374841	1		ENSG00000063761	0.346727	0.61245	1	-0.455056	0.561915	1	-0.801782	0.208552	1		ENSG00000063761	0.504603	0.448542	1	-0.475353	0.562093	1	-0.979956	0.171267	1		ENSG00000063761	0.0315169	0.964018	1	-0.623062	0.440267	1	-0.654579	0.423342	1
ENSG00000063854	-0.14305	0.819078	1	-0.369858	0.56873	1	-0.226808	0.709024	1		ENSG00000063854	0.110106	0.870122	1	-0.0891939	0.899314	1	-0.1993	0.736172	1		ENSG00000063854	0.0532296	0.919645	1	-0.0982339	0.863081	1	-0.151463	0.776016	1		ENSG00000063854	-0.0581703	0.913081	1	-0.168996	0.763632	1	-0.110826	0.847969	1
ENSG00000063978	0.0140765	0.964279	1	0.0553427	0.85949	1	0.0412662	0.884468	1		ENSG00000063978	0.151959	0.654544	1	0.0371812	0.915664	1	-0.114778	0.694027	1		ENSG00000063978	-0.105491	0.708938	1	0.0138675	0.962073	1	0.119359	0.669619	1		ENSG00000063978	0.13241	0.687739	1	0.148825	0.661143	1	0.0164146	0.961334	1
ENSG00000064012	-0.904164	0.499512	1	0.183751	0.874469	1	1.08792	0.366581	1		ENSG00000064012	-0.936053	0.515866	1	-0.146637	0.912197	1	0.789416	0.541728	1		ENSG00000064012	1.43203	0.336757	1	1.42446	0.359028	1	-0.00757328	0.995026	1		ENSG00000064012	0.052441	0.96914	1	0.419709	0.753111	1	0.367268	0.786004	1
ENSG00000064042	0.519985	0.299947	1	-0.0739428	0.89346	1	-0.593928	0.197731	1		ENSG00000064042	-1.79178	9.9425e-08	4.17093e-05	-0.639557	0.0253075	1	1.15222	0.000562086	0.0691942		ENSG00000064042	0.143627	0.681602	1	-0.388793	0.334883	1	-0.532419	0.152316	1		ENSG00000064042	-0.419444	0.31149	1	-0.816564	0.0760791	1	-0.39712	0.428969	1
ENSG00000064102	-0.912766	0.00316296	0.130658	0.0170466	0.948965	1	0.929813	0.00105257	0.0551946		ENSG00000064102	-0.925341	0.0129459	0.573133	-0.0736365	0.824153	1	0.851705	0.0101023	0.53298		ENSG00000064102	-0.404616	0.207516	1	-0.0678304	0.832086	1	0.336786	0.296121	1		ENSG00000064102	-0.130888	0.730327	1	0.113635	0.762619	1	0.244523	0.532859	1
ENSG00000064115	-2.05768	1.42479e-06	0.000210835	-1.27598	0.000711642	0.204996	0.781697	0.113165	1		ENSG00000064115	-1.97885	4.68656e-06	0.00115715	-1.02185	0.00708443	1	0.956998	0.0372626	1		ENSG00000064115	-1.6614	3.66081e-05	0.00527266	-0.463335	0.184637	1	1.19806	0.00575511	0.351233		ENSG00000064115	-1.34953	0.000899603	0.0774322	-0.275482	0.43033	1	1.07405	0.0160179	0.818107
ENSG00000064195	1.0628	0.531861	1	-0.362124	0.830266	1	-1.42492	0.362076	1		ENSG00000064195	-0.277484	0.860372	1	-0.456905	0.779685	1	-0.17942	0.901598	1		ENSG00000064195	-0.679615	0.603964	1	0.123526	0.92081	1	0.803141	0.529913	1		ENSG00000064195	-0.219232	0.8407	1	-0.370582	0.748458	1	-0.15135	0.900736	1
ENSG00000064199	1.20077	0.279663	1	-0.224759	0.867083	1	-1.42553	0.168828	1		ENSG00000064199	0.61095	0.523081	1	0.0481359	0.963523	1	-0.562814	0.490007	1		ENSG00000064199	0.0102341	0.988568	1	-0.00211518	0.99776	1	-0.0123494	0.986096	1		ENSG00000064199	-0.340487	0.638955	1	-0.121522	0.866686	1	0.218965	0.778638	1
ENSG00000064201	0.833377	0.635113	1	0.191269	0.911779	1	-0.642108	0.682421	1		ENSG00000064201	0.937803	0.622372	1	0.107545	0.955466	1	-0.830259	0.605169	1		ENSG00000064201	1.21902	0.438091	1	0.306598	0.859326	1	-0.912425	0.544531	1		ENSG00000064201	-0.797215	0.556012	1	-1.12547	0.443061	1	-0.328255	0.838424	1
ENSG00000064205	-0.507395	0.763474	1	-0.34947	0.838414	1	0.157925	0.916022	1		ENSG00000064205	0.0976177	0.958896	1	0.0424094	0.982338	1	-0.0552083	0.973115	1		ENSG00000064205	-0.0155336	0.992371	1	-0.0731207	0.966003	1	-0.0575871	0.971615	1		ENSG00000064205	-0.222122	0.890676	1	0.23727	0.887172	1	0.459392	0.787628	1
ENSG00000064218	0.84633	0.623688	1	-0.142511	0.909796	1	-0.988841	0.511519	1		ENSG00000064218	0.0700841	0.968803	1	-0.0770949	0.964944	1	-0.147179	0.923181	1		ENSG00000064218	-2.81387	0.0543535	0.902252	-1.18901	0.352667	1	1.62485	0.308139	1		ENSG00000064218	-2.8962	0.00771266	0.36288	-0.995044	0.232907	1	1.90116	0.144857	1
ENSG00000064225	1.05443	0.281677	1	-0.0374521	0.973919	1	-1.09189	0.219587	1		ENSG00000064225	0.544247	0.546176	1	-0.259989	0.800444	1	-0.804235	0.32043	1		ENSG00000064225	0.489337	0.515088	1	-0.181907	0.836034	1	-0.671244	0.382518	1		ENSG00000064225	0.417397	0.638952	1	0.257743	0.784553	1	-0.159653	0.859455	1
ENSG00000064270	-0.995146	0.475253	1	-0.217717	0.863589	1	0.777429	0.55649	1		ENSG00000064270	-0.229574	0.878807	1	-0.0315927	0.983148	1	0.197981	0.880354	1		ENSG00000064270	0.555045	0.701981	1	-0.326507	0.843688	1	-0.881553	0.555564	1		ENSG00000064270	0.414336	0.770726	1	0.506423	0.727116	1	0.0920868	0.947987	1
ENSG00000064300	1.88583	5.96274e-08	1.23275e-05	-0.86689	0.103474	1	-2.75273	2.56081e-14	1.51575e-11		ENSG00000064300	1.01222	0.00230174	0.170301	-0.670657	0.0952919	1	-1.68287	8.50937e-08	4.37716e-05		ENSG00000064300	1.46991	6.76839e-06	0.00124981	0.248998	0.492797	1	-1.22091	0.000115466	0.0205086		ENSG00000064300	1.15176	9.62639e-07	0.000284895	-0.464026	0.149074	1	-1.61579	2.22926e-09	2.46984e-06
ENSG00000064309	0.529026	0.301266	1	-0.106341	0.851202	1	-0.635367	0.179141	1		ENSG00000064309	0.927697	0.0446366	1	0.0684629	0.898327	1	-0.859234	0.0278908	0.934738		ENSG00000064309	0.187218	0.534284	1	-0.246706	0.469535	1	-0.433924	0.164473	1		ENSG00000064309	0.818346	0.000993857	0.0837107	-0.513091	0.114078	1	-1.33144	3.77844e-06	0.00168312
ENSG00000064313	0.322111	0.43656	1	0.20303	0.630892	1	-0.119081	0.743333	1		ENSG00000064313	-0.0930097	0.827752	1	0.00305041	0.99431	1	0.0960601	0.79553	1		ENSG00000064313	-0.138718	0.67168	1	0.009827	0.976685	1	0.148545	0.646674	1		ENSG00000064313	-0.0160522	0.965004	1	0.0715525	0.847689	1	0.0876047	0.818057	1
ENSG00000064393	1.30766	1.38806e-05	0.00148826	0.038108	0.918042	1	-1.26955	2.46644e-06	0.000355242		ENSG00000064393	0.848474	0.00130191	0.113416	0.302262	0.296634	1	-0.546212	0.0112872	0.567104		ENSG00000064393	0.553023	0.0305746	0.667662	0.080187	0.77288	1	-0.472836	0.0609786	1		ENSG00000064393	0.273857	0.211498	1	-0.161871	0.50056	1	-0.435728	0.0638773	1
ENSG00000064419	-0.264992	0.230459	1	-0.000253161	0.999056	1	0.264739	0.192012	1		ENSG00000064419	-0.403483	0.0930569	1	-0.181014	0.445028	1	0.222469	0.304195	1		ENSG00000064419	-0.16718	0.503904	1	-0.0280713	0.912696	1	0.139109	0.576886	1		ENSG00000064419	-0.105196	0.656316	1	-0.0623577	0.797102	1	0.0428377	0.864606	1
ENSG00000064489	-0.617349	0.696446	1	-0.881057	0.509418	1	-0.263708	0.73429	1		ENSG00000064489	-0.362475	0.836644	1	-0.0480926	0.979678	1	0.314382	0.837722	1		ENSG00000064489	0.0211861	0.987544	1	0.493367	0.762437	1	0.472181	0.757375	1		ENSG00000064489	-0.0294012	0.974313	1	0.865251	0.568674	1	0.894652	0.561214	1
ENSG00000064490	-0.132705	0.77888	1	-0.115021	0.807443	1	0.0176837	0.967961	1		ENSG00000064490	0.359686	0.418205	1	0.0183677	0.969198	1	-0.341318	0.371446	1		ENSG00000064490	0.0263513	0.943029	1	0.122036	0.749305	1	0.095685	0.789173	1		ENSG00000064490	0.326299	0.38117	1	-0.0173718	0.966118	1	-0.343671	0.383932	1
ENSG00000064545	-0.316244	0.511744	1	-0.214681	0.651209	1	0.101563	0.824305	1		ENSG00000064545	0.224596	0.669361	1	0.151658	0.778834	1	-0.0729386	0.869105	1		ENSG00000064545	-0.0743379	0.875644	1	-0.0617312	0.901605	1	0.0126067	0.978883	1		ENSG00000064545	0.159777	0.764564	1	0.207457	0.704386	1	0.0476807	0.930045	1
ENSG00000064547	0.316658	0.535512	1	0.225948	0.663403	1	-0.0907095	0.839295	1		ENSG00000064547	-0.110484	0.835925	1	0.128536	0.805557	1	0.23902	0.597622	1		ENSG00000064547	-0.644436	0.109399	1	-0.188567	0.632093	1	0.455869	0.269675	1		ENSG00000064547	-0.278738	0.552375	1	-0.0439414	0.924867	1	0.234797	0.63688	1
ENSG00000064601	0.0652614	0.916854	1	0.172695	0.779017	1	0.107434	0.846145	1		ENSG00000064601	-0.193677	0.730345	1	-0.291127	0.615504	1	-0.0974499	0.849416	1		ENSG00000064601	1.00909	0.0572212	0.925073	-0.0238403	0.971162	1	-1.03293	0.0504442	1		ENSG00000064601	0.482888	0.367155	1	-0.498108	0.44718	1	-0.980997	0.111639	1
ENSG00000064607	0.201801	0.471338	1	0.180105	0.522315	1	-0.0216955	0.930089	1		ENSG00000064607	0.327049	0.257985	1	0.218407	0.46434	1	-0.108642	0.651028	1		ENSG00000064607	-0.0711527	0.79221	1	0.0272195	0.922558	1	0.0983721	0.715094	1		ENSG00000064607	-0.124131	0.625429	1	-0.0576673	0.824438	1	0.0664629	0.805885	1
ENSG00000064651	-0.0704275	0.913935	1	0.110468	0.861732	1	0.180895	0.756768	1		ENSG00000064651	-0.199984	0.738925	1	-0.168369	0.781407	1	0.0316145	0.953025	1		ENSG00000064651	-0.144783	0.759511	1	0.27636	0.551605	1	0.421143	0.345928	1		ENSG00000064651	-0.233281	0.627409	1	0.141195	0.761777	1	0.374476	0.448123	1
ENSG00000064652	-0.645208	0.363593	1	-0.00663928	0.99177	1	0.638568	0.327998	1		ENSG00000064652	-0.488021	0.507424	1	-0.00855784	0.990189	1	0.479463	0.456179	1		ENSG00000064652	0.713658	0.335649	1	0.0763973	0.92928	1	-0.637261	0.379506	1		ENSG00000064652	0.340552	0.608976	1	-0.215813	0.775307	1	-0.556365	0.445589	1
ENSG00000064655	0.439804	0.777263	1	0.675945	0.656723	1	0.236141	0.85605	1		ENSG00000064655	-1.20997	0.268942	1	0.423785	0.630102	1	1.63375	0.0706498	1		ENSG00000064655	-0.875024	0.434782	1	-0.0681801	0.948297	1	0.806842	0.472705	1		ENSG00000064655	1.87562	0.0448955	1	0.256797	0.834866	1	-1.61883	0.090561	1
ENSG00000064666	-0.0939666	0.603086	1	0.109653	0.53946	1	0.20362	0.238553	1		ENSG00000064666	0.0556811	0.829468	1	0.0281955	0.913585	1	-0.0274859	0.904485	1		ENSG00000064666	0.470298	0.153592	1	0.252145	0.449149	1	-0.218153	0.502979	1		ENSG00000064666	0.253248	0.258205	1	-0.198085	0.399417	1	-0.451333	0.0523004	1
ENSG00000064687	-1.14838	0.105174	1	-0.183884	0.763146	1	0.964493	0.152547	1		ENSG00000064687	-0.730717	0.300221	1	-0.0718243	0.911858	1	0.658893	0.291979	1		ENSG00000064687	-0.673692	0.240267	1	-0.611124	0.308723	1	0.0625682	0.921252	1		ENSG00000064687	-0.0948781	0.88981	1	-0.655957	0.400095	1	-0.561079	0.485989	1
ENSG00000064692	-1.08506	0.245664	1	-0.685411	0.436902	1	0.399647	0.67693	1		ENSG00000064692	-0.319263	0.789594	1	0.136903	0.904606	1	0.456167	0.654817	1		ENSG00000064692	0.0213266	0.982366	1	-0.324551	0.761841	1	-0.345877	0.731578	1		ENSG00000064692	-0.200994	0.829424	1	-0.142595	0.881476	1	0.0583995	0.953646	1
ENSG00000064703	-0.0408267	0.922679	1	0.275696	0.490955	1	0.316523	0.387432	1		ENSG00000064703	-0.101305	0.821414	1	0.0376495	0.932743	1	0.138955	0.719494	1		ENSG00000064703	-0.0114622	0.974811	1	0.184405	0.617914	1	0.195867	0.574016	1		ENSG00000064703	0.0750749	0.847613	1	0.0830728	0.836815	1	0.00799797	0.984286	1
ENSG00000064726	-0.0192078	0.961396	1	0.166677	0.665578	1	0.185885	0.597354	1		ENSG00000064726	0.244993	0.560247	1	0.129602	0.76563	1	-0.115391	0.745251	1		ENSG00000064726	0.479243	0.185556	1	0.321187	0.410606	1	-0.158057	0.641015	1		ENSG00000064726	0.349423	0.329647	1	0.249957	0.507073	1	-0.0994659	0.783748	1
ENSG00000064763	-1.27581	0.116877	1	-0.0835243	0.901896	1	1.19229	0.117743	1		ENSG00000064763	-1.16277	0.202279	1	-0.0880806	0.911377	1	1.07469	0.187637	1		ENSG00000064763	-1.07638	0.138122	1	0.0520511	0.935072	1	1.12843	0.114144	1		ENSG00000064763	-0.370137	0.660293	1	0.3936	0.607903	1	0.763737	0.357634	1
ENSG00000064787	-0.183802	0.91381	1	0.192591	0.912041	1	0.376394	0.81094	1		ENSG00000064787	0.198473	0.91047	1	0.281585	0.877317	1	0.0831117	0.958211	1		ENSG00000064787	0.433947	0.784536	1	0.133952	0.931768	1	-0.299996	0.851096	1		ENSG00000064787	0.917291	0.567788	1	0.0373629	0.979873	1	-0.879928	0.607863	1
ENSG00000064835	0	1	1	0.322977	0.738136	1	0.322977	0.703812	1		ENSG00000064835	0.619876	0.660541	1	0.425156	0.727839	1	-0.19472	0.897442	1		ENSG00000064835	0.524471	0.638982	1	0	1	1	-0.524471	0.635202	1		ENSG00000064835	-0.392098	0.682085	1	0.0800214	0.956521	1	0.472119	0.657869	1
ENSG00000064886	0.0717147	0.954117	1	-0.120292	0.902302	1	-0.192007	0.84587	1		ENSG00000064886	0.401966	0.82647	1	0.228496	0.898589	1	-0.17347	0.914133	1		ENSG00000064886	-0.0155938	0.987968	1	-0.00544244	0.996064	1	0.0101514	0.992053	1		ENSG00000064886	0.258894	0.842769	1	-0.0575855	0.957458	1	-0.316479	0.812931	1
ENSG00000064932	-0.611719	0.141675	1	-0.300479	0.448515	1	0.31124	0.438953	1		ENSG00000064932	0.0835277	0.855955	1	-0.0272556	0.954283	1	-0.110783	0.781889	1		ENSG00000064932	0.280695	0.502436	1	0.089327	0.844139	1	-0.191368	0.639435	1		ENSG00000064932	0.057903	0.898957	1	-0.313507	0.5333	1	-0.37141	0.464418	1
ENSG00000064933	-0.212649	0.639243	1	0.165129	0.699313	1	0.377778	0.348808	1		ENSG00000064933	-0.749403	0.114153	1	0.0373055	0.930334	1	0.786709	0.0566694	1		ENSG00000064933	-0.699064	0.0600589	0.947037	-0.0613106	0.861993	1	0.637754	0.0872716	1		ENSG00000064933	-0.530243	0.227514	1	0.0497253	0.903694	1	0.579968	0.205088	1
ENSG00000064961	0.194854	0.506646	1	0.0431824	0.885971	1	-0.151671	0.567389	1		ENSG00000064961	0.0366943	0.907874	1	0.13216	0.676943	1	0.0954657	0.722043	1		ENSG00000064961	0.035813	0.898497	1	0.0468282	0.873712	1	0.0110151	0.968262	1		ENSG00000064961	0.204612	0.511367	1	0.15353	0.636533	1	-0.0510824	0.873206	1
ENSG00000064989	-1.82249	0.223049	1	-1.5314	0.291494	1	0.291082	0.853169	1		ENSG00000064989	0.231778	0.899711	1	0.535871	0.770046	1	0.304093	0.84062	1		ENSG00000064989	-1.02205	0.524779	1	-0.453744	0.782411	1	0.56831	0.72656	1		ENSG00000064989	-0.710426	0.648903	1	0.162275	0.912466	1	0.872701	0.588312	1
ENSG00000064995	0.0951853	0.759183	1	0.15192	0.621904	1	0.0567343	0.836963	1		ENSG00000064995	0.324392	0.348587	1	0.190685	0.595046	1	-0.133707	0.643375	1		ENSG00000064995	-0.0240576	0.93223	1	0.102123	0.72597	1	0.126181	0.647642	1		ENSG00000064995	0.282567	0.339467	1	0.146756	0.639228	1	-0.135811	0.655483	1
ENSG00000064999	-0.173644	0.635639	1	0.117326	0.737551	1	0.29097	0.375379	1		ENSG00000064999	-0.15071	0.687962	1	0.0419444	0.90971	1	0.192653	0.551484	1		ENSG00000064999	-0.14581	0.657428	1	0.0865945	0.794841	1	0.232404	0.469258	1		ENSG00000064999	-0.0848177	0.812246	1	-0.0326277	0.928961	1	0.05219	0.890287	1
ENSG00000065000	0.220155	0.260765	1	0.263533	0.176789	1	0.0433782	0.804647	1		ENSG00000065000	0.186567	0.462653	1	-0.0190101	0.941546	1	-0.205577	0.359025	1		ENSG00000065000	0.384669	0.143164	1	0.0437026	0.872926	1	-0.340966	0.191469	1		ENSG00000065000	0.368849	0.0814766	1	-0.0233803	0.918058	1	-0.39223	0.0754954	1
ENSG00000065029	-0.0721794	0.917274	1	0.204235	0.759267	1	0.276415	0.652184	1		ENSG00000065029	-0.242939	0.709775	1	-0.00215013	0.997317	1	0.240789	0.671531	1		ENSG00000065029	-0.830689	0.0834226	1	-0.541715	0.262772	1	0.288975	0.581072	1		ENSG00000065029	-0.437739	0.400003	1	-0.164429	0.748831	1	0.27331	0.627019	1
ENSG00000065054	0.443646	0.315087	1	-0.0364142	0.939219	1	-0.48006	0.234328	1		ENSG00000065054	0.931723	0.0794351	1	0.0395522	0.949022	1	-0.892171	0.048173	1		ENSG00000065054	1.19187	0.0123995	0.39775	0.656814	0.228248	1	-0.535055	0.203408	1		ENSG00000065054	0.696932	0.169022	1	0.852241	0.0938533	1	0.155309	0.737178	1
ENSG00000065057	-0.112725	0.767103	1	0.248215	0.489961	1	0.36094	0.278608	1		ENSG00000065057	0.0365743	0.938925	1	-0.0186404	0.969591	1	-0.0552147	0.894092	1		ENSG00000065057	0.00291371	0.994921	1	0.280524	0.541791	1	0.27761	0.520486	1		ENSG00000065057	0.0136767	0.978134	1	0.136796	0.78647	1	0.123119	0.810595	1
ENSG00000065060	-0.699456	0.122278	1	-0.175007	0.674464	1	0.524449	0.22084	1		ENSG00000065060	-0.158526	0.711272	1	0.173175	0.675033	1	0.331702	0.358088	1		ENSG00000065060	-0.0947635	0.794422	1	0.19212	0.598496	1	0.286883	0.41054	1		ENSG00000065060	-0.400445	0.307469	1	-0.0438385	0.908518	1	0.356607	0.391041	1
ENSG00000065135	0.085801	0.873577	1	0.178772	0.736846	1	0.0929712	0.845425	1		ENSG00000065135	-0.0111267	0.984395	1	0.00192867	0.997331	1	0.0130554	0.978868	1		ENSG00000065135	0.103762	0.815953	1	0.102903	0.826374	1	-0.000858549	0.998422	1		ENSG00000065135	0.0597644	0.902802	1	0.133024	0.789999	1	0.0732593	0.884497	1
ENSG00000065150	0.132859	0.473493	1	0.213854	0.246206	1	0.0809947	0.634796	1		ENSG00000065150	-0.184867	0.437713	1	-0.0680025	0.776017	1	0.116864	0.582058	1		ENSG00000065150	-0.304195	0.293775	1	-0.0550353	0.850126	1	0.24916	0.391007	1		ENSG00000065150	-0.0189823	0.932929	1	-0.0600933	0.794915	1	-0.0411099	0.860073	1
ENSG00000065154	-0.340702	0.283316	1	0.702001	0.0089192	0.990719	1.0427	5.15993e-05	0.00497669		ENSG00000065154	0.361656	0.301913	1	0.333823	0.349873	1	-0.0278318	0.922204	1		ENSG00000065154	0.784053	0.0248431	0.596464	0.0517056	0.90077	1	-0.732348	0.0328324	0.949769		ENSG00000065154	-0.0505185	0.900557	1	0.0505126	0.902127	1	0.101031	0.810911	1
ENSG00000065183	-0.147549	0.722582	1	0.330162	0.391549	1	0.477712	0.183146	1		ENSG00000065183	-0.511606	0.263221	1	-0.244394	0.583671	1	0.267212	0.521007	1		ENSG00000065183	-0.332332	0.424744	1	0.164919	0.682908	1	0.497251	0.215144	1		ENSG00000065183	-0.0853164	0.860041	1	0.0973158	0.840887	1	0.182632	0.715596	1
ENSG00000065243	0.00224123	0.995361	1	0.195838	0.600679	1	0.193597	0.569189	1		ENSG00000065243	-0.341995	0.347019	1	-0.0714063	0.840246	1	0.270588	0.398698	1		ENSG00000065243	-0.345332	0.21429	1	-0.257061	0.373565	1	0.0882704	0.759749	1		ENSG00000065243	-0.203759	0.494167	1	-0.134402	0.659078	1	0.0693574	0.82906	1
ENSG00000065268	-0.628399	0.023964	0.538461	-0.329805	0.214222	1	0.298594	0.269509	1		ENSG00000065268	-0.17201	0.582928	1	-0.220579	0.491618	1	-0.0485695	0.863622	1		ENSG00000065268	-0.0860811	0.750892	1	-0.108228	0.705232	1	-0.0221471	0.935623	1		ENSG00000065268	0.101041	0.726051	1	-0.180327	0.565027	1	-0.281369	0.370106	1
ENSG00000065308	0.867066	0.0713021	1	0.160426	0.765932	1	-0.706639	0.0950217	1		ENSG00000065308	0.0911439	0.829231	1	-0.0169066	0.9691	1	-0.108051	0.768306	1		ENSG00000065308	0.270229	0.44553	1	0.285667	0.441697	1	0.0154378	0.963115	1		ENSG00000065308	-0.102821	0.767474	1	-0.452462	0.237128	1	-0.349642	0.377822	1
ENSG00000065320	0.370504	0.717667	1	-0.29922	0.790805	1	-0.669724	0.492334	1		ENSG00000065320	-0.954755	0.214043	1	-0.587838	0.42695	1	0.366918	0.622159	1		ENSG00000065320	-0.463779	0.547308	1	-0.919222	0.294067	1	-0.455442	0.60956	1		ENSG00000065320	-1.11901	0.15952	1	-0.986864	0.221823	1	0.132143	0.892432	1
ENSG00000065325	0.699763	0.683539	1	-0.373516	0.695866	1	-1.07328	0.425782	1		ENSG00000065325	0.11804	0.861056	1	0	1	1	-0.11804	0.832354	1		ENSG00000065325	0.126366	0.830263	1	0	1	1	-0.126366	0.828377	1		ENSG00000065325	0.231198	0.755591	1	0	1	1	-0.231198	0.772864	1
ENSG00000065328	0.297552	0.310736	1	0.224546	0.450253	1	-0.073006	0.776265	1		ENSG00000065328	-0.160373	0.577629	1	0.0191766	0.946253	1	0.17955	0.471473	1		ENSG00000065328	-0.647567	0.0173255	0.483786	-0.0402487	0.877754	1	0.607318	0.0257317	0.841517		ENSG00000065328	-0.487591	0.0701912	1	-0.0381369	0.882271	1	0.449454	0.114621	1
ENSG00000065357	-1.31003	0.243772	1	-0.741732	0.474854	1	0.568302	0.623271	1		ENSG00000065357	-0.789182	0.455609	1	-1.13137	0.316661	1	-0.342186	0.756861	1		ENSG00000065357	-0.132057	0.902107	1	-0.740262	0.54955	1	-0.608206	0.610272	1		ENSG00000065357	-0.846545	0.422731	1	-1.02878	0.361553	1	-0.182234	0.887506	1
ENSG00000065361	-1.01804	0.0197916	0.47589	-0.0027204	0.994157	1	1.01532	0.0116997	0.331498		ENSG00000065361	0.167053	0.75455	1	0.167146	0.757992	1	9.33727e-05	0.999834	1		ENSG00000065361	0.0613022	0.919263	1	-0.396304	0.563835	1	-0.457606	0.476268	1		ENSG00000065361	1.3233	0.0680549	1	-0.608358	0.553611	1	-1.93166	0.0234781	1
ENSG00000065371	-0.334934	0.7682	1	-0.270536	0.827115	1	0.0643979	0.930731	1		ENSG00000065371	-0.0857808	0.866256	1	0.0557367	0.956602	1	0.141518	0.812569	1		ENSG00000065371	0.0492872	0.894921	1	0.256596	0.761255	1	0.207309	0.824684	1		ENSG00000065371	0.304037	0.784745	1	0.101702	0.912507	1	-0.202335	0.876719	1
ENSG00000065413	0.614244	0.724487	1	-0.0406564	0.981217	1	-0.654901	0.677726	1		ENSG00000065413	0.859321	0.647323	1	-0.0524902	0.978191	1	-0.911811	0.570032	1		ENSG00000065413	-0.306641	0.822043	1	-0.238319	0.867341	1	0.068322	0.960935	1		ENSG00000065413	-0.15089	0.894689	1	0.246348	0.824344	1	0.397238	0.731343	1
ENSG00000065427	-0.163197	0.476187	1	0.227322	0.292115	1	0.390519	0.0534885	0.852099		ENSG00000065427	-0.0661709	0.792653	1	-0.120169	0.640905	1	-0.0539984	0.808961	1		ENSG00000065427	-0.017455	0.945804	1	0.127494	0.625827	1	0.144949	0.562442	1		ENSG00000065427	0.00589008	0.980273	1	0.0714854	0.769006	1	0.0655955	0.791131	1
ENSG00000065457	0.372442	0.440306	1	-0.0326006	0.949579	1	-0.405042	0.358545	1		ENSG00000065457	0.108545	0.817097	1	0.0615484	0.897984	1	-0.0469963	0.906879	1		ENSG00000065457	-0.26549	0.47357	1	0.000301818	0.999355	1	0.265791	0.469476	1		ENSG00000065457	-0.0605548	0.877116	1	-0.106924	0.793468	1	-0.0463691	0.912174	1
ENSG00000065485	-0.954543	0.105402	1	0.0780276	0.876234	1	1.03257	0.0539871	0.856302		ENSG00000065485	-0.250567	0.705638	1	0.0603937	0.925138	1	0.310961	0.586037	1		ENSG00000065485	0.930059	0.190821	1	0.299833	0.715998	1	-0.630227	0.346285	1		ENSG00000065485	0.0318667	0.960371	1	-0.153785	0.822275	1	-0.185652	0.78908	1
ENSG00000065491	-0.125998	0.785222	1	-0.0025707	0.995481	1	0.123428	0.770184	1		ENSG00000065491	-0.173477	0.722737	1	0.0447919	0.925675	1	0.218269	0.604522	1		ENSG00000065491	-0.089539	0.843575	1	-0.0147135	0.975133	1	0.0748255	0.868295	1		ENSG00000065491	0.118474	0.812237	1	0.212259	0.675554	1	0.0937841	0.85329	1
ENSG00000065518	-0.652516	0.0886207	1	-0.260762	0.469159	1	0.391754	0.286963	1		ENSG00000065518	0.036005	0.934229	1	-0.093175	0.836733	1	-0.12918	0.736575	1		ENSG00000065518	-0.24382	0.510453	1	-0.415841	0.301266	1	-0.172021	0.663698	1		ENSG00000065518	0.0181768	0.967199	1	0.114677	0.798573	1	0.0965005	0.832686	1
ENSG00000065526	-0.142209	0.60075	1	0.00487334	0.985365	1	0.147082	0.553203	1		ENSG00000065526	-0.130746	0.599437	1	-0.0852554	0.734221	1	0.0454909	0.83604	1		ENSG00000065526	-0.213455	0.391408	1	-0.0966149	0.705	1	0.11684	0.641837	1		ENSG00000065526	-0.0385582	0.865114	1	-0.0664826	0.777501	1	-0.0279246	0.907647	1
ENSG00000065534	0.153393	0.833436	1	-0.25515	0.742888	1	-0.408543	0.555494	1		ENSG00000065534	-0.333005	0.653966	1	0.0545482	0.938926	1	0.387553	0.5454	1		ENSG00000065534	-2.38686	4.65417e-08	1.57111e-05	-0.268433	0.410083	1	2.11843	3.2775e-06	0.00110639		ENSG00000065534	-1.59314	0.000864188	0.0751322	0.0231741	0.95061	1	1.61631	0.00115669	0.15054
ENSG00000065548	0.169976	0.413977	1	0.242682	0.239194	1	0.0727065	0.693075	1		ENSG00000065548	-0.387551	0.118542	1	-0.0600575	0.804548	1	0.327494	0.138659	1		ENSG00000065548	-0.27467	0.399258	1	0.0345925	0.915326	1	0.309262	0.338884	1		ENSG00000065548	-0.385148	0.107078	1	0.2267	0.316335	1	0.611848	0.0108675	0.645909
ENSG00000065559	0.389397	0.400836	1	-0.0568879	0.909132	1	-0.446285	0.29408	1		ENSG00000065559	0.213834	0.653711	1	-0.180074	0.726376	1	-0.393908	0.35382	1		ENSG00000065559	0.270652	0.485413	1	0.136708	0.743121	1	-0.133944	0.721284	1		ENSG00000065559	0.447619	0.280595	1	0.18157	0.685835	1	-0.266049	0.531148	1
ENSG00000065600	-0.651196	0.181572	1	-0.0257923	0.953424	1	0.625403	0.164155	1		ENSG00000065600	0.0401911	0.945168	1	0.144561	0.804479	1	0.10437	0.832569	1		ENSG00000065600	-0.337397	0.491244	1	0.278009	0.550932	1	0.615406	0.183866	1		ENSG00000065600	-0.759795	0.10627	1	0.043743	0.917717	1	0.803538	0.10092	1
ENSG00000065609	-0.262222	0.871093	1	-0.718815	0.666483	1	-0.456594	0.769797	1		ENSG00000065609	0.9772	0.528151	1	0.312085	0.852875	1	-0.665114	0.599179	1		ENSG00000065609	0.533879	0.666029	1	0.0418262	0.975906	1	-0.492053	0.686358	1		ENSG00000065609	0.0808309	0.946248	1	0.114526	0.926013	1	0.0336947	0.978386	1
ENSG00000065613	0.329795	0.316916	1	0.275501	0.407851	1	-0.0542944	0.849331	1		ENSG00000065613	0.10393	0.715145	1	0.0172208	0.953153	1	-0.0867087	0.724193	1		ENSG00000065613	0.646127	0.0141839	0.426495	0.246251	0.389298	1	-0.399875	0.113785	1		ENSG00000065613	0.370087	0.125874	1	0.309616	0.219352	1	-0.0604698	0.802561	1
ENSG00000065615	-0.273585	0.741953	1	0.0482483	0.951435	1	0.321834	0.669601	1		ENSG00000065615	0.0228494	0.981588	1	-0.0291854	0.977018	1	-0.0520347	0.951849	1		ENSG00000065615	-0.0616091	0.937778	1	-0.228414	0.789091	1	-0.166805	0.83753	1		ENSG00000065615	0.0568857	0.943974	1	0.092692	0.911281	1	0.0358063	0.966023	1
ENSG00000065618	0.382369	0.778528	1	-0.135777	0.925182	1	-0.518146	0.680311	1		ENSG00000065618	-1.88604	0.115096	1	-0.190705	0.842602	1	1.69534	0.122877	1		ENSG00000065618	-0.334341	0.750308	1	0.159554	0.876728	1	0.493895	0.62702	1		ENSG00000065618	-0.305944	0.82104	1	0.621312	0.613709	1	0.927256	0.479107	1
ENSG00000065621	-1.77605	0.0980065	1	-0.548804	0.540832	1	1.22725	0.256714	1		ENSG00000065621	-1.57557	0.243645	1	-0.201595	0.860521	1	1.37398	0.266236	1		ENSG00000065621	-1.19376	0.300877	1	-0.57564	0.60666	1	0.618121	0.619675	1		ENSG00000065621	-0.438964	0.780893	1	0.312611	0.837295	1	0.751576	0.641929	1
ENSG00000065665	0.55183	0.356605	1	-0.0931739	0.888291	1	-0.645004	0.242404	1		ENSG00000065665	0.0351321	0.945824	1	-0.152599	0.777743	1	-0.187732	0.683009	1		ENSG00000065665	-0.157896	0.695549	1	-0.0800571	0.848707	1	0.0778385	0.847932	1		ENSG00000065665	0.00809863	0.985031	1	-0.169197	0.713325	1	-0.177295	0.705167	1
ENSG00000065675	-4.47659	7.08796e-13	3.36554e-10	-0.0261275	0.932828	1	4.45046	5.10111e-14	2.86252e-11		ENSG00000065675	-1.59464	0.0463243	1	0.164042	0.792671	1	1.75868	0.0108697	0.554509		ENSG00000065675	-1.57613	0.107012	1	0.484771	0.517237	1	2.0609	0.0217518	0.774197		ENSG00000065675	-1.47899	0.140977	1	0.871526	0.217189	1	2.35051	0.0100336	0.62201
ENSG00000065717	-3.73044	0.000851032	0.0472494	0.466344	0.432165	1	4.19679	1.70933e-05	0.00194055		ENSG00000065717	-3.49199	0.00367034	0.241099	-0.287948	0.709464	1	3.20404	0.00503917	0.350974		ENSG00000065717	-0.721763	0.592213	1	-0.24804	0.853249	1	0.473724	0.731551	1		ENSG00000065717	0.886474	0.570776	1	0.713334	0.661453	1	-0.17314	0.911093	1
ENSG00000065802	0.327732	0.519561	1	0.0949821	0.857449	1	-0.23275	0.60926	1		ENSG00000065802	0.191828	0.705632	1	0.0975481	0.852097	1	-0.0942801	0.827066	1		ENSG00000065802	0.039413	0.920923	1	0.00694742	0.986809	1	-0.0324656	0.934205	1		ENSG00000065802	0.0480959	0.915792	1	-0.000798142	0.998658	1	-0.048894	0.91881	1
ENSG00000065809	-0.0131659	0.978267	1	0.226134	0.627306	1	0.2393	0.572797	1		ENSG00000065809	0.208155	0.708688	1	-0.0738378	0.900548	1	-0.281993	0.562975	1		ENSG00000065809	-0.0824413	0.847983	1	0.0646216	0.883734	1	0.147063	0.727295	1		ENSG00000065809	-0.491336	0.211571	1	-0.239007	0.539625	1	0.252329	0.558151	1
ENSG00000065833	0.0717266	0.91366	1	-0.884801	0.249621	1	-0.956527	0.170837	1		ENSG00000065833	-0.699118	0.178818	1	-0.73745	0.165857	1	-0.0383316	0.940847	1		ENSG00000065833	0.127936	0.828806	1	0.176744	0.774661	1	0.0488079	0.931635	1		ENSG00000065833	-0.816431	0.167256	1	-0.738499	0.222131	1	0.077932	0.911704	1
ENSG00000065882	-1.38644	6.84979e-05	0.00587548	-0.17548	0.540367	1	1.21096	0.000262718	0.0178768		ENSG00000065882	-0.881422	0.0277957	0.911246	0.0256225	0.942219	1	0.907045	0.0095425	0.513487		ENSG00000065882	-1.11968	0.000545674	0.0477288	-0.071417	0.803536	1	1.04827	0.00128481	0.123642		ENSG00000065882	-0.611731	0.0850226	1	0.0761341	0.815239	1	0.687865	0.0616557	1
ENSG00000065883	0.488957	0.325106	1	0.207254	0.690439	1	-0.281703	0.517773	1		ENSG00000065883	0.255934	0.608102	1	0.0982507	0.849922	1	-0.157684	0.709775	1		ENSG00000065883	0.240701	0.548741	1	0.0550033	0.899489	1	-0.185698	0.637549	1		ENSG00000065883	0.198969	0.649873	1	-0.00340757	0.994207	1	-0.202376	0.66194	1
ENSG00000065911	-1.1166	4.094e-05	0.0037886	0.0911237	0.684419	1	1.20772	1.03505e-06	0.000165642		ENSG00000065911	-0.699683	0.0206999	0.77172	-0.100273	0.720147	1	0.59941	0.0260548	0.899922		ENSG00000065911	0.00951272	0.981125	1	0.729295	0.0557437	1	0.719783	0.0469895	1		ENSG00000065911	-1.33229	7.36626e-05	0.0105744	-0.506314	0.0932321	1	0.82598	0.0315039	1
ENSG00000065923	-0.105834	0.812929	1	-0.114644	0.798226	1	-0.00880938	0.983124	1		ENSG00000065923	-0.28207	0.537289	1	-0.121452	0.788688	1	0.160618	0.692552	1		ENSG00000065923	-0.113597	0.74562	1	-0.37565	0.330181	1	-0.262053	0.480287	1		ENSG00000065923	-0.0964814	0.828375	1	-0.64065	0.206008	1	-0.544168	0.298927	1
ENSG00000065970	0.406392	0.482967	1	0.319062	0.587442	1	-0.0873296	0.86101	1		ENSG00000065970	0.708005	0.221583	1	0.550264	0.36066	1	-0.157741	0.727211	1		ENSG00000065970	0.10684	0.798787	1	0.164887	0.705712	1	0.0580468	0.885661	1		ENSG00000065970	-0.0824699	0.84936	1	-0.00847986	0.984739	1	0.07399	0.871694	1
ENSG00000065978	-0.312735	0.163532	1	-0.105	0.639179	1	0.207734	0.352448	1		ENSG00000065978	0.0524802	0.847706	1	-0.0550744	0.840347	1	-0.107555	0.659345	1		ENSG00000065978	-0.196454	0.583864	1	-0.0385927	0.914385	1	0.157862	0.659781	1		ENSG00000065978	-0.0718306	0.753316	1	0.0586583	0.797683	1	0.130489	0.5692	1
ENSG00000065989	-0.293295	0.767572	1	-0.144673	0.881724	1	0.148622	0.872872	1		ENSG00000065989	-0.338627	0.671441	1	-0.246869	0.757747	1	0.0917575	0.899204	1		ENSG00000065989	1.02966	0.0898019	1	0.377144	0.593806	1	-0.652519	0.246648	1		ENSG00000065989	1.17192	0.0891443	1	0.0816877	0.923695	1	-1.09023	0.130957	1
ENSG00000066027	-1.22596	0.020449	0.484819	0.26211	0.529964	1	1.48807	0.00144252	0.0701125		ENSG00000066027	-0.129728	0.827777	1	0.415951	0.454952	1	0.545679	0.257628	1		ENSG00000066027	0.716228	0.19049	1	0.482491	0.41837	1	-0.233737	0.639013	1		ENSG00000066027	0.330484	0.580806	1	0.278462	0.655267	1	-0.0520223	0.931218	1
ENSG00000066032	-1.19378	0.147516	1	-0.372404	0.608676	1	0.821371	0.309406	1		ENSG00000066032	-1.356	0.203653	1	0.242153	0.778578	1	1.59816	0.0784574	1		ENSG00000066032	-2.70379	1.47919e-05	0.00245824	-0.566164	0.225933	1	2.13762	0.00179257	0.157404		ENSG00000066032	-2.14555	0.0072888	0.349159	-0.479233	0.444714	1	1.66632	0.0642668	1
ENSG00000066044	0.326521	0.242827	1	0.198682	0.48694	1	-0.127839	0.60283	1		ENSG00000066044	0.392372	0.17336	1	0.155577	0.608275	1	-0.236795	0.327457	1		ENSG00000066044	-0.103403	0.678645	1	0.0692253	0.785703	1	0.172628	0.482287	1		ENSG00000066044	0.0526318	0.826844	1	0.0194189	0.938096	1	-0.0332128	0.895371	1
ENSG00000066056	0.987709	0.467264	1	0.258884	0.861068	1	-0.728825	0.537617	1		ENSG00000066056	1.73176	0.20123	1	0.600161	0.703179	1	-1.1316	0.278994	1		ENSG00000066056	1.29067	0.209745	1	1.24345	0.250361	1	-0.0472237	0.954669	1		ENSG00000066056	0.162752	0.859181	1	0.609524	0.489073	1	0.446772	0.610404	1
ENSG00000066084	0.119852	0.758174	1	-0.0751366	0.851818	1	-0.194988	0.587363	1		ENSG00000066084	0.213217	0.577722	1	-0.0519638	0.898	1	-0.265181	0.427085	1		ENSG00000066084	0.0876948	0.768344	1	0.0724311	0.817623	1	-0.0152637	0.958237	1		ENSG00000066084	0.022843	0.943681	1	-0.0990577	0.771878	1	-0.121901	0.725251	1
ENSG00000066117	0.397445	0.0635657	0.952005	0.131116	0.557554	1	-0.266329	0.16461	1		ENSG00000066117	0.142234	0.550716	1	0.0170387	0.944457	1	-0.125196	0.546796	1		ENSG00000066117	-0.075276	0.768961	1	0.0495074	0.849302	1	0.124783	0.623941	1		ENSG00000066117	0.131962	0.538531	1	-0.0677982	0.764649	1	-0.19976	0.37626	1
ENSG00000066135	-0.808354	0.0174854	0.441561	-0.0733862	0.808266	1	0.734968	0.0203264	0.477013		ENSG00000066135	-0.458984	0.206545	1	-0.0508445	0.883321	1	0.408141	0.201788	1		ENSG00000066135	-0.139321	0.667122	1	0.121503	0.709773	1	0.260824	0.4068	1		ENSG00000066135	0.0749189	0.831937	1	-0.0597288	0.873043	1	-0.134648	0.720403	1
ENSG00000066136	-0.0334036	0.93642	1	0.075457	0.854689	1	0.108861	0.772916	1		ENSG00000066136	0.0692418	0.866258	1	-0.0417768	0.921669	1	-0.111019	0.756816	1		ENSG00000066136	0.0543857	0.869338	1	0.0394436	0.909978	1	-0.0149421	0.963395	1		ENSG00000066136	0.122285	0.710282	1	-0.0648149	0.853807	1	-0.1871	0.594217	1
ENSG00000066185	0.585084	0.738863	1	-0.544759	0.71004	1	-1.12984	0.45771	1		ENSG00000066185	-1.20427	0.508047	1	0.230738	0.893612	1	1.43501	0.373691	1		ENSG00000066185	0.8169	0.622405	1	1.02309	0.551383	1	0.206185	0.891666	1		ENSG00000066185	-0.782728	0.629045	1	-0.231653	0.890022	1	0.551075	0.741618	1
ENSG00000066230	0.356808	0.736363	1	0.192885	0.859037	1	-0.163923	0.860809	1		ENSG00000066230	0.449482	0.662182	1	0.470246	0.651366	1	0.0207638	0.979809	1		ENSG00000066230	-0.0599843	0.936684	1	-0.1158	0.885274	1	-0.0558159	0.941744	1		ENSG00000066230	-0.144979	0.852428	1	-0.0821094	0.918037	1	0.0628701	0.939764	1
ENSG00000066248	-0.614152	0.663932	1	0.072622	0.955534	1	0.686774	0.593773	1		ENSG00000066248	-1.02545	0.357082	1	0.0252854	0.979329	1	1.05074	0.281921	1		ENSG00000066248	0.634135	0.545794	1	0.190551	0.871148	1	-0.443587	0.660271	1		ENSG00000066248	-0.165262	0.88065	1	0.0746194	0.94579	1	0.239881	0.834184	1
ENSG00000066279	0.479391	0.0967907	1	0.325263	0.272433	1	-0.154129	0.534057	1		ENSG00000066279	-0.0293388	0.912107	1	0.0673097	0.800304	1	0.0966482	0.672032	1		ENSG00000066279	-0.211101	0.493854	1	-0.18394	0.561812	1	0.0271613	0.931092	1		ENSG00000066279	0.0561635	0.816403	1	0.412299	0.0797561	1	0.356137	0.133609	1
ENSG00000066294	-0.151107	0.81075	1	-0.069912	0.939055	1	0.0811946	0.855098	1		ENSG00000066294	-0.100112	0.919264	1	-0.0986359	0.922209	1	0.00147652	0.998307	1		ENSG00000066294	-0.0654158	0.871854	1	0.00650074	0.992914	1	0.0719166	0.864917	1		ENSG00000066294	0.0965146	0.912277	1	-0.0537252	0.926762	1	-0.15024	0.850847	1
ENSG00000066322	-0.214989	0.741417	1	0.111816	0.856827	1	0.326805	0.57619	1		ENSG00000066322	0.595868	0.361353	1	-0.0520079	0.943294	1	-0.647876	0.252385	1		ENSG00000066322	0.337917	0.556799	1	0.0804365	0.898501	1	-0.257481	0.646977	1		ENSG00000066322	0.32861	0.570393	1	0.0479683	0.939103	1	-0.280642	0.643632	1
ENSG00000066336	1.7491	0.182863	1	0.0174677	0.99124	1	-1.73163	0.140126	1		ENSG00000066336	2.67583	0.0756548	1	-0.2785	0.884003	1	-2.95433	0.0242266	0.866534		ENSG00000066336	3.49645	0.0230671	0.575466	0.0934327	0.858623	1	-3.40302	0.0249721	0.828741		ENSG00000066336	1.86951	0.223842	1	0.542116	0.620737	1	-1.32739	0.43822	1
ENSG00000066379	-0.0575477	0.947964	1	0.00175736	0.998398	1	0.0593051	0.94125	1		ENSG00000066379	0.252181	0.788973	1	0.0937775	0.923669	1	-0.158403	0.843241	1		ENSG00000066379	-0.168231	0.827221	1	0.0106686	0.989214	1	0.178899	0.814655	1		ENSG00000066379	0.322309	0.702383	1	0.480235	0.571478	1	0.157926	0.847861	1
ENSG00000066382	0.935079	0.421396	1	0.06965	0.957441	1	-0.865429	0.405149	1		ENSG00000066382	2.2999	0.123518	1	0.798096	0.653204	1	-1.50181	0.177832	1		ENSG00000066382	0.263771	0.757381	1	-0.319102	0.745613	1	-0.582873	0.513848	1		ENSG00000066382	0.640393	0.474507	1	0.138959	0.889676	1	-0.501434	0.588399	1
ENSG00000066405	1.00969	0.412106	1	-0.0502791	0.971492	1	-1.05997	0.343613	1		ENSG00000066405	0.789532	0.456778	1	0.0929317	0.937537	1	-0.6966	0.43661	1		ENSG00000066405	0.365374	0.65148	1	-0.490519	0.614192	1	-0.855893	0.325643	1		ENSG00000066405	-0.0655214	0.936718	1	0.0821968	0.921377	1	0.147718	0.863282	1
ENSG00000066422	0.0882469	0.869818	1	0.125062	0.815512	1	0.0368147	0.938931	1		ENSG00000066422	0.0398371	0.94235	1	-0.312875	0.596445	1	-0.352712	0.483538	1		ENSG00000066422	0.00475276	0.992137	1	0.0157707	0.975176	1	0.0110179	0.981571	1		ENSG00000066422	-0.0446891	0.929315	1	-0.0577872	0.911894	1	-0.0130981	0.980512	1
ENSG00000066427	-0.307895	0.629752	1	-0.0235531	0.96928	1	0.284342	0.627975	1		ENSG00000066427	-0.341153	0.584497	1	-0.301019	0.632923	1	0.040134	0.944047	1		ENSG00000066427	-0.175368	0.737304	1	-0.0726883	0.893249	1	0.102679	0.845008	1		ENSG00000066427	-0.407507	0.473768	1	-0.216541	0.70396	1	0.190966	0.758323	1
ENSG00000066455	0.0390134	0.907664	1	0.15528	0.638498	1	0.116266	0.697069	1		ENSG00000066455	-0.0193607	0.957365	1	0.128552	0.720546	1	0.147912	0.6299	1		ENSG00000066455	0.464468	0.119002	1	0.388819	0.219554	1	-0.0756492	0.783809	1		ENSG00000066455	0.287161	0.37766	1	0.282816	0.400663	1	-0.00434475	0.989402	1
ENSG00000066468	0.0817594	0.747197	1	-0.0791536	0.761421	1	-0.160913	0.49245	1		ENSG00000066468	0.177328	0.490873	1	0.0122558	0.963485	1	-0.165073	0.458205	1		ENSG00000066468	0.123623	0.649518	1	-0.433612	0.162972	1	-0.557235	0.0547399	1		ENSG00000066468	0.823391	0.0387406	0.93412	0.719318	0.0855251	1	-0.104073	0.779767	1
ENSG00000066557	0.276475	0.447859	1	0.173335	0.640223	1	-0.103139	0.74852	1		ENSG00000066557	-0.330133	0.385169	1	-0.120071	0.748074	1	0.210062	0.534195	1		ENSG00000066557	-0.148013	0.643735	1	-0.0189484	0.9542	1	0.129064	0.685326	1		ENSG00000066557	-0.213745	0.556981	1	0.179894	0.60854	1	0.393639	0.289007	1
ENSG00000066583	0.101408	0.778291	1	0.266426	0.448022	1	0.165017	0.598741	1		ENSG00000066583	0.0673027	0.86608	1	0.136761	0.732986	1	0.0694579	0.83689	1		ENSG00000066583	0.0674668	0.851359	1	0.187384	0.613742	1	0.119917	0.728426	1		ENSG00000066583	-0.110237	0.767009	1	0.151822	0.679475	1	0.262059	0.492316	1
ENSG00000066629	0.378397	0.521614	1	0.245109	0.68477	1	-0.133288	0.795759	1		ENSG00000066629	-0.424286	0.354573	1	-0.0139731	0.974489	1	0.410312	0.305597	1		ENSG00000066629	-0.242088	0.522921	1	0.0187674	0.960841	1	0.260856	0.486264	1		ENSG00000066629	-0.0581348	0.885729	1	-0.166485	0.696274	1	-0.10835	0.80496	1
ENSG00000066651	0.537098	0.171977	1	0.216478	0.601577	1	-0.32062	0.351169	1		ENSG00000066651	-0.220231	0.588323	1	-0.136695	0.737643	1	0.0835366	0.817576	1		ENSG00000066651	-0.219793	0.48912	1	-0.354642	0.300918	1	-0.134849	0.687933	1		ENSG00000066651	-0.0194159	0.958518	1	0.028381	0.940897	1	0.047797	0.902825	1
ENSG00000066654	0.0488485	0.880692	1	0.211497	0.5052	1	0.162649	0.569793	1		ENSG00000066654	-0.217489	0.528999	1	-0.172421	0.62085	1	0.0450694	0.884199	1		ENSG00000066654	-0.163515	0.56359	1	-0.0229375	0.937238	1	0.140577	0.618148	1		ENSG00000066654	0.0392287	0.906656	1	0.195624	0.560939	1	0.156395	0.646347	1
ENSG00000066697	0.250968	0.52104	1	-0.215247	0.610096	1	-0.466215	0.206752	1		ENSG00000066697	-0.159629	0.686944	1	-0.170747	0.671908	1	-0.0111175	0.974971	1		ENSG00000066697	-0.131915	0.679762	1	-0.187049	0.582143	1	-0.0551345	0.86639	1		ENSG00000066697	-0.295623	0.427885	1	0.00583124	0.987286	1	0.301454	0.441806	1
ENSG00000066735	0.743706	0.0088717	0.277982	1.0257	0.000160246	0.064286	0.281997	0.191324	1		ENSG00000066735	-0.300751	0.355063	1	0.60936	0.0332819	1	0.91011	0.000349179	0.0489859		ENSG00000066735	-0.697046	0.0242014	0.588805	0.210201	0.456151	1	0.907248	0.00225611	0.182213		ENSG00000066735	-1.59357	0.000585482	0.0557227	0.125616	0.724162	1	1.71919	0.000283174	0.050584
ENSG00000066739	0.0271841	0.963055	1	0.141062	0.806911	1	0.113878	0.827531	1		ENSG00000066739	0.2694	0.655819	1	0.100652	0.873011	1	-0.168747	0.742141	1		ENSG00000066739	0.222913	0.636258	1	0.0607681	0.905018	1	-0.162145	0.725837	1		ENSG00000066739	0.0237573	0.961974	1	0.0386186	0.940099	1	0.0148613	0.97728	1
ENSG00000066777	-0.89456	0.00793625	0.257253	-0.0706009	0.811025	1	0.823959	0.00866431	0.26837		ENSG00000066777	-0.570549	0.130714	1	-0.0791749	0.823691	1	0.491373	0.141672	1		ENSG00000066777	-0.0442871	0.899399	1	0.304185	0.381591	1	0.348472	0.289736	1		ENSG00000066777	-0.308533	0.412325	1	0.0696553	0.848397	1	0.378188	0.333636	1
ENSG00000066813	-0.178516	0.838591	1	-0.179353	0.837676	1	-0.000836182	0.998538	1		ENSG00000066813	0.07017	0.893543	1	0.0287341	0.93281	1	-0.041436	0.943603	1		ENSG00000066813	-0.000249859	0.999547	1	0.100456	0.892411	1	0.100706	0.883662	1		ENSG00000066813	0.282606	0.728352	1	0.0692814	0.870913	1	-0.213325	0.841855	1
ENSG00000066827	-0.440642	0.662189	1	0.183395	0.842256	1	0.624038	0.487363	1		ENSG00000066827	-0.400887	0.690434	1	-0.0879566	0.928346	1	0.31293	0.725136	1		ENSG00000066827	-0.232105	0.785943	1	0.195881	0.815964	1	0.427986	0.601961	1		ENSG00000066827	-0.144683	0.866735	1	-0.1257	0.887597	1	0.018983	0.983657	1
ENSG00000066855	-0.0719357	0.868259	1	0.213779	0.606254	1	0.285714	0.454186	1		ENSG00000066855	-0.193668	0.667768	1	0.0274573	0.950565	1	0.221126	0.570917	1		ENSG00000066855	-0.243321	0.50574	1	-0.125259	0.740285	1	0.118061	0.750214	1		ENSG00000066855	-0.260622	0.518577	1	0.131211	0.73649	1	0.391833	0.345406	1
ENSG00000066923	0.281247	0.76536	1	-0.0369165	0.970213	1	-0.318164	0.712134	1		ENSG00000066923	0.581264	0.482854	1	0.0480486	0.957872	1	-0.533215	0.450239	1		ENSG00000066923	-0.0844838	0.8918	1	-0.38431	0.576208	1	-0.299826	0.648796	1		ENSG00000066923	0.0287888	0.965801	1	-0.293382	0.689229	1	-0.322171	0.664915	1
ENSG00000066926	-0.260843	0.663907	1	0.105615	0.852302	1	0.366458	0.496919	1		ENSG00000066926	0.459641	0.405835	1	-0.00147236	0.998051	1	-0.461114	0.33293	1		ENSG00000066926	0.439817	0.37144	1	0.195049	0.717114	1	-0.244768	0.603588	1		ENSG00000066926	0.219443	0.643811	1	-0.0367064	0.942949	1	-0.25615	0.611381	1
ENSG00000066933	-0.133379	0.831572	1	-0.0725254	0.907174	1	0.0608538	0.916421	1		ENSG00000066933	-0.0268957	0.965717	1	0.0427972	0.945737	1	0.069693	0.897023	1		ENSG00000066933	-0.138091	0.767	1	-0.0231523	0.961664	1	0.114939	0.80442	1		ENSG00000066933	-0.101818	0.843204	1	0.135574	0.790708	1	0.237392	0.654049	1
ENSG00000067048	0.340611	0.824514	1	0.619832	0.678413	1	0.279221	0.829325	1		ENSG00000067048	-0.193354	0.897267	1	0.0742007	0.959884	1	0.267555	0.835582	1		ENSG00000067048	-0.294394	0.820726	1	0.365409	0.770607	1	0.659803	0.589872	1		ENSG00000067048	-0.500617	0.720245	1	0.258993	0.843112	1	0.759611	0.593157	1
ENSG00000067057	-1.11724	0.000406573	0.0262988	-0.128763	0.632868	1	0.98848	0.000907407	0.0487663		ENSG00000067057	-1.00078	0.00256503	0.185649	0.012936	0.964158	1	1.01372	0.000494829	0.0634453		ENSG00000067057	0.0848292	0.818203	1	0.285622	0.446622	1	0.200793	0.563813	1		ENSG00000067057	-0.187924	0.639216	1	-0.361906	0.397532	1	-0.173982	0.698712	1
ENSG00000067064	1.33063	0.000126853	0.00996584	0.751528	0.0491361	1	-0.579102	0.0352414	0.672888		ENSG00000067064	0.806709	0.00908713	0.455666	0.554783	0.0890817	1	-0.251927	0.295306	1		ENSG00000067064	0.147242	0.563179	1	0.24427	0.351703	1	0.0970278	0.69053	1		ENSG00000067064	-0.329309	0.180379	1	0.401547	0.0766703	1	0.730858	0.00246862	0.254574
ENSG00000067066	0.119251	0.852194	1	-0.107208	0.871734	1	-0.226459	0.702904	1		ENSG00000067066	-0.100852	0.882742	1	-0.457063	0.533133	1	-0.356212	0.578465	1		ENSG00000067066	-0.227288	0.703691	1	-0.100784	0.870243	1	0.126505	0.833895	1		ENSG00000067066	0.125527	0.83771	1	0.0201321	0.975104	1	-0.105395	0.870058	1
ENSG00000067082	-0.0704062	0.89518	1	0.0829484	0.873789	1	0.153355	0.749888	1		ENSG00000067082	0.154974	0.776286	1	0.00387879	0.99454	1	-0.151095	0.748487	1		ENSG00000067082	0.550612	0.270968	1	0.850963	0.088052	1	0.300352	0.481576	1		ENSG00000067082	-0.241326	0.563673	1	0.164102	0.683637	1	0.405428	0.34297	1
ENSG00000067113	-0.706125	0.0690955	0.994458	-0.0805329	0.818847	1	0.625592	0.0837877	1		ENSG00000067113	0.304334	0.467626	1	0.0852629	0.846296	1	-0.219077	0.538916	1		ENSG00000067113	0.587767	0.222617	1	-0.123956	0.827757	1	-0.711723	0.144925	1		ENSG00000067113	-0.0788105	0.89608	1	-0.111408	0.859123	1	-0.0325971	0.959873	1
ENSG00000067141	0.375236	0.280013	1	-0.00128751	0.997221	1	-0.376523	0.233163	1		ENSG00000067141	0.0755961	0.823154	1	0.154818	0.648105	1	0.0792207	0.781038	1		ENSG00000067141	-0.45889	0.07433	1	-0.0705259	0.782025	1	0.388364	0.133094	1		ENSG00000067141	-0.329886	0.206853	1	-0.126227	0.628581	1	0.203659	0.468656	1
ENSG00000067167	0.0246881	0.93909	1	0.0850853	0.79055	1	0.0603972	0.835243	1		ENSG00000067167	-0.245681	0.4734	1	-0.0578154	0.86421	1	0.187865	0.532511	1		ENSG00000067167	-0.0905485	0.755376	1	0.109315	0.71174	1	0.199863	0.479673	1		ENSG00000067167	-0.156689	0.610815	1	0.0232215	0.940006	1	0.17991	0.577426	1
ENSG00000067177	-0.722693	0.453661	1	0.165282	0.845084	1	0.887975	0.304043	1		ENSG00000067177	-0.563349	0.592539	1	0.0791772	0.935355	1	0.642526	0.479449	1		ENSG00000067177	-0.245517	0.777415	1	0.390396	0.637068	1	0.635913	0.430893	1		ENSG00000067177	-0.749257	0.321406	1	-0.113	0.872298	1	0.636257	0.430855	1
ENSG00000067182	-0.00310269	0.994463	1	0.124504	0.776507	1	0.127607	0.749296	1		ENSG00000067182	-0.179705	0.657424	1	-0.0767333	0.849776	1	0.102972	0.772854	1		ENSG00000067182	0.31485	0.420845	1	0.45848	0.252985	1	0.14363	0.68787	1		ENSG00000067182	-0.304464	0.437572	1	-0.0185473	0.961676	1	0.285916	0.489778	1
ENSG00000067191	0.202474	0.800595	1	0.372534	0.633817	1	0.170061	0.804378	1		ENSG00000067191	0.501577	0.488461	1	-0.0245813	0.975348	1	-0.526158	0.400329	1		ENSG00000067191	0.75646	0.178806	1	-0.175757	0.79843	1	-0.932217	0.104976	1		ENSG00000067191	0.376406	0.57101	1	-0.228989	0.763402	1	-0.605395	0.406714	1
ENSG00000067208	0.31514	0.577988	1	0.101424	0.862753	1	-0.213716	0.673026	1		ENSG00000067208	0.230295	0.67422	1	-0.00711871	0.990156	1	-0.237414	0.616298	1		ENSG00000067208	0.327084	0.438672	1	0.114574	0.803304	1	-0.21251	0.604547	1		ENSG00000067208	0.349902	0.452548	1	0.388044	0.416771	1	0.0381423	0.933917	1
ENSG00000067221	-0.423215	0.801583	1	-0.443544	0.792743	1	-0.0203282	0.989721	1		ENSG00000067221	-0.300146	0.86112	1	-0.00517147	0.997573	1	0.294975	0.84372	1		ENSG00000067221	-0.408403	0.793796	1	-0.0797089	0.960358	1	0.328694	0.833256	1		ENSG00000067221	0.018162	0.990367	1	0.462519	0.754872	1	0.444357	0.768446	1
ENSG00000067225	-0.463634	0.0106177	0.31744	-0.499034	0.00628691	0.789683	-0.0354012	0.845807	1		ENSG00000067225	0.711323	0.0177231	0.701923	0.226746	0.455168	1	-0.484577	0.0622812	1		ENSG00000067225	0.174809	0.610673	1	0.227198	0.510573	1	0.0523892	0.877835	1		ENSG00000067225	0.176154	0.463084	1	-0.0311765	0.898635	1	-0.207331	0.394456	1
ENSG00000067248	0.2228	0.518984	1	0.342074	0.313367	1	0.119274	0.687523	1		ENSG00000067248	-0.175196	0.613011	1	0.00339786	0.992077	1	0.178595	0.552583	1		ENSG00000067248	0.161684	0.586266	1	0.0993647	0.752795	1	-0.0623195	0.829587	1		ENSG00000067248	0.263371	0.445337	1	0.278517	0.433434	1	0.0151462	0.965183	1
ENSG00000067334	0.202284	0.547894	1	0.388394	0.23499	1	0.186111	0.516244	1		ENSG00000067334	-0.207532	0.553168	1	-0.0911762	0.793982	1	0.116356	0.706508	1		ENSG00000067334	0.225719	0.477373	1	0.186103	0.577334	1	-0.0396151	0.897045	1		ENSG00000067334	0.221672	0.515218	1	0.320809	0.353617	1	0.0991361	0.770553	1
ENSG00000067365	0.232657	0.679378	1	0.0665345	0.90846	1	-0.166122	0.742994	1		ENSG00000067365	0.334134	0.567641	1	0.30597	0.607649	1	-0.028164	0.953057	1		ENSG00000067365	0.122625	0.792678	1	0.137274	0.779188	1	0.0146494	0.974122	1		ENSG00000067365	0.0726384	0.889653	1	0.0278087	0.959344	1	-0.0448297	0.934974	1
ENSG00000067369	1.28517	5.97176e-06	0.000735139	0.503675	0.118765	1	-0.781496	0.000869068	0.0470571		ENSG00000067369	0.544584	0.0364569	1	0.102181	0.717208	1	-0.442403	0.0449014	1		ENSG00000067369	0.166527	0.506667	1	0.038112	0.885129	1	-0.128415	0.605468	1		ENSG00000067369	0.0198519	0.929512	1	0.0203348	0.929935	1	0.000482951	0.998354	1
ENSG00000067445	0.637402	0.108847	1	0.0597675	0.891173	1	-0.577634	0.105453	1		ENSG00000067445	0.378306	0.316575	1	-0.00444607	0.991287	1	-0.382753	0.240195	1		ENSG00000067445	-0.186044	0.490812	1	-0.118457	0.673445	1	0.0675869	0.804976	1		ENSG00000067445	0.0219598	0.935306	1	-0.0862851	0.762229	1	-0.108245	0.708532	1
ENSG00000067533	-0.11221	0.806921	1	0.251505	0.561946	1	0.363715	0.365268	1		ENSG00000067533	-0.267299	0.592319	1	-0.0879815	0.85845	1	0.179317	0.684174	1		ENSG00000067533	0.452172	0.314413	1	0.365785	0.444889	1	-0.0863874	0.836158	1		ENSG00000067533	0.318784	0.513741	1	0.145386	0.779698	1	-0.173398	0.730175	1
ENSG00000067560	-0.190068	0.264852	1	-0.189339	0.268044	1	0.000729347	0.996516	1		ENSG00000067560	0.0881021	0.714613	1	-0.140591	0.564188	1	-0.228693	0.287677	1		ENSG00000067560	-0.0340962	0.908299	1	-0.0234547	0.937385	1	0.0106415	0.971317	1		ENSG00000067560	0.101242	0.643701	1	0.0367258	0.868503	1	-0.0645171	0.771005	1
ENSG00000067596	0.19549	0.628134	1	0.124196	0.761273	1	-0.0712941	0.84292	1		ENSG00000067596	0.0676719	0.86529	1	0.00591737	0.988458	1	-0.0617545	0.857931	1		ENSG00000067596	-0.00655998	0.983662	1	0.139214	0.672186	1	0.145774	0.638105	1		ENSG00000067596	0.223946	0.53106	1	0.110753	0.768867	1	-0.113193	0.759741	1
ENSG00000067601	0.964223	0.0781195	1	0.35266	0.55921	1	-0.611563	0.189453	1		ENSG00000067601	0.857361	0.0858319	1	0.0565697	0.921406	1	-0.800791	0.05858	1		ENSG00000067601	0.278807	0.479299	1	-0.0428755	0.921921	1	-0.321682	0.413948	1		ENSG00000067601	0.161659	0.713844	1	0.158066	0.728811	1	-0.00359309	0.993665	1
ENSG00000067606	-0.335137	0.588871	1	0.0184744	0.974903	1	0.353611	0.532025	1		ENSG00000067606	-0.153501	0.812717	1	0.0790645	0.900936	1	0.232565	0.675258	1		ENSG00000067606	0.029436	0.957821	1	-0.39778	0.527242	1	-0.427216	0.470223	1		ENSG00000067606	0.865229	0.200734	1	0.201178	0.796521	1	-0.664051	0.337672	1
ENSG00000067646	0.192674	0.907539	1	0.00406362	0.99807	1	-0.18861	0.900509	1		ENSG00000067646	-0.124377	0.937839	1	-0.210726	0.897434	1	-0.0863491	0.951546	1		ENSG00000067646	-0.475829	0.737969	1	-0.410915	0.78302	1	0.0649144	0.965038	1		ENSG00000067646	0.119675	0.934431	1	0.267836	0.856174	1	0.148161	0.92069	1
ENSG00000067704	-0.44405	0.0999176	1	0.175228	0.473404	1	0.619278	0.00985946	0.294822		ENSG00000067704	-0.315734	0.244834	1	-0.0233274	0.929507	1	0.292407	0.218091	1		ENSG00000067704	0.00354501	0.988844	1	0.146062	0.572967	1	0.142517	0.561952	1		ENSG00000067704	0.101505	0.690131	1	0.205095	0.427274	1	0.10359	0.689146	1
ENSG00000067715	-0.539273	0.23036	1	0.0540834	0.894872	1	0.593357	0.146436	1		ENSG00000067715	-0.678742	0.194224	1	-0.18469	0.707644	1	0.494052	0.295457	1		ENSG00000067715	-1.13426	0.00140174	0.095013	-0.160898	0.613915	1	0.973366	0.00728477	0.408645		ENSG00000067715	-1.22057	0.00382325	0.223691	-0.350891	0.350574	1	0.869677	0.0638927	1
ENSG00000067798	0.284362	0.811863	1	0.184469	0.879057	1	-0.0998933	0.924727	1		ENSG00000067798	-0.982646	0.533581	1	-0.355792	0.812584	1	0.626854	0.665701	1		ENSG00000067798	-2.03433	0.0833474	1	0.719998	0.379777	1	2.75432	0.00847273	0.442319		ENSG00000067798	-2.36694	0.0150172	0.553178	-0.91664	0.250883	1	1.4503	0.213097	1
ENSG00000067829	0.0715881	0.875491	1	0.28564	0.51815	1	0.214052	0.589507	1		ENSG00000067829	0.203403	0.691168	1	0.163416	0.754704	1	-0.0399864	0.925927	1		ENSG00000067829	0.208334	0.612797	1	0.180228	0.678574	1	-0.0281059	0.943328	1		ENSG00000067829	0.21336	0.627012	1	7.27481e-05	0.999877	1	-0.213288	0.645332	1
ENSG00000067836	0.411923	0.435508	1	0.0500931	0.92875	1	-0.361829	0.44709	1		ENSG00000067836	0.197959	0.711985	1	-0.351346	0.553348	1	-0.549306	0.264432	1		ENSG00000067836	0.346985	0.433077	1	-0.319308	0.539432	1	-0.666293	0.15124	1		ENSG00000067836	0.702698	0.148735	1	0.204997	0.708109	1	-0.4977	0.316797	1
ENSG00000067840	-2.60321	5.62204e-20	5.28093e-17	0.813419	1.1324e-05	0.00877916	3.41663	5.39625e-44	2.91458e-40		ENSG00000067840	0.389945	0.382837	1	0.72892	0.0899344	1	0.338975	0.317848	1		ENSG00000067840	2.1058	8.39737e-07	0.000194033	1.24453	0.0156904	1	-0.861261	0.0113807	0.528763		ENSG00000067840	0.480389	0.150623	1	0.2233	0.536331	1	-0.257088	0.449253	1
ENSG00000067842	0.700955	0.6756	1	0.173641	0.919634	1	-0.527314	0.723438	1		ENSG00000067842	0.511683	0.76711	1	-0.444339	0.811427	1	-0.956022	0.538118	1		ENSG00000067842	1.36024	0.391092	1	0.157965	0.92761	1	-1.20227	0.436525	1		ENSG00000067842	1.3064	0.378842	1	0.383303	0.815883	1	-0.923094	0.541736	1
ENSG00000067900	0.244738	0.480972	1	0.356499	0.296495	1	0.111761	0.706965	1		ENSG00000067900	-0.360547	0.265791	1	-0.0581545	0.853063	1	0.302393	0.288769	1		ENSG00000067900	-0.0840993	0.759882	1	-0.0775874	0.788108	1	0.00651204	0.981144	1		ENSG00000067900	-0.150327	0.632485	1	0.153361	0.618702	1	0.303688	0.345994	1
ENSG00000067955	0.611729	0.14503	1	-0.142402	0.764044	1	-0.75413	0.0532081	0.849717		ENSG00000067955	0.180955	0.65753	1	-0.27635	0.534802	1	-0.457306	0.216661	1		ENSG00000067955	-0.0616662	0.839248	1	0.172995	0.573805	1	0.234661	0.422214	1		ENSG00000067955	0.197869	0.518767	1	0.0187529	0.954287	1	-0.179116	0.578696	1
ENSG00000067992	-0.834499	0.00135306	0.0689437	0.103534	0.644045	1	0.938033	6.76431e-05	0.0062055		ENSG00000067992	-0.415792	0.165723	1	-0.177676	0.54522	1	0.238116	0.37729	1		ENSG00000067992	-0.258672	0.308524	1	-0.223375	0.400357	1	0.0352974	0.892851	1		ENSG00000067992	0.0902877	0.754611	1	0.103393	0.728556	1	0.0131049	0.96506	1
ENSG00000068001	0.158125	0.737398	1	0.0898561	0.850701	1	-0.0682688	0.871797	1		ENSG00000068001	0.170343	0.748745	1	0.17579	0.744542	1	0.00544701	0.990256	1		ENSG00000068001	-0.468729	0.25808	1	-0.0448712	0.912274	1	0.423858	0.306492	1		ENSG00000068001	-0.0865875	0.845137	1	0.0874261	0.844151	1	0.174014	0.705204	1
ENSG00000068024	0.239194	0.675682	1	-0.180866	0.767496	1	-0.42006	0.433625	1		ENSG00000068024	0.53356	0.331886	1	0.115009	0.846802	1	-0.418551	0.366755	1		ENSG00000068024	0.0860213	0.840071	1	0.0177043	0.968877	1	-0.068317	0.871212	1		ENSG00000068024	0.183591	0.692722	1	-0.135809	0.789126	1	-0.3194	0.524562	1
ENSG00000068028	-0.080362	0.903289	1	0.0358972	0.955979	1	0.116259	0.846424	1		ENSG00000068028	0.0859226	0.910038	1	-0.327513	0.690227	1	-0.413435	0.552131	1		ENSG00000068028	0.1598	0.799759	1	0.17526	0.790863	1	0.0154602	0.979647	1		ENSG00000068028	0.151563	0.809688	1	0.183649	0.776478	1	0.0320855	0.960237	1
ENSG00000068078	1.24366	0.00797279	0.257885	0.181649	0.74402	1	-1.06201	0.0095652	0.288821		ENSG00000068078	0.275177	0.48067	1	0.204405	0.60979	1	-0.0707718	0.827653	1		ENSG00000068078	1.84169	2.62314e-05	0.00400506	0.594361	0.291512	1	-1.24733	0.00142269	0.133231		ENSG00000068078	-0.469934	0.290171	1	-0.227547	0.605847	1	0.242387	0.617779	1
ENSG00000068079	-0.219118	0.832009	1	-0.630853	0.565215	1	-0.411735	0.692126	1		ENSG00000068079	-0.0116919	0.98954	1	-0.37086	0.69772	1	-0.359168	0.66196	1		ENSG00000068079	0.933209	0.219792	1	-0.618784	0.543299	1	-1.55199	0.0636023	1		ENSG00000068079	1.23999	0.186705	1	-0.301058	0.806205	1	-1.54105	0.141052	1
ENSG00000068097	0.109497	0.820121	1	-0.0126538	0.979468	1	-0.122151	0.7812	1		ENSG00000068097	-0.378066	0.412133	1	-0.11271	0.802031	1	0.265356	0.516976	1		ENSG00000068097	-0.300955	0.40213	1	0.0309249	0.93118	1	0.33188	0.349027	1		ENSG00000068097	-0.170186	0.660931	1	-0.0468981	0.904967	1	0.123288	0.764702	1
ENSG00000068120	-0.060232	0.848116	1	0.325549	0.271086	1	0.385781	0.155244	1		ENSG00000068120	0.420386	0.242611	1	0.329871	0.373053	1	-0.0905176	0.757099	1		ENSG00000068120	0.57652	0.0788912	1	0.256606	0.480212	1	-0.319914	0.303206	1		ENSG00000068120	0.546114	0.137377	1	0.120943	0.767457	1	-0.425171	0.263981	1
ENSG00000068137	-0.345875	0.622071	1	0.0970109	0.882387	1	0.442882	0.483554	1		ENSG00000068137	0.223281	0.7597	1	0.12106	0.872209	1	-0.102221	0.868573	1		ENSG00000068137	0.599421	0.298598	1	0.10347	0.874813	1	-0.495951	0.377014	1		ENSG00000068137	0.323104	0.59261	1	-0.0732064	0.912714	1	-0.39631	0.539444	1
ENSG00000068305	0.119837	0.828148	1	0.0700943	0.899882	1	-0.0497428	0.920294	1		ENSG00000068305	0.110777	0.8447	1	0.00691929	0.990539	1	-0.103858	0.8317	1		ENSG00000068305	-0.0290602	0.946414	1	-0.121588	0.792634	1	-0.0925275	0.832741	1		ENSG00000068305	-0.0400359	0.930382	1	0.083535	0.857059	1	0.123571	0.795162	1
ENSG00000068308	0.638308	0.00777989	0.253515	0.638194	0.00787469	0.91921	-0.000114058	0.99954	1		ENSG00000068308	0.584952	0.0221506	0.801597	0.497199	0.0576281	1	-0.0877532	0.669014	1		ENSG00000068308	0.777885	0.00243631	0.139115	0.586334	0.0297061	1	-0.191551	0.422533	1		ENSG00000068308	0.880595	0.000100894	0.0135811	0.451526	0.0693409	1	-0.429069	0.0536337	1
ENSG00000068323	-0.697646	0.00110142	0.0583735	0.133008	0.483818	1	0.830654	1.96724e-05	0.00216842		ENSG00000068323	0.367983	0.219775	1	0.157734	0.607696	1	-0.210249	0.41812	1		ENSG00000068323	0.497306	0.0711082	1	0.620116	0.027122	1	0.12281	0.623306	1		ENSG00000068323	-0.278727	0.272746	1	-0.0889486	0.726532	1	0.189778	0.484558	1
ENSG00000068354	-0.112863	0.887073	1	-0.074029	0.925447	1	0.0388345	0.957846	1		ENSG00000068354	-0.143446	0.864687	1	-0.0829849	0.922004	1	0.0604611	0.934977	1		ENSG00000068354	-0.084937	0.90743	1	-0.115036	0.881739	1	-0.0300991	0.967504	1		ENSG00000068354	-0.126242	0.874403	1	0.0515944	0.948703	1	0.177836	0.831149	1
ENSG00000068366	0.751445	0.00359241	0.142682	0.202558	0.47335	1	-0.548887	0.0150548	0.389755		ENSG00000068366	0.0549221	0.836449	1	0.158081	0.55226	1	0.103159	0.646116	1		ENSG00000068366	-0.0854477	0.731959	1	0.00545679	0.983023	1	0.0909045	0.714103	1		ENSG00000068366	-0.891165	0.000726179	0.0655434	-0.234474	0.348498	1	0.656691	0.0180556	0.879112
ENSG00000068383	0.00580071	0.99114	1	0.186418	0.71376	1	0.180618	0.695656	1		ENSG00000068383	-0.019314	0.969863	1	0.234969	0.63776	1	0.254283	0.550098	1		ENSG00000068383	0.459488	0.314492	1	0.345625	0.479564	1	-0.113863	0.789283	1		ENSG00000068383	-0.196559	0.657752	1	-0.0611614	0.891487	1	0.135398	0.774262	1
ENSG00000068394	0.32647	0.349778	1	1.11904	0.000270972	0.102774	0.792575	0.00247957	0.106926		ENSG00000068394	0.418365	0.25312	1	0.95963	0.00487509	1	0.541266	0.0425081	1		ENSG00000068394	0.116213	0.69196	1	0.679087	0.0158513	1	0.562874	0.0303573	0.914754		ENSG00000068394	0.320917	0.313142	1	1.0621	0.000226898	0.0949202	0.741183	0.00786825	0.545713
ENSG00000068400	-0.269422	0.288016	1	0.0809785	0.735731	1	0.350401	0.125742	1		ENSG00000068400	-0.109601	0.674362	1	0.020113	0.938319	1	0.129714	0.566241	1		ENSG00000068400	-0.0197251	0.937934	1	0.125741	0.626787	1	0.145466	0.556809	1		ENSG00000068400	0.000674417	0.997705	1	0.033729	0.888627	1	0.0330545	0.892764	1
ENSG00000068438	-0.208448	0.579232	1	0.965066	0.00192806	0.406301	1.17351	5.56481e-05	0.00527302		ENSG00000068438	0.267134	0.542766	1	0.677467	0.104762	1	0.410333	0.2232	1		ENSG00000068438	0.406092	0.299369	1	0.997966	0.00723067	1	0.591874	0.0685304	1		ENSG00000068438	0.39857	0.32145	1	0.789539	0.0415444	1	0.39097	0.290761	1
ENSG00000068489	-0.18782	0.552618	1	-0.108043	0.729656	1	0.0797775	0.786469	1		ENSG00000068489	0.231855	0.493983	1	0.295074	0.386419	1	0.0632185	0.820181	1		ENSG00000068489	-0.34868	0.245362	1	0.03161	0.915267	1	0.38029	0.199311	1		ENSG00000068489	0.196666	0.556632	1	0.495831	0.130422	1	0.299165	0.355359	1
ENSG00000068615	0.523953	0.716059	1	-0.167386	0.913982	1	-0.691339	0.604225	1		ENSG00000068615	0.673557	0.669455	1	-0.012527	0.994163	1	-0.686084	0.612373	1		ENSG00000068615	0.755998	0.607765	1	0.404855	0.799833	1	-0.351142	0.800064	1		ENSG00000068615	0.241521	0.8281	1	0.779246	0.461223	1	0.537725	0.605784	1
ENSG00000068650	-0.623795	0.0799164	1	-0.358981	0.293552	1	0.264814	0.446311	1		ENSG00000068650	0.136285	0.719954	1	0.0677213	0.862199	1	-0.068566	0.832874	1		ENSG00000068650	-0.0483917	0.867574	1	0.22663	0.437209	1	0.275021	0.320529	1		ENSG00000068650	-0.226215	0.44081	1	-0.110244	0.710985	1	0.115972	0.712706	1
ENSG00000068654	0.178451	0.626122	1	0.157421	0.668819	1	-0.0210303	0.948357	1		ENSG00000068654	-0.147915	0.656716	1	-0.10018	0.765309	1	0.0477339	0.871054	1		ENSG00000068654	-0.0492042	0.872748	1	0.201722	0.515063	1	0.250926	0.393456	1		ENSG00000068654	-0.0839131	0.794755	1	-0.117367	0.726595	1	-0.0334539	0.923173	1
ENSG00000068697	-0.630794	0.00453938	0.171004	-0.23194	0.267331	1	0.398853	0.0608931	0.922673		ENSG00000068697	-0.719069	0.00487162	0.295643	-0.115876	0.626436	1	0.603194	0.00831696	0.4741		ENSG00000068697	-0.831015	0.00162328	0.105158	-0.265933	0.304464	1	0.565083	0.0367942	1		ENSG00000068697	-0.356677	0.155743	1	0.289434	0.21335	1	0.646111	0.0100885	0.622993
ENSG00000068724	0.215776	0.740039	1	0.133048	0.840153	1	-0.0827278	0.886381	1		ENSG00000068724	0.247056	0.694272	1	0.0495911	0.939895	1	-0.197465	0.713683	1		ENSG00000068724	-0.0102656	0.983432	1	-0.145749	0.784314	1	-0.135483	0.787656	1		ENSG00000068724	-0.114225	0.830916	1	-0.293257	0.607529	1	-0.179032	0.76256	1
ENSG00000068745	-0.0727628	0.82873	1	-0.11137	0.742448	1	-0.0386073	0.901833	1		ENSG00000068745	-0.128726	0.706487	1	-0.0536683	0.875735	1	0.0750573	0.802136	1		ENSG00000068745	-0.247874	0.364618	1	0.0296993	0.914184	1	0.277574	0.304668	1		ENSG00000068745	0.100585	0.723706	1	0.0225084	0.939841	1	-0.0780767	0.793937	1
ENSG00000068781	0.0724931	0.94677	1	0.570608	0.703777	1	0.498115	0.719088	1		ENSG00000068781	-0.632956	0.68009	1	0.0434415	0.981728	1	0.676398	0.62924	1		ENSG00000068781	-0.269349	0.832003	1	0.851927	0.621975	1	1.12128	0.468351	1		ENSG00000068781	-0.728034	0.552617	1	-0.151065	0.925673	1	0.576969	0.617713	1
ENSG00000068784	0.189426	0.608044	1	-0.00781115	0.983677	1	-0.197237	0.558113	1		ENSG00000068784	-0.248832	0.488985	1	-0.0987978	0.781932	1	0.150036	0.637216	1		ENSG00000068784	-0.00519865	0.986086	1	0.0181433	0.953702	1	0.0233419	0.936856	1		ENSG00000068784	-0.136336	0.68727	1	0.332499	0.302403	1	0.468835	0.163562	1
ENSG00000068796	-0.176692	0.482263	1	-0.0379319	0.877555	1	0.13876	0.548683	1		ENSG00000068796	-0.136445	0.614649	1	-0.0584129	0.829963	1	0.0780322	0.742823	1		ENSG00000068796	-0.237984	0.336888	1	-0.0874308	0.73057	1	0.150553	0.546239	1		ENSG00000068796	-0.275427	0.259329	1	0.0516617	0.828598	1	0.327088	0.198389	1
ENSG00000068831	0.0685818	0.920177	1	0.0511362	0.940677	1	-0.0174464	0.977501	1		ENSG00000068831	1.64353	0.0600074	1	-0.143919	0.900201	1	-1.78745	0.0185617	0.761554		ENSG00000068831	2.54763	0.00814842	0.305027	-0.416518	0.782481	1	-2.96415	0.0035973	0.246723		ENSG00000068831	2.92524	0.013373	0.514087	0.836379	0.593226	1	-2.08886	0.0616521	1
ENSG00000068878	-0.208375	0.527383	1	0.0915736	0.770914	1	0.299949	0.312034	1		ENSG00000068878	-0.314487	0.363361	1	-0.133573	0.695919	1	0.180912	0.557234	1		ENSG00000068878	-0.181513	0.542071	1	0.0200403	0.947274	1	0.201553	0.493389	1		ENSG00000068878	-0.259431	0.436657	1	-0.0601015	0.856865	1	0.199329	0.574154	1
ENSG00000068885	0.166561	0.840625	1	-0.0222538	0.979196	1	-0.188815	0.803051	1		ENSG00000068885	-0.257138	0.728237	1	-0.106767	0.884522	1	0.150371	0.818507	1		ENSG00000068885	-0.0675773	0.908878	1	-0.262268	0.683075	1	-0.194691	0.750743	1		ENSG00000068885	0.0582034	0.932421	1	0.0665578	0.925167	1	0.00835443	0.990686	1
ENSG00000068903	0.287212	0.78445	1	0.191288	0.857567	1	-0.0959239	0.917594	1		ENSG00000068903	0.541081	0.557168	1	0.151754	0.878137	1	-0.389326	0.614451	1		ENSG00000068903	0.289474	0.709947	1	-0.0171515	0.984073	1	-0.306625	0.691968	1		ENSG00000068903	0.206094	0.775071	1	0.107388	0.887318	1	-0.0987065	0.894964	1
ENSG00000068912	-0.0466669	0.890393	1	-0.0494607	0.884082	1	-0.00279379	0.992849	1		ENSG00000068912	0.0593096	0.873116	1	-0.102822	0.790419	1	-0.162133	0.620404	1		ENSG00000068912	-0.0939173	0.757219	1	-0.065729	0.83651	1	0.0281883	0.926335	1		ENSG00000068912	-0.149966	0.653113	1	0.0874237	0.791683	1	0.23739	0.492723	1
ENSG00000068971	0.0652237	0.932179	1	-0.399649	0.627654	1	-0.464873	0.533163	1		ENSG00000068971	0.539571	0.501848	1	-0.267151	0.771287	1	-0.806722	0.264214	1		ENSG00000068971	1.19309	0.0588033	0.937576	0.332615	0.661627	1	-0.860474	0.145066	1		ENSG00000068971	0.551275	0.356135	1	-0.117345	0.865303	1	-0.66862	0.299666	1
ENSG00000068976	-1.05382	0.24325	1	-0.3386	0.67654	1	0.715223	0.415639	1		ENSG00000068976	0.639026	0.569	1	0.164243	0.892461	1	-0.474783	0.612856	1		ENSG00000068976	1.15641	0.32762	1	0.226947	0.871012	1	-0.929466	0.410776	1		ENSG00000068976	1.33454	0.233535	1	-0.0338499	0.980676	1	-1.36839	0.253144	1
ENSG00000068985	-0.154407	0.916123	1	-0.469042	0.655798	1	-0.314634	0.708293	1		ENSG00000068985	0	1	1	0	1	1	0	1	1		ENSG00000068985	-0.125296	0.927261	1	-0.431109	0.682482	1	-0.305813	0.727717	1		ENSG00000068985	-0.796466	0.529225	1	-0.796466	0.548122	1	0	1	1
ENSG00000069011	0.198243	0.864833	1	0.103564	0.921292	1	-0.0946788	0.934957	1		ENSG00000069011	-0.393176	0.816462	1	-0.417948	0.807043	1	-0.0247719	0.984774	1		ENSG00000069011	0.458825	0.729868	1	0.605504	0.678729	1	0.146678	0.925417	1		ENSG00000069011	0.116598	0.928793	1	0.507147	0.738158	1	0.390549	0.807192	1
ENSG00000069018	0.85865	0.608135	1	1.82268	0.303875	1	0.964028	0.52198	1		ENSG00000069018	0.714044	0.631441	1	0.494341	0.703933	1	-0.219703	0.887916	1		ENSG00000069018	0.58806	0.615241	1	0.274521	0.752553	1	-0.313539	0.827236	1		ENSG00000069018	0.362614	0.758776	1	0.283958	0.804818	1	-0.0786562	0.957652	1
ENSG00000069020	-0.151886	0.886153	1	0.115729	0.909869	1	0.267615	0.778711	1		ENSG00000069020	-0.691997	0.432575	1	-0.154383	0.852107	1	0.537614	0.497138	1		ENSG00000069020	-0.146186	0.864009	1	0.775001	0.317789	1	0.921188	0.215287	1		ENSG00000069020	-0.257842	0.73937	1	0.445212	0.531791	1	0.703055	0.353269	1
ENSG00000069122	0.177018	0.905945	1	-0.0692254	0.958147	1	-0.246243	0.85166	1		ENSG00000069122	1.15674	0.544678	1	-0.0391355	0.973261	1	-1.19587	0.450792	1		ENSG00000069122	0.315563	0.814706	1	-0.0185958	0.986571	1	-0.334159	0.800075	1		ENSG00000069122	0.417763	0.796515	1	2.35012	0.102071	1	1.93236	0.168172	1
ENSG00000069188	1.98422	0.000143103	0.0110416	-0.254558	0.732581	1	-2.23878	4.52338e-06	0.000605111		ENSG00000069188	-0.170285	0.555723	1	-0.0691701	0.810841	1	0.101115	0.690656	1		ENSG00000069188	-0.255586	0.37633	1	-0.254448	0.395175	1	0.00113746	0.997318	1		ENSG00000069188	-0.439227	0.0610107	1	-0.551185	0.0248405	1	-0.11196	0.66976	1
ENSG00000069206	0	1	1	0.259826	0.766857	1	0.259826	0.735999	1		ENSG00000069206	0	1	1	0.0426259	0.918013	1	0.0426259	0.898231	1		ENSG00000069206	-0.0316184	0.974548	1	0.118675	0.922819	1	0.150293	0.892222	1		ENSG00000069206	-0.521573	0.628582	1	-0.0646972	0.966094	1	0.456876	0.66397	1
ENSG00000069248	0.0231338	0.944601	1	0.0598063	0.856779	1	0.0366725	0.902883	1		ENSG00000069248	-0.0591931	0.863074	1	-0.00838147	0.980666	1	0.0508118	0.864654	1		ENSG00000069248	-0.0910337	0.749474	1	0.0750765	0.796998	1	0.16611	0.551721	1		ENSG00000069248	0.106632	0.731713	1	0.203225	0.520186	1	0.0965938	0.760263	1
ENSG00000069275	-0.0164352	0.926156	1	-0.125995	0.481174	1	-0.10956	0.528777	1		ENSG00000069275	0.107872	0.659851	1	-0.107907	0.661733	1	-0.215779	0.32359	1		ENSG00000069275	-0.138308	0.669164	1	-0.0820689	0.800652	1	0.0562391	0.862182	1		ENSG00000069275	0.183759	0.387943	1	0.132369	0.537941	1	-0.0513902	0.810439	1
ENSG00000069329	0.398226	0.351402	1	0.14965	0.736832	1	-0.248576	0.511403	1		ENSG00000069329	0.27365	0.510634	1	-0.0304325	0.945216	1	-0.304083	0.399599	1		ENSG00000069329	0.457444	0.181353	1	0.109952	0.773014	1	-0.347493	0.296309	1		ENSG00000069329	0.159632	0.627938	1	0.112992	0.742022	1	-0.0466401	0.891122	1
ENSG00000069345	-0.244566	0.249129	1	-0.127826	0.540371	1	0.11674	0.557958	1		ENSG00000069345	0.0808713	0.750301	1	-0.2541	0.349	1	-0.334972	0.145288	1		ENSG00000069345	0.319351	0.205088	1	0.205058	0.441218	1	-0.114293	0.638322	1		ENSG00000069345	0.36258	0.135157	1	0.198093	0.442213	1	-0.164486	0.506275	1
ENSG00000069399	-1.45388	0.303267	1	-0.880466	0.504404	1	0.573416	0.691648	1		ENSG00000069399	0.383416	0.78487	1	-0.295163	0.848354	1	-0.678579	0.590657	1		ENSG00000069399	0.867589	0.59988	1	0.426428	0.806363	1	-0.44116	0.78138	1		ENSG00000069399	0.113341	0.9401	1	-0.348384	0.83047	1	-0.461726	0.778797	1
ENSG00000069424	-0.292532	0.787238	1	-0.323349	0.766752	1	-0.0308176	0.976391	1		ENSG00000069424	0.662808	0.546683	1	0.232329	0.844439	1	-0.43048	0.635877	1		ENSG00000069424	0.283409	0.761355	1	-0.377451	0.728007	1	-0.66086	0.501866	1		ENSG00000069424	-0.0995128	0.924921	1	0.129791	0.901969	1	0.229304	0.833427	1
ENSG00000069431	0.245137	0.84489	1	0.0215182	0.982434	1	-0.223618	0.845734	1		ENSG00000069431	-0.0739318	0.946627	1	0.0886744	0.948408	1	0.162606	0.879024	1		ENSG00000069431	0.257306	0.828659	1	0.19826	0.86694	1	-0.0590461	0.964831	1		ENSG00000069431	-0.051251	0.974471	1	0.643659	0.698604	1	0.69491	0.682808	1
ENSG00000069482	-3.21554	3.47208e-32	8.33474e-29	-0.350636	0.0478946	1	2.8649	6.86325e-26	1.34797e-22		ENSG00000069482	-0.0815474	0.908788	1	0.0137189	0.984641	1	0.0952663	0.877109	1		ENSG00000069482	2.13434	0.0644551	0.97767	1.43159	0.279123	1	-0.702748	0.438894	1		ENSG00000069482	0.33682	0.749116	1	-0.213164	0.857075	1	-0.549984	0.632419	1
ENSG00000069493	-0.53649	0.102715	1	0.0122558	0.967545	1	0.548745	0.0681781	0.975191		ENSG00000069493	-0.376027	0.298347	1	-0.171646	0.629609	1	0.204384	0.528836	1		ENSG00000069493	-0.364419	0.223227	1	-0.164996	0.588724	1	0.199423	0.514146	1		ENSG00000069493	-0.533395	0.130498	1	0.0750179	0.81913	1	0.608413	0.0962543	1
ENSG00000069509	0.5733	0.133113	1	0.862312	0.0180498	1	0.289012	0.333213	1		ENSG00000069509	1.06944	0.0259684	0.878675	1.05031	0.0314385	1	-0.0191251	0.955411	1		ENSG00000069509	0.948649	0.0116195	0.38209	0.800155	0.0473864	1	-0.148494	0.645912	1		ENSG00000069509	1.15761	0.00254596	0.168984	1.19717	0.00227416	0.43077	0.0395607	0.904647	1
ENSG00000069535	1.29439	0.247904	1	-0.14513	0.914737	1	-1.43952	0.162773	1		ENSG00000069535	0.702127	0.626798	1	-0.489892	0.768931	1	-1.19202	0.368391	1		ENSG00000069535	1.58281	0.317513	1	0.599771	0.729722	1	-0.983043	0.502174	1		ENSG00000069535	0.451973	0.768021	1	0.422753	0.78967	1	-0.0292198	0.984998	1
ENSG00000069667	-1.39104	0.145433	1	-0.514078	0.539938	1	0.876965	0.359735	1		ENSG00000069667	-1.19949	0.195691	1	-0.0220894	0.977764	1	1.1774	0.151418	1		ENSG00000069667	-0.31367	0.720841	1	-0.149497	0.868416	1	0.164173	0.854067	1		ENSG00000069667	0.107584	0.91092	1	0.220304	0.821431	1	0.112721	0.908367	1
ENSG00000069696	-2.13445	0.0236508	0.533644	-1.37081	0.103494	1	0.763646	0.480481	1		ENSG00000069696	-1.14046	0.211297	1	0.176285	0.817356	1	1.31675	0.0919224	1		ENSG00000069696	-0.270928	0.776739	1	0.73162	0.395318	1	1.00255	0.233091	1		ENSG00000069696	-1.77137	0.0180014	0.615366	-0.666778	0.301259	1	1.10459	0.205156	1
ENSG00000069702	1.08313	0.267402	1	0.080463	0.943157	1	-1.00266	0.2492	1		ENSG00000069702	0.556832	0.478214	1	0.127344	0.880846	1	-0.429488	0.515703	1		ENSG00000069702	0.648934	0.259976	1	-0.26544	0.705678	1	-0.914375	0.126266	1		ENSG00000069702	0.979908	0.0758666	1	0.160457	0.806586	1	-0.819451	0.150096	1
ENSG00000069764	-0.458159	0.739535	1	0.119563	0.925853	1	0.577721	0.642543	1		ENSG00000069764	0.330198	0.849059	1	-0.38425	0.835103	1	-0.714448	0.645492	1		ENSG00000069764	0.883648	0.505976	1	0.330372	0.824086	1	-0.553277	0.659423	1		ENSG00000069764	0.051121	0.969125	1	-0.843935	0.581072	1	-0.895056	0.562862	1
ENSG00000069812	-1.30252	0.428635	1	-1.05329	0.534654	1	0.24923	0.838655	1		ENSG00000069812	-2.06224	0.241635	1	-1.88698	0.294755	1	0.175258	0.896643	1		ENSG00000069812	0.207966	0.874439	1	-0.0307547	0.978851	1	-0.238721	0.852049	1		ENSG00000069812	-0.200456	0.875991	1	-0.0929875	0.947229	1	0.107468	0.932976	1
ENSG00000069849	-0.435199	0.0189588	0.464104	-0.0254498	0.885741	1	0.409749	0.0192458	0.45919		ENSG00000069849	0.204436	0.399623	1	0.0775384	0.755043	1	-0.126897	0.545523	1		ENSG00000069849	0.85834	0.000699736	0.0578105	0.159187	0.566018	1	-0.699153	0.00470424	0.302029		ENSG00000069849	0.670026	0.0021994	0.151344	0.0986486	0.685532	1	-0.571377	0.0113803	0.667208
ENSG00000069869	-0.196795	0.839718	1	-0.176844	0.855556	1	0.019951	0.982594	1		ENSG00000069869	-0.27338	0.75441	1	0.323703	0.690315	1	0.597084	0.407359	1		ENSG00000069869	0.0200494	0.977272	1	0.815783	0.20938	1	0.795734	0.189523	1		ENSG00000069869	-0.929571	0.125171	1	0.0329851	0.950555	1	0.962557	0.127631	1
ENSG00000069943	0.444165	0.712122	1	0.030453	0.980907	1	-0.413712	0.703723	1		ENSG00000069943	-0.0297865	0.980246	1	0.209023	0.859719	1	0.238809	0.813041	1		ENSG00000069943	-0.400656	0.654981	1	-0.203593	0.824406	1	0.197063	0.830348	1		ENSG00000069943	0.282512	0.78063	1	0.220132	0.835207	1	-0.0623799	0.951934	1
ENSG00000069956	-0.105812	0.659011	1	0.05465	0.815337	1	0.160461	0.460096	1		ENSG00000069956	-0.167575	0.522944	1	-0.131733	0.619151	1	0.0358412	0.877899	1		ENSG00000069956	-0.00842254	0.973656	1	0.104348	0.688642	1	0.112771	0.649787	1		ENSG00000069956	-0.164364	0.516754	1	0.0364951	0.885337	1	0.20086	0.448632	1
ENSG00000069966	-0.97797	0.280072	1	-0.139866	0.860976	1	0.838104	0.325896	1		ENSG00000069966	-0.678713	0.46777	1	-0.228399	0.797457	1	0.450314	0.595892	1		ENSG00000069966	-0.76895	0.311414	1	-0.37104	0.62236	1	0.39791	0.619987	1		ENSG00000069966	-0.471369	0.592483	1	-0.41597	0.645425	1	0.0553997	0.955345	1
ENSG00000069974	-1.04284	0.416766	1	-0.30204	0.795463	1	0.740804	0.548529	1		ENSG00000069974	-0.292429	0.814121	1	-0.365564	0.774597	1	-0.0731349	0.949006	1		ENSG00000069974	-0.327696	0.751631	1	-0.0347807	0.973456	1	0.292916	0.776709	1		ENSG00000069974	-0.120171	0.905006	1	-0.00934201	0.992718	1	0.110829	0.916893	1
ENSG00000069998	-0.406084	0.322351	1	0.0569386	0.881313	1	0.463023	0.213503	1		ENSG00000069998	0.0829202	0.87144	1	0.162857	0.751302	1	0.0799363	0.852928	1		ENSG00000069998	-0.12143	0.790163	1	0.363045	0.412477	1	0.484474	0.253792	1		ENSG00000069998	-0.237384	0.645666	1	0.234959	0.632913	1	0.472343	0.365382	1
ENSG00000070010	-0.301336	0.583108	1	0.132678	0.795955	1	0.434015	0.376977	1		ENSG00000070010	-0.520903	0.355304	1	-0.0818618	0.87846	1	0.439041	0.378868	1		ENSG00000070010	-0.584452	0.223721	1	-0.0906672	0.846071	1	0.493785	0.307922	1		ENSG00000070010	-0.509838	0.325281	1	0.0415746	0.93204	1	0.551413	0.307851	1
ENSG00000070018	0.0151673	0.955377	1	0.0902644	0.736377	1	0.0750971	0.757704	1		ENSG00000070018	-0.0139426	0.960177	1	0.0881635	0.752066	1	0.102106	0.668493	1		ENSG00000070018	-0.316253	0.199701	1	-0.195982	0.44023	1	0.120271	0.633724	1		ENSG00000070018	0.0732858	0.768457	1	-0.0221381	0.932575	1	-0.0954242	0.717143	1
ENSG00000070019	-2.91924	0.0644247	0.960899	0.0135155	0.990499	1	2.93276	0.0494596	0.816623		ENSG00000070019	-0.798532	0.641793	1	-0.555016	0.763838	1	0.243516	0.855369	1		ENSG00000070019	-0.13436	0.876335	1	0.123123	0.922558	1	0.257483	0.797251	1		ENSG00000070019	0.163936	0.902514	1	-0.198919	0.850773	1	-0.362854	0.768655	1
ENSG00000070031	-1.02329	0.249652	1	-1.2502	0.174706	1	-0.226913	0.819749	1		ENSG00000070031	0.438838	0.75109	1	-0.597225	0.706077	1	-1.03606	0.424132	1		ENSG00000070031	2.82401	0.0602386	0.947986	1.86751	0.269318	1	-0.956499	0.402833	1		ENSG00000070031	-0.662263	0.548254	1	-0.827941	0.480463	1	-0.165678	0.899018	1
ENSG00000070047	0.376166	0.0841548	1	0.14076	0.533845	1	-0.235406	0.225661	1		ENSG00000070047	0.194388	0.416753	1	-0.0642902	0.797295	1	-0.258678	0.219125	1		ENSG00000070047	0.117772	0.656728	1	0.131751	0.628345	1	0.0139789	0.957244	1		ENSG00000070047	0.155966	0.474868	1	-0.114793	0.62401	1	-0.270759	0.244442	1
ENSG00000070061	0.291869	0.379117	1	0.162784	0.631386	1	-0.129085	0.660136	1		ENSG00000070061	-0.0288585	0.930626	1	-0.0907391	0.789564	1	-0.0618811	0.832136	1		ENSG00000070061	-0.0287025	0.917284	1	0.107952	0.703883	1	0.136654	0.61155	1		ENSG00000070061	0.063049	0.832096	1	0.00635486	0.983675	1	-0.0566941	0.856369	1
ENSG00000070081	0.706834	0.294664	1	0.124575	0.866187	1	-0.582259	0.330621	1		ENSG00000070081	-0.0713955	0.898482	1	-0.114293	0.8417	1	-0.0428977	0.930945	1		ENSG00000070081	-0.263974	0.522379	1	-0.388585	0.382023	1	-0.124612	0.776254	1		ENSG00000070081	-0.391145	0.40359	1	-0.102778	0.823574	1	0.288367	0.565118	1
ENSG00000070087	0.321288	0.14582	1	-0.0338217	0.885069	1	-0.35511	0.0797477	1		ENSG00000070087	0.663658	0.00751807	0.397462	0.179551	0.501352	1	-0.484108	0.0206325	0.801931		ENSG00000070087	0.263782	0.297362	1	0.0793408	0.763454	1	-0.184441	0.462536	1		ENSG00000070087	0.32612	0.13714	1	0.173295	0.445748	1	-0.152824	0.491852	1
ENSG00000070159	-1.13089	0.416361	1	-0.355639	0.778593	1	0.77525	0.56397	1		ENSG00000070159	-1.20516	0.374606	1	-0.740342	0.569844	1	0.464816	0.726014	1		ENSG00000070159	-0.403888	0.751784	1	0.048108	0.969729	1	0.451996	0.719468	1		ENSG00000070159	0.614731	0.657564	1	0.44029	0.763065	1	-0.174441	0.899929	1
ENSG00000070182	-0.929971	0.445194	1	-0.121973	0.911018	1	0.807998	0.47943	1		ENSG00000070182	-0.601174	0.62931	1	-0.707188	0.582064	1	-0.106013	0.930102	1		ENSG00000070182	0.295182	0.815712	1	-0.409582	0.778587	1	-0.704764	0.596447	1		ENSG00000070182	-0.0275621	0.982903	1	-0.51196	0.718526	1	-0.484398	0.738357	1
ENSG00000070190	-0.0873886	0.919018	1	0.153036	0.900466	1	0.240424	0.807231	1		ENSG00000070190	-0.0743108	0.954343	1	-0.170598	0.882583	1	-0.0962874	0.91646	1		ENSG00000070190	0.256157	0.829728	1	0.479828	0.732303	1	0.223671	0.878943	1		ENSG00000070190	-0.558686	0.672684	1	-0.348035	0.818159	1	0.210651	0.850097	1
ENSG00000070193	0.617214	0.717849	1	0.380243	0.825699	1	-0.23697	0.874407	1		ENSG00000070193	1.15334	0.507161	1	0.793949	0.610597	1	-0.359393	0.826977	1		ENSG00000070193	-1.64704	0.252067	1	0.00827328	0.994653	1	1.65531	0.246205	1		ENSG00000070193	-1.81141	0.17758	1	0.679656	0.477608	1	2.49107	0.0509202	1
ENSG00000070214	-1.54039	0.000222589	0.0159236	-0.272939	0.422872	1	1.26745	0.00174137	0.0811681		ENSG00000070214	-1.52108	0.00233765	0.172074	-0.277985	0.507412	1	1.24309	0.00740544	0.443088		ENSG00000070214	-1.43616	0.00176564	0.111374	-0.286693	0.475266	1	1.14947	0.0165484	0.652408		ENSG00000070214	-0.350889	0.55112	1	0.173053	0.755795	1	0.523941	0.383406	1
ENSG00000070269	0.452625	0.606207	1	0.177068	0.846735	1	-0.275558	0.722113	1		ENSG00000070269	-0.17818	0.833001	1	-0.038978	0.963033	1	0.139202	0.850575	1		ENSG00000070269	-0.433952	0.526155	1	-0.283118	0.688043	1	0.150833	0.832439	1		ENSG00000070269	-0.259067	0.721297	1	-0.216647	0.771601	1	0.0424199	0.957306	1
ENSG00000070366	0.451431	0.292184	1	-0.0115839	0.980006	1	-0.463015	0.235203	1		ENSG00000070366	-0.0357777	0.92464	1	-0.130842	0.737241	1	-0.0950646	0.776884	1		ENSG00000070366	-0.0825118	0.779016	1	-0.0481086	0.875766	1	0.0344032	0.906884	1		ENSG00000070366	0.0798704	0.798184	1	-0.175631	0.603241	1	-0.255502	0.45198	1
ENSG00000070367	0.0218205	0.958484	1	0.155432	0.705158	1	0.133611	0.719689	1		ENSG00000070367	-0.169895	0.688966	1	-0.0477951	0.910058	1	0.1221	0.742577	1		ENSG00000070367	-0.84689	0.00698516	0.279849	-0.313641	0.301217	1	0.533249	0.105548	1		ENSG00000070367	-0.530151	0.141746	1	0.0425965	0.89963	1	0.572748	0.12799	1
ENSG00000070371	-0.66333	0.387958	1	-0.150417	0.832398	1	0.512914	0.478218	1		ENSG00000070371	-0.27073	0.725457	1	0.198404	0.785717	1	0.469133	0.469556	1		ENSG00000070371	-0.20746	0.754571	1	-0.0932058	0.892018	1	0.114254	0.864377	1		ENSG00000070371	-0.222765	0.762645	1	-0.314798	0.684769	1	-0.0920335	0.910436	1
ENSG00000070388	-0.332809	0.835662	1	-0.0989358	0.949911	1	0.233874	0.874757	1		ENSG00000070388	-0.774523	0.638768	1	-0.43646	0.788322	1	0.338063	0.823802	1		ENSG00000070388	0.405993	0.786064	1	-0.0278587	0.986405	1	-0.433852	0.770548	1		ENSG00000070388	-0.256315	0.865629	1	-0.637932	0.694916	1	-0.381616	0.820257	1
ENSG00000070404	0.305073	0.708102	1	0.181802	0.826882	1	-0.12327	0.863941	1		ENSG00000070404	0.387417	0.629765	1	0.195548	0.815779	1	-0.191869	0.774663	1		ENSG00000070404	0.298456	0.642886	1	-0.295783	0.691676	1	-0.594239	0.376299	1		ENSG00000070404	0.0553137	0.941782	1	0.0520644	0.947019	1	-0.00324929	0.996726	1
ENSG00000070413	-0.0903299	0.795617	1	0.256991	0.436269	1	0.34732	0.254307	1		ENSG00000070413	-0.158415	0.654307	1	0.166007	0.626897	1	0.324419	0.277084	1		ENSG00000070413	-0.187719	0.531907	1	0.0681765	0.82196	1	0.255896	0.384664	1		ENSG00000070413	0.0379218	0.902581	1	-0.130174	0.693282	1	-0.168096	0.614959	1
ENSG00000070423	-0.0552295	0.883873	1	0.214183	0.554629	1	0.269412	0.418082	1		ENSG00000070423	0.0907732	0.836274	1	-0.0824764	0.857181	1	-0.17325	0.653217	1		ENSG00000070423	0.0996582	0.785942	1	0.216198	0.567882	1	0.11654	0.739292	1		ENSG00000070423	0.237382	0.555014	1	0.000428169	0.999212	1	-0.236954	0.576702	1
ENSG00000070444	0.1709	0.78754	1	0.0951921	0.882223	1	-0.0757082	0.894038	1		ENSG00000070444	0.530027	0.366135	1	0.188503	0.763778	1	-0.341524	0.484415	1		ENSG00000070444	0.310452	0.507115	1	0.214308	0.668081	1	-0.0961435	0.829635	1		ENSG00000070444	-0.167353	0.728669	1	-0.316315	0.537028	1	-0.148962	0.781286	1
ENSG00000070476	0.239101	0.63143	1	0.245048	0.623082	1	0.00594697	0.989096	1		ENSG00000070476	0.111932	0.817448	1	0.192004	0.692944	1	0.0800723	0.84359	1		ENSG00000070476	0.104968	0.790191	1	0.151047	0.713811	1	0.0460782	0.903714	1		ENSG00000070476	0.102767	0.79718	1	-0.0513159	0.90384	1	-0.154083	0.717291	1
ENSG00000070495	0.992231	0.110637	1	0.457409	0.499477	1	-0.534822	0.304072	1		ENSG00000070495	0.95748	0.152333	1	0.00902939	0.990807	1	-0.948451	0.0969177	1		ENSG00000070495	1.00052	0.0986725	1	0.469884	0.497138	1	-0.530632	0.337466	1		ENSG00000070495	0.94389	0.123142	1	0.345647	0.621021	1	-0.598243	0.328162	1
ENSG00000070501	-0.569839	0.328104	1	-0.18408	0.737351	1	0.385759	0.484176	1		ENSG00000070501	-0.821394	0.188032	1	-0.211362	0.714561	1	0.610032	0.2821	1		ENSG00000070501	-0.756648	0.146847	1	-0.0652372	0.894331	1	0.691411	0.186614	1		ENSG00000070501	-0.723745	0.222093	1	-0.0994191	0.856889	1	0.624325	0.323721	1
ENSG00000070526	-0.102792	0.952641	1	0.352127	0.839463	1	0.454919	0.773245	1		ENSG00000070526	0.170898	0.92676	1	0.178742	0.924588	1	0.00784441	0.996144	1		ENSG00000070526	0.493594	0.650886	1	0.605164	0.619086	1	0.11157	0.941474	1		ENSG00000070526	0.680844	0.642636	1	0.676247	0.652857	1	-0.00459714	0.997848	1
ENSG00000070540	-0.00966511	0.986484	1	-0.0277421	0.96138	1	-0.018077	0.972426	1		ENSG00000070540	0.152618	0.790362	1	0.0128685	0.982763	1	-0.13975	0.777831	1		ENSG00000070540	0.615644	0.211129	1	-0.112315	0.847334	1	-0.727959	0.143601	1		ENSG00000070540	0.121184	0.822264	1	-0.0474551	0.934139	1	-0.168639	0.768808	1
ENSG00000070601	0.101732	0.95336	1	0.147029	0.932768	1	0.0452969	0.977152	1		ENSG00000070601	0.520288	0.786976	1	0.320255	0.868711	1	-0.200033	0.902547	1		ENSG00000070601	0.976558	0.519298	1	0.387718	0.757529	1	-0.58884	0.716124	1		ENSG00000070601	0.808097	0.617279	1	0.00387298	0.998064	1	-0.804224	0.640214	1
ENSG00000070610	-0.155903	0.620233	1	0.202392	0.495964	1	0.358295	0.196863	1		ENSG00000070610	-0.00967779	0.977494	1	0.0229578	0.947194	1	0.0326355	0.912242	1		ENSG00000070610	-0.0137476	0.96181	1	0.0993794	0.737614	1	0.113127	0.686561	1		ENSG00000070610	-0.162836	0.602804	1	-0.1224	0.703388	1	0.0404366	0.904395	1
ENSG00000070614	0.191893	0.586748	1	0.321353	0.35323	1	0.12946	0.670427	1		ENSG00000070614	-0.0471406	0.886414	1	0.287073	0.366614	1	0.334214	0.219477	1		ENSG00000070614	0.103148	0.732383	1	0.128266	0.684524	1	0.0251183	0.931536	1		ENSG00000070614	-0.165109	0.54189	1	-0.278354	0.330075	1	-0.113245	0.70518	1
ENSG00000070669	-1.0473	0.420772	1	-0.0514751	0.964009	1	0.995824	0.41037	1		ENSG00000070669	-1.12919	0.356972	1	0.123683	0.906164	1	1.25287	0.237952	1		ENSG00000070669	0.419021	0.754192	1	0.946704	0.470172	1	0.527685	0.648438	1		ENSG00000070669	-1.74201	0.198017	1	-0.664461	0.581408	1	1.07755	0.479228	1
ENSG00000070718	0.0883569	0.88731	1	0.0260337	0.967063	1	-0.0623233	0.912298	1		ENSG00000070718	-0.978264	0.0840507	1	-0.267473	0.604341	1	0.710792	0.172388	1		ENSG00000070718	-0.669768	0.165062	1	0.0126294	0.977836	1	0.682397	0.153145	1		ENSG00000070718	-1.02551	0.045933	1	-0.178102	0.698359	1	0.847409	0.126771	1
ENSG00000070729	-0.17626	0.897161	1	-0.329355	0.781047	1	-0.153094	0.869788	1		ENSG00000070729	0.00599703	0.996341	1	-0.211157	0.792518	1	-0.217154	0.770144	1		ENSG00000070729	0.218088	0.774712	1	0.460256	0.672912	1	0.242168	0.853813	1		ENSG00000070729	-0.378398	0.799485	1	-0.279959	0.859328	1	0.0984393	0.945537	1
ENSG00000070731	0.504859	0.773247	1	0.244984	0.887628	1	-0.259875	0.869465	1		ENSG00000070731	0.0579813	0.974752	1	-0.357896	0.849608	1	-0.415877	0.797789	1		ENSG00000070731	0.254132	0.877774	1	0.0882474	0.959515	1	-0.165885	0.919055	1		ENSG00000070731	-0.137837	0.932398	1	0.297557	0.857678	1	0.435394	0.797873	1
ENSG00000070748	-0.111655	0.905741	1	-0.184292	0.790668	1	-0.0726376	0.86326	1		ENSG00000070748	0.3315	0.76062	1	0.203274	0.817137	1	-0.128226	0.916922	1		ENSG00000070748	-0.0470553	0.949001	1	-0.0351467	0.965306	1	0.0119086	0.985543	1		ENSG00000070748	0.0235986	0.976706	1	-0.0876255	0.861018	1	-0.111224	0.844616	1
ENSG00000070756	-0.79998	0.000217245	0.0156189	-0.0540952	0.798863	1	0.745885	0.000512549	0.0307895		ENSG00000070756	-0.783999	0.00529383	0.3146	0.0380423	0.892665	1	0.822041	0.00128142	0.13028		ENSG00000070756	-0.717267	0.0350318	0.717049	0.0303204	0.928458	1	0.747587	0.0280107	0.876876		ENSG00000070756	-0.590929	0.00654578	0.325849	0.022491	0.916315	1	0.61342	0.00513631	0.424349
ENSG00000070759	-0.500779	0.346518	1	0.0490981	0.919856	1	0.549877	0.255622	1		ENSG00000070759	0.487701	0.363175	1	0.462194	0.397531	1	-0.0255068	0.952283	1		ENSG00000070759	0.870941	0.0565413	0.91984	0.156765	0.771337	1	-0.714176	0.104817	1		ENSG00000070759	1.64802	0.00432425	0.243983	0.539917	0.452201	1	-1.1081	0.0480034	1
ENSG00000070761	0.440993	0.205525	1	0.173125	0.634558	1	-0.267868	0.383187	1		ENSG00000070761	0.381142	0.309799	1	0.140682	0.722085	1	-0.240459	0.446222	1		ENSG00000070761	0.0526947	0.853887	1	0.0813228	0.785959	1	0.028628	0.918466	1		ENSG00000070761	0.234488	0.437189	1	0.151347	0.632492	1	-0.0831407	0.788701	1
ENSG00000070770	0.173321	0.451896	1	0.0801814	0.732068	1	-0.0931389	0.653557	1		ENSG00000070770	0.244155	0.327752	1	0.0303187	0.907381	1	-0.213836	0.320403	1		ENSG00000070770	0.225906	0.372062	1	0.23693	0.36546	1	0.0110239	0.964178	1		ENSG00000070770	0.2529	0.294481	1	0.122024	0.632085	1	-0.130876	0.5993	1
ENSG00000070778	-0.22242	0.720547	1	-0.170716	0.782212	1	0.051704	0.929567	1		ENSG00000070778	-0.469802	0.430957	1	-0.121315	0.832824	1	0.348487	0.511881	1		ENSG00000070778	-0.558509	0.19536	1	-0.0564345	0.892742	1	0.502074	0.24543	1		ENSG00000070778	-0.740242	0.107874	1	-0.494671	0.279259	1	0.245571	0.640749	1
ENSG00000070785	-0.365249	0.415526	1	-0.0247255	0.95364	1	0.340524	0.409038	1		ENSG00000070785	-0.304331	0.542897	1	-0.187078	0.707824	1	0.117253	0.794235	1		ENSG00000070785	0.0330515	0.94039	1	0.303805	0.494213	1	0.270754	0.514562	1		ENSG00000070785	-0.112318	0.808119	1	0.103333	0.822511	1	0.215651	0.652231	1
ENSG00000070808	0.826939	0.638146	1	-0.399554	0.794694	1	-1.22649	0.434285	1		ENSG00000070808	1.09483	0.53409	1	-0.127403	0.946664	1	-1.22224	0.420547	1		ENSG00000070808	0.798725	0.567599	1	-0.231736	0.886908	1	-1.03046	0.470383	1		ENSG00000070808	1.20517	0.335252	1	0.183748	0.900454	1	-1.02142	0.430202	1
ENSG00000070814	-0.209509	0.319634	1	0.249047	0.20743	1	0.458556	0.0144603	0.379364		ENSG00000070814	-0.252149	0.291652	1	-0.153482	0.521917	1	0.0986667	0.64554	1		ENSG00000070814	-0.129805	0.626024	1	0.219339	0.409377	1	0.349144	0.177715	1		ENSG00000070814	-0.0820313	0.72671	1	-0.0427571	0.859106	1	0.0392747	0.87439	1
ENSG00000070831	-0.393485	0.227882	1	-0.255166	0.424544	1	0.138319	0.657772	1		ENSG00000070831	-0.0589259	0.86251	1	-0.146621	0.675667	1	-0.0876956	0.772059	1		ENSG00000070831	-0.0140192	0.961825	1	0.0836919	0.782558	1	0.0977111	0.732806	1		ENSG00000070831	0.142688	0.636023	1	0.162506	0.600747	1	0.019817	0.948887	1
ENSG00000070882	-0.380932	0.604802	1	0.0888267	0.896863	1	0.46976	0.479505	1		ENSG00000070882	-0.65096	0.437639	1	-0.191204	0.810256	1	0.459757	0.543788	1		ENSG00000070882	-0.260369	0.765589	1	0.115556	0.894042	1	0.375925	0.658246	1		ENSG00000070882	-1.23056	0.112422	1	-0.173135	0.796747	1	1.05742	0.205051	1
ENSG00000070886	-0.997396	0.38274	1	-0.278829	0.787342	1	0.718567	0.512665	1		ENSG00000070886	0.0371506	0.981005	1	-0.0972353	0.951764	1	-0.134386	0.921753	1		ENSG00000070886	1.32682	0.428286	1	0.0109472	0.994192	1	-1.31587	0.427356	1		ENSG00000070886	0.51214	0.678939	1	0.137575	0.882813	1	-0.374565	0.796141	1
ENSG00000070915	-0.131327	0.87465	1	-0.099027	0.913869	1	0.0322996	0.956253	1		ENSG00000070915	0.115691	0.862488	1	0.0680624	0.896051	1	-0.0476281	0.951775	1		ENSG00000070915	0.157111	0.810081	1	0	1	1	-0.157111	0.807979	1		ENSG00000070915	0.198763	0.774144	1	0	1	1	-0.198763	0.790175	1
ENSG00000070950	0.31128	0.556402	1	0.212643	0.692805	1	-0.098637	0.831757	1		ENSG00000070950	0.159899	0.773982	1	0.0425074	0.941142	1	-0.117392	0.805962	1		ENSG00000070950	-0.103634	0.823032	1	0.121681	0.7957	1	0.225315	0.616468	1		ENSG00000070950	-0.0298808	0.950821	1	0.107144	0.82662	1	0.137025	0.784553	1
ENSG00000070961	1.79249	1.34556e-06	0.000201876	0.304992	0.518899	1	-1.4875	2.54965e-06	0.000366007		ENSG00000070961	0.292936	0.353415	1	0.33691	0.289659	1	0.0439738	0.864084	1		ENSG00000070961	-0.436164	0.0949147	1	-0.0391394	0.880307	1	0.397025	0.129138	1		ENSG00000070961	0.173134	0.503829	1	0.585307	0.0187264	1	0.412173	0.0948527	1
ENSG00000070985	-0.0599799	0.972398	1	-0.59796	0.72213	1	-0.53798	0.728025	1		ENSG00000070985	0.338183	0.859489	1	-0.20727	0.909217	1	-0.545453	0.736849	1		ENSG00000070985	0.646486	0.696908	1	0.471879	0.786157	1	-0.174607	0.913073	1		ENSG00000070985	-0.281037	0.862154	1	-0.472719	0.776275	1	-0.191681	0.906977	1
ENSG00000071051	-0.155666	0.6159	1	0.369987	0.194694	1	0.525653	0.0481574	0.804189		ENSG00000071051	-0.313855	0.340445	1	0.200975	0.51474	1	0.514829	0.0627827	1		ENSG00000071051	-0.0910751	0.758803	1	0.405982	0.157741	1	0.497057	0.069961	1		ENSG00000071051	-0.0726895	0.809724	1	0.278741	0.342004	1	0.351431	0.245937	1
ENSG00000071054	-0.102082	0.620027	1	0.0133607	0.947451	1	0.115443	0.542357	1		ENSG00000071054	-0.499996	0.0426303	1	-0.13588	0.574593	1	0.364116	0.101534	1		ENSG00000071054	-0.435224	0.12023	1	0.0993635	0.720272	1	0.534588	0.0542722	1		ENSG00000071054	-0.487824	0.0358538	0.903333	-0.0988025	0.664383	1	0.38902	0.107119	1
ENSG00000071073	1.11961	0.278119	1	-0.078392	0.948797	1	-1.19801	0.203807	1		ENSG00000071073	0.924063	0.423271	1	-0.233644	0.864066	1	-1.15771	0.258113	1		ENSG00000071073	1.04639	0.23284	1	-0.454899	0.693449	1	-1.50129	0.109129	1		ENSG00000071073	0.627187	0.497335	1	-0.0260746	0.980344	1	-0.653262	0.505985	1
ENSG00000071082	-0.533926	0.0193143	0.46806	-0.350582	0.114292	1	0.183344	0.410076	1		ENSG00000071082	-0.375649	0.132792	1	-0.222996	0.369278	1	0.152654	0.500015	1		ENSG00000071082	-0.593877	0.0643006	0.97767	-0.143592	0.65417	1	0.450285	0.166236	1		ENSG00000071082	-0.104366	0.678932	1	0.329626	0.172828	1	0.433991	0.0834947	1
ENSG00000071127	-0.618214	0.00264261	0.113636	-0.227868	0.241213	1	0.390346	0.0478962	0.802114		ENSG00000071127	-0.559836	0.0212611	0.781182	-0.40638	0.0932953	1	0.153457	0.498233	1		ENSG00000071127	-0.131426	0.638623	1	0.0314355	0.911419	1	0.162862	0.555342	1		ENSG00000071127	-0.184369	0.426724	1	-0.0923105	0.695613	1	0.0920594	0.709432	1
ENSG00000071189	-0.0255068	0.97167	1	-0.0516138	0.943016	1	-0.0261068	0.968495	1		ENSG00000071189	-0.22023	0.751018	1	-0.0398305	0.953709	1	0.1804	0.766475	1		ENSG00000071189	0.0273617	0.960447	1	-0.124251	0.834772	1	-0.151613	0.786283	1		ENSG00000071189	-0.0628251	0.916423	1	0.034212	0.955194	1	0.0970371	0.877032	1
ENSG00000071203	0	1	1	0.559964	0.645785	1	0.559964	0.601205	1		ENSG00000071203	-0.202269	0.791797	1	-0.202269	0.797147	1	0	1	1		ENSG00000071203	0	1	1	0	1	1	0	1	1		ENSG00000071203	-0.35334	0.699398	1	-0.35334	0.712446	1	0	1	1
ENSG00000071205	-0.170436	0.870324	1	-0.790625	0.488422	1	-0.620189	0.564155	1		ENSG00000071205	-1.18089	0.241676	1	-0.407204	0.657284	1	0.773688	0.414958	1		ENSG00000071205	-0.703862	0.31335	1	-0.183048	0.787082	1	0.520813	0.466219	1		ENSG00000071205	1.41647	0.0894215	1	0.658388	0.497595	1	-0.758079	0.34025	1
ENSG00000071242	0.270813	0.589368	1	0.260587	0.604552	1	-0.0102256	0.981321	1		ENSG00000071242	0.0544905	0.918721	1	0.243246	0.644124	1	0.188756	0.670312	1		ENSG00000071242	0.412964	0.342094	1	0.422514	0.353848	1	0.00955021	0.980948	1		ENSG00000071242	-0.0519031	0.891394	1	-0.304969	0.45826	1	-0.253065	0.549134	1
ENSG00000071243	-0.24374	0.701386	1	0.0637822	0.916238	1	0.307523	0.592878	1		ENSG00000071243	-0.310055	0.66243	1	-0.371632	0.610041	1	-0.0615773	0.92546	1		ENSG00000071243	-0.274213	0.618822	1	-0.14552	0.798125	1	0.128692	0.818498	1		ENSG00000071243	-0.261012	0.633503	1	-0.115108	0.834934	1	0.145904	0.803892	1
ENSG00000071246	1.31602	0.0256605	0.561683	0.0705877	0.921713	1	-1.24544	0.0177321	0.434592		ENSG00000071246	1.11553	0.0633162	1	0.125233	0.859858	1	-0.990297	0.0485527	1		ENSG00000071246	-0.0279441	0.94358	1	0.0300049	0.941905	1	0.057949	0.881739	1		ENSG00000071246	-0.616802	0.0614284	1	0.182552	0.538544	1	0.799302	0.0171669	0.855554
ENSG00000071282	-1.45574	0.136213	1	-0.206056	0.79941	1	1.24968	0.180995	1		ENSG00000071282	-0.559436	0.64889	1	-0.0350323	0.975984	1	0.524404	0.627258	1		ENSG00000071282	1.2756	0.39769	1	0.380426	0.822165	1	-0.895179	0.529841	1		ENSG00000071282	0.394368	0.741204	1	0.0684154	0.957768	1	-0.325953	0.794227	1
ENSG00000071462	-0.0989883	0.85132	1	-0.0724827	0.890523	1	0.0265056	0.956704	1		ENSG00000071462	0.0681348	0.907878	1	-0.156529	0.800378	1	-0.224664	0.66786	1		ENSG00000071462	0.503923	0.351415	1	0.294382	0.616467	1	-0.209541	0.680659	1		ENSG00000071462	0.261617	0.640296	1	0.107693	0.85615	1	-0.153924	0.790804	1
ENSG00000071537	0.111036	0.823623	1	-0.241052	0.647769	1	-0.352089	0.456592	1		ENSG00000071537	0.0495543	0.923762	1	-0.00469544	0.992936	1	-0.0542496	0.90378	1		ENSG00000071537	-0.0150541	0.970605	1	0.0607183	0.886307	1	0.0757724	0.850064	1		ENSG00000071537	0.0274923	0.94899	1	0.117389	0.788388	1	0.0898972	0.83951	1
ENSG00000071539	0.451185	0.215046	1	0.299566	0.422414	1	-0.151619	0.629179	1		ENSG00000071539	0.366894	0.359684	1	0.0466688	0.913068	1	-0.320225	0.349887	1		ENSG00000071539	-0.0758387	0.830598	1	0.313117	0.370246	1	0.388956	0.242174	1		ENSG00000071539	-0.0849335	0.821331	1	0.0431307	0.909708	1	0.128064	0.744683	1
ENSG00000071553	0.252255	0.588799	1	0.299019	0.519062	1	0.046764	0.90775	1		ENSG00000071553	0.250821	0.572499	1	0.151503	0.740914	1	-0.0993175	0.790482	1		ENSG00000071553	0.484549	0.183603	1	0.208825	0.60239	1	-0.275724	0.4283	1		ENSG00000071553	0.3898	0.253805	1	0.0132823	0.971901	1	-0.376518	0.295704	1
ENSG00000071564	0.401198	0.0392797	0.729148	0.232519	0.241955	1	-0.16868	0.34264	1		ENSG00000071564	0.31493	0.191537	1	0.10095	0.681682	1	-0.21398	0.307703	1		ENSG00000071564	-0.232551	0.395174	1	-0.103164	0.709029	1	0.129387	0.637785	1		ENSG00000071564	0.0551748	0.803591	1	-0.219905	0.342347	1	-0.275079	0.236482	1
ENSG00000071575	0.347826	0.244371	1	0.827571	0.00277969	0.490235	0.479745	0.0416867	0.748021		ENSG00000071575	0.485761	0.0977985	1	0.674054	0.0196762	1	0.188293	0.403019	1		ENSG00000071575	0.158273	0.589257	1	0.87645	0.00205932	0.529651	0.718178	0.00798139	0.430242		ENSG00000071575	-0.366249	0.11526	1	-0.0750325	0.743456	1	0.291216	0.236917	1
ENSG00000071626	-0.555549	0.0331454	0.66009	0.0444034	0.85134	1	0.599953	0.0115134	0.327723		ENSG00000071626	-0.116459	0.712145	1	0.0029464	0.992529	1	0.119405	0.662762	1		ENSG00000071626	-0.149881	0.613395	1	0.167553	0.571532	1	0.317434	0.266446	1		ENSG00000071626	-0.22793	0.506309	1	0.033439	0.921393	1	0.261369	0.466459	1
ENSG00000071655	0.609929	0.23381	1	2.24042	1.18527e-08	3.20089e-05	1.63049	2.63977e-07	5.11487e-05		ENSG00000071655	0.164422	0.744037	1	2.09356	2.50848e-08	7.74205e-05	1.92913	1.82213e-10	1.96831e-07		ENSG00000071655	-0.214354	0.610367	1	1.7777	4.47771e-08	0.00010183	1.99206	2.13174e-10	2.87844e-07		ENSG00000071655	0.0325946	0.936765	1	1.61324	5.03931e-07	0.00139861	1.58065	1.31039e-06	0.000707757
ENSG00000071677	-0.976548	0.478381	1	-0.976548	0.47931	1	0	1	1		ENSG00000071677	0	1	1	0	1	1	0	1	1		ENSG00000071677	0	1	1	0	1	1	0	1	1		ENSG00000071677	0	1	1	0	1	1	0	1	1
ENSG00000071794	-0.155296	0.614683	1	-0.037611	0.901236	1	0.117685	0.678267	1		ENSG00000071794	0.825666	0.0374605	1	0.441995	0.301145	1	-0.383668	0.223143	1		ENSG00000071794	0.630586	0.111868	1	0.0836796	0.854509	1	-0.546907	0.158	1		ENSG00000071794	0.316424	0.491514	1	0.577783	0.202931	1	0.261359	0.55198	1
ENSG00000071859	0.194714	0.441307	1	0.0623228	0.809634	1	-0.132391	0.561242	1		ENSG00000071859	-0.186638	0.468391	1	-0.128966	0.61881	1	0.0576722	0.801135	1		ENSG00000071859	0.355739	0.156855	1	-0.017222	0.949526	1	-0.372961	0.136345	1		ENSG00000071859	0.11473	0.616794	1	0.142766	0.544028	1	0.0280353	0.905108	1
ENSG00000071889	0.120973	0.866401	1	0.308416	0.659213	1	0.187443	0.763345	1		ENSG00000071889	0.216935	0.768021	1	0.221634	0.766414	1	0.00469857	0.993874	1		ENSG00000071889	0.386488	0.544065	1	0.268613	0.693761	1	-0.117875	0.844978	1		ENSG00000071889	0.0721224	0.908233	1	0.0158912	0.98059	1	-0.0562312	0.931902	1
ENSG00000071894	-0.237701	0.376537	1	0.042281	0.869422	1	0.279982	0.251216	1		ENSG00000071894	-0.124109	0.660469	1	0.149515	0.58667	1	0.273625	0.252479	1		ENSG00000071894	-0.331235	0.18904	1	0.053513	0.831275	1	0.384748	0.123157	1		ENSG00000071894	-0.408229	0.0883968	1	-0.0785512	0.737402	1	0.329677	0.19571	1
ENSG00000071909	2.21071	0.144756	1	0.119895	0.945102	1	-2.09082	0.116164	1		ENSG00000071909	-1.22763	0.311544	1	-0.375606	0.732437	1	0.852023	0.452134	1		ENSG00000071909	-2.10237	0.0066853	0.272745	-0.449371	0.475774	1	1.653	0.0465124	1		ENSG00000071909	-1.30425	0.198003	1	0.449089	0.568895	1	1.75334	0.0756891	1
ENSG00000071967	-0.0325028	0.973136	1	-0.27136	0.786276	1	-0.238857	0.79496	1		ENSG00000071967	-0.000741265	0.99925	1	-0.148404	0.85612	1	-0.147663	0.83297	1		ENSG00000071967	0.673002	0.378258	1	0.110379	0.899765	1	-0.562623	0.448894	1		ENSG00000071967	0.298825	0.668871	1	0.100564	0.892834	1	-0.198262	0.784625	1
ENSG00000071991	1.92004	0.265063	1	0.372563	0.717132	1	-1.54748	0.326182	1		ENSG00000071991	1.24566	0.514358	1	0.190017	0.891369	1	-1.05564	0.517943	1		ENSG00000071991	0.760816	0.616265	1	0.0487323	0.964967	1	-0.712084	0.640615	1		ENSG00000071991	0.255201	0.850241	1	-0.245957	0.762923	1	-0.501158	0.655464	1
ENSG00000071994	-0.36594	0.399921	1	-0.0644043	0.876591	1	0.301536	0.453686	1		ENSG00000071994	0.0747108	0.880619	1	-0.0016024	0.997499	1	-0.0763132	0.859374	1		ENSG00000071994	0.103238	0.806529	1	-0.0482411	0.915573	1	-0.151479	0.719381	1		ENSG00000071994	0.209913	0.642726	1	0.122755	0.79599	1	-0.0871579	0.85211	1
ENSG00000072041	-1.53826	0.07137	1	0.0647502	0.922674	1	1.60301	0.0404348	0.73348		ENSG00000072041	-1.01947	0.425381	1	0.035589	0.974846	1	1.05506	0.346547	1		ENSG00000072041	-0.933115	0.338181	1	-0.0830602	0.926739	1	0.850055	0.385722	1		ENSG00000072041	-1.68929	0.1148	1	-0.26006	0.768506	1	1.42923	0.218476	1
ENSG00000072042	-0.426482	0.15253	1	0.153431	0.572265	1	0.579913	0.0292325	0.599767		ENSG00000072042	-0.311463	0.356298	1	0.0104954	0.974331	1	0.321957	0.272385	1		ENSG00000072042	-0.157874	0.600271	1	0.0223773	0.94206	1	0.180251	0.544792	1		ENSG00000072042	-0.320517	0.303856	1	0.0897493	0.764835	1	0.410267	0.203779	1
ENSG00000072062	0.916348	0.0110625	0.326127	0.0681282	0.869341	1	-0.84822	0.00851892	0.26558		ENSG00000072062	1.07824	0.00202563	0.15458	0.27757	0.489847	1	-0.800673	0.00487703	0.342782		ENSG00000072062	0.786148	0.00527445	0.233714	0.111003	0.736477	1	-0.675145	0.0137546	0.582253		ENSG00000072062	0.741384	0.00455425	0.253792	-0.0169009	0.956302	1	-0.758285	0.0062833	0.484978
ENSG00000072071	0.296393	0.22791	1	0.433181	0.0720478	1	0.136788	0.510834	1		ENSG00000072071	0.155422	0.553902	1	0.599096	0.0181064	1	0.443674	0.0363677	1		ENSG00000072071	-0.547095	0.0373596	0.746796	-0.134651	0.607677	1	0.412443	0.122415	1		ENSG00000072071	0.00745878	0.977278	1	-0.067745	0.805011	1	-0.075204	0.787738	1
ENSG00000072080	-0.0711947	0.951836	1	-0.245101	0.756984	1	-0.173907	0.78618	1		ENSG00000072080	0	1	1	0.399235	0.73714	1	0.399235	0.676657	1		ENSG00000072080	0	1	1	0.149818	0.819797	1	0.149818	0.803423	1		ENSG00000072080	-0.430149	0.665736	1	-0.215948	0.872398	1	0.214201	0.775834	1
ENSG00000072110	-0.0794048	0.693559	1	-0.150552	0.460536	1	-0.0711471	0.708407	1		ENSG00000072110	-0.111256	0.655716	1	-0.246641	0.334501	1	-0.135385	0.549701	1		ENSG00000072110	0.322646	0.401332	1	0.224875	0.563337	1	-0.0977714	0.795439	1		ENSG00000072110	-0.268865	0.237966	1	-0.48287	0.0443017	1	-0.214005	0.393493	1
ENSG00000072121	-0.498696	0.431047	1	0.122173	0.831753	1	0.62087	0.275177	1		ENSG00000072121	-0.717746	0.208042	1	0.0669924	0.896193	1	0.784739	0.111745	1		ENSG00000072121	-0.339857	0.487972	1	-0.00934319	0.984757	1	0.330514	0.497291	1		ENSG00000072121	-0.259283	0.630389	1	-0.0239797	0.96427	1	0.235304	0.679434	1
ENSG00000072133	-1.11227	0.192513	1	0.274768	0.690683	1	1.38704	0.0656239	0.959553		ENSG00000072133	-0.50326	0.630466	1	0.33572	0.721644	1	0.83898	0.332496	1		ENSG00000072133	-0.839545	0.304065	1	-0.153113	0.843163	1	0.686432	0.409176	1		ENSG00000072133	-0.6504	0.465412	1	0.0507224	0.950789	1	0.701122	0.449751	1
ENSG00000072134	0.236721	0.667387	1	-0.0441548	0.938967	1	-0.280876	0.578174	1		ENSG00000072134	0.472261	0.390951	1	0.0148585	0.98023	1	-0.457402	0.333236	1		ENSG00000072134	0.234603	0.616462	1	0.0159729	0.975058	1	-0.21863	0.636878	1		ENSG00000072134	0.151336	0.758782	1	-0.0169524	0.97422	1	-0.168289	0.746912	1
ENSG00000072135	-0.886777	0.200447	1	-0.201654	0.746188	1	0.685123	0.298611	1		ENSG00000072135	-0.519294	0.462304	1	-0.270829	0.6954	1	0.248465	0.700348	1		ENSG00000072135	-0.971505	0.0962602	1	-0.522401	0.362832	1	0.449104	0.479137	1		ENSG00000072135	-1.1502	0.0476776	1	-0.213413	0.676918	1	0.936784	0.137363	1
ENSG00000072163	0.477302	0.740832	1	-0.274577	0.860347	1	-0.75188	0.57883	1		ENSG00000072163	-0.114069	0.946391	1	-0.415262	0.814133	1	-0.301193	0.844679	1		ENSG00000072163	0.00272493	0.99863	1	-0.177873	0.916281	1	-0.180598	0.909963	1		ENSG00000072163	-0.244903	0.875265	1	-0.689817	0.679608	1	-0.444914	0.794795	1
ENSG00000072182	-0.196671	0.902808	1	-0.242867	0.880727	1	-0.0461958	0.975514	1		ENSG00000072182	0.628829	0.73142	1	0.474559	0.800019	1	-0.15427	0.917909	1		ENSG00000072182	-0.0151859	0.991682	1	-0.357601	0.822059	1	-0.342415	0.820057	1		ENSG00000072182	0.69747	0.666213	1	0.876931	0.596198	1	0.179461	0.912384	1
ENSG00000072195	-0.35208	0.660607	1	-0.0620551	0.935606	1	0.290025	0.695753	1		ENSG00000072195	-0.175003	0.845728	1	0.0988186	0.910349	1	0.273821	0.721707	1		ENSG00000072195	0.879874	0.310256	1	0.220776	0.8263	1	-0.659098	0.426085	1		ENSG00000072195	0.216616	0.821682	1	-0.102972	0.921515	1	-0.319588	0.756635	1
ENSG00000072201	-1.45012	0.249951	1	-0.187724	0.859538	1	1.2624	0.292466	1		ENSG00000072201	-1.22404	0.430841	1	-0.330662	0.817026	1	0.893374	0.532457	1		ENSG00000072201	-0.380222	0.793144	1	-0.0781969	0.95784	1	0.302025	0.835208	1		ENSG00000072201	-0.0568885	0.97021	1	0.293916	0.846591	1	0.350805	0.821933	1
ENSG00000072210	-0.659682	0.140776	1	0.237303	0.541045	1	0.896985	0.0231391	0.518235		ENSG00000072210	-1.0387	0.0176755	0.70068	-0.100513	0.793896	1	0.938188	0.0166364	0.716561		ENSG00000072210	-0.976653	0.0126303	0.400692	-0.281679	0.444743	1	0.694973	0.0889323	1		ENSG00000072210	-0.820703	0.0659522	1	0.0435649	0.912717	1	0.864267	0.062863	1
ENSG00000072274	-0.307312	0.290715	1	0.259944	0.327766	1	0.567255	0.0258173	0.554142		ENSG00000072274	0.262405	0.405292	1	0.138618	0.671054	1	-0.123787	0.641338	1		ENSG00000072274	0.401043	0.166224	1	0.197783	0.529395	1	-0.20326	0.463798	1		ENSG00000072274	-0.0112417	0.969922	1	-0.126863	0.686884	1	-0.115621	0.718965	1
ENSG00000072310	0.328632	0.345666	1	0.298198	0.395092	1	-0.0304335	0.919487	1		ENSG00000072310	-0.462242	0.17189	1	0.0812351	0.796957	1	0.543476	0.0617799	1		ENSG00000072310	-0.704306	0.0150371	0.442904	-0.0621636	0.821243	1	0.642142	0.0272161	0.862435		ENSG00000072310	-0.600561	0.067015	1	-0.27418	0.392543	1	0.326382	0.366331	1
ENSG00000072315	0.154625	0.904312	1	-0.146054	0.913039	1	-0.300679	0.801407	1		ENSG00000072315	0.102763	0.944006	1	0.0416214	0.977809	1	-0.0611418	0.961247	1		ENSG00000072315	0.617984	0.665048	1	-0.142091	0.930024	1	-0.760075	0.597735	1		ENSG00000072315	0.179394	0.910547	1	0.210842	0.898087	1	0.0314477	0.984912	1
ENSG00000072364	-0.0700902	0.806471	1	0.027049	0.923586	1	0.0971393	0.708667	1		ENSG00000072364	0.0501156	0.857968	1	-0.0315328	0.912831	1	-0.0816484	0.737792	1		ENSG00000072364	0.0109704	0.9647	1	-0.0106832	0.967243	1	-0.0216534	0.930116	1		ENSG00000072364	-0.00839141	0.973497	1	-0.0827751	0.754418	1	-0.0743838	0.782931	1
ENSG00000072401	-0.173487	0.692238	1	0.00201912	0.996224	1	0.175506	0.661152	1		ENSG00000072401	-0.256843	0.579669	1	-0.0652827	0.886495	1	0.19156	0.638596	1		ENSG00000072401	-0.190001	0.650445	1	-0.0178002	0.966925	1	0.172201	0.679801	1		ENSG00000072401	0.107142	0.823929	1	0.0501239	0.920587	1	-0.0570176	0.909844	1
ENSG00000072415	-0.0632763	0.903646	1	0.226614	0.650219	1	0.28989	0.527832	1		ENSG00000072415	-0.484544	0.31879	1	-0.100447	0.829128	1	0.384098	0.373363	1		ENSG00000072415	-0.806527	0.0215042	0.552202	0.00375717	0.990728	1	0.810284	0.0198669	0.733073		ENSG00000072415	-0.724694	0.0472846	1	-0.0659389	0.844875	1	0.658755	0.0894006	1
ENSG00000072422	0.161828	0.772039	1	-0.147773	0.801378	1	-0.309601	0.55283	1		ENSG00000072422	0.0547693	0.931447	1	-0.0780439	0.905854	1	-0.132813	0.812084	1		ENSG00000072422	-0.515734	0.274723	1	0.228215	0.603832	1	0.743949	0.0983247	1		ENSG00000072422	-0.943179	0.0410434	0.967509	0.0152367	0.969956	1	0.958415	0.0470273	1
ENSG00000072501	1.02213	1.38524e-07	2.69617e-05	0.894018	5.90874e-06	0.00543214	-0.12811	0.424627	1		ENSG00000072501	0.820056	0.000914893	0.0880436	0.754669	0.00251506	0.727099	-0.0653872	0.747479	1		ENSG00000072501	0.479036	0.0996369	1	0.79293	0.00665246	1	0.313894	0.266187	1		ENSG00000072501	0.587508	0.00759024	0.3604	0.88632	5.08655e-05	0.0331706	0.298811	0.156877	1
ENSG00000072506	0.121685	0.640024	1	0.584762	0.0155851	1	0.463078	0.0310232	0.622033		ENSG00000072506	0.142314	0.620881	1	0.801885	0.00244347	0.713378	0.659572	0.00252037	0.215649		ENSG00000072506	0.261457	0.330479	1	0.718133	0.00652588	1	0.456676	0.0594434	1		ENSG00000072506	0.115917	0.642393	1	0.636107	0.00710266	0.894749	0.520189	0.0277312	1
ENSG00000072518	-0.198065	0.571604	1	0.107	0.74849	1	0.305066	0.331612	1		ENSG00000072518	-0.060997	0.864842	1	-0.0823528	0.82161	1	-0.0213574	0.945993	1		ENSG00000072518	-0.0490402	0.879367	1	0.129586	0.694624	1	0.178626	0.56841	1		ENSG00000072518	0.144676	0.671015	1	-0.0816441	0.823697	1	-0.22632	0.534677	1
ENSG00000072571	0.325524	0.302218	1	0.200794	0.533384	1	-0.12473	0.652739	1		ENSG00000072571	-0.335696	0.25639	1	-0.0457485	0.873436	1	0.289948	0.264029	1		ENSG00000072571	-0.470378	0.0916241	1	-0.337932	0.239547	1	0.132447	0.650103	1		ENSG00000072571	-0.222737	0.466014	1	0.448371	0.110104	1	0.671107	0.0239883	1
ENSG00000072609	-0.316945	0.619908	1	-0.104672	0.865698	1	0.212272	0.721337	1		ENSG00000072609	0.0815157	0.902639	1	0.104441	0.876909	1	0.0229258	0.967724	1		ENSG00000072609	0.261005	0.65638	1	-0.00393038	0.995133	1	-0.264936	0.648995	1		ENSG00000072609	0.2426	0.701628	1	-0.103608	0.881381	1	-0.346208	0.610842	1
ENSG00000072657	-2.30115	0.153175	1	-0.178534	0.890337	1	2.12261	0.166832	1		ENSG00000072657	-0.299035	0.852548	1	0.197354	0.916085	1	0.496389	0.739229	1		ENSG00000072657	-0.0223928	0.988941	1	0.0550323	0.974362	1	0.0774251	0.961601	1		ENSG00000072657	0.216327	0.893374	1	0.276698	0.867793	1	0.0603706	0.971364	1
ENSG00000072682	-2.02823	0.0626849	0.944734	-0.897671	0.331641	1	1.13056	0.328167	1		ENSG00000072682	-0.235483	0.855346	1	-0.15819	0.903118	1	0.0772926	0.946418	1		ENSG00000072682	0.394659	0.772091	1	0.131589	0.928972	1	-0.26307	0.842823	1		ENSG00000072682	-0.2983	0.823502	1	0.490346	0.692556	1	0.788645	0.549537	1
ENSG00000072694	-0.12351	0.899661	1	-0.0231188	0.983857	1	0.100392	0.908716	1		ENSG00000072694	0.0820936	0.884672	1	0	1	1	-0.0820936	0.860747	1		ENSG00000072694	-0.0639541	0.873314	1	-0.0639541	0.882676	1	0	1	1		ENSG00000072694	0.0637616	0.873895	1	0	1	1	-0.0637616	0.883	1
ENSG00000072736	0.550413	0.237802	1	0.413831	0.385795	1	-0.136582	0.729028	1		ENSG00000072736	0.469471	0.312534	1	0.126054	0.800057	1	-0.343417	0.380495	1		ENSG00000072736	-0.0314378	0.927529	1	0.0149396	0.967001	1	0.0463775	0.8921	1		ENSG00000072736	0.01532	0.966473	1	0.0151418	0.967954	1	-0.000178177	0.999629	1
ENSG00000072756	-0.0890766	0.873116	1	0.0590935	0.913739	1	0.14817	0.768877	1		ENSG00000072756	-0.40911	0.480551	1	-0.0298688	0.957155	1	0.379242	0.455418	1		ENSG00000072756	-0.0898059	0.848082	1	0.0285416	0.952985	1	0.118348	0.798098	1		ENSG00000072756	-0.0279819	0.957014	1	0.0379657	0.942974	1	0.0659475	0.90343	1
ENSG00000072778	0.0206482	0.946687	1	-0.0974584	0.757154	1	-0.118107	0.680075	1		ENSG00000072778	0.663362	0.0282385	0.92106	-0.0119279	0.972116	1	-0.67529	0.00945918	0.511436		ENSG00000072778	0.814064	0.00151448	0.099907	0.00820517	0.978486	1	-0.805858	0.00153958	0.141239		ENSG00000072778	0.615196	0.0106446	0.449164	-0.167475	0.557087	1	-0.782672	0.00283739	0.27991
ENSG00000072786	0.041195	0.940612	1	0.126482	0.816884	1	0.0852866	0.862817	1		ENSG00000072786	0.557363	0.327047	1	-0.154103	0.810866	1	-0.711466	0.156532	1		ENSG00000072786	0.930262	0.0806298	1	0.361649	0.555137	1	-0.568613	0.250929	1		ENSG00000072786	0.296919	0.531971	1	-0.0854935	0.87058	1	-0.382413	0.452605	1
ENSG00000072803	-0.169819	0.63707	1	0.112639	0.743575	1	0.282458	0.381299	1		ENSG00000072803	0.131044	0.742322	1	0.00704204	0.986385	1	-0.124002	0.718751	1		ENSG00000072803	0.029814	0.930418	1	-0.0315519	0.930772	1	-0.0613659	0.856986	1		ENSG00000072803	0.159814	0.656929	1	0.152096	0.682948	1	-0.00771774	0.983344	1
ENSG00000072818	-1.49908	0.0599579	0.92295	-1.09441	0.144413	1	0.404671	0.645282	1		ENSG00000072818	-0.00283513	0.997669	1	-0.885994	0.428006	1	-0.883159	0.362358	1		ENSG00000072818	0.702735	0.429703	1	-0.0755278	0.942759	1	-0.778263	0.383548	1		ENSG00000072818	0.346922	0.71779	1	0.0137508	0.989507	1	-0.333172	0.741967	1
ENSG00000072832	0.0168395	0.944213	1	0.117188	0.621172	1	0.100349	0.641352	1		ENSG00000072832	-0.0986229	0.71544	1	0.0869635	0.744684	1	0.185586	0.42277	1		ENSG00000072832	-0.949047	0.000304445	0.0302209	-0.392965	0.129149	1	0.556082	0.0410643	1		ENSG00000072832	-1.21565	1.58937e-07	5.57656e-05	-0.384123	0.0699294	1	0.831523	0.00103856	0.140674
ENSG00000072840	-0.0635594	0.904296	1	0.041717	0.936123	1	0.105276	0.8261	1		ENSG00000072840	-0.496435	0.26654	1	-0.122318	0.775278	1	0.374117	0.347518	1		ENSG00000072840	-0.52153	0.147591	1	-0.0100612	0.97698	1	0.511469	0.153073	1		ENSG00000072840	-0.558087	0.142488	1	0.0747522	0.832051	1	0.63284	0.108749	1
ENSG00000072849	0.615012	0.359235	1	-0.115358	0.878129	1	-0.730369	0.238864	1		ENSG00000072849	0.383208	0.582316	1	-0.0637789	0.932837	1	-0.446987	0.461524	1		ENSG00000072849	-0.103468	0.851136	1	0.240759	0.660597	1	0.344227	0.511475	1		ENSG00000072849	0.0241218	0.96603	1	0.0760449	0.895758	1	0.0519231	0.929798	1
ENSG00000072858	0.312121	0.847727	1	0.135679	0.930459	1	-0.176442	0.906829	1		ENSG00000072858	0.367234	0.840168	1	-0.0260019	0.987425	1	-0.393236	0.799476	1		ENSG00000072858	0.796776	0.629245	1	0.130137	0.933776	1	-0.666639	0.68508	1		ENSG00000072858	1.02803	0.51125	1	0.358613	0.801417	1	-0.669418	0.696524	1
ENSG00000072864	0.395497	0.4588	1	0.118569	0.831898	1	-0.276928	0.56031	1		ENSG00000072864	0.118297	0.803863	1	-0.0249965	0.959694	1	-0.143294	0.729163	1		ENSG00000072864	-0.453562	0.213783	1	-0.166381	0.650147	1	0.287181	0.441107	1		ENSG00000072864	0.012079	0.976667	1	0.182534	0.65959	1	0.170455	0.686082	1
ENSG00000072952	-0.692275	0.539962	1	-0.802848	0.484621	1	-0.110573	0.924447	1		ENSG00000072952	-0.221746	0.836152	1	0.0850837	0.934987	1	0.30683	0.738666	1		ENSG00000072952	-0.548642	0.523901	1	-0.0171798	0.983595	1	0.531462	0.534971	1		ENSG00000072952	-0.928729	0.317024	1	0.0344215	0.96655	1	0.96315	0.319337	1
ENSG00000072954	-1.71351	0.0834111	1	-0.51894	0.531137	1	1.19457	0.229897	1		ENSG00000072954	-0.0255247	0.984976	1	0.108011	0.936402	1	0.133535	0.90809	1		ENSG00000072954	0.462187	0.765602	1	-0.0989153	0.953486	1	-0.561103	0.717724	1		ENSG00000072954	0.707789	0.64903	1	0.443991	0.785805	1	-0.263798	0.867565	1
ENSG00000072958	1.01188	0.147313	1	0.259737	0.740878	1	-0.752139	0.21311	1		ENSG00000072958	0.781127	0.233288	1	0.181555	0.803183	1	-0.599572	0.271022	1		ENSG00000072958	0.421952	0.404242	1	0.254978	0.640684	1	-0.166974	0.727704	1		ENSG00000072958	0.253908	0.605341	1	0.0947455	0.855972	1	-0.159162	0.755124	1
ENSG00000073008	0.302811	0.489797	1	0.403062	0.3508	1	0.100251	0.787709	1		ENSG00000073008	0.416029	0.325763	1	-0.112349	0.809772	1	-0.528378	0.155444	1		ENSG00000073008	0.388899	0.343729	1	0.395692	0.358444	1	0.00679226	0.985726	1		ENSG00000073008	-0.181836	0.669628	1	0.127439	0.760232	1	0.309274	0.48102	1
ENSG00000073050	-0.099236	0.776013	1	0.000952873	0.997788	1	0.100189	0.753057	1		ENSG00000073050	0.120773	0.731783	1	-0.0879448	0.811996	1	-0.208719	0.500119	1		ENSG00000073050	0.0880725	0.748838	1	-0.0325735	0.912084	1	-0.120646	0.660274	1		ENSG00000073050	0.0962876	0.730087	1	0.0433504	0.881673	1	-0.0529372	0.856195	1
ENSG00000073060	-0.132531	0.789148	1	0.063522	0.894925	1	0.196053	0.66157	1		ENSG00000073060	0.771953	0.16919	1	0.129859	0.836427	1	-0.642094	0.172678	1		ENSG00000073060	1.81494	0.00133712	0.0919778	0.734251	0.297919	1	-1.08069	0.0284328	0.884488		ENSG00000073060	1.0456	0.0544834	1	0.48915	0.427792	1	-0.556447	0.293889	1
ENSG00000073067	0.505697	0.741013	1	-0.995764	0.55715	1	-1.50146	0.326707	1		ENSG00000073067	-0.0575795	0.970852	1	-0.0284485	0.985777	1	0.029131	0.983058	1		ENSG00000073067	0.520729	0.690942	1	0.355675	0.799837	1	-0.165054	0.893553	1		ENSG00000073067	0.0270363	0.981196	1	-0.375334	0.765649	1	-0.402371	0.752794	1
ENSG00000073111	0.417945	0.0321596	0.64692	0.182869	0.363843	1	-0.235076	0.183335	1		ENSG00000073111	0.25225	0.289345	1	0.0566469	0.816554	1	-0.195603	0.346952	1		ENSG00000073111	-0.384217	0.218858	1	-0.082427	0.7925	1	0.30179	0.335292	1		ENSG00000073111	-0.258204	0.251206	1	-0.0299613	0.893892	1	0.22824	0.321371	1
ENSG00000073146	0.0899852	0.916277	1	0.0472154	0.951065	1	-0.0427697	0.960358	1		ENSG00000073146	-0.196787	0.883197	1	-0.162859	0.908049	1	0.0339287	0.973503	1		ENSG00000073146	0.348973	0.773166	1	0.380563	0.76673	1	0.0315901	0.982634	1		ENSG00000073146	0.209781	0.825182	1	0.219126	0.823966	1	0.00934502	0.994187	1
ENSG00000073150	-1.45301	0.0692851	0.995655	-0.11219	0.863066	1	1.34082	0.0753756	1		ENSG00000073150	-0.60055	0.457241	1	0.448895	0.521905	1	1.04944	0.109211	1		ENSG00000073150	0.543155	0.558681	1	-0.216785	0.842994	1	-0.759941	0.425722	1		ENSG00000073150	-0.883354	0.335492	1	-0.309637	0.720478	1	0.573717	0.569875	1
ENSG00000073169	-0.0277198	0.955825	1	0.227646	0.636043	1	0.255366	0.561072	1		ENSG00000073169	0.233641	0.645311	1	0.0335949	0.94961	1	-0.200046	0.646275	1		ENSG00000073169	-0.0734517	0.871317	1	0.105003	0.820755	1	0.178455	0.686053	1		ENSG00000073169	-0.21912	0.611127	1	-0.363561	0.426801	1	-0.144441	0.76499	1
ENSG00000073282	-0.0342288	0.974822	1	-0.0122601	0.991245	1	0.0219686	0.982073	1		ENSG00000073282	0.00165553	0.998483	1	-0.0821475	0.872584	1	-0.0838031	0.859278	1		ENSG00000073282	0.0504946	0.945402	1	-0.0529337	0.8934	1	-0.103428	0.84513	1		ENSG00000073282	0.305129	0.824834	1	-0.135792	0.899808	1	-0.440921	0.745601	1
ENSG00000073331	1.57824	0.348453	1	-0.331035	0.839656	1	-1.90927	0.215815	1		ENSG00000073331	1.74823	0.365116	1	-0.0195456	0.990935	1	-1.76778	0.27518	1		ENSG00000073331	2.18329	0.146811	1	-0.0649736	0.969687	1	-2.24826	0.134124	1		ENSG00000073331	2.71388	0.0682884	1	0.465344	0.767565	1	-2.24854	0.138999	1
ENSG00000073350	-1.19616	0.0248837	0.548828	0.0374345	0.931949	1	1.2336	0.0116628	0.330877		ENSG00000073350	-1.86032	0.00364653	0.240554	-0.448506	0.39257	1	1.41182	0.0215555	0.822059		ENSG00000073350	-1.53775	0.0137542	0.420369	-0.407279	0.458538	1	1.13047	0.089061	1		ENSG00000073350	-0.844417	0.414043	1	-0.225342	0.816433	1	0.619075	0.580943	1
ENSG00000073417	-0.629227	0.494097	1	0.231495	0.774858	1	0.860722	0.290645	1		ENSG00000073417	0.0236625	0.981673	1	0.23805	0.81447	1	0.214388	0.802839	1		ENSG00000073417	-0.308489	0.729071	1	0.1546	0.859457	1	0.463089	0.590813	1		ENSG00000073417	-0.704893	0.460432	1	0.352277	0.671872	1	1.05717	0.26448	1
ENSG00000073464	-0.686889	0.263953	1	-0.163524	0.77299	1	0.523366	0.367267	1		ENSG00000073464	-0.983474	0.0770532	1	-0.0897991	0.855402	1	0.893675	0.0718229	1		ENSG00000073464	-1.01026	0.0247608	0.59536	-0.283672	0.501026	1	0.726586	0.121742	1		ENSG00000073464	-0.902606	0.06488	1	-0.211465	0.637828	1	0.691141	0.19356	1
ENSG00000073536	-0.283776	0.589346	1	0.101796	0.837079	1	0.385572	0.414735	1		ENSG00000073536	-0.152239	0.793208	1	-0.14233	0.809098	1	0.00990893	0.984702	1		ENSG00000073536	-0.200068	0.713255	1	0.094307	0.862944	1	0.294375	0.579462	1		ENSG00000073536	-0.153674	0.798465	1	-0.0318002	0.958405	1	0.121874	0.848327	1
ENSG00000073578	-0.119482	0.774446	1	0.126952	0.751715	1	0.246434	0.508423	1		ENSG00000073578	0.337148	0.404078	1	-0.0960754	0.82676	1	-0.433224	0.221544	1		ENSG00000073578	0.454174	0.200728	1	-0.0308325	0.939273	1	-0.485006	0.170472	1		ENSG00000073578	0.159358	0.660858	1	-0.0310201	0.936322	1	-0.190378	0.621252	1
ENSG00000073584	0.764218	0.47303	1	0.0520253	0.964754	1	-0.712193	0.456365	1		ENSG00000073584	0.0830931	0.936442	1	0.161137	0.877614	1	0.0780435	0.92923	1		ENSG00000073584	-0.413097	0.604962	1	-0.177362	0.827024	1	0.235734	0.772728	1		ENSG00000073584	-0.051974	0.948161	1	0.0728469	0.92831	1	0.124821	0.880782	1
ENSG00000073598	0.0817585	0.958222	1	-0.108648	0.945504	1	-0.190406	0.894704	1		ENSG00000073598	0.333476	0.855961	1	-0.204066	0.914432	1	-0.537542	0.737707	1		ENSG00000073598	0.972739	0.558125	1	0.641651	0.712319	1	-0.331088	0.833061	1		ENSG00000073598	0.371888	0.818236	1	0.715871	0.666825	1	0.343983	0.837871	1
ENSG00000073605	0.880916	0.159111	1	-0.287922	0.70168	1	-1.16884	0.0490656	0.813536		ENSG00000073605	0.895495	0.1126	1	0.344533	0.580436	1	-0.550962	0.226353	1		ENSG00000073605	0.771925	0.090469	1	-0.0808558	0.88344	1	-0.852781	0.0628393	1		ENSG00000073605	0.853806	0.118474	1	0.0938603	0.883955	1	-0.759945	0.182589	1
ENSG00000073614	0.466257	0.192499	1	0.110225	0.771436	1	-0.356032	0.264148	1		ENSG00000073614	0.30314	0.362561	1	0.104502	0.764413	1	-0.198639	0.481374	1		ENSG00000073614	0.0661812	0.802471	1	0.0837804	0.762329	1	0.0175991	0.945844	1		ENSG00000073614	0.139062	0.619046	1	0.0962612	0.741052	1	-0.0428006	0.882713	1
ENSG00000073670	2.08093	0.019068	0.465486	-0.165073	0.893035	1	-2.24601	0.00592496	0.203345		ENSG00000073670	1.7519	0.00593004	0.339096	-0.0462825	0.956547	1	-1.79819	0.000949105	0.102269		ENSG00000073670	2.02626	0.000180342	0.0194325	-0.681398	0.438375	1	-2.70766	6.71168e-06	0.00200003		ENSG00000073670	1.97061	0.000869136	0.0754106	-0.772642	0.423649	1	-2.74325	0.000131331	0.0279541
ENSG00000073711	0.12262	0.79916	1	0.12609	0.793753	1	0.00347028	0.993558	1		ENSG00000073711	0.0518343	0.912142	1	0.0294219	0.950997	1	-0.0224124	0.955837	1		ENSG00000073711	-0.383081	0.281996	1	-0.00616543	0.986042	1	0.376916	0.286511	1		ENSG00000073711	-0.355987	0.371808	1	-0.0695071	0.859383	1	0.28648	0.499609	1
ENSG00000073712	-0.598741	0.0805006	1	-0.0321438	0.9182	1	0.566598	0.0730615	1		ENSG00000073712	-1.85192	2.23423e-08	1.07265e-05	-0.486203	0.0740791	1	1.36571	2.03234e-05	0.0052584		ENSG00000073712	-1.48622	8.17181e-07	0.000190323	-0.235965	0.365696	1	1.25025	5.84502e-05	0.0118572		ENSG00000073712	-1.00765	0.00324865	0.199674	-0.293903	0.347816	1	0.713744	0.058751	1
ENSG00000073734	-0.0698387	0.872497	1	-0.0698387	0.872764	1	0	1	1		ENSG00000073734	0.0535313	0.90722	1	0.0812825	0.886204	1	0.0277513	0.967546	1		ENSG00000073734	0.361881	0.781843	1	0.346023	0.797589	1	-0.015858	0.991472	1		ENSG00000073734	0.0826658	0.951784	1	-0.187918	0.877076	1	-0.270584	0.835527	1
ENSG00000073737	-0.117654	0.929319	1	-0.282097	0.800505	1	-0.164444	0.857771	1		ENSG00000073737	-0.385974	0.706279	1	-0.21711	0.878754	1	0.168863	0.794661	1		ENSG00000073737	-0.436108	0.749389	1	-0.372953	0.803537	1	0.0631556	0.954462	1		ENSG00000073737	0.182939	0.783678	1	0.0850349	0.85674	1	-0.0979046	0.919424	1
ENSG00000073754	-0.272681	0.742387	1	-0.272681	0.742911	1	0	1	1		ENSG00000073754	0.538159	0.686903	1	0	1	1	-0.538159	0.625928	1		ENSG00000073754	0.216164	0.775756	1	0.0791059	0.870132	1	-0.137058	0.886952	1		ENSG00000073754	0.201408	0.772583	1	0	1	1	-0.201408	0.78872	1
ENSG00000073756	-0.245273	0.880521	1	-0.141336	0.932388	1	0.103937	0.94329	1		ENSG00000073756	0.474986	0.751043	1	-0.0296121	0.96823	1	-0.504598	0.678103	1		ENSG00000073756	0.427452	0.73138	1	0.0145011	0.985396	1	-0.412951	0.741013	1		ENSG00000073756	0.109615	0.925086	1	-0.0727293	0.942087	1	-0.182344	0.873985	1
ENSG00000073792	0.100216	0.64149	1	0.0792294	0.714148	1	-0.0209865	0.914142	1		ENSG00000073792	-0.304623	0.212268	1	0.07594	0.750066	1	0.380563	0.0749065	1		ENSG00000073792	-0.432481	0.10997	1	0.205139	0.44195	1	0.63762	0.0170059	0.660799		ENSG00000073792	-0.122865	0.580031	1	0.0891424	0.688542	1	0.212009	0.351803	1
ENSG00000073803	0.258872	0.795425	1	-0.103324	0.921854	1	-0.362196	0.694824	1		ENSG00000073803	0.175774	0.867361	1	0.33662	0.747178	1	0.160845	0.851909	1		ENSG00000073803	-0.0470323	0.95364	1	0.0553555	0.947341	1	0.102388	0.897516	1		ENSG00000073803	-0.313925	0.684704	1	0.0756905	0.919539	1	0.389616	0.627596	1
ENSG00000073849	-0.180311	0.609791	1	-0.137579	0.695363	1	0.0427322	0.897151	1		ENSG00000073849	0.477525	0.225626	1	-0.187624	0.671379	1	-0.665159	0.0577631	1		ENSG00000073849	-0.162547	0.686239	1	0.013018	0.974771	1	0.175565	0.659289	1		ENSG00000073849	-0.0608379	0.898155	1	-0.049164	0.920183	1	0.0116739	0.981561	1
ENSG00000073861	-0.343351	0.808424	1	0.176702	0.915728	1	0.520053	0.708301	1		ENSG00000073861	-0.222905	0.780909	1	-0.081662	0.946977	1	0.141243	0.812757	1		ENSG00000073861	0.360277	0.785032	1	0.404266	0.773226	1	0.0439884	0.976741	1		ENSG00000073861	-0.114364	0.933786	1	0.34225	0.829096	1	0.456614	0.772612	1
ENSG00000073910	-1.50502	0.249791	1	0.0220466	0.983471	1	1.52707	0.206991	1		ENSG00000073910	-2.06126	0.0508865	1	0.375823	0.617061	1	2.43709	0.00605253	0.390469		ENSG00000073910	-1.30139	0.111989	1	-0.318997	0.666902	1	0.982395	0.251747	1		ENSG00000073910	-1.32061	0.13853	1	-1.15734	0.1993	1	0.16327	0.883837	1
ENSG00000073921	0.225745	0.58669	1	0.212875	0.609401	1	-0.0128705	0.971831	1		ENSG00000073921	0.254979	0.518717	1	0.0644527	0.876068	1	-0.190526	0.572256	1		ENSG00000073921	0.213323	0.509997	1	0.359351	0.279156	1	0.146028	0.627753	1		ENSG00000073921	-0.335151	0.282498	1	-0.0482588	0.875019	1	0.286892	0.385836	1
ENSG00000073969	0.381689	0.429967	1	-0.179597	0.73452	1	-0.561286	0.215523	1		ENSG00000073969	-0.125773	0.760576	1	-0.30308	0.48209	1	-0.177307	0.638695	1		ENSG00000073969	0.138854	0.672234	1	0.0119206	0.973045	1	-0.126933	0.695909	1		ENSG00000073969	0.201444	0.561377	1	-0.00732952	0.984277	1	-0.208773	0.568933	1
ENSG00000074047	0.205776	0.522339	1	0.261129	0.4133	1	0.0553523	0.843287	1		ENSG00000074047	0.0995149	0.747034	1	-0.00133106	0.996664	1	-0.100846	0.705693	1		ENSG00000074047	-0.523933	0.0409701	0.786092	-0.224032	0.384895	1	0.299901	0.256117	1		ENSG00000074047	-0.48173	0.0755989	1	-0.35314	0.198265	1	0.12859	0.671457	1
ENSG00000074054	0.220566	0.526029	1	0.06783	0.849313	1	-0.152736	0.625566	1		ENSG00000074054	-0.0831745	0.806959	1	0.0604354	0.858107	1	0.143609	0.623099	1		ENSG00000074054	-0.485376	0.0703904	1	-0.0872862	0.742122	1	0.39809	0.141033	1		ENSG00000074054	-0.156539	0.56926	1	-0.000725683	0.997908	1	0.155814	0.590652	1
ENSG00000074071	-0.466475	0.0147428	0.393223	0.205277	0.267447	1	0.671753	0.000279726	0.0187973		ENSG00000074071	0.0441677	0.865457	1	0.0596136	0.820368	1	0.0154461	0.946633	1		ENSG00000074071	0.351555	0.220192	1	0.234373	0.422441	1	-0.117182	0.678221	1		ENSG00000074071	0.433185	0.10973	1	0.301603	0.272601	1	-0.131584	0.625957	1
ENSG00000074181	0.0760858	0.752022	1	0.252377	0.28172	1	0.176292	0.402689	1		ENSG00000074181	-0.241636	0.336571	1	-0.0774998	0.756044	1	0.164136	0.459757	1		ENSG00000074181	-0.584171	0.0201793	0.531663	-0.254057	0.31347	1	0.330113	0.20254	1		ENSG00000074181	-0.589375	0.0172633	0.598661	-0.41795	0.0929881	1	0.171424	0.539484	1
[truncated: 41,961 more rows]

## Sheet: CL1_GeneNames
Ensembl_Genename	Genename	Description
ENSG00000008311	AASS	aminoadipate-semialdehyde synthase
ENSG00000131969	ABHD12B	abhydrolase domain containing 12B
[truncated: 436 more rows]

## Sheet: CL2_GeneNames
Ensembl_Genename	Genename	Description
[truncated: 243 more rows]

[truncated: 4 more sheets: CL3_GeneNames, CL4_GeneNames, CL5_GeneNames, CL6_GeneNames]
