# Supplementary material for: Differential regulation of lineage commitment in human and mouse primed pluripotent stem cells by the nucleosome remodelling and deacetylation complex
Source: Stem Cell Res. 2020 Jul;46:101867. doi: 10.1016/j.scr.2020.101867 (PMC7347010; doi:10.1016/j.scr.2020.101867)
Supplement: Supplementary data 4 [file mmc4.xlsx]

## Sheet: CL1_GO_Enrichments_HumanMine
CL1_403_Annotated_Genes				Biological Process	AdjPval		Pathway enrichment	AdjPval
Ensembl_Name	Genename	Description		negative regulation of biological process	8.52071e-05		POU5F1 (OCT4), SOX2, NANOG activate genes related to proliferation	0.00022495
ENSG00000008311	AASS	aminoadipate-semialdehyde synthase		epithelium development	0.000440763		Transcriptional regulation of pluripotent stem cells	0.001782
ENSG00000131969	ABHD12B	abhydrolase domain containing 12B		animal organ development	0.000902933		Interferon alpha/beta signaling	0.048458
ENSG00000123130	ACOT9	acyl-CoA thioesterase 9		tissue development	0.000908108
ENSG00000153093	ACOXL	acyl-CoA oxidase like		cellular amino acid metabolic process	0.00124613
ENSG00000145536	ADAMTS16	ADAM metallopeptidase with thrombospondin type 1 motif 16		cell adhesion	0.0020649
ENSG00000155897	ADCY8	adenylate cyclase 8		anatomical structure development	0.00213587
ENSG00000164199	ADGRV1	adhesion G protein-coupled receptor V1		system development	0.00217831
ENSG00000181026	AEN	apoptosis enhancing nuclease		anatomical structure morphogenesis	0.00237764
ENSG00000101444	AHCY	adenosylhomocysteinase		biological adhesion	0.00251224
ENSG00000121057	AKAP1	A-kinase anchoring protein 1		developmental process	0.00275444
ENSG00000174574	AKIRIN1	akirin 1		regulation of cell adhesion	0.00347726
ENSG00000170017	ALCAM	activated leukocyte cell adhesion molecule		alpha-amino acid biosynthetic process	0.00412157
ENSG00000164236	ANKRD33B	ankyrin repeat domain 33B		cell-cell junction organization	0.00412432
ENSG00000011201	ANOS1	anosmin 1		serine family amino acid biosynthetic process	0.0056682
ENSG00000129354	AP1M2	adaptor related protein complex 1 subunit mu 2		cell differentiation	0.00586167
ENSG00000182287	AP1S2	adaptor related protein complex 1 subunit sigma 2		multicellular organism development	0.0064933
ENSG00000248329	APELA	apelin receptor early endogenous ligand		cell-cell adhesion	0.00956776
ENSG00000179750	APOBEC3B	apolipoprotein B mRNA editing enzyme catalytic subunit 3B		negative regulation of cellular process	0.0119742
ENSG00000244509	APOBEC3C	apolipoprotein B mRNA editing enzyme catalytic subunit 3C		response to organic substance	0.012575
ENSG00000130203	APOE	apolipoprotein E		organic acid metabolic process	0.0126662
ENSG00000112379	ARFGEF3	ARFGEF family member 3		regulation of multicellular organismal process	0.0143224
ENSG00000142632	ARHGEF19	Rho guanine nucleotide exchange factor 19		alpha-amino acid metabolic process	0.0169054
ENSG00000130707	ASS1	argininosuccinate synthase 1		cellular response to chemical stimulus	0.0205572
ENSG00000128272	ATF4	activating transcription factor 4		regulation of cell differentiation	0.023831
ENSG00000074370	ATP2A3	ATPase sarcoplasmic/endoplasmic reticulum Ca2+ transporting 3		cell junction organization	0.0261362
ENSG00000155096	AZIN1	antizyme inhibitor 1		carboxylic acid metabolic process	0.0263908
ENSG00000156966	B3GNT7	UDP-GlcNAc:betaGal beta-1		negative regulation of cell adhesion	0.0268124
ENSG00000162069	BICDL2	BICD family like cargo adaptor 2		epithelial cell morphogenesis	0.0353478
ENSG00000119411	BSPRY	B-box and SPRY domain containing		cellular developmental process	0.0374209
ENSG00000130303	BST2	bone marrow stromal cell antigen 2		cellular response to organic substance	0.0380609
ENSG00000106392	C1GALT1	core 1 synthase		cellular component morphogenesis	0.0385234
ENSG00000188112	C6orf132	chromosome 6 open reading frame 132		oxoacid metabolic process	0.041208
ENSG00000042493	CAPG	capping actin protein		cell morphogenesis	0.047807
ENSG00000198286	CARD11	caspase recruitment domain family member 11		cellular amino acid biosynthetic process	0.0482072
ENSG00000142273	CBLC	Cbl proto-oncogene C		cell-cell junction assembly	0.048283
ENSG00000159228	CBR1	carbonyl reductase 1
ENSG00000160200	CBS	cystathionine-beta-synthase
ENSG00000274276	CBSL	cystathionine-beta-synthase like
ENSG00000272398	CD24	CD24 molecule
ENSG00000010278	CD9	CD9 molecule
ENSG00000171219	CDC42BPG	CDC42 binding protein kinase gamma
ENSG00000164649	CDCA7L	cell division cycle associated 7 like
ENSG00000163814	CDCP1	CUB domain containing protein 1
ENSG00000039068	CDH1	cadherin 1
ENSG00000062038	CDH3	cadherin 3
ENSG00000172216	CEBPB	CCAAT enhancer binding protein beta
ENSG00000115816	CEBPZ	CCAAT enhancer binding protein zeta
ENSG00000218739	CEBPZOS	CEBPZ opposite strand
ENSG00000128849	CGNL1	cingulin like 1
ENSG00000128965	CHAC1	ChaC glutathione specific gamma-glutamylcyclotransferase 1
ENSG00000250479	CHCHD10	coiled-coil-helix-coiled-coil-helix domain containing 10
ENSG00000166869	CHP2	calcineurin like EF-hand protein 2
ENSG00000123989	CHPF	chondroitin polymerizing factor
ENSG00000166165	CKB	creatine kinase B
ENSG00000237289	CKMT1B	creatine kinase
ENSG00000165215	CLDN3	claudin 3
ENSG00000184697	CLDN6	claudin 6
ENSG00000181885	CLDN7	claudin 7
ENSG00000169504	CLIC4	chloride intracellular channel 4
ENSG00000120885	CLU	clusterin
ENSG00000136110	CNMD	chondromodulin
ENSG00000018236	CNTN1	contactin 1
ENSG00000106078	COBL	cordon-bleu WH2 repeat protein
ENSG00000108821	COL1A1	collagen type I alpha 1 chain
ENSG00000127184	COX7C	cytochrome c oxidase subunit 7C
ENSG00000130545	CRB3	crumbs 3
ENSG00000138161	CUZD1	CUB and zona pellucida like domains 1
ENSG00000154639	CXADR	CXADR
ENSG00000163735	CXCL5	C-X-C motif chemokine ligand 5
ENSG00000095596	CYP26A1	cytochrome P450 family 26 subfamily A member 1
ENSG00000167600	CYP2S1	cytochrome P450 family 2 subfamily S member 1
ENSG00000133083	DCLK1	doublecortin like kinase 1
ENSG00000162496	DHRS3	dehydrogenase/reductase 3
ENSG00000161249	DMKN	dermokine
ENSG00000088305	DNMT3B	DNA methyltransferase 3 beta
ENSG00000163530	DPPA2	developmental pluripotency associated 2
ENSG00000121570	DPPA4	developmental pluripotency associated 4
ENSG00000162490	DRAXIN	dorsal inhibitory axon guidance protein
ENSG00000158716	DUSP23	dual specificity phosphatase 23
ENSG00000128951	DUT	deoxyuridine triphosphatase
ENSG00000186197	EDARADD	EDAR associated death domain
ENSG00000164176	EDIL3	EGF like repeats and discoidin domains 3
ENSG00000128829	EIF2AK4	eukaryotic translation initiation factor 2 alpha kinase 4
ENSG00000125977	EIF2S2	eukaryotic translation initiation factor 2 subunit beta
ENSG00000187840	EIF4EBP1	eukaryotic translation initiation factor 4E binding protein 1
ENSG00000197594	ENPP1	ectonucleotide pyrophosphatase/phosphodiesterase 1
ENSG00000119888	EPCAM	epithelial cell adhesion molecule
ENSG00000136628	EPRS	glutamyl-prolyl-tRNA synthetase
ENSG00000177106	EPS8L2	EPS8 like 2
ENSG00000251292	ERVH-1	endogenous retrovirus group H member 1
ENSG00000233056	ERVH48-1	endogenous retrovirus group 48 member 1
ENSG00000265992	ESRG	embryonic stem cell related
ENSG00000104413	ESRP1	epithelial splicing regulatory protein 1
ENSG00000117868	ESYT2	extended synaptotagmin 2
ENSG00000158769	F11R	F11 receptor
ENSG00000135842	FAM129A	family with sequence similarity 129 member A
ENSG00000164142	FAM160A1	family with sequence similarity 160 member A1
ENSG00000198780	FAM169A	family with sequence similarity 169 member A
ENSG00000173065	FAM222B	family with sequence similarity 222 member B
ENSG00000135248	FAM71F1	family with sequence similarity 71 member F1
ENSG00000180921	FAM83H	family with sequence similarity 83 member H
ENSG00000127585	FBXL16	F-box and leucine rich repeat protein 16
ENSG00000162344	FGF19	fibroblast growth factor 19
ENSG00000138685	FGF2	fibroblast growth factor 2
ENSG00000136068	FLNB	filamin B
ENSG00000170345	FOS	Fos proto-oncogene
ENSG00000187140	FOXD3	forkhead box D3
ENSG00000230798	FOXD3-AS1	FOXD3 antisense RNA 1
ENSG00000160973	FOXH1	forkhead box H1
ENSG00000214336	FOXI3	forkhead box I3
ENSG00000138759	FRAS1	Fraser extracellular matrix complex subunit 1
ENSG00000181274	FRAT2	FRAT2
ENSG00000068438	FTSJ1	FtsJ RNA methyltransferase homolog 1
ENSG00000089327	FXYD5	FXYD domain containing ion transport regulator 5
ENSG00000155760	FZD7	frizzled class receptor 7
ENSG00000166206	GABRB3	gamma-aminobutyric acid type A receptor beta3 subunit
ENSG00000069482	GAL	galanin and GMAP prepropeptide
ENSG00000115339	GALNT3	polypeptide N-acetylgalactosaminyltransferase 3
ENSG00000106105	GARS	glycyl-tRNA synthetase
ENSG00000111846	GCNT2	glucosaminyl (N-acetyl) transferase 2 (I blood group)
ENSG00000131459	GFPT2	glutamine-fructose-6-phosphate transaminase 2
ENSG00000152661	GJA1	gap junction protein alpha 1
ENSG00000166105	GLB1L3	galactosidase beta 1 like 3
ENSG00000111670	GNPTAB	N-acetylglucosamine-1-phosphate transferase subunits alpha and beta
ENSG00000076716	GPC4	glypican 4
ENSG00000173890	GPR160	G protein-coupled receptor 160
ENSG00000166073	GPR176	G protein-coupled receptor 176
ENSG00000170775	GPR37	G protein-coupled receptor 37
ENSG00000141738	GRB7	growth factor receptor bound protein 7
ENSG00000083307	GRHL2	grainyhead like transcription factor 2
ENSG00000152208	GRID2	glutamate ionotropic receptor delta type subunit 2
ENSG00000103145	HCFC1R1	host cell factor C1 regulator 1
ENSG00000173673	HES3	hes family bHLH transcription factor 3
ENSG00000163666	HESX1	HESX homeobox 1
ENSG00000135547	HEY2	hes related family bHLH transcription factor with YRPW motif 2
ENSG00000132297	HHLA1	HERV-H LTR-associating 1
ENSG00000276410	HIST1H2BB	histone cluster 1 H2B family member b
ENSG00000278272	HIST1H3C	histone cluster 1 H3 family member c
ENSG00000274618	HIST1H4F	histone cluster 1 H4 family member f
ENSG00000234745	HLA-B	major histocompatibility complex
ENSG00000204525	HLA-C	major histocompatibility complex
ENSG00000224557	HLA-DPB2	major histocompatibility complex
ENSG00000100292	HMOX1	heme oxygenase 1
ENSG00000249853	HS3ST5	heparan sulfate-glucosamine 3-sulfotransferase 5
ENSG00000176387	HSD11B2	hydroxysteroid 11-beta dehydrogenase 2
ENSG00000133835	HSD17B4	hydroxysteroid 17-beta dehydrogenase 4
ENSG00000126803	HSPA2	heat shock protein family A (Hsp70) member 2
ENSG00000148680	HTR7	5-hydroxytryptamine receptor 7
ENSG00000003147	ICA1	islet cell autoantigen 1
ENSG00000125968	ID1	inhibitor of DNA binding 1
ENSG00000117318	ID3	inhibitor of DNA binding 3
ENSG00000131203	IDO1	indoleamine 2
ENSG00000185885	IFITM1	interferon induced transmembrane protein 1
ENSG00000185201	IFITM2	interferon induced transmembrane protein 2
ENSG00000142089	IFITM3	interferon induced transmembrane protein 3
ENSG00000141753	IGFBP4	insulin like growth factor binding protein 4
ENSG00000178035	IMPDH2	inosine monophosphate dehydrogenase 2
ENSG00000139269	INHBE	inhibin subunit beta E
ENSG00000140575	IQGAP1	IQ motif containing GTPase activating protein 1
ENSG00000124313	IQSEC2	IQ motif and Sec7 domain 2
ENSG00000119669	IRF2BPL	interferon regulatory factor 2 binding protein like
ENSG00000117595	IRF6	interferon regulatory factor 6
ENSG00000078596	ITM2A	integral membrane protein 2A
ENSG00000077684	JADE1	jade family PHD finger 1
ENSG00000280780	JAKMIP2-AS1	JAKMIP2 antisense RNA 1
ENSG00000171988	JMJD1C	jumonji domain containing 1C
ENSG00000164626	KCNK5	potassium two pore domain channel subfamily K member 5
ENSG00000170745	KCNS3	potassium voltage-gated channel modifier subfamily S member 3
ENSG00000175707	KDF1	keratinocyte differentiation factor 1
ENSG00000128052	KDR	kinase insert domain receptor
ENSG00000174718	KIAA1551	KIAA1551
ENSG00000130294	KIF1A	kinesin family member 1A
ENSG00000164344	KLKB1	kallikrein B1
ENSG00000111057	KRT18	keratin 18
ENSG00000171345	KRT19	keratin 19
ENSG00000159166	LAD1	ladinin 1
ENSG00000104341	LAPTM4B	lysosomal protein transmembrane 4 beta
ENSG00000165905	LARGE2	LARGE xylosyl- and glucuronyltransferase 2
ENSG00000155506	LARP1	La ribonucleoprotein domain family member 1
ENSG00000133706	LARS	leucyl-tRNA synthetase
ENSG00000136167	LCP1	lymphocyte cytosolic protein 1
ENSG00000134333	LDHA	lactate dehydrogenase A
ENSG00000166816	LDHD	lactate dehydrogenase D
ENSG00000050405	LIMA1	LIM domain and actin binding 1
ENSG00000229546	LINC00428	long intergenic non-protein coding RNA 428
ENSG00000253230	LINC00599	long intergenic non-protein coding RNA 599
ENSG00000254934	LINC00678	long intergenic non-protein coding RNA 678
ENSG00000244342	LINC00698	long intergenic non-protein coding RNA 698
ENSG00000238266	LINC00707	long intergenic non-protein coding RNA 707
ENSG00000280809	LINC00836	long intergenic non-protein coding RNA 836
ENSG00000248131	LINC01194	long intergenic non-protein coding RNA 1194
ENSG00000215866	LINC01356	long intergenic non-protein coding RNA 1356
ENSG00000185847	LINC01405	long intergenic non-protein coding RNA 1405
ENSG00000241336	LINC01487	long intergenic non-protein coding RNA 1487
ENSG00000237923	LINC02570	long intergenic non-protein coding RNA 2570
ENSG00000228709	LINC02575	long intergenic non-protein coding RNA 2575
ENSG00000261780	LINC02582	long intergenic non-protein coding RNA 2582
ENSG00000232301	LNCPRESS1	lncRNA p53 regulated and ESC associated 1
ENSG00000249152	LNCPRESS2	lncRNA p53 regulated and ESC associated 2
ENSG00000230922	LOC101927551	uncharacterized LOC101927551
ENSG00000280852	LOC653653	adaptor related protein complex 1 sigma 2 subunit pseudogene
ENSG00000171517	LPAR3	lysophosphatidic acid receptor 3
ENSG00000153395	LPCAT1	lysophosphatidylcholine acyltransferase 1
ENSG00000121207	LRAT	lecithin retinol acyltransferase
ENSG00000124831	LRRFIP1	LRR binding FLII interacting protein 1
ENSG00000116670	MAD2L2	mitotic arrest deficient 2 like 2
ENSG00000147676	MAL2	mal
ENSG00000135525	MAP7	microtubule associated protein 7
ENSG00000180611	MB21D2	Mab-21 domain containing 2
ENSG00000172197	MBOAT1	membrane bound O-acyltransferase domain containing 1
ENSG00000112159	MDN1	midasin AAA ATPase 1
ENSG00000145794	MEGF10	multiple EGF like domains 10
ENSG00000140545	MFGE8	milk fat globule-EGF factor 8 protein
ENSG00000165175	MID1IP1	MID1 interacting protein 1
ENSG00000283200	MIR1206	microRNA 1206
ENSG00000283429	MIR1244-3	microRNA 1244-3
ENSG00000283475	MIR1244-4	microRNA 1244-4
ENSG00000230937	MIR205HG	MIR205 host gene
ENSG00000207927	MIR302A	microRNA 302a
ENSG00000284463	MIR302B	microRNA 302b
ENSG00000199102	MIR302C	microRNA 302c
ENSG00000199145	MIR302D	microRNA 302d
ENSG00000124532	MRS2	MRS2
ENSG00000210151	MT-TS1	mitochondrially encoded tRNA serine 1 (UCN)
ENSG00000125144	MT1G	metallothionein 1G
ENSG00000205358	MT1H	metallothionein 1H
ENSG00000187193	MT1X	metallothionein 1X
ENSG00000168502	MTCL1	microtubule crosslinking factor 1
ENSG00000065911	MTHFD2	methylenetetrahydrofolate dehydrogenase (NADP+ dependent) 2
ENSG00000136997	MYC	MYC proto-oncogene
ENSG00000157483	MYO1E	myosin IE
ENSG00000111704	NANOG	Nanog homeobox
ENSG00000255192	NANOGP8	Nanog homeobox retrogene P8
ENSG00000166833	NAV2	neuron navigator 2
ENSG00000146938	NLGN4X	neuroligin 4 X-linked
ENSG00000077009	NMRK2	nicotinamide riboside kinase 2
ENSG00000151014	NOCT	nocturnin
ENSG00000156574	NODAL	nodal growth differentiation factor
ENSG00000107833	NPM3	nucleophosmin/nucleoplasmin 3
ENSG00000171246	NPTX1	neuronal pentraxin 1
ENSG00000133636	NTS	neurotensin
ENSG00000065154	OAT	ornithine aminotransferase
ENSG00000197822	OCLN	occludin
ENSG00000130558	OLFM1	olfactomedin 1
ENSG00000105088	OLFM2	olfactomedin 2
ENSG00000116774	OLFML3	olfactomedin like 3
ENSG00000144645	OSBPL10	oxysterol binding protein like 10
ENSG00000169860	P2RY1	purinergic receptor P2Y1
ENSG00000090530	P3H2	prolyl 3-hydroxylase 2
ENSG00000149269	PAK1	p21 (RAC1) activated kinase 1
ENSG00000173193	PARP14	poly(ADP-ribose) polymerase family member 14
ENSG00000132849	PATJ	PATJ
ENSG00000177425	PAWR	pro-apoptotic WT1 regulator
ENSG00000100889	PCK2	phosphoenolpyruvate carboxykinase 2
ENSG00000107438	PDLIM1	PDZ and LIM domain 1
ENSG00000162493	PDPN	podoplanin
ENSG00000067840	PDZD4	PDZ domain containing 4
ENSG00000171314	PGAM1	phosphoglycerate mutase 1
ENSG00000079739	PGM1	phosphoglucomutase 1
ENSG00000111752	PHC1	polyhomeotic homolog 1
ENSG00000092621	PHGDH	phosphoglycerate dehydrogenase
ENSG00000171608	PIK3CD	phosphatidylinositol-4
ENSG00000102096	PIM2	Pim-2 proto-oncogene
ENSG00000179761	PIPOX	pipecolic acid and sarcosine oxidase
ENSG00000184363	PKP3	plakophilin 3
ENSG00000176485	PLA2G16	phospholipase A2 group XVI
ENSG00000141934	PLPP2	phospholipid phosphatase 2
ENSG00000141682	PMAIP1	phorbol-12-myristate-13-acetate-induced protein 1
ENSG00000198805	PNP	purine nucleoside phosphorylase
ENSG00000128567	PODXL	podocalyxin like
ENSG00000113356	POLR3G	RNA polymerase III subunit G
ENSG00000204531	POU5F1	POU class 5 homeobox 1
ENSG00000212993	POU5F1B	POU class 5 homeobox 1B
ENSG00000118898	PPL	periplakin
ENSG00000138032	PPM1B	protein phosphatase
ENSG00000147596	PRDM14	PR/SET domain 14
ENSG00000123131	PRDX4	peroxiredoxin 4
ENSG00000065675	PRKCQ	protein kinase C theta
ENSG00000237943	PRKCQ-AS1	PRKCQ antisense RNA 1
ENSG00000183943	PRKX	protein kinase X-linked
ENSG00000052344	PRSS8	serine protease 8
ENSG00000204264	PSMB8	proteasome subunit beta 8
ENSG00000092010	PSME1	proteasome activator subunit 1
ENSG00000257151	PWAR6	Prader Willi/Angelman region RNA 6
ENSG00000100504	PYGL	glycogen phosphorylase L
ENSG00000124839	RAB17	RAB17
ENSG00000109113	RAB34	RAB34
ENSG00000152061	RABGAP1L	RAB GTPase activating protein 1 like
ENSG00000169750	RAC3	Rac family small GTPase 3
ENSG00000039560	RAI14	retinoic acid induced 14
ENSG00000132359	RAP1GAP2	RAP1 GTPase activating protein 2
ENSG00000106538	RARRES2	retinoic acid receptor responder 2
ENSG00000128045	RASL11B	RAS like family 11 member B
ENSG00000163694	RBM47	RNA binding motif protein 47
ENSG00000166831	RBPMS2	RNA binding protein
ENSG00000179051	RCC2	regulator of chromosome condensation 2
ENSG00000183688	RFLNB	refilin B
ENSG00000205517	RGL3	ral guanine nucleotide dissociation stimulator like 3
ENSG00000258545	RHOXF1-AS1	RHOXF1 antisense RNA 1
ENSG00000263426	RN7SL471P	RNA
ENSG00000240327	RN7SL93P	RNA
ENSG00000223131	RNA5SP304	RNA
ENSG00000207220	RNU1-57P	RNA
ENSG00000212489	RNU6-1109P	RNA
ENSG00000252003	RNU7-154P	RNA
ENSG00000185483	ROR1	receptor tyrosine kinase like orphan receptor 1
ENSG00000163584	RPL22L1	ribosomal protein L22 like 1
ENSG00000163923	RPL39L	ribosomal protein L39 like
ENSG00000048392	RRM2B	ribonucleotide reductase regulatory TP53 inducible subunit M2B
ENSG00000197747	S100A10	S100 calcium binding protein A10
ENSG00000251791	SCARNA6	small Cajal body-specific RNA 6
ENSG00000104112	SCG3	secretogranin III
ENSG00000164265	SCGB3A2	secretoglobin family 3A member 2
ENSG00000111319	SCNN1A	sodium channel epithelial 1 alpha subunit
ENSG00000092421	SEMA6A	semaphorin 6A
ENSG00000086475	SEPHS1	selenophosphate synthetase 1
ENSG00000179918	SEPHS2	selenophosphate synthetase 2
ENSG00000164300	SERINC5	serine incorporator 5
ENSG00000170542	SERPINB9	serpin family B member 9
ENSG00000096717	SIRT1	sirtuin 1
ENSG00000165480	SKA3	spindle and kinetochore associated complex subunit 3
ENSG00000136603	SKIL	SKI like proto-oncogene
ENSG00000155380	SLC16A1	solute carrier family 16 member 1
ENSG00000005022	SLC25A5	solute carrier family 25 member 5
ENSG00000059804	SLC2A3	solute carrier family 2 member 3
ENSG00000134294	SLC38A2	solute carrier family 38 member 2
ENSG00000196950	SLC39A10	solute carrier family 39 member 10
ENSG00000104635	SLC39A14	solute carrier family 39 member 14
ENSG00000168003	SLC3A2	solute carrier family 3 member 2
ENSG00000131389	SLC6A6	solute carrier family 6 member 6
ENSG00000165349	SLC7A3	solute carrier family 7 member 3
ENSG00000130768	SMPDL3B	sphingomyelin phosphodiesterase acid like 3B
ENSG00000224078	SNHG14	small nucleolar RNA host gene 14
ENSG00000269893	SNHG8	small nucleolar RNA host gene 8
ENSG00000239014	SNORD108	small nucleolar RNA
ENSG00000206609	SNORD116-11	small nucleolar RNA
ENSG00000207137	SNORD116-13	small nucleolar RNA
ENSG00000206621	SNORD116-14	small nucleolar RNA
ENSG00000207245	SNORD116-29	small nucleolar RNA
ENSG00000238344	SNORD126	small nucleolar RNA
ENSG00000277370	SNORD49A	small nucleolar RNA
ENSG00000221740	SNORD93	small nucleolar RNA
ENSG00000128739	SNRPN	small nuclear ribonucleoprotein polypeptide N
ENSG00000172164	SNTB1	syntrophin beta 1
ENSG00000185338	SOCS1	suppressor of cytokine signaling 1
ENSG00000196141	SPATS2L	spermatogenesis associated serine rich 2 like
ENSG00000166145	SPINT1	serine peptidase inhibitor
ENSG00000167642	SPINT2	serine peptidase inhibitor
ENSG00000149418	ST14	suppression of tumorigenicity 14
ENSG00000113739	STC2	stanniocalcin 2
ENSG00000134207	SYT6	synaptotagmin 6
ENSG00000177156	TALDO1	transaldolase 1
ENSG00000113407	TARS	threonyl-tRNA synthetase
ENSG00000241186	TDGF1	teratocarcinoma-derived growth factor 1
ENSG00000225366	TDGF1P3	teratocarcinoma-derived growth factor 1 pseudogene 3
ENSG00000180190	TDRP	testis development related protein
ENSG00000158246	TENT5B	terminal nucleotidyltransferase 5B
ENSG00000147601	TERF1	telomeric repeat binding factor 1
ENSG00000068323	TFE3	transcription factor binding to IGHM enhancer 3
ENSG00000065717	TLE2	transducin like enhancer of split 2
ENSG00000179178	TMEM125	transmembrane protein 125
ENSG00000249992	TMEM158	transmembrane protein 158 (gene/pseudogene)
ENSG00000182107	TMEM30B	transmembrane protein 30B
ENSG00000120949	TNFRSF8	TNF receptor superfamily member 8
ENSG00000105048	TNNT1	troponin T1
ENSG00000173334	TRIB1	tribbles pseudokinase 1
ENSG00000132274	TRIM22	tripartite motif containing 22
ENSG00000121060	TRIM25	tripartite motif containing 25
ENSG00000179046	TRIML2	tripartite motif family like 2
ENSG00000215845	TSTD1	thiosulfate sulfurtransferase like domain containing 1
ENSG00000168234	TTC39C	tetratricopeptide repeat domain 39C
ENSG00000133985	TTC9	tetratricopeptide repeat domain 9
ENSG00000100304	TTLL12	tubulin tyrosine ligase like 12
ENSG00000127824	TUBA4A	tubulin alpha 4a
ENSG00000250366	TUNAR	TCL1 upstream neural differentiation-associated RNA
ENSG00000169764	UGP2	UDP-glucose pyrophosphorylase 2
ENSG00000174607	UGT8	UDP glycosyltransferase 8
ENSG00000156687	UNC5D	unc-5 netrin receptor D
ENSG00000138768	USO1	USO1 vesicle transport factor
ENSG00000048028	USP28	ubiquitin specific peptidase 28
ENSG00000124486	USP9X	ubiquitin specific peptidase 9 X-linked
ENSG00000118640	VAMP8	vesicle associated membrane protein 8
ENSG00000143494	VASH2	vasohibin 2
ENSG00000171724	VAT1L	vesicle amine transport 1 like
ENSG00000035403	VCL	vinculin
ENSG00000133980	VRTN	vertebrae development associated
ENSG00000163032	VSNL1	visinin like 1
ENSG00000151718	WWC2	WW and C2 domain containing 2
ENSG00000100219	XBP1	X-box binding protein 1
ENSG00000060138	YBX3	Y-box binding protein 3
ENSG00000196323	ZBTB44	zinc finger and BTB domain containing 44
ENSG00000105939	ZC3HAV1	zinc finger CCCH-type containing
ENSG00000179059	ZFP42	ZFP42 zinc finger protein
ENSG00000197961	ZNF121	zinc finger protein 121
ENSG00000197279	ZNF165	zinc finger protein 165
ENSG00000197024	ZNF398	zinc finger protein 398
ENSG00000173258	ZNF483	zinc finger protein 483
ENSG00000203326	ZNF525	zinc finger protein 525
ENSG00000164048	ZNF589	zinc finger protein 589
ENSG00000198093	ZNF649	zinc finger protein 649
ENSG00000182903	ZNF721	zinc finger protein 721
ENSG00000198146	ZNF770	zinc finger protein 770
ENSG00000130182	ZSCAN10	zinc finger and SCAN domain containing 10

## Sheet: CL2_GO_Enrichments_HumanMine
CL2_235_Annotated_Genes				Biological Process	AdjPval		Pathway enrichment	AdjPval
Ensembl_Name	Genename	Description		nervous system development	5.37e-27		Degradation of the extracellular matrix	0.00030847
ENSG00000128596	CCDC136	coiled-coil domain containing 136		central nervous system development	2.39e-25		Axon guidance	0.00039024
ENSG00000070961	ATP2B1	ATPase plasma membrane Ca2+ transporting 1		sensory organ development	1.73e-24		Collagen chain trimerization	0.002298
ENSG00000106689	LHX2	LIM homeobox 2		neurogenesis	2.93e-23		Collagen degradation	0.002532
ENSG00000128591	FLNC	filamin C		system development	3.04e-23		EPH-ephrin mediated repulsion of cells	0.004236
ENSG00000242265	PEG10	paternally expressed 10		anatomical structure morphogenesis	5.48e-23		Extracellular matrix organization	0.008781
ENSG00000134595	SOX3	SRY-box 3		multicellular organism development	1.91e-22		Protein digestion and absorption	0.015429
ENSG00000120875	DUSP4	dual specificity phosphatase 4		generation of neurons	7.48e-22		Integrin cell surface interactions	0.018528
ENSG00000075290	WNT8B	Wnt family member 8B		head development	1.01e-21		Developmental Biology	0.021566
ENSG00000186480	INSIG1	insulin induced gene 1		developmental process	1.54e-21		Assembly of collagen fibrils and other multimeric structures	0.021941
ENSG00000143878	RHOB	ras homolog family member B		anatomical structure development	3.01e-21		ECM-receptor interaction	0.02212
ENSG00000276043	UHRF1	ubiquitin like with PHD and ring finger domains 1		forebrain development	1.14e-20		Collagen biosynthesis and modifying enzymes	0.04111
ENSG00000091656	ZFHX4	zinc finger homeobox 4		brain development	3.12e-20
ENSG00000069188	SDK2	sidekick cell adhesion molecule 2		animal organ development	1.41e-19
ENSG00000135333	EPHA7	EPH receptor A7		cell differentiation	2.17e-19
ENSG00000197921	HES5	hes family bHLH transcription factor 5		sensory organ morphogenesis	6.9e-19
ENSG00000110492	MDK	midkine		cellular developmental process	8.73e-19
ENSG00000134369	NAV1	neuron navigator 1		animal organ morphogenesis	9.17e-19
ENSG00000115266	APC2	APC2		regulation of multicellular organismal development	5.48e-18
ENSG00000148516	ZEB1	zinc finger E-box binding homeobox 1		regulation of developmental process	7.23e-18
ENSG00000185386	MAPK11	mitogen-activated protein kinase 11		neuron differentiation	9.55e-18
ENSG00000131409	LRRC4B	leucine rich repeat containing 4B		pattern specification process	1.07e-17
ENSG00000166407	LMO1	LIM domain only 1		regulation of nervous system development	1.4e-17
ENSG00000141449	GREB1L	GREB1 like retinoic acid receptor coactivator		embryonic morphogenesis	3.39e-17
ENSG00000167614	TTYH1	tweety family member 1		regionalization	1.58e-16
ENSG00000184613	NELL2	neural EGFL like 2		embryo development	3.03e-16
ENSG00000161638	ITGA5	integrin subunit alpha 5		regulation of cell differentiation	5.25e-16
ENSG00000112902	SEMA5A	semaphorin 5A		tissue development	5.63e-16
ENSG00000198121	LPAR1	lysophosphatidic acid receptor 1		positive regulation of developmental process	5.17e-15
ENSG00000110042	DTX4	deltex E3 ubiquitin ligase 4		regulation of neurogenesis	8.27e-15
ENSG00000133124	IRS4	insulin receptor substrate 4		eye development	1.93e-14
ENSG00000171316	CHD7	chromodomain helicase DNA binding protein 7		tissue morphogenesis	2.28e-14
ENSG00000137166	FOXP4	forkhead box P4		telencephalon development	6.16e-14
ENSG00000182580	EPHB3	EPH receptor B3		epithelium development	9.23e-14
ENSG00000157570	TSPAN18	tetraspanin 18		inner ear morphogenesis	1.43e-13
ENSG00000106462	EZH2	enhancer of zeste 2 polycomb repressive complex 2 subunit		camera-type eye development	2.62e-13
ENSG00000107796	ACTA2	actin		multicellular organismal process	2.68e-13
ENSG00000138829	FBN2	fibrillin 2		regulation of cell development	3.44e-13
ENSG00000064393	HIPK2	homeodomain interacting protein kinase 2		ear morphogenesis	3.64e-13
ENSG00000162618	ADGRL4	adhesion G protein-coupled receptor L4		negative regulation of cell development	7.05e-13
ENSG00000152558	TMEM123	transmembrane protein 123		neural precursor cell proliferation	1.01e-12
ENSG00000174721	FGFBP3	fibroblast growth factor binding protein 3		regulation of multicellular organismal process	1.82e-12
ENSG00000167874	TMEM88	transmembrane protein 88		cell development	1.95e-12
ENSG00000171208	NETO2	neuropilin and tolloid like 2		negative regulation of neurogenesis	2.18e-12
ENSG00000147400	CETN2	centrin 2		tube development	3.82e-12
ENSG00000146674	IGFBP3	insulin like growth factor binding protein 3		embryonic organ morphogenesis	6.56e-12
ENSG00000090776	EFNB1	ephrin B1		embryonic organ development	8.97e-12
ENSG00000140455	USP3	ubiquitin specific peptidase 3		negative regulation of nervous system development	1.22e-11
ENSG00000134438	RAX	retina and anterior neural fold homeobox		negative regulation of cellular process	2.66e-11
ENSG00000110108	TMEM109	transmembrane protein 109		negative regulation of developmental process	3.79e-11
ENSG00000178531	CTXN1	cortexin 1		regulation of neuron differentiation	5.21e-11
ENSG00000110900	TSPAN11	tetraspanin 11		positive regulation of cellular process	9.3e-11
ENSG00000125285	SOX21	SRY-box 21		tube morphogenesis	2.05e-10
ENSG00000170370	EMX2	empty spiracles homeobox 2		positive regulation of cell differentiation	2.24e-10
ENSG00000130635	COL5A1	collagen type V alpha 1 chain		inner ear development	2.28e-10
ENSG00000182916	TCEAL7	transcription elongation factor A like 7		morphogenesis of an epithelium	3.02e-10
ENSG00000244405	ETV5	ETS variant 5		ear development	3.84e-10
ENSG00000077279	DCX	doublecortin		anatomical structure formation involved in morphogenesis	1.36e-09
ENSG00000060718	COL11A1	collagen type XI alpha 1 chain		negative regulation of biological process	1.49e-09
ENSG00000075891	PAX2	paired box 2		positive regulation of biological process	1.94e-09
ENSG00000186960	LINC01551	long intergenic non-protein coding RNA 1551		cell surface receptor signaling pathway	2.59e-09
ENSG00000176907	TCIM	transcriptional and immune response regulator		cell fate commitment	2.89e-09
ENSG00000162998	FRZB	frizzled related protein		positive regulation of nervous system development	2.26e-08
ENSG00000184302	SIX6	SIX homeobox 6		neuron development	2.65e-08
ENSG00000162878	PKDCC	protein kinase domain containing		neuron projection development	2.68e-08
ENSG00000018625	ATP1A2	ATPase Na+/K+ transporting subunit alpha 2		negative regulation of cell differentiation	3.09e-08
ENSG00000162873	KLHDC8A	kelch domain containing 8A		epithelial tube morphogenesis	4.65e-08
ENSG00000150471	ADGRL3	adhesion G protein-coupled receptor L3		cell proliferation	5.52e-08
ENSG00000149485	FADS1	fatty acid desaturase 1		pallium development	5.87e-08
ENSG00000105426	PTPRS	protein tyrosine phosphatase		anterior/posterior pattern specification	6.28e-08
ENSG00000078018	MAP2	microtubule associated protein 2		positive regulation of multicellular organismal process	1.22e-07
ENSG00000172201	ID4	inhibitor of DNA binding 4		circulatory system development	1.26e-07
ENSG00000067369	TP53BP1	tumor protein p53 binding protein 1		forebrain regionalization	1.49e-07
ENSG00000114019	AMOTL2	angiomotin like 2		axonogenesis	2.06e-07
ENSG00000139219	COL2A1	collagen type II alpha 1 chain		axon development	2.46e-07
ENSG00000113161	HMGCR	3-hydroxy-3-methylglutaryl-CoA reductase		gliogenesis	2.47e-07
ENSG00000125618	PAX8	paired box 8		urogenital system development	2.66e-07
ENSG00000115461	IGFBP5	insulin like growth factor binding protein 5		cell migration	2.9e-07
ENSG00000135097	MSI1	musashi RNA binding protein 1		positive regulation of nucleic acid-templated transcription	3.73e-07
ENSG00000204347	BTBD17	BTB domain containing 17		positive regulation of RNA biosynthetic process	3.83e-07
ENSG00000166326	TRIM44	tripartite motif containing 44		regulation of neural precursor cell proliferation	3.85e-07
ENSG00000168505	GBX2	gastrulation brain homeobox 2		regulation of cellular process	4.1e-07
ENSG00000142611	PRDM16	PR/SET domain 16		negative regulation of multicellular organismal process	4.25e-07
ENSG00000262655	SPON1	spondin 1		locomotion	4.31e-07
ENSG00000213722	DDAH2	dimethylarginine dimethylaminohydrolase 2		regulation of cell proliferation	5.91e-07
ENSG00000102181	CD99L2	CD99 molecule like 2		positive regulation of transcription	5.91e-07
ENSG00000136158	SPRY2	sprouty RTK signaling antagonist 2		eye morphogenesis	6.36e-07
ENSG00000026025	VIM	vimentin		positive regulation of nitrogen compound metabolic process	7.09e-07
ENSG00000116106	EPHA4	EPH receptor A4		negative regulation of neuron differentiation	7.56e-07
ENSG00000099284	H2AFY2	H2A histone family member Y2		regulation of biological process	8.08e-07
ENSG00000171004	HS6ST2	heparan sulfate 6-O-sulfotransferase 2		neuron projection morphogenesis	8.18e-07
ENSG00000134532	SOX5	SRY-box 5		positive regulation of RNA metabolic process	8.23e-07
ENSG00000254911	SCARNA9	small Cajal body-specific RNA 9		gland development	9.51e-07
ENSG00000198719	DLL1	delta like canonical Notch ligand 1		regulation of anatomical structure morphogenesis	1e-06
ENSG00000148704	VAX1	ventral anterior homeobox 1		camera-type eye morphogenesis	1.3924e-06
ENSG00000166450	PRTG	protogenin		plasma membrane bounded cell projection morphogenesis	1.3938e-06
ENSG00000161682	FAM171A2	family with sequence similarity 171 member A2		enzyme linked receptor protein signaling pathway	1.4015e-06
ENSG00000206633	SNORA80B	small nucleolar RNA		cell projection morphogenesis	1.4511e-06
ENSG00000144583	2004-03-01	membrane associated ring-CH-type finger 4		central nervous system neuron differentiation	1.6953e-06
ENSG00000184205	TSPYL2	TSPY like 2		central nervous system neuron development	1.9621e-06
ENSG00000133216	EPHB2	EPH receptor B2		regulation of signaling	2.1793e-06
ENSG00000163629	PTPN13	protein tyrosine phosphatase		movement of cell or subcellular component	2.231e-06
ENSG00000159388	BTG2	BTG anti-proliferation factor 2		diencephalon development	2.3212e-06
ENSG00000139318	DUSP6	dual specificity phosphatase 6		cell part morphogenesis	2.9575e-06
ENSG00000207036	RNY3P14	RNA		positive regulation of cellular metabolic process	3.9207e-06
ENSG00000116574	RHOU	ras homolog family member U		positive regulation of gene expression	3.9589e-06
ENSG00000089116	LHX5	LIM homeobox 5		positive regulation of cellular biosynthetic process	5.1788e-06
ENSG00000229847	EMX2OS	EMX2 opposite strand/antisense RNA		regulation of transcription by RNA polymerase II	5.4996e-06
ENSG00000129757	CDKN1C	cyclin dependent kinase inhibitor 1C		kidney epithelium development	5.9844e-06
ENSG00000125398	SOX9	SRY-box 9		cell morphogenesis involved in neuron differentiation	6.919e-06
ENSG00000109436	TBC1D9	TBC1 domain family member 9		regulation of cell communication	7.8055e-06
ENSG00000163638	ADAMTS9	ADAM metallopeptidase with thrombospondin type 1 motif 9		renal system development	8.6092e-06
ENSG00000150687	PRSS23	serine protease 23		positive regulation of biosynthetic process	9.3275e-06
ENSG00000065534	MYLK	myosin light chain kinase		cell motility	1.0809e-05
ENSG00000169184	MN1	MN1 proto-oncogene		localization of cell	1.0809e-05
ENSG00000175745	NR2F1	nuclear receptor subfamily 2 group F member 1		positive regulation of nucleobase-containing compound metabolic process	1.2647e-05
ENSG00000164056	SPRY1	sprouty RTK signaling antagonist 1		biological regulation	1.4121e-05
ENSG00000266074	BAHCC1	BAH domain and coiled-coil containing 1		cell morphogenesis	1.4356e-05
ENSG00000021826	CPS1	carbamoyl-phosphate synthase 1		regulation of signal transduction	1.588e-05
ENSG00000185551	NR2F2	nuclear receptor subfamily 2 group F member 2		lens development in camera-type eye	1.6509e-05
ENSG00000275591	XKR5	XK related 5		positive regulation of metabolic process	1.6943e-05
ENSG00000149212	SESN3	sestrin 3		cellular component morphogenesis	1.748e-05
ENSG00000184349	EFNA5	ephrin A5		response to endogenous stimulus	1.9464e-05
ENSG00000185559	DLK1	delta like non-canonical Notch ligand 1		cellular response to growth factor stimulus	2.1802e-05
ENSG00000176165	FOXG1	forkhead box G1		kidney development	2.203e-05
ENSG00000153266	FEZF2	FEZ family zinc finger 2		positive regulation of macromolecule biosynthetic process	2.4095e-05
ENSG00000179431	FJX1	four jointed box 1		positive regulation of neurogenesis	2.5979e-05
ENSG00000198732	SMOC1	SPARC related modular calcium binding 1		positive regulation of macromolecule metabolic process	3.5929e-05
ENSG00000152977	ZIC1	Zic family member 1		cell projection organization	4.1129e-05
ENSG00000111186	WNT5B	Wnt family member 5B		transcription by RNA polymerase II	5.0546e-05
ENSG00000151640	DPYSL4	dihydropyrimidinase like 4		signaling	5.254e-05
ENSG00000169071	ROR2	receptor tyrosine kinase like orphan receptor 2		neuron projection guidance	5.9958e-05
ENSG00000171823	FBXL14	F-box and leucine rich repeat protein 14		response to growth factor	6.0163e-05
ENSG00000113361	CDH6	cadherin 6		retina development in camera-type eye	6.3821e-05
ENSG00000116991	SIPA1L2	signal induced proliferation associated 1 like 2		epithelial cell differentiation	6.9818e-05
ENSG00000168542	COL3A1	collagen type III alpha 1 chain		regulation of cellular response to growth factor stimulus	7.719e-05
ENSG00000103449	SALL1	spalt like transcription factor 1		regulation of primary metabolic process	7.852e-05
ENSG00000088882	CPXM1	carboxypeptidase X		regulation of nitrogen compound metabolic process	7.891e-05
ENSG00000185668	POU3F1	POU class 3 homeobox 1		cell communication	8.7624e-05
ENSG00000107831	FGF8	fibroblast growth factor 8		cellular response to organic substance	8.9082e-05
ENSG00000105894	PTN	pleiotrophin		positive regulation of cell development	9.7523e-05
ENSG00000178235	SLITRK1	SLIT and NTRK like family member 1		regulation of macromolecule metabolic process	9.8545e-05
ENSG00000105419	MEIS3	Meis homeobox 3		cell morphogenesis involved in differentiation	9.937e-05
ENSG00000157851	DPYSL5	dihydropyrimidinase like 5		stem cell differentiation	0.00010594
ENSG00000146966	DENND2A	DENN domain containing 2A		limbic system development	0.00010931
ENSG00000122756	CNTFR	ciliary neurotrophic factor receptor		neuron migration	0.00010981
ENSG00000163661	PTX3	pentraxin 3		morphogenesis of embryonic epithelium	0.00010981
ENSG00000188042	ARL4C	ADP ribosylation factor like GTPase 4C		positive regulation of neural precursor cell proliferation	0.00014514
ENSG00000184486	POU3F2	POU class 3 homeobox 2		signal transduction	0.0001543
ENSG00000163545	NUAK2	NUAK family kinase 2		negative regulation of nitrogen compound metabolic process	0.00016574
ENSG00000128610	FEZF1	FEZ family zinc finger 1		plasma membrane bounded cell projection organization	0.00018172
ENSG00000132688	NES	nestin		neuron fate commitment	0.00021662
ENSG00000182968	SOX1	SRY-box 1		regulation of metabolic process	0.0002175
ENSG00000110799	VWF	von Willebrand factor		cellular response to endogenous stimulus	0.00021979
ENSG00000112972	HMGCS1	3-hydroxy-3-methylglutaryl-CoA synthase 1		regulation of response to stimulus	0.00022647
ENSG00000157168	NRG1	neuregulin 1		chordate embryonic development	0.00024849
ENSG00000175899	A2M	alpha-2-macroglobulin		positive regulation of neuron differentiation	0.00026211
ENSG00000117069	ST6GALNAC5	ST6 N-acetylgalactosaminide alpha-2		developmental growth	0.00026651
ENSG00000064309	CDON	cell adhesion associated		muscle structure development	0.00027591
ENSG00000011028	MRC2	mannose receptor C type 2		negative regulation of response to stimulus	0.00028722
ENSG00000085117	CD82	CD82 molecule		forebrain neuron differentiation	0.0003042
ENSG00000137573	SULF1	sulfatase 1		heart development	0.00032541
ENSG00000188153	COL4A5	collagen type IV alpha 5 chain		axon guidance	0.00036313
ENSG00000205336	ADGRG1	adhesion G protein-coupled receptor G1		glial cell differentiation	0.00037903
ENSG00000182175	RGMA	repulsive guidance molecule BMP co-receptor a		positive regulation of transcription by RNA polymerase II	0.00039845
ENSG00000273604	EPOP	elongin BC and polycomb repressive complex 2 associated protein		nephron development	0.00040136
ENSG00000259439	LINC01833	long intergenic non-protein coding RNA 1833		regulation of neuron projection development	0.00042116
ENSG00000007171	NOS2	nitric oxide synthase 2		negative regulation of signal transduction	0.00044771
ENSG00000124942	AHNAK	AHNAK nucleoprotein		embryo development ending in birth or egg hatching	0.00045548
ENSG00000181541	MAB21L2	mab-21 like 2		nephron tubule development	0.00049343
ENSG00000116729	WLS	wntless Wnt ligand secretion mediator		regulation of transcription	0.00049343
ENSG00000166949	SMAD3	SMAD family member 3		connective tissue development	0.00058013
ENSG00000147231	CXorf57	chromosome X open reading frame 57		skeletal system development	0.00059188
ENSG00000185909	KLHDC8B	kelch domain containing 8B		cell proliferation in forebrain	0.00061171
ENSG00000115758	ODC1	ornithine decarboxylase 1		renal tubule development	0.0006177
ENSG00000179222	MAGED1	MAGE family member D1		regulation of nucleic acid-templated transcription	0.00072095
ENSG00000149090	PAMR1	peptidase domain containing associated with muscle regeneration 1		regulation of RNA biosynthetic process	0.00080792
ENSG00000276644	DACH1	dachshund family transcription factor 1		negative regulation of transcription by RNA polymerase II	0.00087399
ENSG00000276765	MIR8073	microRNA 8073		negative regulation of macromolecule metabolic process	0.00089142
ENSG00000164651	SP8	Sp8 transcription factor		canonical Wnt signaling pathway	0.00096211
ENSG00000188064	WNT7B	Wnt family member 7B		appendage development	0.00101697
ENSG00000171617	ENC1	ectodermal-neural cortex 1		limb development	0.00101697
ENSG00000120437	ACAT2	acetyl-CoA acetyltransferase 2		muscle tissue development	0.00102318
ENSG00000105270	CLIP3	CAP-Gly domain containing linker protein 3		Wnt signaling pathway	0.0010443
ENSG00000085185	BCORL1	BCL6 corepressor like 1		regulation of axonogenesis	0.0010921
ENSG00000049089	COL9A2	collagen type IX alpha 2 chain		cell-cell signaling by wnt	0.00113039
ENSG00000087245	MMP2	matrix metallopeptidase 2		negative regulation of cellular macromolecule biosynthetic process	0.00119017
ENSG00000163449	TMEM169	transmembrane protein 169		regulation of cellular metabolic process	0.00120957
ENSG00000145730	PAM	peptidylglycine alpha-amidating monooxygenase		endocrine system development	0.00122764
ENSG00000183853	KIRREL1	kirre like nephrin family adhesion molecule 1		regulation of RNA metabolic process	0.00128217
ENSG00000106003	LFNG	LFNG O-fucosylpeptide 3-beta-N-acetylglucosaminyltransferase		regulation of gene expression	0.00144137
ENSG00000169306	IL1RAPL1	interleukin 1 receptor accessory protein like 1		muscle organ development	0.001454
ENSG00000136108	CKAP2	cytoskeleton associated protein 2		regulation of biosynthetic process	0.00152703
ENSG00000115507	OTX1	orthodenticle homeobox 1		epithelial tube formation	0.00174182
ENSG00000145284	SCD5	stearoyl-CoA desaturase 5		negative regulation of transcription	0.00174182
ENSG00000180340	FZD2	frizzled class receptor 2		negative regulation of cellular metabolic process	0.00187899
ENSG00000197565	COL4A6	collagen type IV alpha 6 chain		forebrain generation of neurons	0.00198668
ENSG00000033170	FUT8	fucosyltransferase 8		cerebral cortex development	0.00213757
ENSG00000188290	HES4	hes family bHLH transcription factor 4		embryonic eye morphogenesis	0.00275075
ENSG00000176887	SOX11	SRY-box 11		roof of mouth development	0.00278246
ENSG00000138764	CCNG2	cyclin G2		nephron epithelium development	0.00284282
ENSG00000169554	ZEB2	zinc finger E-box binding homeobox 2		astrocyte differentiation	0.00298174
ENSG00000138083	SIX3	SIX homeobox 3		regulation of synapse organization	0.0033753
ENSG00000104290	FZD3	frizzled class receptor 3		transcription	0.00359957
ENSG00000124126	PREX1	phosphatidylinositol-3		transmembrane receptor protein serine/threonine kinase signaling pathway	0.00359957
ENSG00000267909	CCDC177	coiled-coil domain containing 177		metanephros development	0.00384528
ENSG00000166963	MAP1A	microtubule associated protein 1A		response to organic substance	0.00391694
ENSG00000183722	LHFPL6	LHFPL tetraspan subfamily member 6		negative regulation of cell communication	0.00412696
ENSG00000148677	ANKRD1	ankyrin repeat domain 1		negative regulation of nucleic acid-templated transcription	0.00412696
ENSG00000145721	LIX1	limb and CNS expressed 1		negative regulation of macromolecule biosynthetic process	0.00413066
ENSG00000140937	CDH11	cadherin 11		nucleic acid-templated transcription	0.00426737
ENSG00000176890	TYMS	thymidylate synthetase		negative regulation of cellular biosynthetic process	0.00427563
ENSG00000135903	PAX3	paired box 3		negative regulation of RNA biosynthetic process	0.00429727
ENSG00000081479	LRP2	LDL receptor related protein 2		positive regulation of signal transduction	0.00435432
ENSG00000106829	TLE4	transducin like enhancer of split 4		negative regulation of signaling	0.00438501
ENSG00000177508	IRX3	iroquois homeobox 3		cellular response to chemical stimulus	0.00441487
ENSG00000034053	APBA2	amyloid beta precursor protein binding family A member 2		cellular response to stimulus	0.00451615
ENSG00000281406	BLACAT1	bladder cancer associated transcript 1		cartilage development	0.00498904
ENSG00000105290	APLP1	amyloid beta precursor like protein 1		regulation of nucleobase-containing compound metabolic process	0.00505382
ENSG00000168916	ZNF608	zinc finger protein 608		RNA biosynthetic process	0.00519931
ENSG00000146242	TPBG	trophoblast glycoprotein		kidney morphogenesis	0.00524579
ENSG00000186469	GNG2	G protein subunit gamma 2		tube formation	0.00538853
ENSG00000164434	FABP7	fatty acid binding protein 7		synapse assembly	0.00581192
ENSG00000221716	SNORA11	small nucleolar RNA		regulation of cellular macromolecule biosynthetic process	0.00598184
ENSG00000067064	IDI1	isopentenyl-diphosphate delta isomerase 1		negative regulation of biosynthetic process	0.00614495
ENSG00000159307	SCUBE1	signal peptide		response to stimulus	0.00620953
ENSG00000108557	RAI1	retinoic acid induced 1		negative regulation of metabolic process	0.00630879
ENSG00000198795	ZNF521	zinc finger protein 521		embryonic camera-type eye development	0.00633284
ENSG00000199407	RNA5SP301	RNA		telencephalon regionalization	0.00636852
ENSG00000170558	CDH2	cadherin 2		regulation of synapse structure or activity	0.00668351
ENSG00000230316	FEZF1-AS1	FEZF1 antisense RNA 1		regulation of cellular biosynthetic process	0.00689598
ENSG00000164442	CITED2	Cbp/p300 interacting transactivator with Glu/Asp rich carboxy-terminal domain 2		nephron tubule morphogenesis	0.00711404
ENSG00000182095	TNRC18	trinucleotide repeat containing 18		embryonic epithelial tube formation	0.00750466
ENSG00000007372	PAX6	paired box 6		response to chemical	0.00788871
ENSG00000129116	PALLD	palladin		cellular component organization	0.00790071
ENSG00000169218	RSPO1	R-spondin 1		synapse organization	0.00824417
				nephron epithelium morphogenesis	0.00896465
				corpus callosum development	0.00979686
				embryonic camera-type eye morphogenesis	0.00980285
				hippocampus development	0.0100365
				negative regulation of nucleobase-containing compound metabolic process	0.01039
				heart morphogenesis	0.0106192
				renal tubule morphogenesis	0.0112175
				nephron morphogenesis	0.0112175
				blood vessel development	0.0130051
				stem cell proliferation	0.0136684
				regulation of cell morphogenesis involved in differentiation	0.0157201
				developmental growth involved in morphogenesis	0.0158436
				growth	0.0162718
				regulation of Wnt signaling pathway	0.0164569
				regulation of macromolecule biosynthetic process	0.0166059
				negative regulation of gene expression	0.0203258
				positive regulation of cell proliferation	0.0215266
				negative regulation of RNA metabolic process	0.0217123
				cellular response to transforming growth factor beta stimulus	0.0218499
				regulation of epithelial cell differentiation	0.0224314
				mesenchyme development	0.0224698
				cell fate specification	0.0234001
				ossification	0.024656
				lens fiber cell differentiation	0.0251483
				regulation of cell projection organization	0.0256438
				positive regulation of cell communication	0.0257651
				regulation of synapse assembly	0.0258368
				vasculature development	0.0274637
				negative regulation of cell proliferation	0.0274637
				positive regulation of signaling	0.028369
				metanephric nephron tubule morphogenesis	0.0284439
				positive regulation of synapse assembly	0.0286146
				morphogenesis of a branching structure	0.028844
				response to transforming growth factor beta	0.0298012
				extracellular matrix organization	0.0335271
				mesenchymal cell differentiation	0.0341022
				retina morphogenesis in camera-type eye	0.0345693
				cardiovascular system development	0.0348865
				regulation of organ morphogenesis	0.0360304
				cellular component organization or biogenesis	0.0378984
				glial cell development	0.0379145
				positive regulation of intracellular signal transduction	0.0403352
				cell surface receptor signaling pathway involved in cell-cell signaling	0.0408013
				regulation of cell morphogenesis	0.0453834
				blood vessel morphogenesis	0.0486543

## Sheet: CL3_GO_Enrichments_HumanMine
CL3_271_Annotated_Genes				Biological Process	AdjPval		Pathway enrichment	AdjPval
Ensembl_Name	Genename	Description		developmental process	4.74472e-06		NA	NA
ENSG00000165029	ABCA1	ATP binding cassette subfamily A member 1		anatomical structure development	1.71901e-05
ENSG00000099204	ABLIM1	actin binding LIM protein 1		system development	3.29461e-05
ENSG00000160710	ADAR	adenosine deaminase		multicellular organism development	5.97303e-05
ENSG00000145362	ANK2	ankyrin 2		anatomical structure morphogenesis	0.000556944
ENSG00000140350	ANP32A	acidic nuclear phosphoprotein 32 family member A		animal organ development	0.00128868
ENSG00000139223	ANP32D	acidic nuclear phosphoprotein 32 family member D		neuron differentiation	0.00882432
ENSG00000135046	ANXA1	annexin A1		circulatory system development	0.0111013
ENSG00000171388	APLN	apelin		nervous system development	0.0113692
ENSG00000142192	APP	amyloid beta precursor protein		cardiac ventricle development	0.013005
ENSG00000140450	ARRDC4	arrestin domain containing 4		cell differentiation	0.0140863
ENSG00000112249	ASCC3	activating signal cointegrator 1 complex subunit 3		locomotion	0.0168275
ENSG00000162772	ATF3	activating transcription factor 3		neurogenesis	0.0177987
ENSG00000058668	ATP2B4	ATPase plasma membrane Ca2+ transporting 4		cellular developmental process	0.017943
ENSG00000105327	BBC3	BCL2 binding component 3		neuron projection development	0.0189964
ENSG00000122507	BBS9	Bardet-Biedl syndrome 9		blood vessel development	0.0191688
ENSG00000060982	BCAT1	branched chain amino acid transaminase 1		cardiac chamber development	0.0215394
ENSG00000110987	BCL7A	BCL tumor suppressor 7A		cellular response to growth factor stimulus	0.0253865
ENSG00000184515	BEX5	brain expressed X-linked 5		movement of cell or subcellular component	0.0259431
ENSG00000145741	BTF3	basic transcription factor 3		generation of neurons	0.0334448
ENSG00000166352	C11orf74	chromosome 11 open reading frame 74		vasculature development	0.0377587
ENSG00000197261	C6orf141	chromosome 6 open reading frame 141		axon development	0.0441258
ENSG00000063180	CA11	carbonic anhydrase 11		cell adhesion	0.0457375
ENSG00000081803	CADPS2	calcium dependent secretion activator 2		cardiovascular system development	0.0469279
ENSG00000077274	CAPN6	calpain 6
ENSG00000183287	CCBE1	collagen and calcium binding EGF domains 1
ENSG00000110148	CCKBR	cholecystokinin B receptor
ENSG00000110092	CCND1	cyclin D1
ENSG00000091972	CD200	CD200 molecule
ENSG00000163171	CDC42EP3	CDC42 effector protein 3
ENSG00000135048	CEMIP2	cell migration inducing hyaluronidase 2
ENSG00000174469	CNTNAP2	contactin associated protein like 2
ENSG00000111799	COL12A1	collagen type XII alpha 1 chain
ENSG00000204262	COL5A2	collagen type V alpha 2 chain
ENSG00000169019	COMMD8	COMM domain containing 8
ENSG00000072832	CRMP1	collapsin response mediator protein 1
ENSG00000159176	CSRP1	cysteine and glycine rich protein 1
ENSG00000175183	CSRP2	cysteine and glycine rich protein 2
ENSG00000066032	CTNNA2	catenin alpha 2
ENSG00000178585	CTNNBIP1	catenin beta interacting protein 1
ENSG00000047230	CTPS2	CTP synthase 2
ENSG00000158290	CUL4B	cullin 4B
ENSG00000273749	CYFIP1	cytoplasmic FMR1 interacting protein 1
ENSG00000055163	CYFIP2	cytoplasmic FMR1 interacting protein 2
ENSG00000142871	CYR61	cysteine rich angiogenic inducer 61
ENSG00000153904	DDAH1	dimethylarginine dimethylaminohydrolase 1
ENSG00000134574	DDB2	damage specific DNA binding protein 2
ENSG00000168209	DDIT4	DNA damage inducible transcript 4
ENSG00000172893	DHCR7	7-dehydrocholesterol reductase
ENSG00000113657	DPYSL3	dihydropyrimidinase like 3
ENSG00000096696	DSP	desmoplakin
ENSG00000151914	DST	dystonin
ENSG00000099617	EFNA2	ephrin A2
ENSG00000120738	EGR1	early growth response 1
ENSG00000180574	EIF2S3B	eukaryotic translation initiation factor 2 subunit gamma B
ENSG00000100353	EIF3D	eukaryotic translation initiation factor 3 subunit D
ENSG00000170571	EMB	embigin
ENSG00000111674	ENO2	enolase 2
ENSG00000134954	ETS1	ETS proto-oncogene 1
ENSG00000165323	FAT3	FAT atypical cadherin 3
ENSG00000142449	FBN3	fibrillin 3
ENSG00000073712	FERMT2	fermitin family member 2
ENSG00000149557	FEZ1	fasciculation and elongation protein zeta 1
ENSG00000139132	FGD4	FYVE
ENSG00000127418	FGFRL1	fibroblast growth factor receptor like 1
ENSG00000213468	FIRRE	firre intergenic repeating RNA element
ENSG00000115414	FN1	fibronectin 1
ENSG00000137942	FNBP1L	formin binding protein 1 like
ENSG00000175592	FOSL1	FOS like 1
ENSG00000257126	FOXG1-AS1	FOXG1 antisense RNA 1
ENSG00000163251	FZD5	frizzled class receptor 5
ENSG00000177283	FZD8	frizzled class receptor 8
ENSG00000116717	GADD45A	growth arrest and DNA damage inducible alpha
ENSG00000130005	GAMT	guanidinoacetate N-methyltransferase
ENSG00000130513	GDF15	growth differentiation factor 15
ENSG00000137563	GGH	gamma-glutamyl hydrolase
ENSG00000147257	GPC3	glypican 3
ENSG00000102195	GPR50	G protein-coupled receptor 50
ENSG00000169258	GPRIN1	G protein regulated inducer of neurite outgrowth 1
ENSG00000189060	H1F0	H1 histone family member 0
ENSG00000108840	HDAC5	histone deacetylase 5
ENSG00000089472	HEPH	hephaestin
ENSG00000275126	HIST1H4L	histone cluster 1 H4 family member l
ENSG00000206503	HLA-A	major histocompatibility complex
ENSG00000147246	HTR2C	5-hydroxytryptamine receptor 2C
ENSG00000137331	IER3	immediate early response 3
ENSG00000187608	ISG15	ISG15 ubiquitin-like modifier
ENSG00000082781	ITGB5	integrin subunit beta 5
ENSG00000101384	JAG1	jagged 1
ENSG00000112232	KHDRBS2	KH RNA binding domain containing
ENSG00000135862	LAMC1	laminin subunit gamma 1
ENSG00000182195	LDOC1	LDOC1
ENSG00000205213	LGR4	leucine rich repeat containing G protein-coupled receptor 4
ENSG00000257935	LHX5-AS1	LHX5 antisense RNA 1
ENSG00000269416	LINC01224	long intergenic non-protein coding RNA 1224
ENSG00000250266	LINC01612	long intergenic non-protein coding RNA 1612
ENSG00000233421	LINC01783	long intergenic non-protein coding RNA 1783
ENSG00000231200	LINC01830	long intergenic non-protein coding RNA 1830
ENSG00000074695	LMAN1	lectin
ENSG00000147145	LPAR4	lysophosphatidic acid receptor 4
ENSG00000172731	LRRC20	leucine rich repeat containing 20
ENSG00000197147	LRRC8B	leucine rich repeat containing 8 VRAC subunit B
ENSG00000049323	LTBP1	latent transforming growth factor beta binding protein 1
ENSG00000165072	MAMDC2	MAM domain containing 2
ENSG00000013619	MAMLD1	mastermind like domain containing 1
ENSG00000071655	MBD3	methyl-CpG binding domain protein 3
ENSG00000266709	MGC12916	uncharacterized protein MGC12916
ENSG00000283550	MIR2054	microRNA 2054
ENSG00000238367	MIR2113	microRNA 2113
ENSG00000216031	MIR298	microRNA 298
ENSG00000266232	MIR3178	microRNA 3178
ENSG00000264014	MIR4253	microRNA 4253
ENSG00000266802	MIR4419A
ENSG00000265660	MIR4664	microRNA 4664
ENSG00000266719	MIR4676	microRNA 4676
ENSG00000264733	MIR4718	microRNA 4718
ENSG00000264399	MIR4736	microRNA 4736
ENSG00000207599	MIR520E	microRNA 520e
ENSG00000207820	MIR545	microRNA 545
ENSG00000263675	MIR5581	microRNA 5581
ENSG00000263381	MIR5584	microRNA 5584
ENSG00000265527	MIR5690	microRNA 5690
ENSG00000227195	MIR663AHG	MIR663A host gene
ENSG00000276102	MIR6747	microRNA 6747
ENSG00000276081	MIR7156	microRNA 7156
ENSG00000138722	MMRN1	multimerin 1
ENSG00000210174	MT-TR	mitochondrially encoded tRNA arginine
ENSG00000125148	MT2A	metallothionein 2A
ENSG00000134323	MYCN	MYCN proto-oncogene
ENSG00000277586	NEFL	neurofilament light
ENSG00000104722	NEFM	neurofilament medium
ENSG00000188770	OPTC	opticin
ENSG00000165588	OTX2	orthodenticle homeobox 2
ENSG00000151846	PABPC3	poly(A) binding protein cytoplasmic 3
ENSG00000100767	PAPLN	papilin
ENSG00000138801	PAPSS1	3'-phosphoadenosine 5'-phosphosulfate synthase 1
ENSG00000169564	PCBP1	poly(rC) binding protein 1
ENSG00000112852	PCDHB2	protocadherin beta 2
ENSG00000113205	PCDHB3	protocadherin beta 3
ENSG00000113209	PCDHB5	protocadherin beta 5
ENSG00000253953	PCDHGB4	protocadherin gamma subfamily B
ENSG00000100311	PDGFB	platelet derived growth factor subunit B
ENSG00000067992	PDK3	pyruvate dehydrogenase kinase 3
ENSG00000164951	PDP1	pyruvate dehyrogenase phosphatase catalytic subunit 1
ENSG00000197329	PELI1	pellino E3 ubiquitin protein ligase 1
ENSG00000197121	PGAP1	post-GPI attachment to proteins 1
ENSG00000139289	PHLDA1	pleckstrin homology like domain family A member 1
ENSG00000181649	PHLDA2	pleckstrin homology like domain family A member 2
ENSG00000087842	PIR	pirin
ENSG00000122861	PLAU	plasminogen activator
ENSG00000052126	PLEKHA5	pleckstrin homology domain containing A5
ENSG00000145632	PLK2	polo like kinase 2
ENSG00000123560	PLP1	proteolipid protein 1
ENSG00000114631	PODXL2	podocalyxin like 2
ENSG00000185900	POMK	protein-O-mannose kinase
ENSG00000105854	PON2	paraoxonase 2
ENSG00000275342	PRAG1	PEAK1 related
ENSG00000117592	PRDX6	peroxiredoxin 6
ENSG00000183248	PRR36	proline rich 36
ENSG00000106278	PTPRZ1	protein tyrosine phosphatase
ENSG00000118508	RAB32	RAB32
ENSG00000223026	RN7SKP247	RNA
ENSG00000252757	RN7SKP96	RNA
ENSG00000243854	RN7SL67P	RNA
ENSG00000240964	RN7SL751P	RNA
ENSG00000201595	RNA5SP132	RNA
ENSG00000252866	RNA5SP243	RNA
ENSG00000199525	RNA5SP295	RNA
ENSG00000201766	RNA5SP302	RNA
ENSG00000201059	RNA5SP336	RNA
ENSG00000222427	RNA5SP338	RNA
ENSG00000201999	RNA5SP428	RNA
ENSG00000222378	RNA5SP44	RNA
ENSG00000252060	RNA5SP464	RNA
ENSG00000212497	RNA5SP465	RNA
ENSG00000222585	RNA5SP494	RNA
ENSG00000201356	RNA5SP500	RNA
ENSG00000252826	RNU1-92P	RNA
ENSG00000252908	RNU6-1003P	RNA
ENSG00000200550	RNU6-137P	RNA
ENSG00000206972	RNU6-17P	RNA
ENSG00000206833	RNU6-20P	RNA
ENSG00000252444	RNU6-344P	RNA
ENSG00000252922	RNU6-365P	RNA
ENSG00000252839	RNU6-419P	RNA
ENSG00000206892	RNU6-42P	RNA
ENSG00000206772	RNU6-44P	RNA
ENSG00000207081	RNU6-616P	RNA
ENSG00000201517	RNU6-707P	RNA
ENSG00000206875	RNU6-761P	RNA
ENSG00000251843	RNU6-803P	RNA
ENSG00000251868	RNU7-71P	RNA
ENSG00000207205	RNVU1-15	RNA
ENSG00000201955	RNY3P1	RNA
ENSG00000169855	ROBO1	roundabout guidance receptor 1
ENSG00000100316	RPL3	ribosomal protein L3
ENSG00000112306	RPS12	ribosomal protein S12
ENSG00000142937	RPS8	ribosomal protein S8
ENSG00000163191	S100A11	S100 calcium binding protein A11
ENSG00000165821	SALL2	spalt like transcription factor 2
ENSG00000188322	SBK1	SH3 domain binding kinase 1
ENSG00000075213	SEMA3A	semaphorin 3A
ENSG00000106366	SERPINE1	serpin family E member 1
ENSG00000149131	SERPING1	serpin family G member 1
ENSG00000130766	SESN2	sestrin 2
ENSG00000174938	SEZ6L2	seizure related 6 homolog like 2
ENSG00000145423	SFRP2	secreted frizzled related protein 2
ENSG00000180730	SHISA2	shisa family member 2
ENSG00000145642	SHISAL2B	shisa like 2B
ENSG00000117394	SLC2A1	solute carrier family 2 member 1
ENSG00000151012	SLC7A11	solute carrier family 7 member 11
ENSG00000103257	SLC7A5	solute carrier family 7 member 5
ENSG00000118160	SLC8A2	solute carrier family 8 member A2
ENSG00000221164	SNORA11F	small nucleolar RNA
ENSG00000207313	SNORA2B	small nucleolar RNA
ENSG00000221491	SNORA2C	small nucleolar RNA
ENSG00000208839	SNORA35	small nucleolar RNA
ENSG00000271907	SNORA35B	small nucleolar RNA
ENSG00000199363	SNORA63E	small nucleolar RNA
ENSG00000201388	SNORA68B	small nucleolar RNA
ENSG00000235408	SNORA71B	small nucleolar RNA
ENSG00000212402	SNORA74B	small nucleolar RNA
ENSG00000239169	SNORD109B	small nucleolar RNA
ENSG00000238317	SNORD11	small nucleolar RNA
ENSG00000221066	SNORD111	small nucleolar RNA
ENSG00000201839	SNORD114-3	small nucleolar RNA
ENSG00000239043	SNORD127	small nucleolar RNA
ENSG00000209702	SNORD41	small nucleolar RNA
ENSG00000206989	SNORD63	small nucleolar RNA
ENSG00000223224	SNORD71	small nucleolar RNA
ENSG00000209482	SNORD83A	small nucleolar RNA
ENSG00000154556	SORBS2	sorbin and SH3 domain containing 2
ENSG00000124766	SOX4	SRY-box 4
ENSG00000133104	SPART	spartin
ENSG00000118785	SPP1	secreted phosphoprotein 1
ENSG00000054654	SYNE2	spectrin repeat containing nuclear envelope protein 2
ENSG00000149591	TAGLN	transgelin
ENSG00000065882	TBC1D1	TBC1 domain family member 1
ENSG00000184905	TCEAL2	transcription elongation factor A like 2
ENSG00000185339	TCN2	transcobalamin 2
ENSG00000105825	TFPI2	tissue factor pathway inhibitor 2
ENSG00000064115	TM7SF3	transmembrane 7 superfamily member 3
ENSG00000112697	TMEM30A	transmembrane protein 30A
ENSG00000147027	TMEM47	transmembrane protein 47
ENSG00000164841	TMEM74	transmembrane protein 74
ENSG00000158164	TMSB15A	thymosin beta 15a
ENSG00000120889	TNFRSF10B	TNF receptor superfamily member 10b
ENSG00000173530	TNFRSF10D	TNF receptor superfamily member 10d
ENSG00000140416	TPM1	tropomyosin 1
ENSG00000101255	TRIB3	tribbles pseudokinase 3
ENSG00000223756	TSSC2	tumor suppressing subtransferable candidate 2 pseudogene
ENSG00000136810	TXN	thioredoxin
ENSG00000265972	TXNIP	thioredoxin interacting protein
ENSG00000130939	UBE4B	ubiquitination factor E4B
ENSG00000154277	UCHL1	ubiquitin C-terminal hydrolase L1
ENSG00000109814	UGDH	UDP-glucose 6-dehydrogenase
ENSG00000183696	UPP1	uridine phosphorylase 1
ENSG00000166348	USP54	ubiquitin specific peptidase 54
ENSG00000128564	VGF	VGF nerve growth factor inducible
ENSG00000278815	VTRNA2-1	vault RNA 2-1
ENSG00000165061	ZMAT4	zinc finger matrin-type 4
ENSG00000196247	ZNF107	zinc finger protein 107
ENSG00000256771	ZNF253	zinc finger protein 253
ENSG00000177932	ZNF354C	zinc finger protein 354C
ENSG00000198521	ZNF43	zinc finger protein 43
ENSG00000178187	ZNF454	zinc finger protein 454
ENSG00000167555	ZNF528	zinc finger protein 528
ENSG00000074657	ZNF532	zinc finger protein 532
ENSG00000183850	ZNF730	zinc finger protein 730
ENSG00000172687	ZNF738	zinc finger protein 738
ENSG00000267041	ZNF850	zinc finger protein 850
ENSG00000184635	ZNF93	zinc finger protein 93

## Sheet: CL4_GO_Enrichments_HumanMine
CL4_181_Annotated_Genes				Biological Process	AdjPval		Pathway enrichment	AdjPval
Ensembl_Name	Genename	Description		developmental process	9.80129e-07		Extracellular matrix organization	0.000632512
ENSG00000158966	CACHD1	cache domain containing 1		multicellular organismal process	1.15218e-06		Collagen degradation	0.045252
ENSG00000132613	MTSS1L	MTSS1L		anatomical structure development	2.48362e-06
ENSG00000064042	LIMCH1	LIM and calponin homology domains 1		cell differentiation	5.07864e-06
ENSG00000072501	SMC1A	structural maintenance of chromosomes 1A		system development	7.27532e-06
ENSG00000196562	SULF2	sulfatase 2		extracellular matrix organization	7.9851e-06
ENSG00000009709	PAX7	paired box 7		extracellular structure organization	1.16421e-05
ENSG00000158321	AUTS2	AUTS2		cellular developmental process	1.61703e-05
ENSG00000198467	TPM2	tropomyosin 2		multicellular organism development	1.85887e-05
ENSG00000139800	ZIC5	Zic family member 5		anatomical structure morphogenesis	3.89983e-05
ENSG00000167680	SEMA6B	semaphorin 6B		generation of neurons	0.00014565
ENSG00000073670	ADAM11	ADAM metallopeptidase domain 11		regulation of multicellular organismal process	0.000340358
ENSG00000174498	IGDCC3	immunoglobulin superfamily DCC subclass member 3		nervous system development	0.000568801
ENSG00000007402	CACNA2D2	calcium voltage-gated channel auxiliary subunit alpha2delta 2		animal organ development	0.000678897
ENSG00000170577	SIX2	SIX homeobox 2		neurogenesis	0.000707048
ENSG00000117298	ECE1	endothelin converting enzyme 1		regulation of developmental process	0.00109378
ENSG00000174807	CD248	CD248 molecule		negative regulation of developmental process	0.00120029
ENSG00000160014	CALM3	calmodulin 3		positive regulation of biological process	0.00136158
ENSG00000142669	SH3BGRL3	SH3 domain binding glutamate rich protein like 3		neuron differentiation	0.00141056
ENSG00000165704	HPRT1	hypoxanthine phosphoribosyltransferase 1		positive regulation of cellular process	0.00225877
ENSG00000162552	WNT4	Wnt family member 4		anatomical structure formation involved in morphogenesis	0.00567536
ENSG00000079308	TNS1	tensin 1		cell development	0.00613933
ENSG00000181218	HIST3H2A	histone cluster 3 H2A		regulation of anatomical structure morphogenesis	0.00649371
ENSG00000182601	HS3ST4	heparan sulfate-glucosamine 3-sulfotransferase 4		regulation of multicellular organismal development	0.00715233
ENSG00000175197	DDIT3	DNA damage inducible transcript 3		embryo development	0.0099678
ENSG00000103044	HAS3	hyaluronan synthase 3		cellular response to growth factor stimulus	0.0128775
ENSG00000102230	PCYT1B	phosphate cytidylyltransferase 1		connective tissue development	0.0141653
ENSG00000136944	LMX1B	LIM homeobox transcription factor 1 beta		regulation of cell death	0.0143934
ENSG00000186907	RTN4RL2	reticulon 4 receptor like 2		tube development	0.0157553
ENSG00000178222	RNF212	ring finger protein 212		regulation of apoptotic process	0.0161289
ENSG00000080511	RDH8	retinol dehydrogenase 8		cellular component organization	0.0175631
ENSG00000134363	FST	follistatin		chondrocyte differentiation	0.019071
ENSG00000158555	GDPD5	glycerophosphodiester phosphodiesterase domain containing 5		regulation of programmed cell death	0.0196304
ENSG00000181191	PJA1	praja ring finger ubiquitin ligase 1		negative regulation of cell differentiation	0.0241167
ENSG00000172005	MAL	mal		negative regulation of cellular process	0.025596
ENSG00000120645	IQSEC3	IQ motif and Sec7 domain 3		response to growth factor	0.0258708
ENSG00000158270	COLEC12	collectin subfamily member 12		locomotion	0.0391854
ENSG00000100979	PLTP	phospholipid transfer protein		cell motility	0.0425098
ENSG00000143869	GDF7	growth differentiation factor 7		localization of cell	0.0425098
ENSG00000185664	PMEL	premelanosome protein		movement of cell or subcellular component	0.0426064
ENSG00000102996	MMP15	matrix metallopeptidase 15		cartilage development	0.0463894
ENSG00000075618	FSCN1	fascin actin-bundling protein 1
ENSG00000252860	RNU6-570P	RNA
ENSG00000076706	MCAM	melanoma cell adhesion molecule
ENSG00000162729	IGSF8	immunoglobulin superfamily member 8
ENSG00000157613	CREB3L1	cAMP responsive element binding protein 3 like 1
ENSG00000265727	RN7SL648P	RNA
ENSG00000152284	TCF7L1	transcription factor 7 like 1
ENSG00000178233	TMEM151B	transmembrane protein 151B
ENSG00000064300	NGFR	nerve growth factor receptor
ENSG00000244586	WNT5A-AS1	WNT5A antisense RNA 1
ENSG00000154229	PRKCA	protein kinase C alpha
ENSG00000197956	S100A6	S100 calcium binding protein A6
ENSG00000276029	MIR4477A	microRNA 4477a
ENSG00000184481	FOXO4	forkhead box O4
ENSG00000171956	FOXB1	forkhead box B1
ENSG00000161642	ZNF385A	zinc finger protein 385A
ENSG00000222844	RNU6-321P	RNA
ENSG00000101335	MYL9	myosin light chain 9
ENSG00000088992	TESC	tescalcin
ENSG00000130300	PLVAP	plasmalemma vesicle associated protein
ENSG00000130147	SH3BP4	SH3 domain binding protein 4
ENSG00000131477	RAMP2	receptor activity modifying protein 2
ENSG00000176340	COX8A	cytochrome c oxidase subunit 8A
ENSG00000178764	ZHX2	zinc fingers and homeoboxes 2
ENSG00000068078	FGFR3	fibroblast growth factor receptor 3
ENSG00000104435	STMN2	stathmin 2
ENSG00000043355	ZIC2	Zic family member 2
ENSG00000149782	PLCB3	phospholipase C beta 3
ENSG00000211578	MIR766	microRNA 766
ENSG00000173511	VEGFB	vascular endothelial growth factor B
ENSG00000076770	MBNL3	muscleblind like splicing regulator 3
ENSG00000170004	CHD3	chromodomain helicase DNA binding protein 3
ENSG00000156515	HK1	hexokinase 1
ENSG00000110395	CBL	Cbl proto-oncogene
ENSG00000186493	C5orf38	chromosome 5 open reading frame 38
ENSG00000176619	LMNB2	lamin B2
ENSG00000137693	YAP1	Yes associated protein 1
ENSG00000189369	GSPT2	G1 to S phase transition 2
ENSG00000102935	ZNF423	zinc finger protein 423
ENSG00000169136	ATF5	activating transcription factor 5
ENSG00000184232	OAF	out at first homolog
ENSG00000052850	ALX4	ALX homeobox 4
ENSG00000101443	WFDC2	WAP four-disulfide core domain 2
ENSG00000147123	NDUFB11	NADH:ubiquinone oxidoreductase subunit B11
ENSG00000142634	EFHD2	EF-hand domain family member D2
ENSG00000125354	38961	septin 6
ENSG00000078549	ADCYAP1R1	ADCYAP receptor type I
ENSG00000175093	SPSB4	splA/ryanodine receptor domain and SOCS box containing 4
ENSG00000160963	COL26A1	collagen type XXVI alpha 1 chain
ENSG00000051128	HOMER3	homer scaffold protein 3
ENSG00000166426	CRABP1	cellular retinoic acid binding protein 1
ENSG00000124194	GDAP1L1	ganglioside induced differentiation associated protein 1 like 1
ENSG00000129244	ATP1B2	ATPase Na+/K+ transporting subunit beta 2
ENSG00000211445	GPX3	glutathione peroxidase 3
ENSG00000156504	FAM122B	family with sequence similarity 122B
ENSG00000158887	MPZ	myelin protein zero
ENSG00000025039	RRAGD	Ras related GTP binding D
ENSG00000276404	MIR6835	microRNA 6835
ENSG00000252835	SCARNA21	small Cajal body-specific RNA 21
ENSG00000125845	BMP2	bone morphogenetic protein 2
ENSG00000029993	HMGB3	high mobility group box 3
ENSG00000121769	FABP3	fatty acid binding protein 3
ENSG00000149257	SERPINH1	serpin family H member 1
ENSG00000100146	SOX10	SRY-box 10
ENSG00000166710	B2M	beta-2-microglobulin
ENSG00000108387	38231	septin 4
ENSG00000183337	BCOR	BCL6 corepressor
ENSG00000106236	NPTX2	neuronal pentraxin 2
ENSG00000102032	RENBP	renin binding protein
ENSG00000197043	ANXA6	annexin A6
ENSG00000088280	ASAP3	ArfGAP with SH3 domain
ENSG00000154310	TNIK	TRAF2 and NCK interacting kinase
ENSG00000128283	CDC42EP1	CDC42 effector protein 1
ENSG00000113721	PDGFRB	platelet derived growth factor receptor beta
ENSG00000133110	POSTN	periostin
ENSG00000144909	OSBPL11	oxysterol binding protein like 11
ENSG00000000003	TSPAN6	tetraspanin 6
ENSG00000202566	MIR421	microRNA 421
ENSG00000171867	PRNP	prion protein
ENSG00000108091	CCDC6	coiled-coil domain containing 6
ENSG00000143545	RAB13	RAB13
ENSG00000114251	WNT5A	Wnt family member 5A
ENSG00000225345	SNX18P3	sorting nexin 18 pseudogene 3
ENSG00000280744	LINC01173	long intergenic non-protein coding RNA 1173
ENSG00000142173	COL6A2	collagen type VI alpha 2 chain
ENSG00000109062	SLC9A3R1	SLC9A3 regulator 1
ENSG00000138080	EMILIN1	elastin microfibril interfacer 1
ENSG00000146374	RSPO3	R-spondin 3
ENSG00000101224	CDC25B	cell division cycle 25B
ENSG00000102038	SMARCA1	SWI/SNF related
ENSG00000132819	RBM38	RNA binding motif protein 38
ENSG00000143387	CTSK	cathepsin K
ENSG00000256463	SALL3	spalt like transcription factor 3
ENSG00000103485	QPRT	quinolinate phosphoribosyltransferase
ENSG00000162522	KIAA1522	KIAA1522
ENSG00000080709	KCNN2	potassium calcium-activated channel subfamily N member 2
ENSG00000134817	APLNR	apelin receptor
ENSG00000173786	CNP	2'
ENSG00000180071	ANKRD18A	ankyrin repeat domain 18A
ENSG00000173267	SNCG	synuclein gamma
ENSG00000177469	CAVIN1	caveolae associated protein 1
ENSG00000118971	CCND2	cyclin D2
ENSG00000136830	FAM129B	family with sequence similarity 129 member B
ENSG00000141750	STAC2	SH3 and cysteine rich domain 2
ENSG00000204612	FOXB2	forkhead box B2
ENSG00000100604	CHGA	chromogranin A
ENSG00000224940	PRRT4	proline rich transmembrane protein 4
ENSG00000063015	SEZ6	seizure related 6 homolog
ENSG00000188643	S100A16	S100 calcium binding protein A16
ENSG00000266570	MIR5579	microRNA 5579
ENSG00000136274	NACAD	NAC alpha domain containing
ENSG00000163064	EN1	engrailed homeobox 1
ENSG00000204335	SP5	Sp5 transcription factor
ENSG00000126878	AIF1L	allograft inflammatory factor 1 like
ENSG00000143375	CGN	cingulin
ENSG00000019582	CD74	CD74 molecule
ENSG00000140807	NKD1	naked cuticle homolog 1
ENSG00000197461	PDGFA	platelet derived growth factor subunit A
ENSG00000077943	ITGA8	integrin subunit alpha 8
ENSG00000135916	ITM2C	integral membrane protein 2C
ENSG00000105329	TGFB1	transforming growth factor beta 1
ENSG00000170561	IRX2	iroquois homeobox 2
ENSG00000208005	MIR503	microRNA 503
ENSG00000169174	PCSK9	proprotein convertase subtilisin/kexin type 9
ENSG00000264266	MIR4322	microRNA 4322
ENSG00000117148	ACTL8	actin like 8
ENSG00000001036	FUCA2	alpha-L-fucosidase 2
ENSG00000011347	SYT7	synaptotagmin 7
ENSG00000142156	COL6A1	collagen type VI alpha 1 chain
ENSG00000114270	COL7A1	collagen type VII alpha 1 chain
ENSG00000138061	CYP1B1	cytochrome P450 family 1 subfamily B member 1
ENSG00000187147	RNF220	ring finger protein 220
ENSG00000182492	BGN	biglycan
ENSG00000156709	AIFM1	apoptosis inducing factor mitochondria associated 1
ENSG00000006283	CACNA1G	calcium voltage-gated channel subunit alpha1 G
ENSG00000125798	FOXA2	forkhead box A2
ENSG00000131828	PDHA1	pyruvate dehydrogenase E1 alpha 1 subunit
ENSG00000223749	MIR503HG	MIR503 host gene
ENSG00000167799	NUDT8	nudix hydrolase 8
ENSG00000169857	AVEN	apoptosis and caspase activation inhibitor
ENSG00000144730	IL17RD	interleukin 17 receptor D

## Sheet: CL5_GO_Enrichments_HumanMine
CL5_27_Annotated_Genes				Biological Process	AdjPval		Pathway enrichment	AdjPval
Ensembl_Name	Genename	Description		NA	NA		NA	NA
ENSG00000185905	C16orf54	chromosome 16 open reading frame 54
ENSG00000175084	DES	desmin
ENSG00000180176	TH	tyrosine hydroxylase
ENSG00000248746	ACTN3	actinin alpha 3 (gene/pseudogene)
ENSG00000139329	LUM	lumican
ENSG00000156925	ZIC3	Zic family member 3
ENSG00000137486	ARRB1	arrestin beta 1
ENSG00000148926	ADM	adrenomedullin
ENSG00000115194	SLC30A3	solute carrier family 30 member 3
ENSG00000008196	TFAP2B	transcription factor AP-2 beta
ENSG00000186642	PDE2A	phosphodiesterase 2A
ENSG00000155093	PTPRN2	protein tyrosine phosphatase
ENSG00000101210	EEF1A2	eukaryotic translation elongation factor 1 alpha 2
ENSG00000000005	TNMD	tenomodulin
ENSG00000095932	SMIM24	small integral membrane protein 24
ENSG00000198336	MYL4	myosin light chain 4
ENSG00000169692	AGPAT2	1-acylglycerol-3-phosphate O-acyltransferase 2
ENSG00000116833	NR5A2	nuclear receptor subfamily 5 group A member 2
ENSG00000228592	D21S2088E	D21S2088E
ENSG00000131771	PPP1R1B	protein phosphatase 1 regulatory inhibitor subunit 1B
ENSG00000222375	RN7SKP127	RNA
ENSG00000280623	PCAT14	prostate cancer associated transcript 14
ENSG00000169499	PLEKHA2	pleckstrin homology domain containing A2
ENSG00000137078	SIT1	signaling threshold regulating transmembrane adaptor 1
ENSG00000165912	PACSIN3	protein kinase C and casein kinase substrate in neurons 3
ENSG00000167779	IGFBP6	insulin like growth factor binding protein 6
ENSG00000102034	ELF4	E74 like ETS transcription factor 4

## Sheet: CL6_GO_Enrichments_HumanMine
CL6_33_Annotated_Genes				Biological Process	AdjPval		Pathway enrichment	AdjPval
Ensembl_Name	Genename	Description		regulation of macromolecule biosynthetic process	6.26467e-06		Generic Transcription Pathway	8.97804e-07
ENSG00000173041	ZNF680	zinc finger protein 680		regulation of cellular biosynthetic process	1.06301e-05		RNA Polymerase II Transcription	3.02754e-06
ENSG00000160229	ZNF66	zinc finger protein 66		regulation of biosynthetic process	1.41829e-05		Gene expression (Transcription)	9.95482e-06
ENSG00000007129	CEACAM21	carcinoembryonic antigen related cell adhesion molecule 21		regulation of nucleic acid-templated transcription	1.5571e-05
ENSG00000198429	ZNF69	zinc finger protein 69		regulation of RNA biosynthetic process	1.62453e-05
ENSG00000250312	ZNF718	zinc finger protein 718		nucleic acid-templated transcription	3.05884e-05
ENSG00000250337	PURPL	p53 upregulated regulator of p53 levels		RNA biosynthetic process	3.30295e-05
ENSG00000131080	EDA2R	ectodysplasin A2 receptor		regulation of RNA metabolic process	4.67727e-05
ENSG00000257446	ZNF878	zinc finger protein 878		regulation of cellular macromolecule biosynthetic process	8.28873e-05
ENSG00000234787	LINC00458	long intergenic non-protein coding RNA 458		regulation of nucleobase-containing compound metabolic process	0.000135942
ENSG00000124610	HIST1H1A	histone cluster 1 H1 family member a		macromolecule biosynthetic process	0.000260424
ENSG00000272602	ZNF595	zinc finger protein 595		nucleobase-containing compound biosynthetic process	0.000262768
ENSG00000219665	ZNF433-AS1	ZNF433 and ZNF878 antisense RNA 1		regulation of transcription by RNA polymerase II	0.000265136
ENSG00000214189	ZNF788P	zinc finger family member 788		heterocycle biosynthetic process	0.000335239
ENSG00000198155	ZNF876P	zinc finger protein 876		aromatic compound biosynthetic process	0.000344489
ENSG00000168918	INPP5D	inositol polyphosphate-5-phosphatase D		transcription by RNA polymerase II	0.000536785
ENSG00000171295	ZNF440	zinc finger protein 440		regulation of gene expression	0.0005605
ENSG00000267254	ZNF790-AS1	ZNF790 antisense RNA 1		organic cyclic compound biosynthetic process	0.000579813
ENSG00000269834	ZNF528-AS1	ZNF528 antisense RNA 1		RNA metabolic process	0.00103225
ENSG00000174307	PHLDA3	pleckstrin homology like domain family A member 3		cellular macromolecule biosynthetic process	0.00255387
ENSG00000197647	ZNF433	zinc finger protein 433		cellular nitrogen compound biosynthetic process	0.00275296
ENSG00000227124	ZNF717	zinc finger protein 717		regulation of nitrogen compound metabolic process	0.00304289
ENSG00000196757	ZNF700	zinc finger protein 700		regulation of primary metabolic process	0.00474063
ENSG00000244694	PTCHD4	patched domain containing 4		nucleic acid metabolic process	0.00548427
ENSG00000188171	ZNF626	zinc finger protein 626		regulation of macromolecule metabolic process	0.00627289
ENSG00000250420	AACSP1	acetoacetyl-CoA synthetase pseudogene 1		cellular biosynthetic process	0.00646253
ENSG00000278318	ZNF229	zinc finger protein 229		regulation of cellular metabolic process	0.00657872
ENSG00000256229	ZNF486	zinc finger protein 486		organic substance biosynthetic process	0.00830977
ENSG00000223547	ZNF844	zinc finger protein 844		biosynthetic process	0.0101336
ENSG00000186777	ZNF732	zinc finger protein 732		gene expression	0.0108005
ENSG00000237440	ZNF737	zinc finger protein 737		regulation of metabolic process	0.0222641
ENSG00000180855	ZNF443	zinc finger protein 443		nucleobase-containing compound metabolic process	0.0360077
ENSG00000257056	LINC02282	long intergenic non-protein coding RNA 2282
ENSG00000124762	CDKN1A	cyclin dependent kinase inhibitor 1A
