# Supplementary material for: Differential regulation of lineage commitment in human and mouse primed pluripotent stem cells by the nucleosome remodelling and deacetylation complex
Source: Stem Cell Res. 2020 Jul;46:101867. doi: 10.1016/j.scr.2020.101867 (PMC7347010; doi:10.1016/j.scr.2020.101867)
Supplement: Supplementary data 5 [file mmc5.xlsx]

## Sheet: CL1_BiologicalProcesses_Revigo
FILTERED
term ID	description	frequency	log10 p-value	uniqueness	dispensability
GO:0044281	small molecule metabolic process	0.15138	-1.3825	0.77	0.3
GO:0009991	response to extracellular stimulus	0.00473	-1.6452	0.9	0.37
GO:1901605	alpha-amino acid metabolic process	0.03625	-1.7364	0.64	0.17
GO:0010033	response to organic substance	0.009	-1.8528	0.88	0
GO:0051239	regulation of multicellular organismal process	0.00628	-1.8661	0.71	0.29
GO:0022610	biological adhesion	0.0055	-2.345	0.94	0
GO:0045216	cell-cell junction organization	0.00051	-2.361	0.8	0
GO:0007155	cell adhesion	0.00544	-2.416	0.84	0
GO:0048523	negative regulation of cellular process	0.0183	-2.4411	0.82	0.33
GO:0032502	developmental process	0.02812	-2.7642	0.94	0
GO:0048856	anatomical structure development	0.0254	-3.7423	0.39	0
GO:0048519	negative regulation of biological process	0.01984	-3.9101	0.85	0
WITH SUB-TERMS
term ID	description	frequency	log10 p-value	uniqueness	dispensability
GO:0007155	cell adhesion	0.00544	-2.416	0.84	0
GO:0098609	cell-cell adhesion	0.00251	-1.6936	0.85	0.92
GO:0030155	regulation of cell adhesion	0.00129	-1.4594	0.77	0.87
GO:0010033	response to organic substance	0.009	-1.8528	0.88	0
GO:0070887	cellular response to chemical stimulus	0.01007	-1.8163	0.85	0.73
GO:0022610	biological adhesion	0.0055	-2.345	0.94	0
GO:0032502	developmental process	0.02812	-2.7642	0.94	0
GO:0045216	cell-cell junction organization	0.00051	-2.361	0.8	0
GO:0048519	negative regulation of biological process	0.01984	-3.9101	0.85	0
GO:0048856	anatomical structure development	0.0254	-3.7423	0.39	0
GO:2000026	regulation of multicellular organismal development	0.00416	-1.7008	0.36	0.78
GO:0050793	regulation of developmental process	0.01205	-1.7086	0.38	0.86
GO:0048468	cell development	0.00573	-1.5943	0.36	0.82
GO:0048513	animal organ development	0.00779	-3.0339	0.36	0.81
GO:0030154	cell differentiation	0.01133	-2.3497	0.34	0.85
GO:0002064	epithelial cell development	0.00065	-1.5157	0.41	0.8
GO:0007275	multicellular organism development	0.01559	-3.1475	0.34	0.89
GO:0009888	tissue development	0.00491	-3.2027	0.45	0.77
GO:0060429	epithelium development	0.003	-3.1778	0.44	0.73
GO:0009653	anatomical structure morphogenesis	0.01542	-1.9076	0.41	0.88
GO:0048731	system development	0.01264	-1.6892	0.34	0.92
GO:0003382	epithelial cell morphogenesis	8e-05	-2.4414	0.46	0.53
GO:0045595	regulation of cell differentiation	0.00345	-1.8543	0.34	0.74
GO:0048869	cellular developmental process	0.01896	-1.5728	0.33	0.91
GO:0030855	epithelial cell differentiation	0.00139	-2.1345	0.39	0.85
GO:1901605	alpha-amino acid metabolic process	0.03625	-1.7364	0.64	0.17
GO:0043436	oxoacid metabolic process	0.09006	-2.0726	0.62	0.9
GO:0019752	carboxylic acid metabolic process	0.08831	-2.2768	0.62	0.82
GO:0006520	cellular amino acid metabolic process	0.05591	-3.1249	0.63	0.71
GO:0006082	organic acid metabolic process	0.09086	-2.2436	0.65	0.56
GO:0009070	serine family amino acid biosynthetic process	0.00324	-1.8895	0.71	0.6
GO:0051239	regulation of multicellular organismal process	0.00628	-1.8661	0.71	0.29
GO:0044281	small molecule metabolic process	0.15138	-1.3825	0.77	0.3
GO:0048523	negative regulation of cellular process	0.0183	-2.4411	0.82	0.33
GO:0009991	response to extracellular stimulus	0.00473	-1.6452	0.9	0.37

## Sheet: CL2_BiologicalProcesses_Revigo
FILTERED
term ID	description	frequency	log10 p-value	uniqueness	dispensability
GO:0022610	biological adhesion	0.0055	-1.4438	0.99	0
GO:0007155	cell adhesion	0.00544	-1.4974	0.99	0
GO:0040007	growth	0.00317	-1.5147	0.99	0
GO:0050896	response to stimulus	0.1221	-1.6316	0.99	0
GO:0050803	regulation of synapse structure or activity	0.00034	-1.6702	0.85	0.21
GO:0071495	cellular response to endogenous stimulus	0.00402	-1.7882	0.93	0.36
GO:0030198	extracellular matrix organization	0.0006	-1.8361	0.85	0.39
GO:1901362	organic cyclic compound biosynthetic process	0.17871	-2.0999	0.91	0
GO:0009719	response to endogenous stimulus	0.00526	-2.6774	0.94	0.37
GO:0007154	cell communication	0.07219	-2.7902	0.96	0.05
GO:0023052	signaling	0.06765	-2.908	0.99	0
GO:0051674	localization of cell	0.00633	-3.4895	0.99	0.25
GO:0071363	cellular response to growth factor stimulus	0.00147	-3.9788	0.89	0.38
GO:0065007	biological regulation	0.20498	-4.2518	0.99	0
GO:0006928	movement of cell or subcellular component	0.00973	-4.8041	0.86	0.19
GO:0030030	cell projection organization	0.00608	-5.056	0.83	0.17
GO:0006357	regulation of transcription from RNA polymerase II promoter	0.01273	-5.163	0.72	0.32
GO:0040011	locomotion	0.00997	-5.4271	0.99	0
GO:0016477	cell migration	0.00293	-5.6162	0.85	0.07
GO:0008283	cell proliferation	0.00394	-6.3778	0.91	0.08
GO:0048518	positive regulation of biological process	0.01744	-8.0315	0.79	0.33
GO:0007166	cell surface receptor signaling pathway	0.0092	-8.1186	0.7	0.31
GO:0048519	negative regulation of biological process	0.01984	-9.4145	0.79	0.33
GO:0048523	negative regulation of cellular process	0.0183	-11.1791	0.7	0
GO:0061351	neural precursor cell proliferation	0.00033	-11.5376	0.89	0.06
GO:0032501	multicellular organismal process	0.02373	-12.1215	0.99	0
GO:0032502	developmental process	0.02812	-20.8827	0.99	0
GO:0007399	nervous system development	0.00582	-27.104	0.34	0
WITH SUB-TERMS
term ID	description	frequency	log10 p-value	uniqueness	dispensability
GO:0007155	cell adhesion	0.00544	-1.4974	0.99	0
GO:0007399	nervous system development	0.00582	-27.104	0.34	0
GO:0048048	embryonic eye morphogenesis	9e-05	-2.4817	0.43	0.78
GO:0048522	positive regulation of cellular process	0.01585	-9.9245	0.7	0.79
GO:0007389	pattern specification process	0.00147	-16.5229	0.41	0.7
GO:0003002	regionalization	0.00117	-15.2255	0.41	0.69
GO:0048513	animal organ development	0.00779	-19.1726	0.33	0.89
GO:0010720	positive regulation of cell development	0.00087	-2.9662	0.31	0.93
GO:0048514	blood vessel morphogenesis	0.00117	-1.9669	0.39	0.9
GO:0090596	sensory organ morphogenesis	0.0008	-18.1457	0.37	0.7
GO:0051216	cartilage development	0.00043	-2.1273	0.4	0.75
GO:0010721	negative regulation of cell development	0.00055	-12.556	0.33	0.9
GO:0007409	axonogenesis	0.00118	-6.1343	0.34	0.97
GO:0007411	axon guidance	0.00066	-3.7399	0.32	0.88
GO:0060429	epithelium development	0.003	-11.1549	0.42	0.87
GO:0003007	heart morphogenesis	0.00056	-1.8976	0.39	0.85
GO:0048562	embryonic organ morphogenesis	0.00079	-11.2596	0.37	0.88
GO:1902680	positive regulation of RNA biosynthetic process	0.00521	-6.1238	0.67	0.99
GO:0031328	positive regulation of cellular biosynthetic process	0.0067	-4.9547	0.67	0.97
GO:0072358	cardiovascular system development	0.00148	-1.3599	0.39	0.92
GO:0072359	circulatory system development	0.00235	-6.2211	0.38	0.77
GO:0031325	positive regulation of cellular metabolic process	0.01004	-4.8356	0.67	0.94
GO:0008038	neuron recognition	0.00012	-1.4769	0.42	0.64
GO:0001944	vasculature development	0.00145	-1.4532	0.39	0.99
GO:0051241	negative regulation of multicellular organismal process	0.00211	-7.0931	0.36	0.87
GO:0051240	positive regulation of multicellular organismal process	0.00303	-6.5952	0.34	0.89
GO:0051239	regulation of multicellular organismal process	0.00628	-11.7305	0.4	0.71
GO:0048592	eye morphogenesis	0.00053	-6.1457	0.38	0.93
GO:0048589	developmental growth	0.00177	-3.1284	0.47	0.61
GO:0061333	renal tubule morphogenesis	0.00018	-1.4106	0.4	0.97
GO:0048596	embryonic camera-type eye morphogenesis	6e-05	-1.9126	0.44	0.79
GO:0048593	camera-type eye morphogenesis	0.00028	-5.7282	0.4	0.86
GO:0051254	positive regulation of RNA metabolic process	0.00535	-5.7905	0.68	0.97
GO:0042063	gliogenesis	0.0005	-6.0721	0.38	0.68
GO:0060485	mesenchyme development	0.00056	-1.9531	0.39	0.77
GO:0048568	embryonic organ development	0.00113	-12.1355	0.38	0.87
GO:0045935	positive regulation of nucleobase-containing compound metabolic process	0.006	-4.8239	0.68	0.95
GO:0016331	morphogenesis of embryonic epithelium	0.0004	-4.1113	0.41	0.88
GO:0060993	kidney morphogenesis	0.0002	-1.7397	0.4	0.92
GO:0010628	positive regulation of gene expression	0.00653	-5.8729	0.69	0.89
GO:0061004	pattern specification involved in kidney development	2e-05	-1.3026	0.47	0.79
GO:0022603	regulation of anatomical structure morphogenesis	0.0083	-4.2132	0.29	0.87
GO:0045893	positive regulation of transcription, DNA-templated	0.00519	-6.4737	0.67	0.85
GO:0050807	regulation of synapse organization	0.00032	-1.8806	0.74	0.98
GO:0048598	embryonic morphogenesis	0.00171	-16.5045	0.39	0.71
GO:0002009	morphogenesis of an epithelium	0.00153	-8.5969	0.41	0.83
GO:0061326	renal tubule development	0.00024	-2.9314	0.4	0.93
GO:0050793	regulation of developmental process	0.01205	-18.6364	0.31	0.86
GO:0010604	positive regulation of macromolecule metabolic process	0.00988	-3.9101	0.68	0.98
GO:0001503	ossification	0.00074	-2.2305	0.53	0.64
GO:0060537	muscle tissue development	0.00081	-2.7913	0.46	0.79
GO:0001501	skeletal system development	0.00107	-3.5346	0.4	0.72
GO:0060562	epithelial tube morphogenesis	0.001	-6.1931	0.38	0.94
GO:0007275	multicellular organism development	0.01559	-21.5702	0.33	0.92
GO:0072234	metanephric nephron tubule development	4e-05	-1.8477	0.43	0.83
GO:0070306	lens fiber cell differentiation	6e-05	-2.7781	0.42	0.76
GO:0061053	somite development	0.00023	-1.6517	0.43	0.78
GO:0043583	ear development	0.00052	-9.1308	0.4	0.88
GO:0045944	positive regulation of transcription from RNA polymerase II promoter	0.00369	-3.7375	0.68	0.96
GO:0050770	regulation of axonogenesis	0.00033	-2.0098	0.31	0.88
GO:0001838	embryonic epithelial tube formation	0.00028	-2.1148	0.41	0.98
GO:0072243	metanephric nephron epithelium development	5e-05	-1.5433	0.43	0.98
GO:0050769	positive regulation of neurogenesis	0.00073	-3.466	0.26	0.92
GO:0050768	negative regulation of neurogenesis	0.00046	-12.2807	0.28	0.81
GO:0050767	regulation of neurogenesis	0.00146	-14.1186	0.27	0.9
GO:0061061	muscle structure development	0.00142	-2.8435	0.47	0.61
GO:0010557	positive regulation of macromolecule biosynthetic process	0.00633	-4.3224	0.68	0.99
GO:0001822	kidney development	0.00058	-5.1163	0.38	0.68
GO:0043009	chordate embryonic development	0.00135	-3.7747	0.4	0.89
GO:0043010	camera-type eye development	0.00071	-12.6635	0.38	0.9
GO:0048468	cell development	0.00573	-12.767	0.38	0.82
GO:0021543	pallium development	0.00029	-6.9666	0.39	0.91
GO:0010001	glial cell differentiation	0.00038	-3.0731	0.39	0.7
GO:0030900	forebrain development	0.00071	-19.4461	0.37	0.94
GO:0021537	telencephalon development	0.00044	-12.7282	0.38	0.91
GO:0000902	cell morphogenesis	0.00948	-5.1688	0.35	0.83
GO:0000904	cell morphogenesis involved in differentiation	0.00188	-3.109	0.39	0.83
GO:0021536	diencephalon development	0.00017	-5.3851	0.41	0.85
GO:0022008	neurogenesis	0.00423	-23.8665	0.31	0.92
GO:0060021	palate development	0.00018	-2.4857	0.53	0.52
GO:0009653	anatomical structure morphogenesis	0.01542	-21.2541	0.39	0.88
GO:0003338	metanephros morphogenesis	6e-05	-1.7083	0.43	0.87
GO:0097485	neuron projection guidance	0.00068	-4.5143	0.32	0.75
GO:0060041	retina development in camera-type eye	0.00037	-4.1904	0.4	0.9
GO:0060042	retina morphogenesis in camera-type eye	0.00015	-1.4133	0.42	0.88
GO:0072282	metanephric nephron tubule morphogenesis	2e-05	-1.5529	0.44	0.95
GO:0022038	corpus callosum development	3e-05	-1.6898	0.45	0.56
GO:0032990	cell part morphogenesis	0.00174	-6.062	0.42	0.65
GO:0032989	cellular component morphogenesis	0.00994	-5.1355	0.36	0.89
GO:0030856	regulation of epithelial cell differentiation	0.00024	-2.466	0.34	0.77
GO:0030855	epithelial cell differentiation	0.00139	-4.6003	0.4	0.89
GO:2000026	regulation of multicellular organismal development	0.00416	-18.451	0.28	0.77
GO:0010975	regulation of neuron projection development	0.00081	-3.0391	0.28	0.93
GO:0035239	tube morphogenesis	0.00112	-11.2495	0.4	0.69
GO:0045165	cell fate commitment	0.00091	-7.7055	0.45	0.58
GO:0021953	central nervous system neuron differentiation	0.0004	-5.5452	0.38	0.87
GO:0048762	mesenchymal cell differentiation	0.00043	-1.4258	0.39	0.75
GO:0021954	central nervous system neuron development	0.00017	-5.2503	0.4	0.82
GO:0060173	limb development	0.00036	-2.9654	0.45	0.63
GO:0072078	nephron tubule morphogenesis	0.00015	-1.6138	0.39	0.96
GO:0072080	nephron tubule development	0.00019	-3.0926	0.39	0.91
GO:0072073	kidney epithelium development	0.00031	-4.8297	0.39	0.94
GO:0021978	telencephalon regionalization	3e-05	-2.2061	0.45	0.75
GO:0021987	cerebral cortex development	0.0002	-2.3754	0.4	0.93
GO:0072088	nephron epithelium morphogenesis	0.00016	-1.5104	0.39	0.99
GO:0045664	regulation of neuron differentiation	0.00117	-9.8356	0.27	0.96
GO:0045666	positive regulation of neuron differentiation	0.00057	-2.5972	0.27	0.96
GO:0045665	negative regulation of neuron differentiation	0.00035	-6.9586	0.29	0.97
GO:0048812	neuron projection morphogenesis	0.00164	-5.9872	0.33	0.94
GO:0031076	embryonic camera-type eye development	9e-05	-2.2144	0.44	0.78
GO:0021879	forebrain neuron differentiation	0.00011	-3.3893	0.4	0.88
GO:0051961	negative regulation of nervous system development	0.00052	-11.5361	0.29	0.9
GO:0051962	positive regulation of nervous system development	0.00089	-6.3468	0.27	0.94
GO:0051963	regulation of synapse assembly	0.00024	-1.7344	0.33	0.9
GO:0030154	cell differentiation	0.01133	-19.7471	0.38	0.85
GO:0001568	blood vessel development	0.00136	-1.8045	0.39	0.98
GO:0051960	regulation of nervous system development	0.00172	-17.2807	0.29	0.85
GO:0035295	tube development	0.00178	-12.0311	0.4	0.71
GO:0048839	inner ear development	0.00046	-9.3152	0.4	0.95
GO:0051965	positive regulation of synapse assembly	0.00016	-1.4106	0.31	0.94
GO:0048863	stem cell differentiation	0.00047	-2.6972	0.47	0.6
GO:0035270	endocrine system development	0.00029	-4	0.44	0.65
GO:0048856	anatomical structure development	0.0254	-20.1391	0.38	0.79
GO:0048858	cell projection morphogenesis	0.00168	-6.3947	0.41	0.99
GO:0048880	sensory system development	6e-05	-13.5452	0.49	0.58
GO:0072175	epithelial tube formation	0.00029	-2.7515	0.42	0.86
GO:0009790	embryo development	0.00311	-14.0867	0.38	0.75
GO:0061564	axon development	0.00129	-6.5003	0.34	0.89
GO:0009792	embryo development ending in birth or egg hatching	0.00155	-3.4881	0.39	0.9
GO:0030182	neuron differentiation	0.00334	-18.5031	0.31	0.96
GO:0045597	positive regulation of cell differentiation	0.00168	-9.2125	0.3	0.89
GO:0045596	negative regulation of cell differentiation	0.00128	-7.9626	0.31	0.87
GO:0045595	regulation of cell differentiation	0.00345	-14.8761	0.32	0.78
GO:0048869	cellular developmental process	0.01896	-19.8297	0.37	0.91
GO:0072170	metanephric tubule development	4e-05	-1.407	0.43	0.98
GO:1903508	positive regulation of nucleic acid-templated transcription	0.00519	-6.1337	0.67	0.99
GO:0007507	heart development	0.00127	-2.6419	0.38	0.73
GO:0009893	positive regulation of metabolic process	0.01048	-3.8356	0.69	0.91
GO:0031175	neuron projection development	0.0022	-7.6556	0.32	0.93
GO:0048646	anatomical structure formation involved in morphogenesis	0.00409	-7.4179	0.42	0.7
GO:0060284	regulation of cell development	0.00174	-12.4486	0.33	0.71
GO:0009891	positive regulation of biosynthetic process	0.00674	-4.6925	0.69	0.9
GO:0009888	tissue development	0.00491	-14.3028	0.43	0.68
GO:0009887	animal organ morphogenesis	0.00264	-17.7144	0.35	0.78
GO:0001763	morphogenesis of a branching structure	0.00048	-1.6192	0.45	0.61
GO:0048667	cell morphogenesis involved in neuron differentiation	0.00148	-4.2557	0.33	0.93
GO:0048666	neuron development	0.0027	-5.1884	0.32	0.96
GO:0048663	neuron fate commitment	0.00019	-3.6904	0.41	0.63
GO:0060322	head development	0.00151	-20.7352	0.46	0.61
GO:0002088	lens development in camera-type eye	0.00014	-3.6253	0.43	0.8
GO:0007517	muscle organ development	0.0008	-2.7361	0.4	0.7
GO:0021871	forebrain regionalization	5e-05	-6.8508	0.43	0.79
GO:0021872	forebrain generation of neurons	0.00013	-2.6639	0.39	0.84
GO:0051094	positive regulation of developmental process	0.00258	-14.4001	0.33	0.63
GO:0021761	limbic system development	0.00018	-3.7496	0.41	0.86
GO:0048699	generation of neurons	0.00366	-22.5719	0.31	0.86
GO:0072001	renal system development	0.00066	-5.0888	0.39	0.98
GO:0048708	astrocyte differentiation	0.00012	-2.1692	0.41	0.9
GO:0072006	nephron development	0.0003	-3.0186	0.4	0.94
GO:0072009	nephron epithelium development	0.00024	-2.2169	0.39	0.96
GO:0007423	sensory organ development	0.00159	-23.6799	0.37	0.74
GO:0009952	anterior/posterior pattern specification	0.00059	-7.3716	0.43	0.92
GO:0021766	hippocampus development	0.00013	-1.9236	0.41	0.93
GO:0007417	central nervous system development	0.00191	-24.6308	0.36	0.76
GO:0007420	brain development	0.00142	-19.3747	0.35	0.8
GO:0042471	ear morphogenesis	0.00029	-12.4179	0.39	0.92
GO:0042472	inner ear morphogenesis	0.00024	-12.7167	0.4	0.83
GO:0007416	synapse assembly	0.00038	-2.2061	0.4	0.66
GO:0051173	positive regulation of nitrogen compound metabolic process	0.00685	-5.7799	0.69	0.9
GO:0048732	gland development	0.00095	-5.1249	0.39	0.71
GO:0072028	nephron morphogenesis	0.00016	-1.4601	0.4	0.97
GO:0048731	system development	0.01264	-21.8665	0.33	0.86
GO:0048729	tissue morphogenesis	0.0018	-12.6635	0.42	0.62
GO:0048736	appendage development	0.00062	-2.9654	0.44	0.65
GO:0021782	glial cell development	0.00019	-2.0899	0.41	0.92
GO:0035148	tube formation	0.00033	-2.2645	0.44	0.85
GO:0001656	metanephros development	0.00017	-2.4395	0.41	0.91
GO:0001655	urogenital system development	0.00073	-6.6345	0.42	0.7
GO:0001654	eye development	0.00105	-13.8827	0.37	0.92
GO:0072048	renal system pattern specification	2e-05	-1.3026	0.48	0.79
GO:0022610	biological adhesion	0.0055	-1.4438	0.99	0
GO:0023052	signaling	0.06765	-2.908	0.99	0
GO:0032501	multicellular organismal process	0.02373	-12.1215	0.99	0
GO:0032502	developmental process	0.02812	-20.8827	0.99	0
GO:0040007	growth	0.00317	-1.5147	0.99	0
GO:0040011	locomotion	0.00997	-5.4271	0.99	0
GO:0048523	negative regulation of cellular process	0.0183	-11.1791	0.7	0
GO:0031324	negative regulation of cellular metabolic process	0.01165	-3.3526	0.68	0.93
GO:1902679	negative regulation of RNA biosynthetic process	0.00612	-3.153	0.67	0.99
GO:0031327	negative regulation of cellular biosynthetic process	0.00768	-3.0273	0.68	0.99
GO:0051253	negative regulation of RNA metabolic process	0.00626	-2.3656	0.68	0.97
GO:0045934	negative regulation of nucleobase-containing compound metabolic process	0.00702	-2.4889	0.68	0.95
GO:0045892	negative regulation of transcription, DNA-templated	0.00592	-2.7438	0.68	0.99
GO:0010605	negative regulation of macromolecule metabolic process	0.01169	-3.2882	0.69	0.97
GO:0010558	negative regulation of macromolecule biosynthetic process	0.00739	-3.032	0.69	0.98
GO:2000113	negative regulation of cellular macromolecule biosynthetic process	0.00715	-2.8489	0.68	0.97
GO:1903507	negative regulation of nucleic acid-templated transcription	0.00609	-3.172	0.67	0.84
GO:0009892	negative regulation of metabolic process	0.0126	-2.2311	0.7	0.92
GO:0009890	negative regulation of biosynthetic process	0.00772	-2.8431	0.69	0.89
GO:0000122	negative regulation of transcription from RNA polymerase II promoter	0.00199	-3.0915	0.7	0.89
GO:0051093	negative regulation of developmental process	0.00188	-10.7721	0.34	0.75
GO:0051172	negative regulation of nitrogen compound metabolic process	0.00792	-4.3054	0.7	0.87
GO:0050896	response to stimulus	0.1221	-1.6316	0.99	0
GO:0065007	biological regulation	0.20498	-4.2518	0.99	0
GO:1901362	organic cyclic compound biosynthetic process	0.17871	-2.0999	0.91	0
GO:0018130	heterocycle biosynthetic process	0.17388	-1.5297	0.89	0.45
GO:0007154	cell communication	0.07219	-2.7902	0.96	0.05
GO:0061351	neural precursor cell proliferation	0.00033	-11.5376	0.89	0.06
GO:0042127	regulation of cell proliferation	0.00313	-6.6946	0.73	0.8
GO:2000179	positive regulation of neural precursor cell proliferation	9e-05	-3.4634	0.73	0.89
GO:2000177	regulation of neural precursor cell proliferation	0.00017	-5.9666	0.78	0.66
GO:0072089	stem cell proliferation	0.00029	-1.5165	0.89	0.68
GO:0008284	positive regulation of cell proliferation	0.00151	-2.0041	0.68	0.9
GO:0008285	negative regulation of cell proliferation	0.00128	-1.5563	0.69	0.89
GO:0021846	cell proliferation in forebrain	6e-05	-3.3556	0.42	0.87
GO:0016477	cell migration	0.00293	-5.6162	0.85	0.07
GO:0048870	cell motility	0.00633	-4.1325	0.84	0.92
GO:0001764	neuron migration	0.0003	-3.7696	0.39	0.72
GO:0008283	cell proliferation	0.00394	-6.3778	0.91	0.08
GO:0030030	cell projection organization	0.00608	-5.056	0.83	0.17
GO:0016043	cellular component organization	0.07239	-1.9619	0.9	0.58
GO:0006928	movement of cell or subcellular component	0.00973	-4.8041	0.86	0.19
GO:0050803	regulation of synapse structure or activity	0.00034	-1.6702	0.85	0.21
GO:0051674	localization of cell	0.00633	-3.4895	0.99	0.25
GO:0007166	cell surface receptor signaling pathway	0.0092	-8.1186	0.7	0.31
GO:0023051	regulation of signaling	0.00934	-4.8041	0.79	0.54
GO:0016055	Wnt signaling pathway	0.0014	-2.2132	0.71	0.75
GO:0048583	regulation of response to stimulus	0.0112	-2.3752	0.77	0.46
GO:0048585	negative regulation of response to stimulus	0.00344	-1.8001	0.72	0.85
GO:0010646	regulation of cell communication	0.00929	-4.6655	0.78	0.52
GO:0060070	canonical Wnt signaling pathway	0.00061	-2.0062	0.73	0.94
GO:0007167	enzyme linked receptor protein signaling pathway	0.00279	-5.8182	0.72	0.48
GO:0007165	signal transduction	0.06621	-2.0493	0.63	0.68
GO:0042221	response to chemical	0.03071	-2.4264	0.93	0.45
GO:0007178	transmembrane receptor protein serine/threonine kinase signaling pathway	0.00115	-2.4076	0.74	0.73
GO:0009967	positive regulation of signal transduction	0.00329	-1.4173	0.64	0.88
GO:0009966	regulation of signal transduction	0.00857	-3.7328	0.69	0.54
GO:0006357	regulation of transcription from RNA polymerase II promoter	0.01273	-5.163	0.72	0.32
GO:0006366	transcription from RNA polymerase II promoter	0.0143	-4.1871	0.87	0.46
GO:0048518	positive regulation of biological process	0.01744	-8.0315	0.79	0.33
GO:0048519	negative regulation of biological process	0.01984	-9.4145	0.79	0.33
GO:0032774	RNA biosynthetic process	0.10925	-3.0696	0.84	0.73
GO:0080090	regulation of primary metabolic process	0.11675	-4.0894	0.69	0.86
GO:0031323	regulation of cellular metabolic process	0.11662	-2.857	0.67	0.87
GO:0031326	regulation of cellular biosynthetic process	0.10816	-3.0894	0.66	0.89
GO:0051252	regulation of RNA metabolic process	0.10029	-3.2807	0.66	0.89
GO:2001141	regulation of RNA biosynthetic process	0.09969	-3.9469	0.65	0.9
GO:0019219	regulation of nucleobase-containing compound metabolic process	0.10258	-2.708	0.66	0.86
GO:0006355	regulation of transcription, DNA-templated	0.09917	-4.3429	0.65	0.66
GO:0006351	transcription, DNA-templated	0.10659	-3.4034	0.83	0.88
GO:0019222	regulation of metabolic process	0.11942	-2.8567	0.74	0.7
GO:0050794	regulation of cellular process	0.1884	-6.9747	0.7	0.47
GO:0050789	regulation of biological process	0.19373	-5.0004	0.73	0.76
GO:0010556	regulation of macromolecule biosynthetic process	0.10749	-2.7488	0.67	0.89
GO:0010468	regulation of gene expression	0.10815	-3.1752	0.68	0.84
GO:2000112	regulation of cellular macromolecule biosynthetic process	0.10683	-3.4067	0.66	0.88
GO:0060255	regulation of macromolecule metabolic process	0.11716	-3.8182	0.68	0.87
GO:1903506	regulation of nucleic acid-templated transcription	0.09965	-4.0026	0.65	0.9
GO:0097659	nucleic acid-templated transcription	0.10721	-3.1624	0.83	0.88
GO:0009889	regulation of biosynthetic process	0.10834	-3.7595	0.68	0.84
GO:0034654	nucleobase-containing compound biosynthetic process	0.14533	-1.5093	0.86	0.7
GO:0051171	regulation of nitrogen compound metabolic process	0.10926	-4.5768	0.69	0.83
GO:0071495	cellular response to endogenous stimulus	0.00402	-1.7882	0.93	0.36
GO:0009719	response to endogenous stimulus	0.00526	-2.6774	0.94	0.37
GO:0071363	cellular response to growth factor stimulus	0.00147	-3.9788	0.89	0.38
GO:0070887	cellular response to chemical stimulus	0.01007	-1.474	0.89	0.73
GO:0070848	response to growth factor	0.0015	-4.1308	0.92	0.72
GO:0071310	cellular response to organic substance	0.00651	-3.153	0.89	0.81
GO:0010033	response to organic substance	0.009	-2.511	0.92	0.6
GO:0071559	response to transforming growth factor beta	0.0005	-1.4058	0.92	0.92
GO:0071560	cellular response to transforming growth factor beta stimulus	0.0005	-1.5578	0.9	0.92
GO:0090287	regulation of cellular response to growth factor stimulus	0.00061	-3.1791	0.77	0.93
GO:0030198	extracellular matrix organization	0.0006	-1.8361	0.85	0.39

## Sheet: CL3_BiologicalProcesses_Revigo
FILTERED
term ID	description	frequency	log10 p-value	uniqueness	dispensability
GO:0022610	biological adhesion	0.0055	-2.0211	0.91	0
GO:0007155	cell adhesion	0.00544	-2.0729	0.91	0
GO:0006928	movement of cell or subcellular component	0.00973	-2.3866	0.75	0.09
GO:0040011	locomotion	0.00997	-2.5712	0.91	0
GO:0032502	developmental process	0.02812	-4.4377	0.91	0
GO:0048731	system development	0.01264	-4.6882	0.11	0
WITH SUB-TERMS
term ID	description	frequency	log10 p-value	uniqueness	dispensability
GO:0007155	cell adhesion	0.00544	-2.0729	0.91	0
GO:0022610	biological adhesion	0.0055	-2.0211	0.91	0
GO:0032502	developmental process	0.02812	-4.4377	0.91	0
GO:0040011	locomotion	0.00997	-2.5712	0.91	0
GO:0048731	system development	0.01264	-4.6882	0.11	0
GO:0009653	anatomical structure morphogenesis	0.01542	-2.6895	0.15	0.88
GO:0048699	generation of neurons	0.00366	-1.3505	0.12	0.96
GO:0048856	anatomical structure development	0.0254	-3.5214	0.14	0.86
GO:0003231	cardiac ventricle development	0.00025	-1.8868	0.21	0.65
GO:0031175	neuron projection development	0.0022	-2.0725	0.13	0.95
GO:0072359	circulatory system development	0.00235	-1.5311	0.16	0.79
GO:0030154	cell differentiation	0.01133	-1.5139	0.15	0.79
GO:0003205	cardiac chamber development	0.00033	-1.6419	0.2	0.82
GO:0048513	animal organ development	0.00779	-1.8519	0.12	0.89
GO:0061564	axon development	0.00129	-1.6696	0.15	0.9
GO:0030182	neuron differentiation	0.00334	-1.9376	0.12	0.81
GO:0001568	blood vessel development	0.00136	-1.3946	0.15	0.83
GO:0007399	nervous system development	0.00582	-1.6806	0.13	0.86
GO:0001944	vasculature development	0.00145	-1.458	0.15	0.99
GO:0022008	neurogenesis	0.00423	-1.589	0.12	0.92
GO:0007275	multicellular organism development	0.01559	-3.6126	0.11	0.92
GO:0048869	cellular developmental process	0.01896	-1.4568	0.14	0.91
GO:0006928	movement of cell or subcellular component	0.00973	-2.3866	0.75	0.09

## Sheet: CL4_BiologicalProcesses_Revigo
FILTERED
term ID	description	frequency	log10 p-value	uniqueness	dispensability
GO:0048870	cell motility	0.00633	-1.6095	0.8	0.15
GO:0071363	cellular response to growth factor stimulus	0.00147	-1.8548	0.89	0
GO:0042981	regulation of apoptotic process	0.00313	-1.8628	0.66	0.27
GO:0048522	positive regulation of cellular process	0.01585	-2.4517	0.8	0.32
GO:0048518	positive regulation of biological process	0.01744	-3.0696	0.82	0
GO:0043062	extracellular structure organization	0.00061	-3.7852	0.8	0.33
GO:0030198	extracellular matrix organization	0.0006	-3.9431	0.8	0.07
GO:0032501	multicellular organismal process	0.02373	-4.5784	0.95	0
GO:0032502	developmental process	0.02812	-4.9508	0.95	0
GO:0048731	system development	0.01264	-5.2321	0.2	0
WITH SUB-TERMS
term ID	description	frequency	log10 p-value	uniqueness	dispensability
GO:0032501	multicellular organismal process	0.02373	-4.5784	0.95	0
GO:0032502	developmental process	0.02812	-4.9508	0.95	0
GO:0048518	positive regulation of biological process	0.01744	-3.0696	0.82	0
GO:0048731	system development	0.01264	-5.2321	0.2	0
GO:2000026	regulation of multicellular organismal development	0.00416	-1.5552	0.21	0.85
GO:0050793	regulation of developmental process	0.01205	-2.5046	0.24	0.79
GO:0035239	tube morphogenesis	0.00112	-2.5164	0.3	0.73
GO:0048699	generation of neurons	0.00366	-2.9751	0.22	0.82
GO:0048468	cell development	0.00573	-2.3218	0.25	0.82
GO:0048513	animal organ development	0.00779	-4.6556	0.21	0.89
GO:0030154	cell differentiation	0.01133	-4.9245	0.24	0.79
GO:0048514	blood vessel morphogenesis	0.00117	-1.533	0.29	0.74
GO:0051216	cartilage development	0.00043	-2.9311	0.31	0.68
GO:0048646	anatomical structure formation involved in morphogenesis	0.00409	-2.1397	0.3	0.73
GO:0007399	nervous system development	0.00582	-2.2934	0.23	0.86
GO:0022008	neurogenesis	0.00423	-2.2973	0.21	0.92
GO:0007275	multicellular organism development	0.01559	-4.068	0.2	0.92
GO:0002062	chondrocyte differentiation	0.00022	-2.536	0.31	0.93
GO:0009887	animal organ morphogenesis	0.00264	-1.873	0.25	0.79
GO:0009653	anatomical structure morphogenesis	0.01542	-4.4486	0.26	0.85
GO:0048856	anatomical structure development	0.0254	-4.1379	0.25	0.91
GO:0061448	connective tissue development	0.00053	-2.4429	0.38	0.69
GO:0009790	embryo development	0.00311	-3.4012	0.26	0.81
GO:0022603	regulation of anatomical structure morphogenesis	0.0083	-1.7511	0.22	0.8
GO:0030182	neuron differentiation	0.00334	-2.5547	0.22	0.96
GO:0051093	negative regulation of developmental process	0.00188	-2.7479	0.31	0.65
GO:0048598	embryonic morphogenesis	0.00171	-1.6341	0.28	0.76
GO:0048869	cellular developmental process	0.01896	-4.4724	0.22	0.84
GO:0051239	regulation of multicellular organismal process	0.00628	-3.585	0.43	0.77
GO:0071363	cellular response to growth factor stimulus	0.00147	-1.8548	0.89	0
GO:0070848	response to growth factor	0.0015	-1.5362	0.91	0.72
GO:0030198	extracellular matrix organization	0.0006	-3.9431	0.8	0.07
GO:0048870	cell motility	0.00633	-1.6095	0.8	0.15
GO:0042981	regulation of apoptotic process	0.00313	-1.8628	0.66	0.27
GO:0043067	regulation of programmed cell death	0.00322	-1.7382	0.66	0.98
GO:0010941	regulation of cell death	0.00344	-1.8671	0.66	0.94
GO:0048522	positive regulation of cellular process	0.01585	-2.4517	0.8	0.32
GO:0043062	extracellular structure organization	0.00061	-3.7852	0.8	0.33
GO:0016043	cellular component organization	0.07239	-1.7771	0.88	0.45

## Sheet: CL5_BiologicalProcesses_Revigo
FILTERED
term ID	description	frequency	log10 p-value	uniqueness	dispensability
NA	NA	NA	NA	NA	NA
WITH SUB-TERMS
term ID	description	frequency	log10 p-value	uniqueness	dispensability
NA	NA	NA	NA	NA	NA

## Sheet: CL6_BiologicalProcesses_Revigo
FILTERED
term ID	description	frequency	log10 p-value	uniqueness	dispensability
GO:0034641	cellular nitrogen compound metabolic process	0.34137	-1.9832	0.57	0.26
GO:1901360	organic cyclic compound metabolic process	0.30324	-2.2963	0.77	0.08
GO:0006725	cellular aromatic compound metabolic process	0.29628	-2.5812	0.71	0.24
GO:0046483	heterocycle metabolic process	0.29664	-2.6373	0.71	0.11
GO:0010467	gene expression	0.19671	-3.317	0.65	0.35
GO:0009058	biosynthetic process	0.31611	-3.4622	0.88	0.03
GO:0006357	regulation of transcription from RNA polymerase II promoter	0.01273	-3.5114	0.31	0
GO:0009059	macromolecule biosynthetic process	0.19548	-5.2314	0.45	0.28
WITH SUB-TERMS
term ID	description	frequency	log10 p-value	uniqueness	dispensability
GO:0006357	regulation of transcription from RNA polymerase II promoter	0.01273	-3.5114	0.31	0
GO:2001141	regulation of RNA biosynthetic process	0.09969	-6.5834	0.13	0.9
GO:1903506	regulation of nucleic acid-templated transcription	0.09965	-6.6038	0.13	0.9
GO:0019219	regulation of nucleobase-containing compound metabolic process	0.10258	-5.5361	0.22	0.86
GO:0006366	transcription from RNA polymerase II promoter	0.0143	-3.2007	0.43	0.46
GO:0097659	nucleic acid-templated transcription	0.10721	-6.2725	0.27	0.88
GO:0032774	RNA biosynthetic process	0.10925	-6.2343	0.29	0.73
GO:0080090	regulation of primary metabolic process	0.11675	-3.7471	0.36	0.86
GO:2000112	regulation of cellular macromolecule biosynthetic process	0.10683	-5.8069	0.18	0.89
GO:0009889	regulation of biosynthetic process	0.10834	-6.6308	0.25	0.83
GO:0010468	regulation of gene expression	0.10815	-4.8097	0.29	0.84
GO:0031323	regulation of cellular metabolic process	0.11662	-3.4711	0.33	0.87
GO:0031326	regulation of cellular biosynthetic process	0.10816	-6.7825	0.22	0.89
GO:0006355	regulation of transcription, DNA-templated	0.09917	-6.7352	0.13	0.62
GO:0051252	regulation of RNA metabolic process	0.10029	-6.0357	0.18	0.89
GO:0006351	transcription, DNA-templated	0.10659	-6.3686	0.26	0.88
GO:0010556	regulation of macromolecule biosynthetic process	0.10749	-7.066	0.19	0.87
GO:0034654	nucleobase-containing compound biosynthetic process	0.14533	-5.3063	0.33	0.7
GO:0060255	regulation of macromolecule metabolic process	0.11716	-3.5607	0.31	0.87
GO:0051171	regulation of nitrogen compound metabolic process	0.10926	-3.9957	0.31	0.84
GO:0034645	cellular macromolecule biosynthetic process	0.19291	-4.0706	0.34	0.66
GO:0019222	regulation of metabolic process	0.11942	-2.8687	0.51	0.41
GO:0009058	biosynthetic process	0.31611	-3.4622	0.88	0.03
GO:1901360	organic cyclic compound metabolic process	0.30324	-2.2963	0.77	0.08
GO:0046483	heterocycle metabolic process	0.29664	-2.6373	0.71	0.11
GO:0006725	cellular aromatic compound metabolic process	0.29628	-2.5812	0.71	0.24
GO:0034641	cellular nitrogen compound metabolic process	0.34137	-1.9832	0.57	0.26
GO:0009059	macromolecule biosynthetic process	0.19548	-5.2314	0.45	0.28
GO:0090304	nucleic acid metabolic process	0.21449	-3.6402	0.39	0.58
GO:1901576	organic substance biosynthetic process	0.30365	-3.5654	0.45	0.66
GO:0016070	RNA metabolic process	0.15951	-4.433	0.38	0.48
GO:0006139	nucleobase-containing compound metabolic process	0.26547	-2.8748	0.44	0.6
GO:0018130	heterocycle biosynthetic process	0.17388	-5.1838	0.42	0.47
GO:0019438	aromatic compound biosynthetic process	0.16954	-5.1643	0.42	0.48
GO:0044249	cellular biosynthetic process	0.30048	-3.71	0.44	0.56
GO:0044271	cellular nitrogen compound biosynthetic process	0.22502	-4.0953	0.39	0.58
GO:1901362	organic cyclic compound biosynthetic process	0.17871	-4.9031	0.43	0.49
GO:0010467	gene expression	0.19671	-3.317	0.65	0.35
