# Supplementary material for: Differential regulation of lineage commitment in human and mouse primed pluripotent stem cells by the nucleosome remodelling and deacetylation complex
Source: Stem Cell Res. 2020 Jul;46:101867. doi: 10.1016/j.scr.2020.101867 (PMC7347010; doi:10.1016/j.scr.2020.101867)
Supplement: Supplementary data 6 [file mmc6.xlsx]

## Sheet: EdgeR_mEpiSCs_Analysis
	EdgeR significant genes - 0 day					EdgeR significant genes - 2 day					EdgeR significant genes - 4 day					EdgeR significant genes - 8 day
	WT vs Mbd3KO					WT vs Mbd3KO					WT vs Mbd3KO					WT vs Mbd3KO
	logFC	PValue	FDR			logFC	PValue	FDR			logFC	PValue	FDR			logFC	PValue	FDR
ENSMUSG00000000001	0.102527	0.666521	1		ENSMUSG00000000001	-0.0657258	0.756035	1		ENSMUSG00000000001	-0.404266	0.046778	0.817142		ENSMUSG00000000001	-0.287695	0.232876	1
ENSMUSG00000000003	0	1	1		ENSMUSG00000000003	-2.56274e-15	1	1		ENSMUSG00000000003	0	1	1		ENSMUSG00000000003	0	1	1
ENSMUSG00000000028	-0.122022	0.802105	1		ENSMUSG00000000028	-0.554656	0.236355	1		ENSMUSG00000000028	-0.809745	0.159291	1		ENSMUSG00000000028	-1.12297	0.0706699	1
ENSMUSG00000000031	-0.574318	0.642093	1		ENSMUSG00000000031	1.8114	0.0121747	0.598237		ENSMUSG00000000031	1.69751	0.000137197	0.0106517		ENSMUSG00000000031	1.09672	0.059039	0.989753
ENSMUSG00000000037	0.424788	0.749235	1		ENSMUSG00000000037	1.7653	0.278749	1		ENSMUSG00000000037	1.64923	0.294444	1		ENSMUSG00000000037	0.958227	0.516621	1
ENSMUSG00000000049	0	1	1		ENSMUSG00000000049	-2.56274e-15	1	1		ENSMUSG00000000049	-0.11443	0.83511	1		ENSMUSG00000000049	-0.10759	0.841013	1
ENSMUSG00000000056	-0.0506692	0.924855	1		ENSMUSG00000000056	-0.207825	0.747569	1		ENSMUSG00000000056	-0.198944	0.732762	1		ENSMUSG00000000056	0.555465	0.347155	1
ENSMUSG00000000058	0.778139	0.533859	1		ENSMUSG00000000058	0.782372	0.543741	1		ENSMUSG00000000058	0.610275	0.602743	1		ENSMUSG00000000058	0.88618	0.50659	1
ENSMUSG00000000078	0.627962	0.0671682	1		ENSMUSG00000000078	0.303579	0.297953	1		ENSMUSG00000000078	-0.167055	0.462091	1		ENSMUSG00000000078	0.334217	0.188819	1
ENSMUSG00000000085	0.531719	0.551568	1		ENSMUSG00000000085	0.607654	0.487615	1		ENSMUSG00000000085	0.379001	0.637457	1		ENSMUSG00000000085	0.423911	0.600355	1
ENSMUSG00000000088	0.106705	0.694715	1		ENSMUSG00000000088	-0.0321363	0.908573	1		ENSMUSG00000000088	-0.275369	0.310103	1		ENSMUSG00000000088	-0.129633	0.639407	1
ENSMUSG00000000093	0.978444	0.554027	1		ENSMUSG00000000093	1.25499	0.435512	1		ENSMUSG00000000093	0.785678	0.603905	1		ENSMUSG00000000093	0.424269	0.761078	1
ENSMUSG00000000094	0.274488	0.841046	1		ENSMUSG00000000094	0.434327	0.671484	1		ENSMUSG00000000094	0.249868	0.755119	1		ENSMUSG00000000094	0.102194	0.845103	1
ENSMUSG00000000103	0	1	1		ENSMUSG00000000103	-2.56274e-15	1	1		ENSMUSG00000000103	0	1	1		ENSMUSG00000000103	0	1	1
ENSMUSG00000000120	1.24189	0.225938	1		ENSMUSG00000000120	1.96249	0.119683	1		ENSMUSG00000000120	0.0674097	0.963832	1		ENSMUSG00000000120	-1.06491	0.455919	1
ENSMUSG00000000125	-0.850487	0.302015	1		ENSMUSG00000000125	1.08171	0.275834	1		ENSMUSG00000000125	-0.159215	0.876148	1		ENSMUSG00000000125	-1.8625	0.0649277	1
ENSMUSG00000000126	0.879444	0.330508	1		ENSMUSG00000000126	1.41401	0.138798	1		ENSMUSG00000000126	1.43186	0.0867223	1		ENSMUSG00000000126	1.66867	0.0473542	0.87535
ENSMUSG00000000127	-0.596086	0.323536	1		ENSMUSG00000000127	-0.431141	0.469451	1		ENSMUSG00000000127	-0.318758	0.567703	1		ENSMUSG00000000127	-0.300957	0.547958	1
ENSMUSG00000000131	0.0768648	0.874931	1		ENSMUSG00000000131	-0.0218482	0.963897	1		ENSMUSG00000000131	0.0316003	0.946828	1		ENSMUSG00000000131	0.0805469	0.871109	1
ENSMUSG00000000134	0.19394	0.768646	1		ENSMUSG00000000134	-0.0403162	0.959462	1		ENSMUSG00000000134	0.175106	0.809708	1		ENSMUSG00000000134	0.358535	0.623404	1
ENSMUSG00000000142	-1.02358	0.249193	1		ENSMUSG00000000142	-1.65001	0.00544384	0.341081		ENSMUSG00000000142	-1.78928	0.0016354	0.0741062		ENSMUSG00000000142	-1.67614	0.00279485	0.126975
ENSMUSG00000000148	-0.113381	0.91181	1		ENSMUSG00000000148	-0.21839	0.830572	1		ENSMUSG00000000148	-0.0490935	0.956564	1		ENSMUSG00000000148	0.131435	0.87221	1
ENSMUSG00000000149	-0.10544	0.840945	1		ENSMUSG00000000149	-0.255778	0.596773	1		ENSMUSG00000000149	-0.383416	0.374384	1		ENSMUSG00000000149	-0.326297	0.429073	1
ENSMUSG00000000154	-0.0817985	0.959625	1		ENSMUSG00000000154	1.85504	0.252614	1		ENSMUSG00000000154	1.98844	0.184956	1		ENSMUSG00000000154	1.19996	0.467161	1
ENSMUSG00000000157	0	1	1		ENSMUSG00000000157	-0.0505621	0.890963	1		ENSMUSG00000000157	-0.10651	0.841057	1		ENSMUSG00000000157	-0.249476	0.754111	1
ENSMUSG00000000159	0	1	1		ENSMUSG00000000159	-0.0536126	0.887683	1		ENSMUSG00000000159	-0.188113	0.863511	1		ENSMUSG00000000159	-0.283474	0.838181	1
ENSMUSG00000000167	-1.45158	0.253653	1		ENSMUSG00000000167	-0.48295	0.750729	1		ENSMUSG00000000167	-1.15738	0.468859	1		ENSMUSG00000000167	-0.221343	0.889096	1
ENSMUSG00000000168	-0.0858426	0.831245	1		ENSMUSG00000000168	-0.259289	0.608048	1		ENSMUSG00000000168	-0.132652	0.78744	1		ENSMUSG00000000168	0.0660977	0.897916	1
ENSMUSG00000000171	-0.0111901	0.967076	1		ENSMUSG00000000171	0.389383	0.209986	1		ENSMUSG00000000171	0.100824	0.738318	1		ENSMUSG00000000171	0.0763521	0.811051	1
ENSMUSG00000000182	-0.208363	0.889092	1		ENSMUSG00000000182	0.167835	0.801552	1		ENSMUSG00000000182	-0.506908	0.638295	1		ENSMUSG00000000182	0.0531841	0.9697	1
ENSMUSG00000000183	0	1	1		ENSMUSG00000000183	-0.0297715	0.968559	1		ENSMUSG00000000183	0.0623888	0.880151	1		ENSMUSG00000000183	0	1	1
ENSMUSG00000000184	-1.05057	0.157902	1		ENSMUSG00000000184	-0.18616	0.651742	1		ENSMUSG00000000184	-1.24179	0.000122833	0.00975319		ENSMUSG00000000184	-1.59628	2.40319e-05	0.00254426
ENSMUSG00000000194	0.226396	0.798979	1		ENSMUSG00000000194	0.495671	0.534158	1		ENSMUSG00000000194	0.550913	0.429634	1		ENSMUSG00000000194	0.716315	0.269918	1
ENSMUSG00000000197	0.207134	0.878326	1		ENSMUSG00000000197	0.353267	0.768511	1		ENSMUSG00000000197	0.0831577	0.941566	1		ENSMUSG00000000197	-0.0145948	0.989699	1
ENSMUSG00000000202	-0.326106	0.843106	1		ENSMUSG00000000202	-2.45715	0.039487	1		ENSMUSG00000000202	-2.01968	0.146142	1		ENSMUSG00000000202	-2.46455	0.104124	1
ENSMUSG00000000204	0.129798	0.821393	1		ENSMUSG00000000204	-2.56274e-15	1	1		ENSMUSG00000000204	0	1	1		ENSMUSG00000000204	0	1	1
ENSMUSG00000000214	1.24106	0.416828	1		ENSMUSG00000000214	0.758829	0.551636	1		ENSMUSG00000000214	0.404645	0.808239	1		ENSMUSG00000000214	0.0351079	0.981821	1
ENSMUSG00000000215	0	1	1		ENSMUSG00000000215	0.178988	0.794811	1		ENSMUSG00000000215	0.0903738	0.953488	1		ENSMUSG00000000215	0	1	1
ENSMUSG00000000216	0	1	1		ENSMUSG00000000216	0.326879	0.718213	1		ENSMUSG00000000216	0.263861	0.747974	1		ENSMUSG00000000216	0.0695738	0.872658	1
ENSMUSG00000000223	0.138415	0.92955	1		ENSMUSG00000000223	0.35462	0.831302	1		ENSMUSG00000000223	0.209572	0.899244	1		ENSMUSG00000000223	0.0794765	0.961929	1
ENSMUSG00000000244	-0.419405	0.795988	1		ENSMUSG00000000244	0.729249	0.654727	1		ENSMUSG00000000244	0.171842	0.917844	1		ENSMUSG00000000244	0.64752	0.696823	1
ENSMUSG00000000247	0.240191	0.837656	1		ENSMUSG00000000247	-0.351031	0.831506	1		ENSMUSG00000000247	-0.302427	0.848056	1		ENSMUSG00000000247	0.299796	0.850007	1
ENSMUSG00000000248	-0.690027	0.673251	1		ENSMUSG00000000248	0.0103087	0.992703	1		ENSMUSG00000000248	0.194817	0.785068	1		ENSMUSG00000000248	0.180537	0.792332	1
ENSMUSG00000000253	0.0567228	0.959919	1		ENSMUSG00000000253	0.128419	0.918424	1		ENSMUSG00000000253	-0.0480801	0.965198	1		ENSMUSG00000000253	0.341888	0.721902	1
ENSMUSG00000000263	-1.06742	0.495248	1		ENSMUSG00000000263	-0.492913	0.759175	1		ENSMUSG00000000263	-0.53517	0.627304	1		ENSMUSG00000000263	-1.37745	0.393066	1
ENSMUSG00000000266	-0.0771101	0.963278	1		ENSMUSG00000000266	1.07157	0.494674	1		ENSMUSG00000000266	0.868133	0.502311	1		ENSMUSG00000000266	0.397616	0.718964	1
ENSMUSG00000000275	0.0620165	0.951961	1		ENSMUSG00000000275	0.256689	0.831686	1		ENSMUSG00000000275	0.104436	0.918927	1		ENSMUSG00000000275	-0.0359774	0.961565	1
ENSMUSG00000000276	0.137666	0.912627	1		ENSMUSG00000000276	0.0492766	0.965454	1		ENSMUSG00000000276	0.114346	0.920883	1		ENSMUSG00000000276	0.150281	0.888656	1
ENSMUSG00000000278	0.451194	0.102755	1		ENSMUSG00000000278	0.424991	0.184072	1		ENSMUSG00000000278	0.155177	0.610932	1		ENSMUSG00000000278	0.146331	0.625928	1
ENSMUSG00000000282	0.0121835	0.978793	1		ENSMUSG00000000282	-0.208003	0.644431	1		ENSMUSG00000000282	-0.0658503	0.875165	1		ENSMUSG00000000282	0.199859	0.660974	1
ENSMUSG00000000290	1.62968	0.269283	1		ENSMUSG00000000290	1.9732	0.186286	1		ENSMUSG00000000290	1.50391	0.327511	1		ENSMUSG00000000290	0.32625	0.842966	1
ENSMUSG00000000295	-0.117833	0.851026	1		ENSMUSG00000000295	-0.299137	0.674712	1		ENSMUSG00000000295	-0.551221	0.39327	1		ENSMUSG00000000295	-0.411617	0.553086	1
ENSMUSG00000000296	0.0311535	0.941951	1		ENSMUSG00000000296	1.84458	0.00634195	0.380049		ENSMUSG00000000296	0.62742	0.307551	1		ENSMUSG00000000296	-0.0653839	0.90075	1
ENSMUSG00000000301	-0.745638	0.630345	1		ENSMUSG00000000301	0.0370845	0.978367	1		ENSMUSG00000000301	-1.0291	0.459158	1		ENSMUSG00000000301	-0.688136	0.633179	1
ENSMUSG00000000303	0.959314	2.73149e-06	0.00134409		ENSMUSG00000000303	4.22243	1.09836e-39	9.59337e-36		ENSMUSG00000000303	4.79038	5.27643e-61	6.14475e-57		ENSMUSG00000000303	6.22951	9.6679e-49	3.37767e-44
ENSMUSG00000000305	0.82119	0.414797	1		ENSMUSG00000000305	0.131522	0.889837	1		ENSMUSG00000000305	-0.940977	0.477994	1		ENSMUSG00000000305	-0.72116	0.573308	1
ENSMUSG00000000308	1.25719	0.0281085	1		ENSMUSG00000000308	3.03026	0.0032675	0.231858		ENSMUSG00000000308	4.17434	0.000484841	0.0291975		ENSMUSG00000000308	3.77428	0.000139353	0.0109161
ENSMUSG00000000317	-1.33818	0.184084	1		ENSMUSG00000000317	-1.30823	0.360841	1		ENSMUSG00000000317	-1.79629	0.268687	1		ENSMUSG00000000317	-0.998579	0.548428	1
ENSMUSG00000000318	-0.0404736	0.906191	1		ENSMUSG00000000318	-0.0468307	0.948674	1		ENSMUSG00000000318	0.0733519	0.92622	1		ENSMUSG00000000318	0.0498269	0.892473	1
ENSMUSG00000000320	0.124205	0.930771	1		ENSMUSG00000000320	1.09445	0.500699	1		ENSMUSG00000000320	0.816631	0.623515	1		ENSMUSG00000000320	0.127517	0.937514	1
ENSMUSG00000000325	0.445488	0.379769	1		ENSMUSG00000000325	0.661412	0.0660102	1		ENSMUSG00000000325	0.264737	0.390132	1		ENSMUSG00000000325	0.194552	0.520286	1
ENSMUSG00000000326	0.966813	0.0849681	1		ENSMUSG00000000326	1.38051	0.0255509	0.960784		ENSMUSG00000000326	1.34434	0.0150766	0.393965		ENSMUSG00000000326	0.810442	0.13295	1
ENSMUSG00000000339	-0.0832216	0.834675	1		ENSMUSG00000000339	-0.446246	0.259335	1		ENSMUSG00000000339	-0.495161	0.195109	1		ENSMUSG00000000339	-0.544657	0.19171	1
ENSMUSG00000000340	0.292454	0.63111	1		ENSMUSG00000000340	-0.270517	0.650863	1		ENSMUSG00000000340	-0.199292	0.73967	1		ENSMUSG00000000340	-0.304899	0.611959	1
ENSMUSG00000000346	0.454123	0.32365	1		ENSMUSG00000000346	-0.0533251	0.903715	1		ENSMUSG00000000346	-0.447171	0.222341	1		ENSMUSG00000000346	-0.197498	0.575709	1
ENSMUSG00000000355	0.10345	0.892054	1		ENSMUSG00000000355	0.0766003	0.907542	1		ENSMUSG00000000355	-0.0638732	0.919205	1		ENSMUSG00000000355	-0.267183	0.676176	1
ENSMUSG00000000359	0.141489	0.813287	1		ENSMUSG00000000359	0.200582	0.782269	1		ENSMUSG00000000359	0	1	1		ENSMUSG00000000359	0	1	1
ENSMUSG00000000365	-3.02269	6.55034e-05	0.0202522		ENSMUSG00000000365	-2.91942	0.00049267	0.0559094		ENSMUSG00000000365	-2.17706	0.00935925	0.279656		ENSMUSG00000000365	-1.61302	0.0736328	1
ENSMUSG00000000374	0.183408	0.795514	1		ENSMUSG00000000374	0.148006	0.825004	1		ENSMUSG00000000374	0.193315	0.735259	1		ENSMUSG00000000374	0.322759	0.542061	1
ENSMUSG00000000378	-0.0158248	0.98224	1		ENSMUSG00000000378	-0.0175363	0.97788	1		ENSMUSG00000000378	-0.134486	0.816329	1		ENSMUSG00000000378	-0.24287	0.6471	1
ENSMUSG00000000381	-0.345398	0.823228	1		ENSMUSG00000000381	0.0399814	0.980367	1		ENSMUSG00000000381	1.29205	0.436917	1		ENSMUSG00000000381	0.608733	0.712433	1
ENSMUSG00000000384	0.293631	0.519675	1		ENSMUSG00000000384	-0.112538	0.813339	1		ENSMUSG00000000384	-0.290732	0.566012	1		ENSMUSG00000000384	-0.143533	0.793949	1
ENSMUSG00000000385	-0.093287	0.935953	1		ENSMUSG00000000385	0.408786	0.74518	1		ENSMUSG00000000385	0.28839	0.812369	1		ENSMUSG00000000385	0.0953848	0.933656	1
ENSMUSG00000000386	0.147099	0.898688	1		ENSMUSG00000000386	-0.255567	0.796957	1		ENSMUSG00000000386	0.260964	0.74944	1		ENSMUSG00000000386	0.309813	0.796031	1
ENSMUSG00000000392	-0.025541	0.92561	1		ENSMUSG00000000392	-0.0762514	0.909283	1		ENSMUSG00000000392	-0.0269005	0.920829	1		ENSMUSG00000000392	-0.0563975	0.944777	1
ENSMUSG00000000394	-0.183178	0.797127	1		ENSMUSG00000000394	-0.183717	0.789086	1		ENSMUSG00000000394	0	1	1		ENSMUSG00000000394	0	1	1
ENSMUSG00000000399	0.304428	0.395983	1		ENSMUSG00000000399	0.182061	0.646466	1		ENSMUSG00000000399	-0.0649687	0.869715	1		ENSMUSG00000000399	-0.0337926	0.932084	1
ENSMUSG00000000402	0.654263	0.657756	1		ENSMUSG00000000402	0.826652	0.52911	1		ENSMUSG00000000402	0.639155	0.652081	1		ENSMUSG00000000402	1.03821	0.45917	1
ENSMUSG00000000409	0.37548	0.661028	1		ENSMUSG00000000409	0.0920401	0.919622	1		ENSMUSG00000000409	0.168524	0.864152	1		ENSMUSG00000000409	-0.308109	0.772739	1
ENSMUSG00000000411	-0.295937	0.859353	1		ENSMUSG00000000411	0.258347	0.870881	1		ENSMUSG00000000411	-0.141838	0.931929	1		ENSMUSG00000000411	0.789306	0.635159	1
ENSMUSG00000000416	-0.527659	0.750952	1		ENSMUSG00000000416	-0.588741	0.722323	1		ENSMUSG00000000416	-0.425722	0.79208	1		ENSMUSG00000000416	-1.24524	0.412037	1
ENSMUSG00000000420	-0.176043	0.758997	1		ENSMUSG00000000420	0.150552	0.762142	1		ENSMUSG00000000420	-0.162114	0.722883	1		ENSMUSG00000000420	-0.0365206	0.933021	1
ENSMUSG00000000435	0.260512	0.846293	1		ENSMUSG00000000435	-2.56274e-15	1	1		ENSMUSG00000000435	0	1	1		ENSMUSG00000000435	0	1	1
ENSMUSG00000000439	-0.256253	0.780575	1		ENSMUSG00000000439	-0.122889	0.898159	1		ENSMUSG00000000439	0.270399	0.777615	1		ENSMUSG00000000439	0.306667	0.756229	1
ENSMUSG00000000440	-0.04866	0.945873	1		ENSMUSG00000000440	0.195518	0.785154	1		ENSMUSG00000000440	1.63074	0.3129	1		ENSMUSG00000000440	2.95986	0.0604741	1
ENSMUSG00000000441	-0.117919	0.858785	1		ENSMUSG00000000441	-0.221793	0.70454	1		ENSMUSG00000000441	-0.297424	0.599922	1		ENSMUSG00000000441	-0.0571604	0.919987	1
ENSMUSG00000000486	-0.0364697	0.980925	1		ENSMUSG00000000486	-1.5595	0.25324	1		ENSMUSG00000000486	-1.91886	0.132511	1		ENSMUSG00000000486	-0.888084	0.499106	1
ENSMUSG00000000489	1.52001	0.0999043	1		ENSMUSG00000000489	0.873367	0.4685	1		ENSMUSG00000000489	0.240517	0.773477	1		ENSMUSG00000000489	0.38507	0.655863	1
ENSMUSG00000000530	-0.0823149	0.958354	1		ENSMUSG00000000530	0.537885	0.692814	1		ENSMUSG00000000530	-0.0885563	0.93257	1		ENSMUSG00000000530	-0.125743	0.907139	1
ENSMUSG00000000531	0.100949	0.867574	1		ENSMUSG00000000531	0.41761	0.604778	1		ENSMUSG00000000531	-0.352778	0.696317	1		ENSMUSG00000000531	-1.48263	0.251096	1
ENSMUSG00000000532	0.133286	0.815795	1		ENSMUSG00000000532	0.690645	0.296274	1		ENSMUSG00000000532	0.592967	0.353726	1		ENSMUSG00000000532	0.354222	0.56471	1
ENSMUSG00000000538	0.44172	0.710887	1		ENSMUSG00000000538	0.480723	0.655598	1		ENSMUSG00000000538	0.626804	0.464862	1		ENSMUSG00000000538	0.535881	0.451849	1
ENSMUSG00000000544	1.54187	0.346602	1		ENSMUSG00000000544	2.00085	0.175279	1		ENSMUSG00000000544	3.89379	0.00128404	0.0613686		ENSMUSG00000000544	3.64962	0.0110979	0.346185
ENSMUSG00000000552	0.799515	0.123913	1		ENSMUSG00000000552	0.842851	0.0417879	1		ENSMUSG00000000552	0.121285	0.724322	1		ENSMUSG00000000552	-0.155965	0.661706	1
ENSMUSG00000000555	0.0767406	0.883191	1		ENSMUSG00000000555	0.348721	0.427938	1		ENSMUSG00000000555	-0.192623	0.55916	1		ENSMUSG00000000555	0.453351	0.162026	1
ENSMUSG00000000560	0.0259573	0.957816	1		ENSMUSG00000000560	-2.56274e-15	1	1		ENSMUSG00000000560	0.130435	0.825381	1		ENSMUSG00000000560	-0.0255483	0.969809	1
ENSMUSG00000000561	0.00413288	0.992518	1		ENSMUSG00000000561	-0.512331	0.196804	1		ENSMUSG00000000561	-0.798445	0.0652331	0.970634		ENSMUSG00000000561	-0.507259	0.273065	1
ENSMUSG00000000562	0.0372795	0.905242	1		ENSMUSG00000000562	-0.0387242	0.904703	1		ENSMUSG00000000562	0.22104	0.7704	1		ENSMUSG00000000562	-0.0266693	0.97318	1
ENSMUSG00000000563	0.0565342	0.841925	1		ENSMUSG00000000563	0.132612	0.656916	1		ENSMUSG00000000563	-0.0194513	0.948368	1		ENSMUSG00000000563	-0.0683949	0.830511	1
ENSMUSG00000000567	0.40536	0.745529	1		ENSMUSG00000000567	-0.0109554	0.985154	1		ENSMUSG00000000567	0.475702	0.375811	1		ENSMUSG00000000567	0.0366602	0.947264	1
ENSMUSG00000000568	0.18387	0.508586	1		ENSMUSG00000000568	-0.46309	0.0790297	1		ENSMUSG00000000568	-0.680893	0.0207657	0.48789		ENSMUSG00000000568	-0.684832	0.0391526	0.792511
ENSMUSG00000000579	-0.121237	0.853837	1		ENSMUSG00000000579	0.112983	0.871384	1		ENSMUSG00000000579	0.0869589	0.899056	1		ENSMUSG00000000579	-0.121672	0.858649	1
ENSMUSG00000000581	-0.33483	0.730438	1		ENSMUSG00000000581	-0.168372	0.862624	1		ENSMUSG00000000581	-0.226994	0.80274	1		ENSMUSG00000000581	-0.162117	0.850383	1
ENSMUSG00000000594	-0.548808	0.491036	1		ENSMUSG00000000594	0.75851	0.454309	1		ENSMUSG00000000594	0.941692	0.306066	1		ENSMUSG00000000594	1.33837	0.0755263	1
ENSMUSG00000000600	0.0952816	0.924724	1		ENSMUSG00000000600	0.28461	0.756928	1		ENSMUSG00000000600	0.273661	0.732766	1		ENSMUSG00000000600	0.384878	0.637336	1
ENSMUSG00000000605	-0.016147	0.984466	1		ENSMUSG00000000605	-0.548051	0.48415	1		ENSMUSG00000000605	-0.592368	0.405275	1		ENSMUSG00000000605	0.0344809	0.956438	1
ENSMUSG00000000606	-0.381675	0.700617	1		ENSMUSG00000000606	-0.0411246	0.953239	1		ENSMUSG00000000606	0.0999086	0.902578	1		ENSMUSG00000000606	-0.129264	0.908385	1
ENSMUSG00000000617	0.442241	0.777265	1		ENSMUSG00000000617	0.112344	0.83864	1		ENSMUSG00000000617	0	1	1		ENSMUSG00000000617	0.0712084	0.871147	1
ENSMUSG00000000627	0.368079	0.824497	1		ENSMUSG00000000627	-0.498716	0.758022	1		ENSMUSG00000000627	-0.106049	0.94865	1		ENSMUSG00000000627	-0.156764	0.91961	1
ENSMUSG00000000628	-0.0438158	0.872419	1		ENSMUSG00000000628	-0.484497	0.135063	1		ENSMUSG00000000628	-1.2577	0.00149498	0.069179		ENSMUSG00000000628	-0.707752	0.133987	1
ENSMUSG00000000631	0.368728	0.490857	1		ENSMUSG00000000631	0.627512	0.260498	1		ENSMUSG00000000631	0.278322	0.540361	1		ENSMUSG00000000631	0.365473	0.34894	1
ENSMUSG00000000632	-0.184494	0.860297	1		ENSMUSG00000000632	-0.675304	0.598201	1		ENSMUSG00000000632	-0.754778	0.633659	1		ENSMUSG00000000632	-1.54838	0.349955	1
ENSMUSG00000000673	0.428777	0.794423	1		ENSMUSG00000000673	0.840407	0.596435	1		ENSMUSG00000000673	0.802818	0.62429	1		ENSMUSG00000000673	1.16289	0.450681	1
ENSMUSG00000000682	-0.389643	0.816478	1		ENSMUSG00000000682	0.323858	0.796501	1		ENSMUSG00000000682	-0.0524505	0.974873	1		ENSMUSG00000000682	0.574559	0.709538	1
ENSMUSG00000000686	-0.212295	0.899483	1		ENSMUSG00000000686	-0.0412587	0.979958	1		ENSMUSG00000000686	-0.874121	0.598024	1		ENSMUSG00000000686	-0.338929	0.838764	1
ENSMUSG00000000690	0.0111823	0.988411	1		ENSMUSG00000000690	-2.56274e-15	1	1		ENSMUSG00000000690	0	1	1		ENSMUSG00000000690	-0.090587	0.923538	1
ENSMUSG00000000693	-0.655033	0.590736	1		ENSMUSG00000000693	-0.419037	0.696145	1		ENSMUSG00000000693	-0.489772	0.650764	1		ENSMUSG00000000693	-1.01954	0.349965	1
ENSMUSG00000000701	0	1	1		ENSMUSG00000000701	-2.56274e-15	1	1		ENSMUSG00000000701	0	1	1		ENSMUSG00000000701	0	1	1
ENSMUSG00000000706	-1.29868	0.444784	1		ENSMUSG00000000706	0.336311	0.774559	1		ENSMUSG00000000706	0.287131	0.82731	1		ENSMUSG00000000706	0.188346	0.861975	1
ENSMUSG00000000708	-0.0933042	0.892971	1		ENSMUSG00000000708	0.284343	0.822888	1		ENSMUSG00000000708	0.0485108	0.963111	1		ENSMUSG00000000708	0.0576225	0.951186	1
ENSMUSG00000000711	-0.175171	0.778407	1		ENSMUSG00000000711	0.271105	0.661105	1		ENSMUSG00000000711	0.50672	0.322233	1		ENSMUSG00000000711	0.348777	0.490959	1
ENSMUSG00000000724	0.0558635	0.96738	1		ENSMUSG00000000724	0.701683	0.643985	1		ENSMUSG00000000724	0.288884	0.833024	1		ENSMUSG00000000724	1.455	0.257765	1
ENSMUSG00000000730	-0.37728	0.792237	1		ENSMUSG00000000730	0.524167	0.635761	1		ENSMUSG00000000730	-0.0667571	0.956017	1		ENSMUSG00000000730	0	1	1
ENSMUSG00000000731	-0.823381	0.615653	1		ENSMUSG00000000731	0.00629406	0.993289	1		ENSMUSG00000000731	0.0904772	0.855214	1		ENSMUSG00000000731	0.151004	0.810691	1
ENSMUSG00000000732	-0.521592	0.570691	1		ENSMUSG00000000732	0.949711	0.374423	1		ENSMUSG00000000732	-0.378745	0.747755	1		ENSMUSG00000000732	-0.46062	0.743277	1
ENSMUSG00000000738	-0.210174	0.645354	1		ENSMUSG00000000738	0.254231	0.574309	1		ENSMUSG00000000738	0.150726	0.71937	1		ENSMUSG00000000738	0.0232242	0.956989	1
ENSMUSG00000000739	0.0140773	0.993021	1		ENSMUSG00000000739	2.35171	0.124525	1		ENSMUSG00000000739	1.25463	0.449024	1		ENSMUSG00000000739	0.193371	0.784776	1
ENSMUSG00000000740	-0.00672104	0.976701	1		ENSMUSG00000000740	0.0513893	0.852727	1		ENSMUSG00000000740	-0.0996585	0.728123	1		ENSMUSG00000000740	-0.432585	0.159196	1
ENSMUSG00000000743	0.114938	0.872489	1		ENSMUSG00000000743	-0.148766	0.819867	1		ENSMUSG00000000743	-0.141376	0.801068	1		ENSMUSG00000000743	0.302245	0.571602	1
ENSMUSG00000000751	0.0346675	0.932973	1		ENSMUSG00000000751	-0.162227	0.712317	1		ENSMUSG00000000751	-0.34789	0.434713	1		ENSMUSG00000000751	-0.644881	0.190284	1
ENSMUSG00000000753	0.969445	0.389339	1		ENSMUSG00000000753	1.68132	0.151686	1		ENSMUSG00000000753	0.890175	0.221455	1		ENSMUSG00000000753	-0.87717	0.183512	1
ENSMUSG00000000759	-0.0991016	0.914823	1		ENSMUSG00000000759	-0.222921	0.765219	1		ENSMUSG00000000759	-0.329694	0.632424	1		ENSMUSG00000000759	-0.017283	0.980453	1
ENSMUSG00000000766	0.0483571	0.941859	1		ENSMUSG00000000766	-0.0536226	0.887673	1		ENSMUSG00000000766	0.124261	0.82968	1		ENSMUSG00000000766	0	1	1
ENSMUSG00000000776	0.36198	0.276869	1		ENSMUSG00000000776	-0.218922	0.512361	1		ENSMUSG00000000776	-0.662985	0.0717836	1		ENSMUSG00000000776	-0.333938	0.362837	1
ENSMUSG00000000782	-0.276057	0.400688	1		ENSMUSG00000000782	0.22599	0.669842	1		ENSMUSG00000000782	-1.06244	0.067377	0.985742		ENSMUSG00000000782	-1.43702	0.0406397	0.809068
ENSMUSG00000000787	0.0337875	0.846405	1		ENSMUSG00000000787	-0.436064	0.0112564	0.568192		ENSMUSG00000000787	-0.528365	0.00499377	0.175207		ENSMUSG00000000787	-0.333981	0.174245	1
ENSMUSG00000000791	0.336143	0.796004	1		ENSMUSG00000000791	1.29365	0.432146	1		ENSMUSG00000000791	0.794217	0.633322	1		ENSMUSG00000000791	0.280746	0.845728	1
ENSMUSG00000000792	0.241839	0.776536	1		ENSMUSG00000000792	2.8064	0.00102035	0.0984748		ENSMUSG00000000792	3.42766	3.02401e-05	0.00301856		ENSMUSG00000000792	4.71838	1.48783e-09	6.18814e-07
ENSMUSG00000000794	-0.161646	0.92328	1		ENSMUSG00000000794	-0.247312	0.857184	1		ENSMUSG00000000794	0.575053	0.593201	1		ENSMUSG00000000794	0.666915	0.527153	1
ENSMUSG00000000804	0.0254954	0.970061	1		ENSMUSG00000000804	0.664038	0.318513	1		ENSMUSG00000000804	0.80465	0.168333	1		ENSMUSG00000000804	0.72453	0.218323	1
ENSMUSG00000000805	-0.343204	0.835803	1		ENSMUSG00000000805	0.699096	0.656925	1		ENSMUSG00000000805	-1.13596	0.402561	1		ENSMUSG00000000805	0.609461	0.659518	1
ENSMUSG00000000811	0.0153545	0.986589	1		ENSMUSG00000000811	-1.05802	0.208864	1		ENSMUSG00000000811	-1.56292	0.0415087	0.763186		ENSMUSG00000000811	-1.20072	0.104016	1
ENSMUSG00000000817	0	1	1		ENSMUSG00000000817	0.142986	0.902016	1		ENSMUSG00000000817	0.101084	0.944276	1		ENSMUSG00000000817	0.0581842	0.970995	1
ENSMUSG00000000823	0.150962	0.820978	1		ENSMUSG00000000823	0.117377	0.841009	1		ENSMUSG00000000823	0.436978	0.371436	1		ENSMUSG00000000823	0.513815	0.260697	1
ENSMUSG00000000826	0.230807	0.672371	1		ENSMUSG00000000826	0.0769128	0.870052	1		ENSMUSG00000000826	0.0187085	0.964099	1		ENSMUSG00000000826	0.541373	0.180224	1
ENSMUSG00000000827	0.0846005	0.880075	1		ENSMUSG00000000827	-0.143356	0.786969	1		ENSMUSG00000000827	-0.157871	0.745385	1		ENSMUSG00000000827	0.204761	0.664122	1
ENSMUSG00000000838	0.233752	0.611029	1		ENSMUSG00000000838	0.0551555	0.904997	1		ENSMUSG00000000838	0.485517	0.209346	1		ENSMUSG00000000838	0.782781	0.0465164	0.866743
ENSMUSG00000000861	-0.74219	0.480951	1		ENSMUSG00000000861	0.33938	0.778146	1		ENSMUSG00000000861	0.0860389	0.913674	1		ENSMUSG00000000861	0.0658764	0.947449	1
ENSMUSG00000000869	-0.116432	0.937961	1		ENSMUSG00000000869	-0.853444	0.604638	1		ENSMUSG00000000869	0.0428834	0.977844	1		ENSMUSG00000000869	-0.52075	0.738879	1
ENSMUSG00000000876	0.292033	0.795566	1		ENSMUSG00000000876	0.875661	0.478413	1		ENSMUSG00000000876	0.912005	0.418702	1		ENSMUSG00000000876	-0.00693804	0.994782	1
ENSMUSG00000000881	-0.0317328	0.960451	1		ENSMUSG00000000881	0.444243	0.410737	1		ENSMUSG00000000881	0.903769	0.0528521	0.874508		ENSMUSG00000000881	1.39694	0.00246693	0.115532
ENSMUSG00000000884	-0.144526	0.89568	1		ENSMUSG00000000884	0.428933	0.717932	1		ENSMUSG00000000884	0.259501	0.833288	1		ENSMUSG00000000884	0.477583	0.702885	1
ENSMUSG00000000889	0	1	1		ENSMUSG00000000889	0.441167	0.668672	1		ENSMUSG00000000889	-0.0590547	0.882271	1		ENSMUSG00000000889	-0.00908891	0.992026	1
ENSMUSG00000000901	-0.273476	0.76029	1		ENSMUSG00000000901	1.21102	0.195786	1		ENSMUSG00000000901	1.02743	0.122622	1		ENSMUSG00000000901	0.594956	0.29952	1
ENSMUSG00000000902	0.0488898	0.912853	1		ENSMUSG00000000902	-0.228408	0.635683	1		ENSMUSG00000000902	-0.32148	0.485277	1		ENSMUSG00000000902	-0.539155	0.267816	1
ENSMUSG00000000903	1.32014	0.401008	1		ENSMUSG00000000903	1.10834	0.441681	1		ENSMUSG00000000903	1.88486	0.23917	1		ENSMUSG00000000903	0.796068	0.53605	1
ENSMUSG00000000915	-0.658161	0.0601508	1		ENSMUSG00000000915	1.29156	0.0485993	1		ENSMUSG00000000915	2.19486	0.000187888	0.0135345		ENSMUSG00000000915	2.38878	0.000211981	0.0153016
ENSMUSG00000000916	0.0661705	0.943342	1		ENSMUSG00000000916	-0.119823	0.908161	1		ENSMUSG00000000916	-0.252539	0.815864	1		ENSMUSG00000000916	-0.293723	0.800305	1
ENSMUSG00000000934	0.485478	0.353467	1		ENSMUSG00000000934	-0.343108	0.54443	1		ENSMUSG00000000934	-0.0193216	0.974989	1		ENSMUSG00000000934	-0.526371	0.409519	1
ENSMUSG00000000938	0	1	1		ENSMUSG00000000938	-2.56274e-15	1	1		ENSMUSG00000000938	0	1	1		ENSMUSG00000000938	0	1	1
ENSMUSG00000000942	0.434917	0.662522	1		ENSMUSG00000000942	0.202463	0.90187	1		ENSMUSG00000000942	0.865391	0.604088	1		ENSMUSG00000000942	0.979796	0.548552	1
ENSMUSG00000000948	-0.0943287	0.835419	1		ENSMUSG00000000948	0.632821	0.318105	1		ENSMUSG00000000948	0.717977	0.257756	1		ENSMUSG00000000948	1.11749	0.101641	1
ENSMUSG00000000957	-0.769296	0.378499	1		ENSMUSG00000000957	0.115334	0.89543	1		ENSMUSG00000000957	0.806972	0.145232	1		ENSMUSG00000000957	0.568692	0.149421	1
ENSMUSG00000000958	0.449883	0.263896	1		ENSMUSG00000000958	0.636545	0.629031	1		ENSMUSG00000000958	0.91449	0.544525	1		ENSMUSG00000000958	-0.130084	0.933442	1
ENSMUSG00000000959	-0.205687	0.651082	1		ENSMUSG00000000959	0.200251	0.701407	1		ENSMUSG00000000959	0.472602	0.351506	1		ENSMUSG00000000959	0.243793	0.638525	1
ENSMUSG00000000976	-0.172421	0.801892	1		ENSMUSG00000000976	-0.180847	0.772788	1		ENSMUSG00000000976	-0.115087	0.852283	1		ENSMUSG00000000976	-0.119076	0.856611	1
ENSMUSG00000000982	0	1	1		ENSMUSG00000000982	-2.56274e-15	1	1		ENSMUSG00000000982	0	1	1		ENSMUSG00000000982	-0.370931	0.798843	1
ENSMUSG00000000983	0	1	1		ENSMUSG00000000983	-2.56274e-15	1	1		ENSMUSG00000000983	0	1	1		ENSMUSG00000000983	0	1	1
ENSMUSG00000001014	0.749642	0.650821	1		ENSMUSG00000001014	0.66433	0.675868	1		ENSMUSG00000001014	-0.22774	0.890815	1		ENSMUSG00000001014	-0.173493	0.905792	1
ENSMUSG00000001016	0.221738	0.672295	1		ENSMUSG00000001016	-0.137218	0.771134	1		ENSMUSG00000001016	-0.369879	0.433476	1		ENSMUSG00000001016	-0.246523	0.636134	1
ENSMUSG00000001017	0.0784314	0.851429	1		ENSMUSG00000001017	-0.364471	0.364234	1		ENSMUSG00000001017	-0.542102	0.177743	1		ENSMUSG00000001017	-0.5684	0.182154	1
ENSMUSG00000001018	0.0342303	0.959508	1		ENSMUSG00000001018	-0.075552	0.913635	1		ENSMUSG00000001018	0.419174	0.497783	1		ENSMUSG00000001018	0.338923	0.574397	1
ENSMUSG00000001020	0.367314	0.69196	1		ENSMUSG00000001020	-0.197375	0.883884	1		ENSMUSG00000001020	-0.197748	0.900468	1		ENSMUSG00000001020	-1.79092	0.258142	1
ENSMUSG00000001021	0.13088	0.93202	1		ENSMUSG00000001021	0.158199	0.9076	1		ENSMUSG00000001021	-0.554854	0.723481	1		ENSMUSG00000001021	-0.530867	0.728862	1
ENSMUSG00000001023	1.50258	0.319105	1		ENSMUSG00000001023	1.16701	0.424534	1		ENSMUSG00000001023	0	1	1		ENSMUSG00000001023	-0.401349	0.683066	1
ENSMUSG00000001025	3.44552	1.72448e-09	1.772e-06		ENSMUSG00000001025	4.99207	6.56165e-27	2.54716e-23		ENSMUSG00000001025	3.04836	2.17184e-20	2.70992e-17		ENSMUSG00000001025	3.24993	2.94523e-15	3.42992e-12
ENSMUSG00000001027	0.107173	0.838101	1		ENSMUSG00000001027	0.227907	0.798006	1		ENSMUSG00000001027	0.175922	0.87037	1		ENSMUSG00000001027	0.214151	0.811513	1
ENSMUSG00000001029	-0.515064	0.647211	1		ENSMUSG00000001029	0.0764145	0.931017	1		ENSMUSG00000001029	0	1	1		ENSMUSG00000001029	0.180002	0.792652	1
ENSMUSG00000001034	-0.0946742	0.856326	1		ENSMUSG00000001034	-0.29656	0.551631	1		ENSMUSG00000001034	-0.30266	0.538832	1		ENSMUSG00000001034	-0.526375	0.358612	1
ENSMUSG00000001036	0.162557	0.73032	1		ENSMUSG00000001036	0.399514	0.382327	1		ENSMUSG00000001036	0.867317	0.0340498	0.67977		ENSMUSG00000001036	1.03659	0.0166951	0.462184
ENSMUSG00000001039	-0.0123308	0.985715	1		ENSMUSG00000001039	0.28965	0.676443	1		ENSMUSG00000001039	0.301398	0.674262	1		ENSMUSG00000001039	-0.156699	0.828184	1
ENSMUSG00000001052	0.0920746	0.816085	1		ENSMUSG00000001052	-0.0421392	0.900515	1		ENSMUSG00000001052	0.0790245	0.795365	1		ENSMUSG00000001052	0.0817923	0.799754	1
ENSMUSG00000001053	0.075675	0.910471	1		ENSMUSG00000001053	-0.501429	0.468523	1		ENSMUSG00000001053	-0.172463	0.79757	1		ENSMUSG00000001053	-0.721128	0.372548	1
ENSMUSG00000001054	0.290319	0.594738	1		ENSMUSG00000001054	-0.150557	0.810347	1		ENSMUSG00000001054	0.230897	0.696233	1		ENSMUSG00000001054	0.170377	0.754992	1
ENSMUSG00000001056	0.195579	0.358684	1		ENSMUSG00000001056	-0.238517	0.384571	1		ENSMUSG00000001056	-0.87461	0.00293317	0.118043		ENSMUSG00000001056	-0.604986	0.0533741	0.941008
ENSMUSG00000001062	0.0513274	0.965041	1		ENSMUSG00000001062	-0.0610461	0.952693	1		ENSMUSG00000001062	0.0303017	0.972839	1		ENSMUSG00000001062	0.143947	0.863146	1
ENSMUSG00000001065	-0.096079	0.943473	1		ENSMUSG00000001065	-0.645903	0.563538	1		ENSMUSG00000001065	-0.387016	0.693194	1		ENSMUSG00000001065	-0.139277	0.878019	1
ENSMUSG00000001076	0.40293	0.808186	1		ENSMUSG00000001076	-0.271046	0.833165	1		ENSMUSG00000001076	-0.174656	0.794938	1		ENSMUSG00000001076	-0.346688	0.81598	1
ENSMUSG00000001082	-2.51867	0.0406313	1		ENSMUSG00000001082	-2.33793	0.0515922	1		ENSMUSG00000001082	-1.8415	0.101851	1		ENSMUSG00000001082	-1.14337	0.298961	1
ENSMUSG00000001089	-0.231238	0.610359	1		ENSMUSG00000001089	-0.208693	0.58586	1		ENSMUSG00000001089	-0.224348	0.526374	1		ENSMUSG00000001089	0.0863102	0.810629	1
ENSMUSG00000001095	0.148524	0.871565	1		ENSMUSG00000001095	-2.56274e-15	1	1		ENSMUSG00000001095	0.129589	0.825964	1		ENSMUSG00000001095	0	1	1
ENSMUSG00000001098	0.0145195	0.980614	1		ENSMUSG00000001098	0.113057	0.807573	1		ENSMUSG00000001098	-0.246673	0.502042	1		ENSMUSG00000001098	-0.0546662	0.872467	1
ENSMUSG00000001100	0.375455	0.418092	1		ENSMUSG00000001100	-0.187651	0.725553	1		ENSMUSG00000001100	0.141298	0.785082	1		ENSMUSG00000001100	0.110825	0.83864	1
ENSMUSG00000001103	-0.278622	0.855039	1		ENSMUSG00000001103	-0.0369594	0.981316	1		ENSMUSG00000001103	0.854356	0.598569	1		ENSMUSG00000001103	0.376019	0.821194	1
ENSMUSG00000001105	-1.0453	0.195502	1		ENSMUSG00000001105	-0.48629	0.480702	1		ENSMUSG00000001105	-0.630299	0.279843	1		ENSMUSG00000001105	-0.272297	0.623095	1
ENSMUSG00000001119	-0.923834	0.525371	1		ENSMUSG00000001119	2.14072	0.034158	1		ENSMUSG00000001119	1.52864	0.053536	0.877293		ENSMUSG00000001119	-0.154511	0.858359	1
ENSMUSG00000001120	0.010234	0.983969	1		ENSMUSG00000001120	-0.197972	0.755054	1		ENSMUSG00000001120	-0.802082	0.352606	1		ENSMUSG00000001120	-1.14493	0.242172	1
ENSMUSG00000001123	0.838295	0.602614	1		ENSMUSG00000001123	1.87811	0.241778	1		ENSMUSG00000001123	1.1041	0.508011	1		ENSMUSG00000001123	0.971206	0.45112	1
ENSMUSG00000001127	0.0847624	0.889727	1		ENSMUSG00000001127	0.381713	0.49175	1		ENSMUSG00000001127	0.653071	0.171005	1		ENSMUSG00000001127	0.745408	0.109651	1
ENSMUSG00000001128	0.0628745	0.959742	1		ENSMUSG00000001128	0.605942	0.581099	1		ENSMUSG00000001128	0.0395794	0.970463	1		ENSMUSG00000001128	0.105766	0.929239	1
ENSMUSG00000001131	2.21911	0.0128811	1		ENSMUSG00000001131	3.07399	0.00756817	0.426466		ENSMUSG00000001131	1.02864	0.340914	1		ENSMUSG00000001131	1.9571	0.0138032	0.404228
ENSMUSG00000001134	0.492901	0.668312	1		ENSMUSG00000001134	-0.231037	0.836056	1		ENSMUSG00000001134	-0.731019	0.537646	1		ENSMUSG00000001134	0.29129	0.80737	1
ENSMUSG00000001138	-0.349324	0.672261	1		ENSMUSG00000001138	0.205506	0.810514	1		ENSMUSG00000001138	0.736873	0.293071	1		ENSMUSG00000001138	1.02756	0.13529	1
ENSMUSG00000001143	0.239227	0.777278	1		ENSMUSG00000001143	0.229768	0.776949	1		ENSMUSG00000001143	0.0193904	0.979314	1		ENSMUSG00000001143	0.146109	0.845783	1
ENSMUSG00000001150	-0.100216	0.79678	1		ENSMUSG00000001150	-0.119629	0.757726	1		ENSMUSG00000001150	-0.12392	0.75204	1		ENSMUSG00000001150	-0.0246965	0.951739	1
ENSMUSG00000001151	0.0886019	0.825315	1		ENSMUSG00000001151	-0.100265	0.79371	1		ENSMUSG00000001151	-0.0715433	0.855914	1		ENSMUSG00000001151	0.0249452	0.954231	1
ENSMUSG00000001155	-0.0233798	0.981902	1		ENSMUSG00000001155	0.532396	0.703136	1		ENSMUSG00000001155	0.113495	0.928424	1		ENSMUSG00000001155	-0.114094	0.83616	1
ENSMUSG00000001156	0.192146	0.887387	1		ENSMUSG00000001156	0.426728	0.716338	1		ENSMUSG00000001156	-0.0945305	0.926258	1		ENSMUSG00000001156	-0.436393	0.644341	1
ENSMUSG00000001157	-0.121505	0.896116	1		ENSMUSG00000001157	0.203968	0.811956	1		ENSMUSG00000001157	-0.118732	0.885855	1		ENSMUSG00000001157	-0.0245128	0.977033	1
ENSMUSG00000001158	-0.0945962	0.766789	1		ENSMUSG00000001158	-0.215676	0.588834	1		ENSMUSG00000001158	-0.269497	0.491656	1		ENSMUSG00000001158	-0.550379	0.184544	1
ENSMUSG00000001166	-0.220984	0.892757	1		ENSMUSG00000001166	0.988597	0.551278	1		ENSMUSG00000001166	1.02189	0.534819	1		ENSMUSG00000001166	1.14767	0.436608	1
ENSMUSG00000001168	0.0804104	0.860173	1		ENSMUSG00000001168	0.545912	0.627467	1		ENSMUSG00000001168	0.485409	0.650106	1		ENSMUSG00000001168	0.62758	0.594491	1
ENSMUSG00000001173	-0.17735	0.823258	1		ENSMUSG00000001173	0.0984886	0.893146	1		ENSMUSG00000001173	0.375797	0.572642	1		ENSMUSG00000001173	0.340067	0.629546	1
ENSMUSG00000001175	-0.144803	0.661997	1		ENSMUSG00000001175	0.142744	0.508157	1		ENSMUSG00000001175	-0.635758	0.00402027	0.14907		ENSMUSG00000001175	-0.223843	0.375133	1
ENSMUSG00000001211	0.388744	0.485192	1		ENSMUSG00000001211	0.337039	0.607512	1		ENSMUSG00000001211	-0.0338302	0.955831	1		ENSMUSG00000001211	-0.47574	0.445068	1
ENSMUSG00000001225	-0.182415	0.859807	1		ENSMUSG00000001225	-2.56274e-15	1	1		ENSMUSG00000001225	-0.0549048	0.929355	1		ENSMUSG00000001225	0.0244197	0.965249	1
ENSMUSG00000001227	0.285809	0.710566	1		ENSMUSG00000001227	1.97564	0.0869513	1		ENSMUSG00000001227	0.653746	0.566782	1		ENSMUSG00000001227	-0.614171	0.578262	1
ENSMUSG00000001228	0.333976	0.217107	1		ENSMUSG00000001228	-0.282787	0.287526	1		ENSMUSG00000001228	-0.998891	0.00189933	0.0841023		ENSMUSG00000001228	-1.40142	0.000196783	0.014413
ENSMUSG00000001229	0.256459	0.575166	1		ENSMUSG00000001229	-0.105923	0.797998	1		ENSMUSG00000001229	-0.478156	0.261529	1		ENSMUSG00000001229	-0.32713	0.48494	1
ENSMUSG00000001240	-0.423324	0.790679	1		ENSMUSG00000001240	-0.646062	0.676154	1		ENSMUSG00000001240	-0.409941	0.761953	1		ENSMUSG00000001240	0.0357669	0.975404	1
ENSMUSG00000001247	-0.0109107	0.980657	1		ENSMUSG00000001247	0.424516	0.380652	1		ENSMUSG00000001247	0.355191	0.443411	1		ENSMUSG00000001247	1.02129	0.0211789	0.540489
ENSMUSG00000001248	0.471667	0.268981	1		ENSMUSG00000001248	0.278109	0.610292	1		ENSMUSG00000001248	0.611755	0.183992	1		ENSMUSG00000001248	0.746843	0.0696089	1
ENSMUSG00000001249	3.17969	0.00621785	0.67137		ENSMUSG00000001249	3.8579	0.00455381	0.30023		ENSMUSG00000001249	4.7497	9.95714e-05	0.00824443		ENSMUSG00000001249	4.38568	0.000536702	0.0331285
ENSMUSG00000001260	0	1	1		ENSMUSG00000001260	-2.56274e-15	1	1		ENSMUSG00000001260	0	1	1		ENSMUSG00000001260	-0.0225795	0.927859	1
ENSMUSG00000001270	1.41157	1.25755e-08	1.22042e-05		ENSMUSG00000001270	-0.293155	0.233707	1		ENSMUSG00000001270	-0.433857	0.05462	0.887562		ENSMUSG00000001270	-1.40146	2.87099e-07	6.30842e-05
ENSMUSG00000001280	-0.0520752	0.878494	1		ENSMUSG00000001280	-0.146948	0.704645	1		ENSMUSG00000001280	0.0792971	0.844561	1		ENSMUSG00000001280	-0.0751993	0.861374	1
ENSMUSG00000001281	0.26063	0.850231	1		ENSMUSG00000001281	2.24377	0.141117	1		ENSMUSG00000001281	1.62924	0.276389	1		ENSMUSG00000001281	0.263577	0.872405	1
ENSMUSG00000001285	-1.05865	0.200279	1		ENSMUSG00000001285	-1.57083	0.0386416	1		ENSMUSG00000001285	-1.81835	0.0252416	0.556795		ENSMUSG00000001285	-1.36736	0.0843491	1
ENSMUSG00000001288	-1.00217	0.0479769	1		ENSMUSG00000001288	1.40386	0.0123841	0.60267		ENSMUSG00000001288	1.23443	0.0247049	0.549756		ENSMUSG00000001288	1.31943	0.0566088	0.967823
ENSMUSG00000001289	-0.454382	0.158753	1		ENSMUSG00000001289	-0.279005	0.425136	1		ENSMUSG00000001289	-0.12138	0.706828	1		ENSMUSG00000001289	-0.382623	0.222379	1
ENSMUSG00000001300	0.164309	0.714604	1		ENSMUSG00000001300	-0.871122	0.00056772	0.0631669		ENSMUSG00000001300	-1.06506	7.42968e-06	0.00086813		ENSMUSG00000001300	-0.109452	0.674127	1
ENSMUSG00000001305	0.124325	0.790652	1		ENSMUSG00000001305	-0.212254	0.653014	1		ENSMUSG00000001305	-0.627154	0.233782	1		ENSMUSG00000001305	-0.759569	0.209301	1
ENSMUSG00000001313	0.0881433	0.890932	1		ENSMUSG00000001313	-0.500215	0.547604	1		ENSMUSG00000001313	-0.567645	0.460476	1		ENSMUSG00000001313	-0.695237	0.37853	1
ENSMUSG00000001323	-0.282983	0.835144	1		ENSMUSG00000001323	-0.204513	0.868502	1		ENSMUSG00000001323	0.164541	0.87189	1		ENSMUSG00000001323	-0.0370586	0.968883	1
ENSMUSG00000001333	-0.012291	0.993419	1		ENSMUSG00000001333	0.901692	0.481616	1		ENSMUSG00000001333	0.765774	0.436142	1		ENSMUSG00000001333	1.08575	0.18291	1
ENSMUSG00000001334	-0.166709	0.868558	1		ENSMUSG00000001334	2.33009	0.0761033	1		ENSMUSG00000001334	0.16067	0.904384	1		ENSMUSG00000001334	0.47054	0.746588	1
ENSMUSG00000001348	1.43119	0.315914	1		ENSMUSG00000001348	2.35707	0.146213	1		ENSMUSG00000001348	2.47756	0.0984535	1		ENSMUSG00000001348	3.33432	0.0222226	0.555757
ENSMUSG00000001349	0.609284	0.56439	1		ENSMUSG00000001349	-0.151935	0.890745	1		ENSMUSG00000001349	-1.74558	0.0734386	1		ENSMUSG00000001349	-0.252986	0.819634	1
ENSMUSG00000001366	-0.308877	0.749675	1		ENSMUSG00000001366	-0.901728	0.336879	1		ENSMUSG00000001366	-0.91686	0.267239	1		ENSMUSG00000001366	-0.60125	0.483394	1
ENSMUSG00000001376	-0.024997	0.977545	1		ENSMUSG00000001376	-0.109179	0.908747	1		ENSMUSG00000001376	-0.0205221	0.982142	1		ENSMUSG00000001376	0.198112	0.834419	1
ENSMUSG00000001380	0.181565	0.573599	1		ENSMUSG00000001380	-0.0673201	0.845266	1		ENSMUSG00000001380	-0.754695	0.0204946	0.483472		ENSMUSG00000001380	-0.421733	0.188472	1
ENSMUSG00000001383	-0.111637	0.65522	1		ENSMUSG00000001383	-0.0968482	0.700197	1		ENSMUSG00000001383	-0.197713	0.418224	1		ENSMUSG00000001383	-0.257087	0.317592	1
ENSMUSG00000001403	0.272156	0.274239	1		ENSMUSG00000001403	0.587389	0.0495069	1		ENSMUSG00000001403	-0.0736859	0.827883	1		ENSMUSG00000001403	-0.924684	0.0236749	0.578736
ENSMUSG00000001415	0.427925	0.355334	1		ENSMUSG00000001415	-0.194435	0.637394	1		ENSMUSG00000001415	-0.519815	0.190567	1		ENSMUSG00000001415	-0.11785	0.782945	1
ENSMUSG00000001416	-0.0107452	0.973439	1		ENSMUSG00000001416	-0.525032	0.116254	1		ENSMUSG00000001416	-0.885801	0.00832438	0.256689		ENSMUSG00000001416	-0.708588	0.0510589	0.917744
ENSMUSG00000001418	0.18168	0.841157	1		ENSMUSG00000001418	0.67514	0.48623	1		ENSMUSG00000001418	0.64767	0.43263	1		ENSMUSG00000001418	0.97449	0.151255	1
ENSMUSG00000001419	0.205613	0.565966	1		ENSMUSG00000001419	1.02875	0.06254	1		ENSMUSG00000001419	0.940959	0.0657134	0.974874		ENSMUSG00000001419	1.07196	0.0315149	0.692476
ENSMUSG00000001420	-0.740026	0.622791	1		ENSMUSG00000001420	1.24586	0.362308	1		ENSMUSG00000001420	1.58007	0.21628	1		ENSMUSG00000001420	2.13625	0.103639	1
ENSMUSG00000001424	0.212702	0.575548	1		ENSMUSG00000001424	0.141208	0.708414	1		ENSMUSG00000001424	-0.181133	0.633533	1		ENSMUSG00000001424	0.00656647	0.98771	1
ENSMUSG00000001435	1.20059	2.4655e-05	0.00926207		ENSMUSG00000001435	1.26146	6.97455e-17	8.70249e-14		ENSMUSG00000001435	1.1412	7.03403e-09	2.13694e-06		ENSMUSG00000001435	1.20552	3.71893e-05	0.00367029
ENSMUSG00000001436	0.388182	0.700743	1		ENSMUSG00000001436	0.252708	0.792575	1		ENSMUSG00000001436	0.295247	0.759052	1		ENSMUSG00000001436	0.0353271	0.973593	1
ENSMUSG00000001440	0.406847	0.0214619	1		ENSMUSG00000001440	-0.071548	0.661677	1		ENSMUSG00000001440	-0.639051	0.000537557	0.0312887		ENSMUSG00000001440	-0.509622	0.0316006	0.693236
ENSMUSG00000001441	-0.0727538	0.863258	1		ENSMUSG00000001441	0.215518	0.622405	1		ENSMUSG00000001441	0.447972	0.244321	1		ENSMUSG00000001441	0.770258	0.0477698	0.880538
ENSMUSG00000001444	1.08156	0.504516	1		ENSMUSG00000001444	-0.104815	0.947306	1		ENSMUSG00000001444	-1.2807	0.424456	1		ENSMUSG00000001444	-0.136574	0.885432	1
ENSMUSG00000001445	0.216395	0.634572	1		ENSMUSG00000001445	0.0111048	0.980856	1		ENSMUSG00000001445	0.0257815	0.95325	1		ENSMUSG00000001445	-0.0664605	0.878024	1
ENSMUSG00000001467	-0.262459	0.259326	1		ENSMUSG00000001467	-0.0837566	0.677126	1		ENSMUSG00000001467	-1.76016	2.20988e-06	0.000317722		ENSMUSG00000001467	-1.80614	2.77786e-07	6.14241e-05
ENSMUSG00000001472	0.1662	0.509246	1		ENSMUSG00000001472	0.1666	0.502273	1		ENSMUSG00000001472	-0.0290464	0.896812	1		ENSMUSG00000001472	0.166825	0.489323	1
ENSMUSG00000001473	-0.0709087	0.759728	1		ENSMUSG00000001473	0.288335	0.108144	1		ENSMUSG00000001473	-0.703997	0.00053824	0.0312887		ENSMUSG00000001473	-0.459768	0.0670811	1
ENSMUSG00000001482	0.17222	0.759686	1		ENSMUSG00000001482	0.684821	0.144349	1		ENSMUSG00000001482	0.0729585	0.875528	1		ENSMUSG00000001482	-0.272938	0.600215	1
ENSMUSG00000001493	-0.0685515	0.877515	1		ENSMUSG00000001493	-0.107592	0.944297	1		ENSMUSG00000001493	0.319239	0.841902	1		ENSMUSG00000001493	0.407313	0.794783	1
ENSMUSG00000001494	-0.178067	0.889404	1		ENSMUSG00000001494	-0.542567	0.737894	1		ENSMUSG00000001494	0.226059	0.767681	1		ENSMUSG00000001494	-0.0786775	0.960289	1
ENSMUSG00000001496	-0.0504451	0.895149	1		ENSMUSG00000001496	0.104731	0.844336	1		ENSMUSG00000001496	0.0513141	0.891443	1		ENSMUSG00000001496	-0.061329	0.880584	1
ENSMUSG00000001497	0	1	1		ENSMUSG00000001497	-1.64129	0.308058	1		ENSMUSG00000001497	-1.34525	0.406997	1		ENSMUSG00000001497	-0.148368	0.927338	1
ENSMUSG00000001504	1.45168	0.0318027	1		ENSMUSG00000001504	-1.61134	1.52468e-05	0.00324803		ENSMUSG00000001504	-1.00296	0.00666612	0.216708		ENSMUSG00000001504	-1.35481	0.00328403	0.143418
ENSMUSG00000001506	0.913921	0.376405	1		ENSMUSG00000001506	-0.570626	0.429	1		ENSMUSG00000001506	-2.8376	0.00122159	0.059441		ENSMUSG00000001506	-3.37714	0.000888378	0.0498991
ENSMUSG00000001507	1.02688	0.00358724	0.465901		ENSMUSG00000001507	0.405992	0.193231	1		ENSMUSG00000001507	-0.159216	0.575005	1		ENSMUSG00000001507	0.306943	0.241952	1
ENSMUSG00000001508	-0.575076	0.728469	1		ENSMUSG00000001508	1.0018	0.538159	1		ENSMUSG00000001508	1.74335	0.29358	1		ENSMUSG00000001508	-0.568891	0.732594	1
ENSMUSG00000001510	-0.566111	0.703364	1		ENSMUSG00000001510	1.82209	0.154052	1		ENSMUSG00000001510	1.48826	0.225966	1		ENSMUSG00000001510	1.13742	0.444322	1
ENSMUSG00000001517	0.411008	0.269913	1		ENSMUSG00000001517	0.184239	0.607402	1		ENSMUSG00000001517	-0.382231	0.320401	1		ENSMUSG00000001517	-0.836143	0.0621394	1
ENSMUSG00000001518	0.254271	0.769584	1		ENSMUSG00000001518	0.152152	0.859151	1		ENSMUSG00000001518	-0.224942	0.807201	1		ENSMUSG00000001518	-0.264579	0.783212	1
ENSMUSG00000001520	0.157305	0.910386	1		ENSMUSG00000001520	-0.137566	0.911788	1		ENSMUSG00000001520	-0.895163	0.519206	1		ENSMUSG00000001520	-0.398594	0.764014	1
ENSMUSG00000001521	0.227024	0.706227	1		ENSMUSG00000001521	0.213376	0.762994	1		ENSMUSG00000001521	0.112226	0.8734	1		ENSMUSG00000001521	-0.415182	0.590241	1
ENSMUSG00000001524	0.452552	0.373312	1		ENSMUSG00000001524	0.475941	0.466194	1		ENSMUSG00000001524	0.423494	0.522007	1		ENSMUSG00000001524	0.145934	0.835725	1
ENSMUSG00000001525	-0.0262136	0.857024	1		ENSMUSG00000001525	-0.413688	0.00299307	0.218307		ENSMUSG00000001525	-0.740491	0.000117102	0.00934063		ENSMUSG00000001525	-0.692616	0.00366828	0.155344
ENSMUSG00000001542	-0.215386	0.429638	1		ENSMUSG00000001542	0.0451433	0.945935	1		ENSMUSG00000001542	-0.148833	0.83653	1		ENSMUSG00000001542	0.515923	0.509255	1
ENSMUSG00000001552	0.918585	0.0786288	1		ENSMUSG00000001552	1.91239	0.00445167	0.298518		ENSMUSG00000001552	1.47719	0.00893061	0.270689		ENSMUSG00000001552	1.75793	0.000123065	0.00986127
ENSMUSG00000001555	-0.36131	0.536702	1		ENSMUSG00000001555	0.607403	0.289622	1		ENSMUSG00000001555	0.0295936	0.949196	1		ENSMUSG00000001555	-0.275837	0.46736	1
ENSMUSG00000001558	0.359284	0.829231	1		ENSMUSG00000001558	-0.129172	0.93817	1		ENSMUSG00000001558	0.601207	0.715971	1		ENSMUSG00000001558	1.27523	0.4429	1
ENSMUSG00000001566	-0.776714	0.532966	1		ENSMUSG00000001566	1.68128	0.169215	1		ENSMUSG00000001566	0.779744	0.602018	1		ENSMUSG00000001566	1.28884	0.432501	1
ENSMUSG00000001569	-0.109023	0.860525	1		ENSMUSG00000001569	0.0439852	0.941267	1		ENSMUSG00000001569	-0.0221848	0.970322	1		ENSMUSG00000001569	0.0381501	0.951569	1
ENSMUSG00000001576	0.402334	0.386306	1		ENSMUSG00000001576	0.369857	0.360687	1		ENSMUSG00000001576	0.181146	0.637136	1		ENSMUSG00000001576	-0.00544923	0.988252	1
ENSMUSG00000001583	2.28483	0.0747212	1		ENSMUSG00000001583	2.94008	0.0416491	1		ENSMUSG00000001583	3.60459	0.00457878	0.163147		ENSMUSG00000001583	3.65277	0.0062572	0.230842
ENSMUSG00000001588	0.00235451	0.998873	1		ENSMUSG00000001588	0.501722	0.763702	1		ENSMUSG00000001588	0.254256	0.87813	1		ENSMUSG00000001588	-0.210356	0.888545	1
ENSMUSG00000001604	0.834023	0.150325	1		ENSMUSG00000001604	2.45106	1.67729e-07	5.97953e-05		ENSMUSG00000001604	2.54803	2.53402e-09	8.41965e-07		ENSMUSG00000001604	2.72068	5.82575e-07	0.000111832
ENSMUSG00000001622	-0.286653	0.810953	1		ENSMUSG00000001622	0.143833	0.930668	1		ENSMUSG00000001622	-1.83538	0.246309	1		ENSMUSG00000001622	0.184006	0.912045	1
ENSMUSG00000001627	0.409591	0.505638	1		ENSMUSG00000001627	0.384331	0.495545	1		ENSMUSG00000001627	-0.141952	0.814727	1		ENSMUSG00000001627	-0.150961	0.814307	1
ENSMUSG00000001630	-0.335522	0.653134	1		ENSMUSG00000001630	0.520867	0.479432	1		ENSMUSG00000001630	0.161608	0.808223	1		ENSMUSG00000001630	0.245988	0.73479	1
ENSMUSG00000001632	0.104498	0.860289	1		ENSMUSG00000001632	-0.0294634	0.959621	1		ENSMUSG00000001632	0.17538	0.756614	1		ENSMUSG00000001632	0.272404	0.625965	1
ENSMUSG00000001642	0.316796	0.742014	1		ENSMUSG00000001642	-0.321829	0.71447	1		ENSMUSG00000001642	-1.33456	0.139677	1		ENSMUSG00000001642	-1.79595	0.0773351	1
ENSMUSG00000001655	1.01012	0.515872	1		ENSMUSG00000001655	1.87618	0.238022	1		ENSMUSG00000001655	2.21903	0.166396	1		ENSMUSG00000001655	1.74464	0.242142	1
ENSMUSG00000001656	0	1	1		ENSMUSG00000001656	-2.56274e-15	1	1		ENSMUSG00000001656	0	1	1		ENSMUSG00000001656	0	1	1
ENSMUSG00000001657	0	1	1		ENSMUSG00000001657	-0.0534312	0.887876	1		ENSMUSG00000001657	0	1	1		ENSMUSG00000001657	0.0630481	0.878866	1
ENSMUSG00000001661	0.49986	0.635879	1		ENSMUSG00000001661	0.120805	0.91047	1		ENSMUSG00000001661	0.174026	0.797325	1		ENSMUSG00000001661	0.209404	0.775639	1
ENSMUSG00000001663	-0.395977	0.804057	1		ENSMUSG00000001663	0.245322	0.873798	1		ENSMUSG00000001663	-0.465256	0.65492	1		ENSMUSG00000001663	-0.313029	0.722686	1
ENSMUSG00000001665	1.22959	0.343379	1		ENSMUSG00000001665	2.23965	0.126189	1		ENSMUSG00000001665	2.82765	0.0454425	0.801022		ENSMUSG00000001665	2.77339	0.0678425	1
ENSMUSG00000001666	-0.0479267	0.905335	1		ENSMUSG00000001666	0.434728	0.434603	1		ENSMUSG00000001666	0.274156	0.666918	1		ENSMUSG00000001666	0.430687	0.555123	1
ENSMUSG00000001670	-0.310419	0.73211	1		ENSMUSG00000001670	0.0656096	0.877335	1		ENSMUSG00000001670	0.14135	0.818	1		ENSMUSG00000001670	0	1	1
ENSMUSG00000001672	0.379102	0.691493	1		ENSMUSG00000001672	2.61081	0.0873937	1		ENSMUSG00000001672	3.10955	0.0291017	0.610646		ENSMUSG00000001672	3.95807	0.00455287	0.180549
ENSMUSG00000001674	0.18065	0.636025	1		ENSMUSG00000001674	-0.407156	0.300787	1		ENSMUSG00000001674	-0.79275	0.0716344	1		ENSMUSG00000001674	-0.73358	0.132603	1
ENSMUSG00000001687	0.246286	0.661843	1		ENSMUSG00000001687	-0.0611491	0.892769	1		ENSMUSG00000001687	0.0610323	0.885339	1		ENSMUSG00000001687	0.583769	0.194183	1
ENSMUSG00000001700	-0.0665113	0.941588	1		ENSMUSG00000001700	-0.344995	0.702775	1		ENSMUSG00000001700	0.00815133	0.992019	1		ENSMUSG00000001700	0.253772	0.746031	1
ENSMUSG00000001707	0.527883	0.146272	1		ENSMUSG00000001707	-0.29367	0.461397	1		ENSMUSG00000001707	-0.544436	0.192001	1		ENSMUSG00000001707	-0.885429	0.0624164	1
ENSMUSG00000001729	0.338015	0.495116	1		ENSMUSG00000001729	0.0504142	0.898015	1		ENSMUSG00000001729	-0.330057	0.258305	1		ENSMUSG00000001729	-0.123943	0.628559	1
ENSMUSG00000001739	-0.126683	0.938599	1		ENSMUSG00000001739	0.0994431	0.951619	1		ENSMUSG00000001739	-0.934154	0.573471	1		ENSMUSG00000001739	0.16626	0.913569	1
ENSMUSG00000001741	0.0633337	0.969212	1		ENSMUSG00000001741	-0.00347345	0.99829	1		ENSMUSG00000001741	0.135229	0.934953	1		ENSMUSG00000001741	0.443744	0.789938	1
ENSMUSG00000001750	0.475554	0.636194	1		ENSMUSG00000001750	1.27754	0.349116	1		ENSMUSG00000001750	2.20244	0.0805098	1		ENSMUSG00000001750	1.85817	0.162583	1
ENSMUSG00000001751	-0.322119	0.637536	1		ENSMUSG00000001751	-0.294165	0.707286	1		ENSMUSG00000001751	0.451886	0.499586	1		ENSMUSG00000001751	0.702954	0.240676	1
ENSMUSG00000001755	-0.0598039	0.914692	1		ENSMUSG00000001755	-0.535239	0.424501	1		ENSMUSG00000001755	-0.532486	0.394151	1		ENSMUSG00000001755	0.0742737	0.901915	1
ENSMUSG00000001761	-0.792312	0.112316	1		ENSMUSG00000001761	-0.859755	0.0249517	0.941402		ENSMUSG00000001761	-0.915682	0.01832	0.447733		ENSMUSG00000001761	-0.896302	0.0297662	0.670188
ENSMUSG00000001763	0.447681	0.729802	1		ENSMUSG00000001763	0.926606	0.462195	1		ENSMUSG00000001763	0.905733	0.543483	1		ENSMUSG00000001763	0.45713	0.772322	1
ENSMUSG00000001767	-0.062763	0.895547	1		ENSMUSG00000001767	-0.391771	0.380056	1		ENSMUSG00000001767	-0.53817	0.218101	1		ENSMUSG00000001767	-0.0581433	0.898182	1
ENSMUSG00000001768	0.14604	0.893395	1		ENSMUSG00000001768	0.779871	0.477592	1		ENSMUSG00000001768	0.166903	0.864153	1		ENSMUSG00000001768	0.0249347	0.980717	1
ENSMUSG00000001773	-0.0803895	0.925328	1		ENSMUSG00000001773	-0.863086	0.575443	1		ENSMUSG00000001773	-0.335951	0.817573	1		ENSMUSG00000001773	0.646918	0.677754	1
ENSMUSG00000001774	-0.0977621	0.82094	1		ENSMUSG00000001774	-0.435987	0.284984	1		ENSMUSG00000001774	-0.449529	0.249197	1		ENSMUSG00000001774	-0.216773	0.612939	1
ENSMUSG00000001783	0.0652016	0.80401	1		ENSMUSG00000001783	-0.151159	0.562455	1		ENSMUSG00000001783	-0.262845	0.319632	1		ENSMUSG00000001783	-0.267401	0.327658	1
ENSMUSG00000001785	0.129807	0.737579	1		ENSMUSG00000001785	-0.0948552	0.800363	1		ENSMUSG00000001785	-0.603538	0.139116	1		ENSMUSG00000001785	-0.588323	0.169917	1
ENSMUSG00000001786	-0.0337469	0.973462	1		ENSMUSG00000001786	0.285609	0.792963	1		ENSMUSG00000001786	0.411531	0.705169	1		ENSMUSG00000001786	0.181	0.868699	1
ENSMUSG00000001794	0.199793	0.494965	1		ENSMUSG00000001794	0.375846	0.214699	1		ENSMUSG00000001794	0.288094	0.248436	1		ENSMUSG00000001794	0.314335	0.207247	1
ENSMUSG00000001802	0.392605	0.705027	1		ENSMUSG00000001802	-0.906039	0.282346	1		ENSMUSG00000001802	-1.05764	0.231447	1		ENSMUSG00000001802	-1.03715	0.239899	1
ENSMUSG00000001804	0	1	1		ENSMUSG00000001804	0.167423	0.801805	1		ENSMUSG00000001804	-0.223525	0.766784	1		ENSMUSG00000001804	-0.136947	0.880403	1
ENSMUSG00000001815	0.165057	0.797824	1		ENSMUSG00000001815	-2.56274e-15	1	1		ENSMUSG00000001815	0	1	1		ENSMUSG00000001815	0.042904	0.9003	1
ENSMUSG00000001819	0.0600105	0.955502	1		ENSMUSG00000001819	0.316105	0.797835	1		ENSMUSG00000001819	0.179815	0.79385	1		ENSMUSG00000001819	0.167466	0.800277	1
ENSMUSG00000001823	0	1	1		ENSMUSG00000001823	-2.56274e-15	1	1		ENSMUSG00000001823	0	1	1		ENSMUSG00000001823	0	1	1
ENSMUSG00000001827	2.38585	0.11669	1		ENSMUSG00000001827	0.178798	0.760159	1		ENSMUSG00000001827	-2.09595	0.000730934	0.0400261		ENSMUSG00000001827	-1.82502	0.0110917	0.346185
ENSMUSG00000001829	-0.0460132	0.945182	1		ENSMUSG00000001829	0.304461	0.655092	1		ENSMUSG00000001829	0.480564	0.483874	1		ENSMUSG00000001829	0.0531431	0.940657	1
ENSMUSG00000001833	-0.299343	0.237047	1		ENSMUSG00000001833	0.0571051	0.798593	1		ENSMUSG00000001833	-0.204496	0.316559	1		ENSMUSG00000001833	0.0358078	0.881317	1
ENSMUSG00000001844	0.28025	0.747643	1		ENSMUSG00000001844	-0.102688	0.899539	1		ENSMUSG00000001844	0.138942	0.851052	1		ENSMUSG00000001844	0.498841	0.461612	1
ENSMUSG00000001847	0.173177	0.624476	1		ENSMUSG00000001847	-0.0818892	0.798152	1		ENSMUSG00000001847	-0.419274	0.160451	1		ENSMUSG00000001847	-0.145032	0.621127	1
ENSMUSG00000001855	0.0514206	0.928856	1		ENSMUSG00000001855	-0.230041	0.665157	1		ENSMUSG00000001855	-0.110267	0.830074	1		ENSMUSG00000001855	0.0653844	0.900922	1
ENSMUSG00000001864	0.70128	0.452655	1		ENSMUSG00000001864	0.245459	0.647015	1		ENSMUSG00000001864	-0.0979823	0.810282	1		ENSMUSG00000001864	-0.815746	0.0237234	0.578788
ENSMUSG00000001865	0	1	1		ENSMUSG00000001865	-2.56274e-15	1	1		ENSMUSG00000001865	0	1	1		ENSMUSG00000001865	0	1	1
ENSMUSG00000001870	-0.317065	0.78218	1		ENSMUSG00000001870	0.333251	0.722795	1		ENSMUSG00000001870	-1.1803	0.161377	1		ENSMUSG00000001870	-0.943682	0.091558	1
ENSMUSG00000001891	-0.503423	0.551126	1		ENSMUSG00000001891	-0.348699	0.67415	1		ENSMUSG00000001891	-0.412774	0.531752	1		ENSMUSG00000001891	0.139795	0.780487	1
ENSMUSG00000001901	-0.262767	0.837051	1		ENSMUSG00000001901	0.41972	0.677547	1		ENSMUSG00000001901	0.350219	0.751784	1		ENSMUSG00000001901	1.10276	0.506612	1
ENSMUSG00000001909	0.0808139	0.894122	1		ENSMUSG00000001909	-0.113001	0.863293	1		ENSMUSG00000001909	0.115749	0.862575	1		ENSMUSG00000001909	0.0575893	0.932123	1
ENSMUSG00000001910	0.110576	0.654367	1		ENSMUSG00000001910	-0.0227804	0.928369	1		ENSMUSG00000001910	-0.235335	0.373594	1		ENSMUSG00000001910	-0.410013	0.153289	1
ENSMUSG00000001911	0.706746	0.65635	1		ENSMUSG00000001911	1.48516	0.300982	1		ENSMUSG00000001911	1.94192	0.0886881	1		ENSMUSG00000001911	1.47847	0.330577	1
ENSMUSG00000001918	-0.461509	0.181555	1		ENSMUSG00000001918	-0.0783748	0.843355	1		ENSMUSG00000001918	-0.742425	0.156899	1		ENSMUSG00000001918	-1.28459	0.0858619	1
ENSMUSG00000001924	0.143736	0.513543	1		ENSMUSG00000001924	-0.224627	0.331955	1		ENSMUSG00000001924	-0.47425	0.0331227	0.667748		ENSMUSG00000001924	-0.501365	0.0424327	0.830982
ENSMUSG00000001930	0.11665	0.921785	1		ENSMUSG00000001930	0.276967	0.83718	1		ENSMUSG00000001930	0.391978	0.761797	1		ENSMUSG00000001930	0.158581	0.858901	1
ENSMUSG00000001942	-0.845704	0.396546	1		ENSMUSG00000001942	0.323607	0.763846	1		ENSMUSG00000001942	1.03198	0.302426	1		ENSMUSG00000001942	1.1293	0.261219	1
ENSMUSG00000001943	-1.02892	0.476052	1		ENSMUSG00000001943	-0.331492	0.839265	1		ENSMUSG00000001943	-1.06382	0.519395	1		ENSMUSG00000001943	-0.878186	0.57195	1
ENSMUSG00000001946	-0.604345	0.706302	1		ENSMUSG00000001946	-0.60475	0.714655	1		ENSMUSG00000001946	-1.38426	0.398408	1		ENSMUSG00000001946	-0.60965	0.71362	1
ENSMUSG00000001948	-0.823368	0.19192	1		ENSMUSG00000001948	-0.5035	0.525041	1		ENSMUSG00000001948	-0.60852	0.474269	1		ENSMUSG00000001948	-1.28628	0.185708	1
ENSMUSG00000001962	0.27146	0.453092	1		ENSMUSG00000001962	0.240981	0.570639	1		ENSMUSG00000001962	0.0731451	0.849218	1		ENSMUSG00000001962	0.105519	0.781847	1
ENSMUSG00000001964	0.307895	0.479819	1		ENSMUSG00000001964	0.203349	0.632527	1		ENSMUSG00000001964	0.440497	0.283665	1		ENSMUSG00000001964	0.127812	0.758516	1
ENSMUSG00000001983	0.0027959	0.996865	1		ENSMUSG00000001983	-0.226795	0.750142	1		ENSMUSG00000001983	-0.143605	0.832484	1		ENSMUSG00000001983	-0.316019	0.676782	1
ENSMUSG00000001985	-0.680372	0.387697	1		ENSMUSG00000001985	0.146987	0.825478	1		ENSMUSG00000001985	1.62012	0.078136	1		ENSMUSG00000001985	0.233496	0.834723	1
ENSMUSG00000001986	-0.0749332	0.941775	1		ENSMUSG00000001986	0.369387	0.632711	1		ENSMUSG00000001986	0.830495	0.228152	1		ENSMUSG00000001986	0.552448	0.351087	1
ENSMUSG00000001988	1.00328	0.255082	1		ENSMUSG00000001988	2.05422	0.141402	1		ENSMUSG00000001988	-0.413223	0.799279	1		ENSMUSG00000001988	-0.315884	0.848448	1
ENSMUSG00000001995	1.07541	0.0267425	1		ENSMUSG00000001995	0.614811	0.238678	1		ENSMUSG00000001995	1.03591	0.0358407	0.697587		ENSMUSG00000001995	0.643372	0.145507	1
ENSMUSG00000001998	-0.261507	0.806634	1		ENSMUSG00000001998	-0.124982	0.902466	1		ENSMUSG00000001998	0.00962363	0.991588	1		ENSMUSG00000001998	0.146173	0.877358	1
ENSMUSG00000001999	-0.238862	0.815674	1		ENSMUSG00000001999	0.0599501	0.964113	1		ENSMUSG00000001999	-0.255688	0.851278	1		ENSMUSG00000001999	-0.345332	0.790032	1
ENSMUSG00000002006	1.0289	0.0300091	1		ENSMUSG00000002006	1.58837	0.135133	1		ENSMUSG00000002006	0.992638	0.332592	1		ENSMUSG00000002006	-0.0932163	0.927054	1
ENSMUSG00000002007	-0.143177	0.919832	1		ENSMUSG00000002007	0.241786	0.840861	1		ENSMUSG00000002007	0.897366	0.445915	1		ENSMUSG00000002007	1.37316	0.234481	1
ENSMUSG00000002010	-0.105171	0.803599	1		ENSMUSG00000002010	-0.00137386	0.997738	1		ENSMUSG00000002010	0.339793	0.476024	1		ENSMUSG00000002010	0.271955	0.57295	1
ENSMUSG00000002012	1.95533	0.226917	1		ENSMUSG00000002012	2.01478	0.221504	1		ENSMUSG00000002012	3.68666	0.013444	0.3633		ENSMUSG00000002012	3.64875	0.0131499	0.39166
ENSMUSG00000002014	-0.0431096	0.948722	1		ENSMUSG00000002014	0.139203	0.837646	1		ENSMUSG00000002014	0.543819	0.363595	1		ENSMUSG00000002014	0.434813	0.460649	1
ENSMUSG00000002015	-0.209576	0.570632	1		ENSMUSG00000002015	0.3793	0.204914	1		ENSMUSG00000002015	0.609075	0.0142716	0.379168		ENSMUSG00000002015	0.934702	0.000183256	0.0136804
ENSMUSG00000002017	0.474983	0.471034	1		ENSMUSG00000002017	-0.107973	0.865004	1		ENSMUSG00000002017	-0.731819	0.295076	1		ENSMUSG00000002017	-0.154186	0.817599	1
ENSMUSG00000002020	0.730617	0.640518	1		ENSMUSG00000002020	2.08617	0.178203	1		ENSMUSG00000002020	2.00965	0.187111	1		ENSMUSG00000002020	1.46687	0.358427	1
ENSMUSG00000002028	-0.109238	0.796558	1		ENSMUSG00000002028	0.606197	0.123252	1		ENSMUSG00000002028	0.755366	0.0339271	0.677707		ENSMUSG00000002028	0.631658	0.096536	1
ENSMUSG00000002031	0.0125495	0.986506	1		ENSMUSG00000002031	-0.120227	0.885707	1		ENSMUSG00000002031	-0.00957626	0.989723	1		ENSMUSG00000002031	0.0650446	0.928576	1
ENSMUSG00000002032	-0.0850026	0.956688	1		ENSMUSG00000002032	0.63292	0.695557	1		ENSMUSG00000002032	0.0844139	0.955335	1		ENSMUSG00000002032	0.161616	0.917212	1
ENSMUSG00000002033	0	1	1		ENSMUSG00000002033	-0.176046	0.915767	1		ENSMUSG00000002033	-0.468237	0.736119	1		ENSMUSG00000002033	-0.767209	0.60608	1
ENSMUSG00000002043	0.22459	0.604736	1		ENSMUSG00000002043	0.658527	0.185153	1		ENSMUSG00000002043	0.989924	0.0279307	0.59509		ENSMUSG00000002043	0.837488	0.0977189	1
ENSMUSG00000002052	0.0238476	0.917208	1		ENSMUSG00000002052	0.0986574	0.725413	1		ENSMUSG00000002052	0.0918486	0.733263	1		ENSMUSG00000002052	0.216884	0.425516	1
ENSMUSG00000002055	0.13305	0.756724	1		ENSMUSG00000002055	0.0525434	0.909065	1		ENSMUSG00000002055	-0.314111	0.525193	1		ENSMUSG00000002055	-0.874671	0.150473	1
ENSMUSG00000002057	-0.196642	0.871108	1		ENSMUSG00000002057	0.0478705	0.946118	1		ENSMUSG00000002057	0.0601396	0.948168	1		ENSMUSG00000002057	0.329546	0.818536	1
ENSMUSG00000002058	0.228675	0.770674	1		ENSMUSG00000002058	0.36569	0.599031	1		ENSMUSG00000002058	-0.123797	0.839551	1		ENSMUSG00000002058	-0.136056	0.841225	1
ENSMUSG00000002059	-0.0692492	0.897124	1		ENSMUSG00000002059	-0.506566	0.375238	1		ENSMUSG00000002059	-0.805633	0.120542	1		ENSMUSG00000002059	-1.22544	0.0207908	0.533311
ENSMUSG00000002064	0.097107	0.838218	1		ENSMUSG00000002064	0.548395	0.285816	1		ENSMUSG00000002064	0.60768	0.214507	1		ENSMUSG00000002064	0.713676	0.0906123	1
ENSMUSG00000002068	-0.0312496	0.941322	1		ENSMUSG00000002068	-0.322994	0.451514	1		ENSMUSG00000002068	-1.13775	0.0128175	0.352325		ENSMUSG00000002068	-1.21753	0.0145436	0.423072
ENSMUSG00000002076	-0.371711	0.82046	1		ENSMUSG00000002076	0.0548422	0.964688	1		ENSMUSG00000002076	-0.218826	0.895368	1		ENSMUSG00000002076	-0.600327	0.702482	1
ENSMUSG00000002083	0.525814	0.116909	1		ENSMUSG00000002083	0.578188	0.113497	1		ENSMUSG00000002083	1.00662	0.00372592	0.140727		ENSMUSG00000002083	0.310893	0.381772	1
ENSMUSG00000002100	0.2066	0.877447	1		ENSMUSG00000002100	0.555219	0.623953	1		ENSMUSG00000002100	0.820476	0.622758	1		ENSMUSG00000002100	2.92114	0.0550771	0.954005
ENSMUSG00000002102	0.0123993	0.960545	1		ENSMUSG00000002102	-0.246694	0.306784	1		ENSMUSG00000002102	-0.568198	0.0193582	0.465142		ENSMUSG00000002102	-0.202214	0.426646	1
ENSMUSG00000002103	-0.250316	0.764931	1		ENSMUSG00000002103	-0.1327	0.860392	1		ENSMUSG00000002103	0.37775	0.578294	1		ENSMUSG00000002103	0.44066	0.456362	1
ENSMUSG00000002104	-0.78304	0.643799	1		ENSMUSG00000002104	0.203061	0.903057	1		ENSMUSG00000002104	0.934756	0.572114	1		ENSMUSG00000002104	-0.169403	0.918738	1
ENSMUSG00000002105	-0.397022	0.724287	1		ENSMUSG00000002105	0.175772	0.873989	1		ENSMUSG00000002105	0.414644	0.689303	1		ENSMUSG00000002105	0.204346	0.829458	1
ENSMUSG00000002107	0.0319705	0.983318	1		ENSMUSG00000002107	-0.0156533	0.989572	1		ENSMUSG00000002107	0.523344	0.536908	1		ENSMUSG00000002107	0.376403	0.624213	1
ENSMUSG00000002108	-0.380092	0.821582	1		ENSMUSG00000002108	0.422338	0.797675	1		ENSMUSG00000002108	0.525898	0.742083	1		ENSMUSG00000002108	1.05818	0.50523	1
ENSMUSG00000002109	-0.149472	0.879533	1		ENSMUSG00000002109	0.485712	0.666655	1		ENSMUSG00000002109	1.45099	0.180574	1		ENSMUSG00000002109	1.97107	0.0670668	1
ENSMUSG00000002111	0.602693	0.690349	1		ENSMUSG00000002111	-0.144446	0.892703	1		ENSMUSG00000002111	-0.0147112	0.98235	1		ENSMUSG00000002111	0.0770147	0.865909	1
ENSMUSG00000002129	0.13071	0.620961	1		ENSMUSG00000002129	-0.415333	0.105022	1		ENSMUSG00000002129	-0.643387	0.0179796	0.442728		ENSMUSG00000002129	-0.548793	0.0666846	1
ENSMUSG00000002147	0.351629	0.559963	1		ENSMUSG00000002147	1.31394	0.0734749	1		ENSMUSG00000002147	1.64021	0.0129038	0.353585		ENSMUSG00000002147	1.55431	0.0119337	0.366048
ENSMUSG00000002190	0.0932032	0.950908	1		ENSMUSG00000002190	2.15939	0.101017	1		ENSMUSG00000002190	1.89938	0.160281	1		ENSMUSG00000002190	0.777656	0.634716	1
ENSMUSG00000002204	1.19552	0.357193	1		ENSMUSG00000002204	2.51589	0.0566401	1		ENSMUSG00000002204	2.98165	0.0258394	0.563516		ENSMUSG00000002204	2.91555	0.0406993	0.809745
ENSMUSG00000002205	-0.507522	0.506679	1		ENSMUSG00000002205	-0.338973	0.670014	1		ENSMUSG00000002205	-0.053208	0.939741	1		ENSMUSG00000002205	0.312037	0.6425	1
ENSMUSG00000002210	0.286614	0.630225	1		ENSMUSG00000002210	-0.125908	0.856662	1		ENSMUSG00000002210	-0.116577	0.866576	1		ENSMUSG00000002210	-0.116121	0.878253	1
ENSMUSG00000002221	0.11727	0.850644	1		ENSMUSG00000002221	-0.73954	0.170418	1		ENSMUSG00000002221	-0.924277	0.124693	1		ENSMUSG00000002221	-0.623414	0.355298	1
ENSMUSG00000002222	-0.185334	0.661633	1		ENSMUSG00000002222	0.272437	0.536147	1		ENSMUSG00000002222	0.317122	0.451479	1		ENSMUSG00000002222	0.355269	0.44941	1
ENSMUSG00000002227	-0.785	0.231015	1		ENSMUSG00000002227	1.4944	0.076598	1		ENSMUSG00000002227	1.36272	0.0156664	0.406037		ENSMUSG00000002227	1.09756	0.0157971	0.446162
ENSMUSG00000002228	0.174087	0.83522	1		ENSMUSG00000002228	0.669658	0.507388	1		ENSMUSG00000002228	1.14326	0.171292	1		ENSMUSG00000002228	2.27081	0.0306926	0.683603
ENSMUSG00000002233	-0.651106	0.0671029	1		ENSMUSG00000002233	-0.142664	0.740484	1		ENSMUSG00000002233	-0.0927303	0.776779	1		ENSMUSG00000002233	0.354946	0.172598	1
ENSMUSG00000002240	0	1	1		ENSMUSG00000002240	-2.56274e-15	1	1		ENSMUSG00000002240	0.106973	0.842277	1		ENSMUSG00000002240	0.10594	0.842224	1
ENSMUSG00000002249	0.11175	0.877119	1		ENSMUSG00000002249	-0.0873346	0.883274	1		ENSMUSG00000002249	0.412843	0.403529	1		ENSMUSG00000002249	0.532879	0.267602	1
ENSMUSG00000002250	0.209429	0.711674	1		ENSMUSG00000002250	0.790799	0.16888	1		ENSMUSG00000002250	0.743845	0.210031	1		ENSMUSG00000002250	0.0517952	0.93387	1
ENSMUSG00000002257	-0.916843	0.152607	1		ENSMUSG00000002257	0.723288	0.406306	1		ENSMUSG00000002257	0.912404	0.435544	1		ENSMUSG00000002257	-0.83202	0.532691	1
ENSMUSG00000002265	0.825365	0.0025193	0.361717		ENSMUSG00000002265	1.88073	2.1032e-23	6.12329e-20		ENSMUSG00000002265	1.60587	1.66078e-10	6.7242e-08		ENSMUSG00000002265	1.4711	3.24443e-07	6.99695e-05
ENSMUSG00000002266	-0.458581	0.775937	1		ENSMUSG00000002266	0.0596678	0.97117	1		ENSMUSG00000002266	-1.65024	0.280768	1		ENSMUSG00000002266	-1.36867	0.236687	1
ENSMUSG00000002274	-0.12517	0.93363	1		ENSMUSG00000002274	-0.0342434	0.974878	1		ENSMUSG00000002274	-0.53939	0.533989	1		ENSMUSG00000002274	-0.817879	0.358417	1
ENSMUSG00000002279	0.0394761	0.973769	1		ENSMUSG00000002279	0.14333	0.905888	1		ENSMUSG00000002279	0.0207912	0.985748	1		ENSMUSG00000002279	0.403563	0.739782	1
ENSMUSG00000002280	0.22924	0.809267	1		ENSMUSG00000002280	0.168816	0.854201	1		ENSMUSG00000002280	0.393166	0.628716	1		ENSMUSG00000002280	0.634682	0.428247	1
ENSMUSG00000002289	0.00993964	0.986766	1		ENSMUSG00000002289	0.0930368	0.853477	1		ENSMUSG00000002289	0.248408	0.755875	1		ENSMUSG00000002289	0.22525	0.766904	1
ENSMUSG00000002297	0.353266	0.423335	1		ENSMUSG00000002297	0.147162	0.76957	1		ENSMUSG00000002297	-0.150752	0.770328	1		ENSMUSG00000002297	-0.330535	0.576694	1
ENSMUSG00000002307	0.168021	0.720465	1		ENSMUSG00000002307	-0.272163	0.566502	1		ENSMUSG00000002307	-0.186216	0.703052	1		ENSMUSG00000002307	-0.108126	0.823854	1
ENSMUSG00000002308	0.282141	0.69888	1		ENSMUSG00000002308	-0.431752	0.558014	1		ENSMUSG00000002308	-0.0885345	0.905076	1		ENSMUSG00000002308	-0.33276	0.664486	1
ENSMUSG00000002319	0.258021	0.591973	1		ENSMUSG00000002319	-0.387345	0.427472	1		ENSMUSG00000002319	-0.530882	0.251941	1		ENSMUSG00000002319	-0.48861	0.27124	1
ENSMUSG00000002320	-0.0520899	0.936058	1		ENSMUSG00000002320	-0.33557	0.568117	1		ENSMUSG00000002320	-0.0286551	0.957623	1		ENSMUSG00000002320	-0.00521375	0.991642	1
ENSMUSG00000002324	-1.38879	0.276474	1		ENSMUSG00000002324	1.23607	0.303362	1		ENSMUSG00000002324	1.2087	0.3178	1		ENSMUSG00000002324	-0.67355	0.602969	1
ENSMUSG00000002325	-0.493965	0.710638	1		ENSMUSG00000002325	0.0766015	0.952283	1		ENSMUSG00000002325	-0.15021	0.898887	1		ENSMUSG00000002325	0.185211	0.867288	1
ENSMUSG00000002326	-0.0466234	0.930455	1		ENSMUSG00000002326	-0.488165	0.369615	1		ENSMUSG00000002326	-0.296689	0.567052	1		ENSMUSG00000002326	-0.443967	0.426609	1
ENSMUSG00000002329	0.176889	0.730797	1		ENSMUSG00000002329	0.348177	0.482469	1		ENSMUSG00000002329	0.166689	0.72623	1		ENSMUSG00000002329	0.275951	0.574307	1
ENSMUSG00000002332	0.649725	0.422886	1		ENSMUSG00000002332	1.00199	0.149532	1		ENSMUSG00000002332	0.545847	0.392309	1		ENSMUSG00000002332	0.0749689	0.901055	1
ENSMUSG00000002341	0.773654	0.120265	1		ENSMUSG00000002341	-0.508289	0.468008	1		ENSMUSG00000002341	-0.801699	0.506075	1		ENSMUSG00000002341	-2.81172	0.0430549	0.832896
ENSMUSG00000002342	-0.0325807	0.960907	1		ENSMUSG00000002342	0.331543	0.623603	1		ENSMUSG00000002342	0.460726	0.473753	1		ENSMUSG00000002342	0.18573	0.761807	1
ENSMUSG00000002343	0.157984	0.88914	1		ENSMUSG00000002343	-1.02598	0.324336	1		ENSMUSG00000002343	-1.2101	0.255465	1		ENSMUSG00000002343	-0.610761	0.530093	1
ENSMUSG00000002345	0.491929	0.504477	1		ENSMUSG00000002345	0.1118	0.879565	1		ENSMUSG00000002345	0.273272	0.69045	1		ENSMUSG00000002345	0.169778	0.788021	1
ENSMUSG00000002346	0.38391	0.744602	1		ENSMUSG00000002346	1.52868	0.256883	1		ENSMUSG00000002346	1.45025	0.292895	1		ENSMUSG00000002346	1.02205	0.46939	1
ENSMUSG00000002365	0.345609	0.434002	1		ENSMUSG00000002365	-0.0168125	0.970099	1		ENSMUSG00000002365	0.200875	0.614728	1		ENSMUSG00000002365	1.05612	0.00641541	0.235436
ENSMUSG00000002372	-0.0800112	0.82331	1		ENSMUSG00000002372	-0.23976	0.454906	1		ENSMUSG00000002372	-0.432368	0.178499	1		ENSMUSG00000002372	-0.296947	0.39077	1
ENSMUSG00000002379	0.249898	0.665366	1		ENSMUSG00000002379	0.141036	0.802139	1		ENSMUSG00000002379	0.0890098	0.870172	1		ENSMUSG00000002379	0.230756	0.662328	1
ENSMUSG00000002384	-0.379262	0.819816	1		ENSMUSG00000002384	1.02886	0.517381	1		ENSMUSG00000002384	1.57227	0.298958	1		ENSMUSG00000002384	1.30385	0.426032	1
ENSMUSG00000002393	0.667929	0.360106	1		ENSMUSG00000002393	-0.0883905	0.877823	1		ENSMUSG00000002393	-0.0498295	0.925256	1		ENSMUSG00000002393	-0.26725	0.648145	1
ENSMUSG00000002395	0.107176	0.825072	1		ENSMUSG00000002395	0.116516	0.812767	1		ENSMUSG00000002395	0.113896	0.796889	1		ENSMUSG00000002395	-0.0888803	0.843023	1
ENSMUSG00000002396	0.371361	0.790465	1		ENSMUSG00000002396	0.0871422	0.94604	1		ENSMUSG00000002396	0.095291	0.934991	1		ENSMUSG00000002396	0.353167	0.772133	1
ENSMUSG00000002409	0.00126428	0.998373	1		ENSMUSG00000002409	-0.152253	0.766131	1		ENSMUSG00000002409	0.367737	0.379465	1		ENSMUSG00000002409	0.363308	0.377659	1
ENSMUSG00000002413	-0.21121	0.73567	1		ENSMUSG00000002413	0.309635	0.613684	1		ENSMUSG00000002413	1.02713	0.0397388	0.74323		ENSMUSG00000002413	1.32036	0.00830798	0.288238
ENSMUSG00000002416	-0.28619	0.799076	1		ENSMUSG00000002416	-0.240928	0.845731	1		ENSMUSG00000002416	0.286105	0.800766	1		ENSMUSG00000002416	0.410458	0.70937	1
ENSMUSG00000002428	-0.651186	0.0342301	1		ENSMUSG00000002428	0.673107	0.278454	1		ENSMUSG00000002428	0.87291	0.170571	1		ENSMUSG00000002428	0.846487	0.232903	1
ENSMUSG00000002455	0.174898	0.578285	1		ENSMUSG00000002455	0.0631916	0.848481	1		ENSMUSG00000002455	0.0764175	0.80723	1		ENSMUSG00000002455	0.261608	0.397272	1
ENSMUSG00000002458	-0.121532	0.811552	1		ENSMUSG00000002458	-0.167214	0.740399	1		ENSMUSG00000002458	-0.743701	0.149471	1		ENSMUSG00000002458	-0.710358	0.22211	1
ENSMUSG00000002459	1.07329	0.466316	1		ENSMUSG00000002459	0.287893	0.860275	1		ENSMUSG00000002459	-0.422399	0.794859	1		ENSMUSG00000002459	0.479864	0.770638	1
ENSMUSG00000002475	0.680075	0.678657	1		ENSMUSG00000002475	0.544403	0.700692	1		ENSMUSG00000002475	0.474612	0.771893	1		ENSMUSG00000002475	-0.125752	0.939592	1
ENSMUSG00000002477	-0.0820824	0.705574	1		ENSMUSG00000002477	-0.271822	0.257926	1		ENSMUSG00000002477	-0.62614	0.0198944	0.474342		ENSMUSG00000002477	-0.820681	0.00682565	0.246511
ENSMUSG00000002486	0.455673	0.592577	1		ENSMUSG00000002486	-0.13131	0.856641	1		ENSMUSG00000002486	0.108287	0.880748	1		ENSMUSG00000002486	0.162769	0.819264	1
ENSMUSG00000002489	0.329455	0.682695	1		ENSMUSG00000002489	-0.238636	0.718847	1		ENSMUSG00000002489	-0.101289	0.878947	1		ENSMUSG00000002489	-0.670912	0.362507	1
ENSMUSG00000002496	0.0934824	0.853943	1		ENSMUSG00000002496	0.0370168	0.931199	1		ENSMUSG00000002496	0.0360088	0.9279	1		ENSMUSG00000002496	0.108485	0.792971	1
ENSMUSG00000002500	0.0694349	0.961559	1		ENSMUSG00000002500	-0.201845	0.883887	1		ENSMUSG00000002500	-0.479059	0.765482	1		ENSMUSG00000002500	0.545906	0.624808	1
ENSMUSG00000002504	-0.07969	0.908925	1		ENSMUSG00000002504	1.0237	0.0432785	1		ENSMUSG00000002504	-0.22445	0.616826	1		ENSMUSG00000002504	-0.797091	0.112966	1
ENSMUSG00000002524	0.316593	0.131932	1		ENSMUSG00000002524	-0.473262	0.0202182	0.829129		ENSMUSG00000002524	-0.659601	0.00118141	0.0584631		ENSMUSG00000002524	-0.468591	0.0538963	0.94495
ENSMUSG00000002546	0.233525	0.683002	1		ENSMUSG00000002546	0.237604	0.630992	1		ENSMUSG00000002546	0.370605	0.36626	1		ENSMUSG00000002546	0.451944	0.209538	1
ENSMUSG00000002550	-0.0183688	0.983267	1		ENSMUSG00000002550	0.029763	0.971068	1		ENSMUSG00000002550	0.143864	0.845495	1		ENSMUSG00000002550	0.205066	0.762586	1
ENSMUSG00000002565	0	1	1		ENSMUSG00000002565	0.0505729	0.892489	1		ENSMUSG00000002565	0.068474	0.874355	1		ENSMUSG00000002565	0.161353	0.804088	1
ENSMUSG00000002578	0.258467	0.804867	1		ENSMUSG00000002578	1.84398	0.0443775	1		ENSMUSG00000002578	2.28038	0.00184896	0.0824997		ENSMUSG00000002578	1.67273	0.0285782	0.653
ENSMUSG00000002580	-0.0329272	0.957101	1		ENSMUSG00000002580	0.115856	0.847971	1		ENSMUSG00000002580	0.758746	0.202294	1		ENSMUSG00000002580	0.170031	0.77853	1
ENSMUSG00000002588	-0.270013	0.836017	1		ENSMUSG00000002588	0.378993	0.694897	1		ENSMUSG00000002588	-0.126307	0.920685	1		ENSMUSG00000002588	0.0473078	0.9661	1
ENSMUSG00000002602	0.390673	0.613963	1		ENSMUSG00000002602	1.70784	0.00423801	0.286945		ENSMUSG00000002602	1.35737	0.0021563	0.0925526		ENSMUSG00000002602	0.847536	0.0256599	0.609098
ENSMUSG00000002603	1.28631	0.0647896	1		ENSMUSG00000002603	1.98322	0.138046	1		ENSMUSG00000002603	1.24135	0.273231	1		ENSMUSG00000002603	0.790888	0.313647	1
ENSMUSG00000002608	-0.124073	0.833551	1		ENSMUSG00000002608	-0.074518	0.893801	1		ENSMUSG00000002608	0.0937522	0.857008	1		ENSMUSG00000002608	0.159247	0.753747	1
ENSMUSG00000002617	-1.28114	0.0915145	1		ENSMUSG00000002617	-0.248619	0.829955	1		ENSMUSG00000002617	0.572293	0.587874	1		ENSMUSG00000002617	0.701534	0.469088	1
ENSMUSG00000002625	-0.125623	0.661623	1		ENSMUSG00000002625	-0.0152819	0.960614	1		ENSMUSG00000002625	0.508853	0.102576	1		ENSMUSG00000002625	0.310489	0.354973	1
ENSMUSG00000002633	-0.1059	0.847103	1		ENSMUSG00000002633	-0.539037	0.669131	1		ENSMUSG00000002633	-0.654594	0.62648	1		ENSMUSG00000002633	-1.71327	0.291953	1
ENSMUSG00000002635	0.46074	0.272177	1		ENSMUSG00000002635	0.188467	0.695125	1		ENSMUSG00000002635	0.194609	0.688982	1		ENSMUSG00000002635	-0.351942	0.504902	1
ENSMUSG00000002658	0.0749247	0.779869	1		ENSMUSG00000002658	-0.106208	0.708509	1		ENSMUSG00000002658	0.0142198	0.959954	1		ENSMUSG00000002658	0.170922	0.517019	1
ENSMUSG00000002660	0.194258	0.599754	1		ENSMUSG00000002660	-0.0973463	0.806731	1		ENSMUSG00000002660	-0.0738089	0.854858	1		ENSMUSG00000002660	-0.318067	0.425001	1
ENSMUSG00000002661	0.43858	0.611815	1		ENSMUSG00000002661	0.689845	0.548217	1		ENSMUSG00000002661	1.66586	0.0862678	1		ENSMUSG00000002661	0.463059	0.616557	1
ENSMUSG00000002664	-0.815402	0.567775	1		ENSMUSG00000002664	1.14689	0.463534	1		ENSMUSG00000002664	0.88044	0.532662	1		ENSMUSG00000002664	0.0496981	0.966106	1
ENSMUSG00000002668	-0.541769	0.588403	1		ENSMUSG00000002668	2.49	0.092634	1		ENSMUSG00000002668	3.09924	0.0296572	0.62044		ENSMUSG00000002668	3.18369	0.0403081	0.804711
ENSMUSG00000002679	-0.0816617	0.892904	1		ENSMUSG00000002679	-0.127204	0.813578	1		ENSMUSG00000002679	-0.0604977	0.901688	1		ENSMUSG00000002679	-0.125141	0.812438	1
ENSMUSG00000002688	-0.722783	0.559475	1		ENSMUSG00000002688	-1.45494	0.109178	1		ENSMUSG00000002688	-2.55527	0.00516258	0.179289		ENSMUSG00000002688	-1.18107	0.129927	1
ENSMUSG00000002699	-0.0346598	0.913249	1		ENSMUSG00000002699	-2.56274e-15	1	1		ENSMUSG00000002699	0.0965769	0.850311	1		ENSMUSG00000002699	0	1	1
ENSMUSG00000002718	0.137033	0.656239	1		ENSMUSG00000002718	-0.140544	0.65551	1		ENSMUSG00000002718	-0.461746	0.174401	1		ENSMUSG00000002718	-0.531058	0.198263	1
ENSMUSG00000002728	-0.260033	0.708631	1		ENSMUSG00000002728	-0.0903299	0.911918	1		ENSMUSG00000002728	-0.119037	0.878184	1		ENSMUSG00000002728	-0.0190172	0.980941	1
ENSMUSG00000002731	-0.231065	0.679997	1		ENSMUSG00000002731	-0.60326	0.226712	1		ENSMUSG00000002731	-0.738591	0.134632	1		ENSMUSG00000002731	-0.972288	0.0571359	0.972312
ENSMUSG00000002732	-1.01602	0.367019	1		ENSMUSG00000002732	0.252187	0.844754	1		ENSMUSG00000002732	0.215171	0.864737	1		ENSMUSG00000002732	0.0813639	0.939656	1
ENSMUSG00000002733	-0.277362	0.657516	1		ENSMUSG00000002733	-0.0676189	0.909042	1		ENSMUSG00000002733	-0.71883	0.223759	1		ENSMUSG00000002733	-0.572655	0.346674	1
ENSMUSG00000002741	0.135353	0.790536	1		ENSMUSG00000002741	-0.0504167	0.90878	1		ENSMUSG00000002741	-0.508864	0.179876	1		ENSMUSG00000002741	-0.262188	0.479022	1
ENSMUSG00000002748	0.0609813	0.881641	1		ENSMUSG00000002748	-0.13388	0.724009	1		ENSMUSG00000002748	-0.207215	0.575108	1		ENSMUSG00000002748	-0.299517	0.450891	1
ENSMUSG00000002763	-0.00373934	0.99425	1		ENSMUSG00000002763	0.230825	0.636635	1		ENSMUSG00000002763	0.662178	0.125168	1		ENSMUSG00000002763	0.699562	0.129583	1
ENSMUSG00000002767	0.173319	0.58654	1		ENSMUSG00000002767	0.29272	0.461215	1		ENSMUSG00000002767	0.111444	0.783561	1		ENSMUSG00000002767	-0.160353	0.692407	1
ENSMUSG00000002768	-0.253464	0.28466	1		ENSMUSG00000002768	0.321265	0.194829	1		ENSMUSG00000002768	0.555714	0.0121928	0.339426		ENSMUSG00000002768	0.417628	0.0830303	1
ENSMUSG00000002769	-0.573058	0.625621	1		ENSMUSG00000002769	-0.436704	0.792605	1		ENSMUSG00000002769	0.216544	0.896567	1		ENSMUSG00000002769	0.128938	0.937953	1
ENSMUSG00000002771	-0.153972	0.922445	1		ENSMUSG00000002771	0.059754	0.967099	1		ENSMUSG00000002771	-0.387259	0.79052	1		ENSMUSG00000002771	-0.452697	0.764491	1
ENSMUSG00000002778	0.0231379	0.963676	1		ENSMUSG00000002778	-0.170931	0.721129	1		ENSMUSG00000002778	-0.144362	0.729615	1		ENSMUSG00000002778	-0.131255	0.749887	1
ENSMUSG00000002781	-0.343036	0.738505	1		ENSMUSG00000002781	-0.31333	0.801439	1		ENSMUSG00000002781	0.18174	0.882013	1		ENSMUSG00000002781	0.0273854	0.981959	1
ENSMUSG00000002791	-0.0808052	0.96157	1		ENSMUSG00000002791	0.470918	0.724992	1		ENSMUSG00000002791	0.219029	0.889895	1		ENSMUSG00000002791	-0.205851	0.896225	1
ENSMUSG00000002797	0.169294	0.885005	1		ENSMUSG00000002797	0.433132	0.751919	1		ENSMUSG00000002797	-0.00237592	0.998764	1		ENSMUSG00000002797	0.00903875	0.995477	1
ENSMUSG00000002799	1.09269	0.0120681	0.995147		ENSMUSG00000002799	2.58733	8.31346e-08	3.19173e-05		ENSMUSG00000002799	2.89853	2.48212e-09	8.33827e-07		ENSMUSG00000002799	2.09847	0.000776441	0.0452109
ENSMUSG00000002803	-0.703812	0.278998	1		ENSMUSG00000002803	-0.138627	0.816119	1		ENSMUSG00000002803	0.500983	0.380944	1		ENSMUSG00000002803	0.372	0.562944	1
ENSMUSG00000002804	0.421501	0.156297	1		ENSMUSG00000002804	1.01468	0.00450886	0.30023		ENSMUSG00000002804	0.813207	0.0338885	0.677323		ENSMUSG00000002804	0.666505	0.109057	1
ENSMUSG00000002808	0.0803588	0.924624	1		ENSMUSG00000002808	-0.669617	0.455498	1		ENSMUSG00000002808	-1.0562	0.27892	1		ENSMUSG00000002808	-1.86557	0.0699584	1
ENSMUSG00000002812	0.10446	0.826392	1		ENSMUSG00000002812	-0.124387	0.753719	1		ENSMUSG00000002812	0.0130443	0.97059	1		ENSMUSG00000002812	0.296578	0.392579	1
ENSMUSG00000002814	0.00887033	0.99102	1		ENSMUSG00000002814	-0.348345	0.613759	1		ENSMUSG00000002814	-0.325457	0.649472	1		ENSMUSG00000002814	-0.624423	0.39485	1
ENSMUSG00000002820	0.302132	0.672995	1		ENSMUSG00000002820	0.467823	0.529346	1		ENSMUSG00000002820	0.383572	0.565472	1		ENSMUSG00000002820	0.437999	0.525562	1
ENSMUSG00000002825	0.151821	0.773659	1		ENSMUSG00000002825	-0.718139	0.198397	1		ENSMUSG00000002825	-0.604852	0.28517	1		ENSMUSG00000002825	-0.618359	0.306327	1
ENSMUSG00000002831	-0.442736	0.781349	1		ENSMUSG00000002831	0.0129719	0.992909	1		ENSMUSG00000002831	0.540782	0.687858	1		ENSMUSG00000002831	0.657173	0.64996	1
ENSMUSG00000002833	-0.0657638	0.749486	1		ENSMUSG00000002833	0.0617152	0.768717	1		ENSMUSG00000002833	-0.128923	0.544511	1		ENSMUSG00000002833	-0.202551	0.398743	1
ENSMUSG00000002835	0.00141251	0.996678	1		ENSMUSG00000002835	-0.218997	0.489936	1		ENSMUSG00000002835	-0.464578	0.161604	1		ENSMUSG00000002835	-0.810645	0.0306452	0.68325
ENSMUSG00000002844	-1.09361	0.0016328	0.268062		ENSMUSG00000002844	-1.46619	4.1978e-06	0.00111105		ENSMUSG00000002844	-0.840014	0.00122903	0.0597198		ENSMUSG00000002844	-0.629305	0.0210269	0.537787
ENSMUSG00000002845	-0.0856709	0.906739	1		ENSMUSG00000002845	0.0218637	0.974982	1		ENSMUSG00000002845	0.0119876	0.98571	1		ENSMUSG00000002845	-0.00594047	0.993423	1
ENSMUSG00000002846	-0.0574566	0.85469	1		ENSMUSG00000002846	0.0967533	0.775728	1		ENSMUSG00000002846	0.342854	0.251683	1		ENSMUSG00000002846	0.308106	0.293587	1
ENSMUSG00000002847	0.567168	0.662866	1		ENSMUSG00000002847	1.1995	0.437212	1		ENSMUSG00000002847	0.0905832	0.95516	1		ENSMUSG00000002847	-0.372226	0.817362	1
ENSMUSG00000002870	0.103642	0.673255	1		ENSMUSG00000002870	-0.287148	0.318641	1		ENSMUSG00000002870	-0.736281	0.0310676	0.639981		ENSMUSG00000002870	-0.96798	0.0095079	0.313375
ENSMUSG00000002871	0.423136	0.553846	1		ENSMUSG00000002871	0.67959	0.445772	1		ENSMUSG00000002871	1.31148	0.0896568	1		ENSMUSG00000002871	1.27526	0.0612411	1
ENSMUSG00000002881	0.15243	0.77112	1		ENSMUSG00000002881	0.371195	0.499036	1		ENSMUSG00000002881	0.353104	0.406508	1		ENSMUSG00000002881	0.266322	0.515552	1
ENSMUSG00000002885	0.121072	0.939294	1		ENSMUSG00000002885	0.595102	0.721611	1		ENSMUSG00000002885	-0.0115779	0.994275	1		ENSMUSG00000002885	0.342726	0.830409	1
ENSMUSG00000002897	-0.112819	0.943154	1		ENSMUSG00000002897	-0.58107	0.663371	1		ENSMUSG00000002897	-0.940194	0.489865	1		ENSMUSG00000002897	-0.24608	0.848561	1
ENSMUSG00000002900	0.0133215	0.969204	1		ENSMUSG00000002900	0.89097	0.00448782	0.299879		ENSMUSG00000002900	1.02622	9.2017e-05	0.00770935		ENSMUSG00000002900	1.3831	1.02357e-07	2.55433e-05
ENSMUSG00000002908	0.867515	0.362048	1		ENSMUSG00000002908	1.11262	0.40332	1		ENSMUSG00000002908	1.50537	0.234804	1		ENSMUSG00000002908	0.595545	0.652752	1
ENSMUSG00000002910	0.00737083	0.991119	1		ENSMUSG00000002910	0.640381	0.376782	1		ENSMUSG00000002910	0.26586	0.706972	1		ENSMUSG00000002910	0.470814	0.63344	1
ENSMUSG00000002930	0	1	1		ENSMUSG00000002930	-0.0835236	0.859343	1		ENSMUSG00000002930	-0.413304	0.676473	1		ENSMUSG00000002930	-0.793534	0.582223	1
ENSMUSG00000002944	-0.259369	0.756514	1		ENSMUSG00000002944	-0.518734	0.754692	1		ENSMUSG00000002944	1.26481	0.253385	1		ENSMUSG00000002944	0.98027	0.147967	1
ENSMUSG00000002948	0.249265	0.638431	1		ENSMUSG00000002948	0.0266251	0.961111	1		ENSMUSG00000002948	0.00563618	0.99073	1		ENSMUSG00000002948	-0.00292559	0.995096	1
ENSMUSG00000002949	0.240677	0.517885	1		ENSMUSG00000002949	-0.0881393	0.82999	1		ENSMUSG00000002949	0.154221	0.690404	1		ENSMUSG00000002949	0.344403	0.379437	1
ENSMUSG00000002957	0.248049	0.420273	1		ENSMUSG00000002957	0.386069	0.205713	1		ENSMUSG00000002957	0.438819	0.0828142	1		ENSMUSG00000002957	0.626046	0.0221105	0.554142
ENSMUSG00000002963	0.108482	0.87556	1		ENSMUSG00000002963	0.190914	0.801774	1		ENSMUSG00000002963	0.0253692	0.970689	1		ENSMUSG00000002963	-0.102592	0.88082	1
ENSMUSG00000002968	0.463276	0.0869208	1		ENSMUSG00000002968	-0.21502	0.455046	1		ENSMUSG00000002968	-0.46313	0.100925	1		ENSMUSG00000002968	-0.672252	0.0266929	0.622544
ENSMUSG00000002980	1.04612	0.00463213	0.550451		ENSMUSG00000002980	2.03709	2.37878e-20	5.19421e-17		ENSMUSG00000002980	1.33719	4.17483e-13	2.279e-10		ENSMUSG00000002980	2.88674	4.2225e-25	1.05372e-21
ENSMUSG00000002981	0.0607876	0.886932	1		ENSMUSG00000002981	-0.172542	0.654266	1		ENSMUSG00000002981	-0.0853053	0.807547	1		ENSMUSG00000002981	0.0797878	0.809913	1
ENSMUSG00000002983	-0.122534	0.88904	1		ENSMUSG00000002983	0.351188	0.752162	1		ENSMUSG00000002983	0.613606	0.526752	1		ENSMUSG00000002983	1.11078	0.200707	1
ENSMUSG00000002984	0.447924	0.233777	1		ENSMUSG00000002984	0.236839	0.549145	1		ENSMUSG00000002984	-0.292791	0.4912	1		ENSMUSG00000002984	-0.253242	0.577892	1
ENSMUSG00000002985	0.705871	0.0114503	0.968619		ENSMUSG00000002985	1.02637	8.37976e-11	5.42155e-08		ENSMUSG00000002985	0.307438	0.127776	1		ENSMUSG00000002985	-0.273911	0.415213	1
ENSMUSG00000002992	0.246792	0.84195	1		ENSMUSG00000002992	-2.56274e-15	1	1		ENSMUSG00000002992	0	1	1		ENSMUSG00000002992	0	1	1
ENSMUSG00000002996	-0.165946	0.773621	1		ENSMUSG00000002996	0.183475	0.793583	1		ENSMUSG00000002996	0.420833	0.500516	1		ENSMUSG00000002996	0.57636	0.314209	1
ENSMUSG00000002997	-1.79993	0.156678	1		ENSMUSG00000002997	-2.13373	0.0224817	0.881148		ENSMUSG00000002997	-2.65154	0.0202073	0.479106		ENSMUSG00000002997	-2.61822	0.02491	0.597719
ENSMUSG00000003031	-0.0852581	0.847245	1		ENSMUSG00000003031	0.149194	0.783713	1		ENSMUSG00000003031	0.183679	0.700378	1		ENSMUSG00000003031	-0.00124522	0.997992	1
ENSMUSG00000003032	0.616739	0.58026	1		ENSMUSG00000003032	0.729012	0.598899	1		ENSMUSG00000003032	0.620235	0.628722	1		ENSMUSG00000003032	1.3327	0.128958	1
ENSMUSG00000003033	-0.0634935	0.893955	1		ENSMUSG00000003033	-1.17452	0.00454117	0.30023		ENSMUSG00000003033	-1.34612	0.000713455	0.0395023		ENSMUSG00000003033	-1.18082	0.001473	0.0762405
ENSMUSG00000003037	0.180738	0.74635	1		ENSMUSG00000003037	0.0854276	0.867408	1		ENSMUSG00000003037	-0.0602084	0.903014	1		ENSMUSG00000003037	0.1137	0.81564	1
ENSMUSG00000003038	0.111825	0.872541	1		ENSMUSG00000003038	-0.436744	0.450836	1		ENSMUSG00000003038	-0.554869	0.331943	1		ENSMUSG00000003038	-0.609729	0.313145	1
ENSMUSG00000003039	-0.422193	0.35616	1		ENSMUSG00000003039	-0.573447	0.120279	1		ENSMUSG00000003039	-0.417893	0.203045	1		ENSMUSG00000003039	-0.0770806	0.802536	1
ENSMUSG00000003051	-0.332466	0.725593	1		ENSMUSG00000003051	3.60646	0.0024739	0.191218		ENSMUSG00000003051	4.81681	1.51977e-06	0.000232879		ENSMUSG00000003051	4.22037	2.66197e-05	0.00279283
ENSMUSG00000003053	0	1	1		ENSMUSG00000003053	-2.56274e-15	1	1		ENSMUSG00000003053	0	1	1		ENSMUSG00000003053	-0.0638708	0.878099	1
ENSMUSG00000003062	0.00361054	0.996163	1		ENSMUSG00000003062	0.396163	0.640034	1		ENSMUSG00000003062	0.183089	0.811604	1		ENSMUSG00000003062	-0.00569113	0.994141	1
ENSMUSG00000003068	-0.0841691	0.854508	1		ENSMUSG00000003068	0.111659	0.807937	1		ENSMUSG00000003068	0.346439	0.428015	1		ENSMUSG00000003068	0.175086	0.699963	1
ENSMUSG00000003070	0.566012	0.386058	1		ENSMUSG00000003070	-0.0177824	0.981546	1		ENSMUSG00000003070	-1.13581	0.186656	1		ENSMUSG00000003070	-1.41656	0.124368	1
ENSMUSG00000003072	0.388586	0.0994253	1		ENSMUSG00000003072	0.462826	0.101318	1		ENSMUSG00000003072	0.552918	0.038608	0.729737		ENSMUSG00000003072	0.225087	0.380386	1
ENSMUSG00000003099	0.628528	0.0322911	1		ENSMUSG00000003099	0.469032	0.145552	1		ENSMUSG00000003099	-0.0128043	0.970596	1		ENSMUSG00000003099	-0.252521	0.52469	1
ENSMUSG00000003119	-0.362003	0.51993	1		ENSMUSG00000003119	-0.615767	0.239783	1		ENSMUSG00000003119	-0.468955	0.324335	1		ENSMUSG00000003119	-0.0739173	0.880037	1
ENSMUSG00000003123	-0.241701	0.8435	1		ENSMUSG00000003123	0.949725	0.475771	1		ENSMUSG00000003123	0.977934	0.422609	1		ENSMUSG00000003123	0.361978	0.777124	1
ENSMUSG00000003131	-0.046585	0.909953	1		ENSMUSG00000003131	-0.614843	0.0452247	1		ENSMUSG00000003131	-0.83996	0.0034217	0.132239		ENSMUSG00000003131	-0.725222	0.0103945	0.331043
ENSMUSG00000003134	-0.165801	0.830311	1		ENSMUSG00000003134	1.03634	0.166017	1		ENSMUSG00000003134	1.59104	0.0341562	0.679995		ENSMUSG00000003134	1.32347	0.0870803	1
ENSMUSG00000003135	-0.27305	0.629223	1		ENSMUSG00000003135	-0.460774	0.390502	1		ENSMUSG00000003135	-0.586331	0.265374	1		ENSMUSG00000003135	-0.279782	0.619859	1
ENSMUSG00000003153	-0.955725	4.62886e-08	3.94436e-05		ENSMUSG00000003153	0.597559	0.00711583	0.410704		ENSMUSG00000003153	0.130303	0.40352	1		ENSMUSG00000003153	0.949632	0.00827276	0.287302
ENSMUSG00000003154	-0.421387	0.621608	1		ENSMUSG00000003154	0.270494	0.737624	1		ENSMUSG00000003154	0.737619	0.296861	1		ENSMUSG00000003154	0.793125	0.201107	1
ENSMUSG00000003161	0.21432	0.864076	1		ENSMUSG00000003161	0.550212	0.620958	1		ENSMUSG00000003161	1.01885	0.209228	1		ENSMUSG00000003161	1.36397	0.0549044	0.953158
ENSMUSG00000003166	-0.0316385	0.964396	1		ENSMUSG00000003166	-0.329182	0.602136	1		ENSMUSG00000003166	-0.585939	0.344137	1		ENSMUSG00000003166	-0.357263	0.579713	1
ENSMUSG00000003184	-0.352083	0.670678	1		ENSMUSG00000003184	0.303382	0.706546	1		ENSMUSG00000003184	0.376407	0.584494	1		ENSMUSG00000003184	0.637984	0.30521	1
ENSMUSG00000003190	-0.370511	0.701181	1		ENSMUSG00000003190	-0.400778	0.678465	1		ENSMUSG00000003190	-0.214998	0.815074	1		ENSMUSG00000003190	-0.553221	0.547559	1
ENSMUSG00000003198	-0.258669	0.817559	1		ENSMUSG00000003198	-0.49952	0.679548	1		ENSMUSG00000003198	-1.21456	0.322958	1		ENSMUSG00000003198	0.112822	0.927603	1
ENSMUSG00000003199	-0.172345	0.600243	1		ENSMUSG00000003199	0.341803	0.306436	1		ENSMUSG00000003199	0.907466	0.00169944	0.0768089		ENSMUSG00000003199	-0.0100212	0.974539	1
ENSMUSG00000003200	-0.242442	0.552756	1		ENSMUSG00000003200	-0.210833	0.57115	1		ENSMUSG00000003200	0.150602	0.630348	1		ENSMUSG00000003200	0.251722	0.389484	1
ENSMUSG00000003206	-0.594254	0.7182	1		ENSMUSG00000003206	-2.56274e-15	1	1		ENSMUSG00000003206	-0.132099	0.902668	1		ENSMUSG00000003206	0.180254	0.878541	1
ENSMUSG00000003208	0.416241	0.498513	1		ENSMUSG00000003208	0.204186	0.730594	1		ENSMUSG00000003208	-0.297176	0.614431	1		ENSMUSG00000003208	-0.0964907	0.873517	1
ENSMUSG00000003226	0.0213173	0.944481	1		ENSMUSG00000003226	-0.0528373	0.860135	1		ENSMUSG00000003226	-0.120547	0.665327	1		ENSMUSG00000003226	0.00690157	0.981078	1
ENSMUSG00000003227	-0.26673	0.868053	1		ENSMUSG00000003227	-0.483627	0.70621	1		ENSMUSG00000003227	-0.201819	0.847102	1		ENSMUSG00000003227	-0.0282315	0.978986	1
ENSMUSG00000003228	-0.708207	0.626739	1		ENSMUSG00000003228	-1.86152	0.0926252	1		ENSMUSG00000003228	-1.8609	0.143543	1		ENSMUSG00000003228	-1.57756	0.169649	1
ENSMUSG00000003233	0.00807521	0.989465	1		ENSMUSG00000003233	0.0156955	0.970088	1		ENSMUSG00000003233	0.264879	0.464041	1		ENSMUSG00000003233	0.43949	0.202621	1
ENSMUSG00000003234	0.107764	0.86321	1		ENSMUSG00000003234	0.2408	0.689658	1		ENSMUSG00000003234	0.453744	0.393172	1		ENSMUSG00000003234	0.465885	0.39664	1
ENSMUSG00000003235	0.21436	0.41458	1		ENSMUSG00000003235	-0.0496679	0.861795	1		ENSMUSG00000003235	-0.28334	0.315051	1		ENSMUSG00000003235	-0.166889	0.57462	1
ENSMUSG00000003269	0.0339014	0.938962	1		ENSMUSG00000003269	-0.207523	0.601541	1		ENSMUSG00000003269	-0.393289	0.273035	1		ENSMUSG00000003269	-0.24501	0.481368	1
ENSMUSG00000003271	-0.344271	0.825183	1		ENSMUSG00000003271	0.465053	0.715099	1		ENSMUSG00000003271	-0.229327	0.871682	1		ENSMUSG00000003271	-0.102175	0.845159	1
ENSMUSG00000003273	-1.09369	0.339134	1		ENSMUSG00000003273	0.124343	0.928047	1		ENSMUSG00000003273	0.689726	0.637732	1		ENSMUSG00000003273	-0.617005	0.661071	1
ENSMUSG00000003279	-0.40515	0.785441	1		ENSMUSG00000003279	0.226985	0.882974	1		ENSMUSG00000003279	0.508433	0.742882	1		ENSMUSG00000003279	0.242473	0.875826	1
ENSMUSG00000003282	0.0150016	0.980754	1		ENSMUSG00000003282	0.566894	0.526798	1		ENSMUSG00000003282	0.755238	0.399262	1		ENSMUSG00000003282	0.474454	0.600417	1
ENSMUSG00000003283	0.496049	0.765898	1		ENSMUSG00000003283	2.54924	0.117207	1		ENSMUSG00000003283	1.11753	0.501105	1		ENSMUSG00000003283	-0.292569	0.860403	1
ENSMUSG00000003299	0.336913	0.446626	1		ENSMUSG00000003299	-0.0906058	0.852027	1		ENSMUSG00000003299	-0.413811	0.433951	1		ENSMUSG00000003299	-0.0649175	0.902014	1
ENSMUSG00000003308	-0.273866	0.748333	1		ENSMUSG00000003308	0.0303588	0.965095	1		ENSMUSG00000003308	-0.0957144	0.872727	1		ENSMUSG00000003308	0.0110479	0.985766	1
ENSMUSG00000003309	-0.214025	0.892122	1		ENSMUSG00000003309	0.16052	0.874896	1		ENSMUSG00000003309	0.323797	0.71901	1		ENSMUSG00000003309	0.823523	0.579514	1
ENSMUSG00000003316	-0.44142	0.165505	1		ENSMUSG00000003316	-0.0923326	0.782972	1		ENSMUSG00000003316	0.0210884	0.944704	1		ENSMUSG00000003316	-0.16151	0.583087	1
ENSMUSG00000003341	-0.189162	0.88916	1		ENSMUSG00000003341	0.152516	0.919175	1		ENSMUSG00000003341	0.323721	0.839064	1		ENSMUSG00000003341	-0.204542	0.901841	1
ENSMUSG00000003344	0.01685	0.965179	1		ENSMUSG00000003344	-0.0676743	0.866002	1		ENSMUSG00000003344	0.0717851	0.856866	1		ENSMUSG00000003344	-0.0389341	0.933951	1
ENSMUSG00000003345	-0.181615	0.433983	1		ENSMUSG00000003345	-0.154242	0.516258	1		ENSMUSG00000003345	-0.365026	0.12554	1		ENSMUSG00000003345	-0.192496	0.450445	1
ENSMUSG00000003346	0.409707	0.359682	1		ENSMUSG00000003346	0.228513	0.588996	1		ENSMUSG00000003346	-0.0193103	0.959235	1		ENSMUSG00000003346	0.143734	0.691876	1
ENSMUSG00000003348	-0.234929	0.844073	1		ENSMUSG00000003348	-0.99927	0.22544	1		ENSMUSG00000003348	-1.49037	0.0336362	0.674598		ENSMUSG00000003348	-0.966653	0.171758	1
ENSMUSG00000003352	-0.389851	0.488445	1		ENSMUSG00000003352	0.112955	0.848231	1		ENSMUSG00000003352	0.06399	0.895556	1		ENSMUSG00000003352	-0.00117685	0.99791	1
ENSMUSG00000003354	0.32672	0.844173	1		ENSMUSG00000003354	-0.530782	0.746801	1		ENSMUSG00000003354	-0.714726	0.664691	1		ENSMUSG00000003354	-0.376963	0.820897	1
ENSMUSG00000003355	0.446547	0.261517	1		ENSMUSG00000003355	0.921223	0.0779967	1		ENSMUSG00000003355	-0.0291335	0.960256	1		ENSMUSG00000003355	-0.483248	0.497336	1
ENSMUSG00000003360	0.108662	0.72754	1		ENSMUSG00000003360	-0.203447	0.534773	1		ENSMUSG00000003360	-0.341811	0.298766	1		ENSMUSG00000003360	-0.252841	0.458268	1
ENSMUSG00000003363	0.575283	0.268292	1		ENSMUSG00000003363	1.35242	0.0256029	0.960784		ENSMUSG00000003363	1.49532	0.00196898	0.0863115		ENSMUSG00000003363	1.0489	0.0108038	0.339381
ENSMUSG00000003378	-0.172126	0.697867	1		ENSMUSG00000003378	0.776362	0.0591796	1		ENSMUSG00000003378	0.857462	0.019196	0.463477		ENSMUSG00000003378	-0.0192744	0.963101	1
ENSMUSG00000003379	-1.40271	0.406018	1		ENSMUSG00000003379	1.07425	0.520059	1		ENSMUSG00000003379	-0.410808	0.804228	1		ENSMUSG00000003379	-0.0829543	0.960283	1
ENSMUSG00000003380	0.271768	0.44536	1		ENSMUSG00000003380	1.33223	0.00150561	0.132164		ENSMUSG00000003380	0.448691	0.231647	1		ENSMUSG00000003380	0.490484	0.156554	1
ENSMUSG00000003382	0.182932	0.844902	1		ENSMUSG00000003382	0.096939	0.915607	1		ENSMUSG00000003382	0.566952	0.497513	1		ENSMUSG00000003382	0.73663	0.378427	1
ENSMUSG00000003402	0.0398808	0.833654	1		ENSMUSG00000003402	0.105798	0.589457	1		ENSMUSG00000003402	0.377811	0.0519259	0.863874		ENSMUSG00000003402	0.416758	0.0741928	1
ENSMUSG00000003410	0.494905	0.588077	1		ENSMUSG00000003410	0.624992	0.676562	1		ENSMUSG00000003410	-0.357947	0.786028	1		ENSMUSG00000003410	-1.12161	0.261093	1
ENSMUSG00000003411	1.63501	0.0946981	1		ENSMUSG00000003411	1.36977	0.310332	1		ENSMUSG00000003411	0.993892	0.479444	1		ENSMUSG00000003411	0.758352	0.593085	1
ENSMUSG00000003418	0.581262	0.724824	1		ENSMUSG00000003418	0.727541	0.618979	1		ENSMUSG00000003418	0.778932	0.564665	1		ENSMUSG00000003418	0.195199	0.868682	1
ENSMUSG00000003420	0.266302	0.870462	1		ENSMUSG00000003420	1.06565	0.520936	1		ENSMUSG00000003420	0.496575	0.756087	1		ENSMUSG00000003420	-1.13221	0.445964	1
ENSMUSG00000003421	-0.0454926	0.935573	1		ENSMUSG00000003421	0.108849	0.860469	1		ENSMUSG00000003421	0.252696	0.657482	1		ENSMUSG00000003421	0.0752754	0.886981	1
ENSMUSG00000003423	0.255388	0.679003	1		ENSMUSG00000003423	-0.306689	0.571272	1		ENSMUSG00000003423	-0.784933	0.124336	1		ENSMUSG00000003423	-0.659488	0.183685	1
ENSMUSG00000003429	0.192533	0.211811	1		ENSMUSG00000003429	0.0406273	0.796912	1		ENSMUSG00000003429	-0.0205783	0.909821	1		ENSMUSG00000003429	-0.265636	0.260612	1
ENSMUSG00000003435	0.365733	0.120071	1		ENSMUSG00000003435	0.199861	0.399891	1		ENSMUSG00000003435	-0.0356274	0.877635	1		ENSMUSG00000003435	0.227041	0.356476	1
ENSMUSG00000003436	-1.23714	0.346851	1		ENSMUSG00000003436	-1.21959	0.45962	1		ENSMUSG00000003436	-2.69106	0.0784344	1		ENSMUSG00000003436	-2.74697	0.0634157	1
ENSMUSG00000003437	0.00967555	0.980806	1		ENSMUSG00000003437	-0.236553	0.541024	1		ENSMUSG00000003437	0.0116913	0.972161	1		ENSMUSG00000003437	0.476193	0.144667	1
ENSMUSG00000003438	0.140327	0.756071	1		ENSMUSG00000003438	-0.173162	0.733385	1		ENSMUSG00000003438	-0.189986	0.710602	1		ENSMUSG00000003438	-0.00906049	0.986486	1
ENSMUSG00000003444	-0.177424	0.774402	1		ENSMUSG00000003444	-0.288009	0.631313	1		ENSMUSG00000003444	-0.263248	0.641735	1		ENSMUSG00000003444	-0.112106	0.822826	1
ENSMUSG00000003452	-0.0282618	0.978467	1		ENSMUSG00000003452	0.359017	0.760602	1		ENSMUSG00000003452	0.766831	0.51141	1		ENSMUSG00000003452	0.94706	0.42181	1
ENSMUSG00000003458	0.124186	0.813192	1		ENSMUSG00000003458	0.0262626	0.95416	1		ENSMUSG00000003458	0.288304	0.468298	1		ENSMUSG00000003458	0.325967	0.355372	1
ENSMUSG00000003464	-0.293462	0.551984	1		ENSMUSG00000003464	0.0767795	0.860123	1		ENSMUSG00000003464	-0.115156	0.750118	1		ENSMUSG00000003464	-0.15152	0.697879	1
ENSMUSG00000003469	-2.20539	0.0726493	1		ENSMUSG00000003469	0.984315	0.543395	1		ENSMUSG00000003469	0.616426	0.708368	1		ENSMUSG00000003469	0.252161	0.877977	1
ENSMUSG00000003476	-0.224968	0.891247	1		ENSMUSG00000003476	0.948579	0.567246	1		ENSMUSG00000003476	0.0103483	0.993971	1		ENSMUSG00000003476	0.00698923	0.992216	1
ENSMUSG00000003477	0	1	1		ENSMUSG00000003477	-0.174862	0.79443	1		ENSMUSG00000003477	0.619263	0.656635	1		ENSMUSG00000003477	-0.567729	0.616652	1
ENSMUSG00000003484	0.145341	0.930726	1		ENSMUSG00000003484	0.342267	0.79604	1		ENSMUSG00000003484	-0.15394	0.906797	1		ENSMUSG00000003484	0.869388	0.598574	1
ENSMUSG00000003500	0.120905	0.850272	1		ENSMUSG00000003500	0.523147	0.317261	1		ENSMUSG00000003500	0.914548	0.0432553	0.78125		ENSMUSG00000003500	1.29189	0.00720251	0.25677
ENSMUSG00000003505	0	1	1		ENSMUSG00000003505	-0.090587	0.853402	1		ENSMUSG00000003505	0.0452181	0.898166	1		ENSMUSG00000003505	0.0645001	0.877459	1
ENSMUSG00000003518	0.445171	0.463043	1		ENSMUSG00000003518	0.13121	0.805022	1		ENSMUSG00000003518	-0.378208	0.413575	1		ENSMUSG00000003518	-0.0159446	0.972363	1
ENSMUSG00000003526	0.0661815	0.935872	1		ENSMUSG00000003526	-0.681201	0.425455	1		ENSMUSG00000003526	-1.25229	0.192006	1		ENSMUSG00000003526	-1.16333	0.292897	1
ENSMUSG00000003527	-0.18034	0.766883	1		ENSMUSG00000003527	-0.0359145	0.954489	1		ENSMUSG00000003527	-0.145345	0.807537	1		ENSMUSG00000003527	-0.0621501	0.917856	1
ENSMUSG00000003528	-0.1221	0.648376	1		ENSMUSG00000003528	0.685252	0.0187446	0.790919		ENSMUSG00000003528	-0.399409	0.178499	1		ENSMUSG00000003528	-0.465165	0.204535	1
ENSMUSG00000003531	-0.0357835	0.956681	1		ENSMUSG00000003531	-0.514917	0.442397	1		ENSMUSG00000003531	-1.09049	0.107137	1		ENSMUSG00000003531	-1.08858	0.143597	1
ENSMUSG00000003534	0.10546	0.795492	1		ENSMUSG00000003534	0.0410108	0.916408	1		ENSMUSG00000003534	0.323622	0.322046	1		ENSMUSG00000003534	0.312691	0.270794	1
ENSMUSG00000003541	-0.80597	0.276697	1		ENSMUSG00000003541	2.48618	0.012562	0.607864		ENSMUSG00000003541	0.977095	0.247294	1		ENSMUSG00000003541	1.26459	0.145668	1
ENSMUSG00000003545	-0.401309	0.55137	1		ENSMUSG00000003545	0.132262	0.932885	1		ENSMUSG00000003545	-0.506941	0.680635	1		ENSMUSG00000003545	1.08689	0.239452	1
ENSMUSG00000003546	0.166425	0.80913	1		ENSMUSG00000003546	0.276388	0.739486	1		ENSMUSG00000003546	0.769836	0.25144	1		ENSMUSG00000003546	0.687858	0.244751	1
ENSMUSG00000003549	0.477399	0.558304	1		ENSMUSG00000003549	0.0447448	0.954316	1		ENSMUSG00000003549	-0.116803	0.879497	1		ENSMUSG00000003549	-0.388543	0.623837	1
ENSMUSG00000003555	-0.517821	0.728166	1		ENSMUSG00000003555	0.00812631	0.994753	1		ENSMUSG00000003555	-0.272767	0.856733	1		ENSMUSG00000003555	0.258671	0.871102	1
ENSMUSG00000003559	-0.0810069	0.866659	1		ENSMUSG00000003559	-0.0812537	0.861303	1		ENSMUSG00000003559	-0.00538709	0.995825	1		ENSMUSG00000003559	0	1	1
ENSMUSG00000003573	0.1322	0.877322	1		ENSMUSG00000003573	-0.389624	0.568309	1		ENSMUSG00000003573	0.0121785	0.982589	1		ENSMUSG00000003573	0.0538576	0.919397	1
ENSMUSG00000003575	-0.422411	0.759842	1		ENSMUSG00000003575	-0.494294	0.645423	1		ENSMUSG00000003575	-0.486691	0.621651	1		ENSMUSG00000003575	-0.43595	0.653879	1
ENSMUSG00000003581	-0.199827	0.838539	1		ENSMUSG00000003581	0.21576	0.790727	1		ENSMUSG00000003581	0.043666	0.947095	1		ENSMUSG00000003581	0.154297	0.808639	1
ENSMUSG00000003585	-0.11442	0.941256	1		ENSMUSG00000003585	0.427322	0.782121	1		ENSMUSG00000003585	-0.201773	0.895585	1		ENSMUSG00000003585	-1.20433	0.439389	1
ENSMUSG00000003604	-0.423224	0.724573	1		ENSMUSG00000003604	-0.983017	0.36444	1		ENSMUSG00000003604	-1.62005	0.14615	1		ENSMUSG00000003604	-1.11591	0.314981	1
ENSMUSG00000003617	-0.104599	0.949206	1		ENSMUSG00000003617	-1.60651	0.119215	1		ENSMUSG00000003617	-2.65249	4.29022e-06	0.000547034		ENSMUSG00000003617	-2.30944	1.2797e-05	0.00151044
ENSMUSG00000003623	-0.191078	0.815633	1		ENSMUSG00000003623	0.035552	0.964036	1		ENSMUSG00000003623	-0.0470083	0.94838	1		ENSMUSG00000003623	0.61877	0.37951	1
ENSMUSG00000003644	-0.183979	0.679339	1		ENSMUSG00000003644	0.987984	0.0415317	1		ENSMUSG00000003644	1.00517	0.0411877	0.760558		ENSMUSG00000003644	0.680081	0.192764	1
ENSMUSG00000003657	0.0170304	0.991151	1		ENSMUSG00000003657	-1.00591	0.543623	1		ENSMUSG00000003657	-1.03031	0.459471	1		ENSMUSG00000003657	-1.47927	0.364907	1
ENSMUSG00000003660	-0.0462604	0.834379	1		ENSMUSG00000003660	-0.371511	0.109692	1		ENSMUSG00000003660	-0.28249	0.257645	1		ENSMUSG00000003660	-0.190322	0.478713	1
ENSMUSG00000003662	0.0274004	0.961314	1		ENSMUSG00000003662	0.178799	0.744863	1		ENSMUSG00000003662	0.0568501	0.913616	1		ENSMUSG00000003662	0.0691065	0.892191	1
ENSMUSG00000003665	-0.522361	0.639877	1		ENSMUSG00000003665	0.539555	0.740227	1		ENSMUSG00000003665	0.81116	0.597446	1		ENSMUSG00000003665	1.08815	0.402032	1
ENSMUSG00000003680	-0.653142	0.504794	1		ENSMUSG00000003680	-0.620963	0.497644	1		ENSMUSG00000003680	-0.454437	0.598353	1		ENSMUSG00000003680	-0.150828	0.863749	1
ENSMUSG00000003721	0.462937	0.576347	1		ENSMUSG00000003721	0.675759	0.459409	1		ENSMUSG00000003721	0.689063	0.421927	1		ENSMUSG00000003721	0.767303	0.324558	1
ENSMUSG00000003731	0.10094	0.8416	1		ENSMUSG00000003731	0.227969	0.685628	1		ENSMUSG00000003731	0.293736	0.602593	1		ENSMUSG00000003731	0.163999	0.768378	1
ENSMUSG00000003746	0.203653	0.858523	1		ENSMUSG00000003746	0.574411	0.603337	1		ENSMUSG00000003746	1.07523	0.0735026	1		ENSMUSG00000003746	0.542661	0.226948	1
ENSMUSG00000003752	0.279491	0.690577	1		ENSMUSG00000003752	0.340677	0.625724	1		ENSMUSG00000003752	0.625758	0.347836	1		ENSMUSG00000003752	0.260406	0.70186	1
ENSMUSG00000003762	-0.0327413	0.97152	1		ENSMUSG00000003762	-0.261116	0.790489	1		ENSMUSG00000003762	-0.14533	0.865274	1		ENSMUSG00000003762	0.297457	0.725959	1
ENSMUSG00000003778	-0.0381566	0.924433	1		ENSMUSG00000003778	0.00201111	0.996381	1		ENSMUSG00000003778	0.0893679	0.838037	1		ENSMUSG00000003778	-0.00290718	0.994932	1
ENSMUSG00000003779	0.143667	0.631095	1		ENSMUSG00000003779	0.170428	0.57249	1		ENSMUSG00000003779	-0.474138	0.152338	1		ENSMUSG00000003779	-0.491755	0.218009	1
ENSMUSG00000003808	0.116659	0.834118	1		ENSMUSG00000003808	-0.353358	0.522361	1		ENSMUSG00000003808	-0.546503	0.331254	1		ENSMUSG00000003808	-0.143007	0.800679	1
ENSMUSG00000003809	0.173167	0.79374	1		ENSMUSG00000003809	0.254521	0.725643	1		ENSMUSG00000003809	0.220807	0.758418	1		ENSMUSG00000003809	0.125035	0.863395	1
ENSMUSG00000003810	0.191109	0.7141	1		ENSMUSG00000003810	0.0193248	0.966816	1		ENSMUSG00000003810	-0.33526	0.407506	1		ENSMUSG00000003810	-0.299995	0.447795	1
ENSMUSG00000003812	-0.442047	0.63525	1		ENSMUSG00000003812	-0.158721	0.882393	1		ENSMUSG00000003812	-0.228875	0.815833	1		ENSMUSG00000003812	-0.849269	0.416943	1
ENSMUSG00000003813	0.299435	0.393883	1		ENSMUSG00000003813	0.0912674	0.817914	1		ENSMUSG00000003813	0.410543	0.291956	1		ENSMUSG00000003813	0.0259093	0.94689	1
ENSMUSG00000003814	0.0757814	0.610781	1		ENSMUSG00000003814	-0.0509914	0.803329	1		ENSMUSG00000003814	-0.406332	0.0130488	0.356439		ENSMUSG00000003814	0.0439436	0.843797	1
ENSMUSG00000003824	-1.01824	0.0924889	1		ENSMUSG00000003824	-1.78009	0.0454983	1		ENSMUSG00000003824	-1.54614	0.144163	1		ENSMUSG00000003824	-1.45722	0.188821	1
ENSMUSG00000003847	-0.0911252	0.90419	1		ENSMUSG00000003847	-0.0119309	0.985419	1		ENSMUSG00000003847	0.317594	0.558764	1		ENSMUSG00000003847	0.307233	0.553824	1
ENSMUSG00000003848	0.250426	0.620394	1		ENSMUSG00000003848	-0.208201	0.706516	1		ENSMUSG00000003848	-0.265339	0.644909	1		ENSMUSG00000003848	-0.417401	0.49776	1
ENSMUSG00000003849	0.378529	0.68005	1		ENSMUSG00000003849	0.806336	0.482318	1		ENSMUSG00000003849	0.20329	0.871109	1		ENSMUSG00000003849	0.0632576	0.962704	1
ENSMUSG00000003863	0.349569	0.704472	1		ENSMUSG00000003863	0.639676	0.543501	1		ENSMUSG00000003863	0.3075	0.789686	1		ENSMUSG00000003863	-0.479349	0.713558	1
ENSMUSG00000003865	-0.591041	0.270467	1		ENSMUSG00000003865	-0.707536	0.294993	1		ENSMUSG00000003865	-0.95542	0.100154	1		ENSMUSG00000003865	-1.28642	0.0459963	0.860725
ENSMUSG00000003868	0.0590702	0.796462	1		ENSMUSG00000003868	-0.139872	0.612577	1		ENSMUSG00000003868	-0.378678	0.214968	1		ENSMUSG00000003868	-0.690387	0.0470305	0.871557
ENSMUSG00000003872	-0.187677	0.891956	1		ENSMUSG00000003872	-0.0622185	0.962249	1		ENSMUSG00000003872	-0.371865	0.777663	1		ENSMUSG00000003872	-0.204674	0.886554	1
ENSMUSG00000003873	0.0687207	0.732594	1		ENSMUSG00000003873	0.128815	0.556668	1		ENSMUSG00000003873	0.149909	0.493857	1		ENSMUSG00000003873	-0.0386336	0.872899	1
ENSMUSG00000003882	0	1	1		ENSMUSG00000003882	-2.56274e-15	1	1		ENSMUSG00000003882	-0.0471451	0.894951	1		ENSMUSG00000003882	0	1	1
ENSMUSG00000003923	0.118558	0.809534	1		ENSMUSG00000003923	-0.16096	0.748392	1		ENSMUSG00000003923	-0.148812	0.781503	1		ENSMUSG00000003923	-0.431237	0.475544	1
ENSMUSG00000003929	-0.326976	0.718612	1		ENSMUSG00000003929	-0.203641	0.818601	1		ENSMUSG00000003929	-0.0075584	0.993104	1		ENSMUSG00000003929	0.0769424	0.933233	1
ENSMUSG00000003934	0.475528	0.686165	1		ENSMUSG00000003934	-1.17824	0.182628	1		ENSMUSG00000003934	-1.89164	0.0329504	0.665042		ENSMUSG00000003934	-1.84214	0.0682857	1
ENSMUSG00000003948	-0.945263	0.344366	1		ENSMUSG00000003948	0.0533318	0.94675	1		ENSMUSG00000003948	-0.495964	0.509055	1		ENSMUSG00000003948	-0.963067	0.182565	1
ENSMUSG00000003949	0.00527265	0.99721	1		ENSMUSG00000003949	-0.166064	0.918162	1		ENSMUSG00000003949	-0.307205	0.838521	1		ENSMUSG00000003949	-0.698916	0.67214	1
ENSMUSG00000003955	0.00294771	0.989427	1		ENSMUSG00000003955	-0.114342	0.519093	1		ENSMUSG00000003955	-0.91625	1.24893e-05	0.00136784		ENSMUSG00000003955	-0.410938	0.134542	1
ENSMUSG00000003970	0.146462	0.542	1		ENSMUSG00000003970	0.0646004	0.663964	1		ENSMUSG00000003970	-0.163464	0.283959	1		ENSMUSG00000003970	-0.542931	0.0130388	0.389681
ENSMUSG00000003974	0.214218	0.768466	1		ENSMUSG00000003974	-0.481729	0.691996	1		ENSMUSG00000003974	-0.220974	0.861551	1		ENSMUSG00000003974	0.221525	0.768933	1
ENSMUSG00000003992	-0.529954	0.622895	1		ENSMUSG00000003992	-0.226683	0.793748	1		ENSMUSG00000003992	0.419004	0.571518	1		ENSMUSG00000003992	0.0856184	0.905765	1
ENSMUSG00000004018	0.180221	0.848304	1		ENSMUSG00000004018	-0.381771	0.716822	1		ENSMUSG00000004018	0.0126425	0.990423	1		ENSMUSG00000004018	-0.157012	0.890377	1
ENSMUSG00000004031	1.02483	0.467382	1		ENSMUSG00000004031	0.16941	0.918952	1		ENSMUSG00000004031	-0.267869	0.833784	1		ENSMUSG00000004031	-0.236009	0.86386	1
ENSMUSG00000004032	1.55575	0.339952	1		ENSMUSG00000004032	0.827479	0.528839	1		ENSMUSG00000004032	0.215417	0.773479	1		ENSMUSG00000004032	0.644316	0.655412	1
ENSMUSG00000004035	0.0227866	0.978713	1		ENSMUSG00000004035	1.91872	0.147458	1		ENSMUSG00000004035	-0.198204	0.877156	1		ENSMUSG00000004035	-2.1347	0.0427989	0.832877
ENSMUSG00000004038	-0.0446463	0.974076	1		ENSMUSG00000004038	1.06306	0.469444	1		ENSMUSG00000004038	0.759825	0.636978	1		ENSMUSG00000004038	0.481239	0.761385	1
ENSMUSG00000004040	1.50408	0.0268248	1		ENSMUSG00000004040	1.71126	0.012022	0.594078		ENSMUSG00000004040	1.09587	0.0494241	0.843542		ENSMUSG00000004040	0.64329	0.228791	1
ENSMUSG00000004043	-0.461005	0.71631	1		ENSMUSG00000004043	0.117154	0.938635	1		ENSMUSG00000004043	-0.225099	0.879148	1		ENSMUSG00000004043	0.196315	0.885957	1
ENSMUSG00000004044	1.72621	0.000123557	0.0332055		ENSMUSG00000004044	2.69686	2.58003e-16	3.00462e-13		ENSMUSG00000004044	0.93667	0.000100128	0.00825246		ENSMUSG00000004044	0.721282	0.0105918	0.334505
ENSMUSG00000004054	-0.0440395	0.945404	1		ENSMUSG00000004054	0.034797	0.950506	1		ENSMUSG00000004054	-0.203802	0.685891	1		ENSMUSG00000004054	0.0953444	0.844657	1
ENSMUSG00000004056	0.0815611	0.931923	1		ENSMUSG00000004056	-0.259307	0.764377	1		ENSMUSG00000004056	0.168803	0.818839	1		ENSMUSG00000004056	0.255135	0.717355	1
ENSMUSG00000004069	0.19516	0.663959	1		ENSMUSG00000004069	0.245562	0.612904	1		ENSMUSG00000004069	0.516838	0.291832	1		ENSMUSG00000004069	0.222249	0.658869	1
ENSMUSG00000004070	-0.55272	0.378817	1		ENSMUSG00000004070	-0.230705	0.679806	1		ENSMUSG00000004070	-0.213898	0.673041	1		ENSMUSG00000004070	-0.0526525	0.91878	1
ENSMUSG00000004071	0.116577	0.861285	1		ENSMUSG00000004071	0.000924022	0.998704	1		ENSMUSG00000004071	0.213656	0.675326	1		ENSMUSG00000004071	0.170758	0.749789	1
ENSMUSG00000004085	0.224901	0.62311	1		ENSMUSG00000004085	0.485184	0.305844	1		ENSMUSG00000004085	0.50888	0.333694	1		ENSMUSG00000004085	0.0477412	0.92828	1
ENSMUSG00000004096	0.12401	0.557657	1		ENSMUSG00000004096	-0.10808	0.630166	1		ENSMUSG00000004096	-0.458218	0.0477188	0.82655		ENSMUSG00000004096	-0.237699	0.334315	1
ENSMUSG00000004098	2.09136	0.190447	1		ENSMUSG00000004098	1.63105	0.312142	1		ENSMUSG00000004098	0.576167	0.726721	1		ENSMUSG00000004098	0.886121	0.592393	1
ENSMUSG00000004099	0.131554	0.594297	1		ENSMUSG00000004099	-0.338833	0.142007	1		ENSMUSG00000004099	-0.441014	0.0751393	1		ENSMUSG00000004099	-0.480978	0.0687979	1
ENSMUSG00000004100	-0.0120315	0.975781	1		ENSMUSG00000004100	-0.509638	0.185186	1		ENSMUSG00000004100	-0.795553	0.060883	0.939063		ENSMUSG00000004100	-0.616454	0.198677	1
ENSMUSG00000004105	-0.0779613	0.944696	1		ENSMUSG00000004105	0.18174	0.858021	1		ENSMUSG00000004105	0.921273	0.264613	1		ENSMUSG00000004105	0.175433	0.804767	1
ENSMUSG00000004110	0.712772	0.644089	1		ENSMUSG00000004110	0.370605	0.814486	1		ENSMUSG00000004110	0.419222	0.789617	1		ENSMUSG00000004110	-0.0376116	0.980624	1
ENSMUSG00000004113	0.536106	0.47184	1		ENSMUSG00000004113	1.17858	0.105462	1		ENSMUSG00000004113	-0.313468	0.715107	1		ENSMUSG00000004113	-0.58836	0.61256	1
ENSMUSG00000004127	-0.343288	0.71135	1		ENSMUSG00000004127	-0.148662	0.8959	1		ENSMUSG00000004127	-0.243925	0.824802	1		ENSMUSG00000004127	-0.398571	0.704909	1
ENSMUSG00000004151	-0.39362	0.664774	1		ENSMUSG00000004151	0.218171	0.89138	1		ENSMUSG00000004151	-0.570284	0.664112	1		ENSMUSG00000004151	-1.04731	0.524935	1
ENSMUSG00000004187	0.0842144	0.869107	1		ENSMUSG00000004187	1.31188	0.0921412	1		ENSMUSG00000004187	2.22804	0.0142275	0.378286		ENSMUSG00000004187	1.87122	0.108884	1
ENSMUSG00000004207	0.188844	0.386451	1		ENSMUSG00000004207	0.949871	7.77916e-05	0.0127		ENSMUSG00000004207	0.935244	1.16236e-05	0.00128511		ENSMUSG00000004207	0.682038	0.0040737	0.165915
ENSMUSG00000004221	-0.171656	0.854092	1		ENSMUSG00000004221	-0.0873329	0.914463	1		ENSMUSG00000004221	0.0825911	0.908254	1		ENSMUSG00000004221	0.423931	0.536929	1
ENSMUSG00000004231	0.073019	0.960925	1		ENSMUSG00000004231	0.11468	0.942867	1		ENSMUSG00000004231	0.669431	0.68674	1		ENSMUSG00000004231	0.966519	0.543814	1
ENSMUSG00000004233	0.0866348	0.939753	1		ENSMUSG00000004233	-0.305602	0.764102	1		ENSMUSG00000004233	-0.287195	0.775663	1		ENSMUSG00000004233	-0.185605	0.843245	1
ENSMUSG00000004263	0.0141363	0.993081	1		ENSMUSG00000004263	-0.187394	0.897341	1		ENSMUSG00000004263	-0.0568309	0.966843	1		ENSMUSG00000004263	-0.0185621	0.988899	1
ENSMUSG00000004264	-0.0980451	0.767062	1		ENSMUSG00000004264	-0.361541	0.276978	1		ENSMUSG00000004264	-0.411096	0.22777	1		ENSMUSG00000004264	-0.197781	0.573157	1
ENSMUSG00000004266	1.00384	0.156711	1		ENSMUSG00000004266	1.906	0.0217258	0.866137		ENSMUSG00000004266	1.55472	0.0563258	0.901445		ENSMUSG00000004266	1.71829	0.0549604	0.953401
ENSMUSG00000004267	1.6166	0.0145268	1		ENSMUSG00000004267	3.18231	0.000327142	0.0423207		ENSMUSG00000004267	2.85091	0.000141874	0.0109419		ENSMUSG00000004267	1.40449	0.0346033	0.732688
ENSMUSG00000004268	0.217129	0.687556	1		ENSMUSG00000004268	-0.270267	0.639443	1		ENSMUSG00000004268	-0.498883	0.41102	1		ENSMUSG00000004268	-0.282809	0.658404	1
ENSMUSG00000004270	0.237902	0.684858	1		ENSMUSG00000004270	0.694333	0.201151	1		ENSMUSG00000004270	0.250184	0.620576	1		ENSMUSG00000004270	0.744338	0.170258	1
ENSMUSG00000004285	0.359823	0.242036	1		ENSMUSG00000004285	0.703894	0.0653404	1		ENSMUSG00000004285	0.86353	0.0190363	0.460576		ENSMUSG00000004285	0.444024	0.184809	1
ENSMUSG00000004296	0	1	1		ENSMUSG00000004296	0.0764138	0.867459	1		ENSMUSG00000004296	0	1	1		ENSMUSG00000004296	0.0728481	0.869648	1
ENSMUSG00000004317	0.141276	0.87218	1		ENSMUSG00000004317	0.463163	0.50095	1		ENSMUSG00000004317	-0.22115	0.694395	1		ENSMUSG00000004317	-0.336578	0.564501	1
ENSMUSG00000004319	-0.257323	0.682911	1		ENSMUSG00000004319	-0.198238	0.761639	1		ENSMUSG00000004319	-0.139948	0.828164	1		ENSMUSG00000004319	0.28427	0.693629	1
ENSMUSG00000004328	-0.0362643	0.966029	1		ENSMUSG00000004328	1.55108	0.226752	1		ENSMUSG00000004328	2.19457	0.0939191	1		ENSMUSG00000004328	0.977044	0.48684	1
ENSMUSG00000004341	2.02289	0.209179	1		ENSMUSG00000004341	2.20435	0.174038	1		ENSMUSG00000004341	0.777698	0.544363	1		ENSMUSG00000004341	0.110815	0.838547	1
ENSMUSG00000004344	0.0817647	0.858979	1		ENSMUSG00000004344	-2.56274e-15	1	1		ENSMUSG00000004344	0	1	1		ENSMUSG00000004344	0	1	1
ENSMUSG00000004347	0.432123	0.771952	1		ENSMUSG00000004347	0.0548515	0.964773	1		ENSMUSG00000004347	-0.174843	0.892511	1		ENSMUSG00000004347	0.0370861	0.975829	1
ENSMUSG00000004356	-0.0406213	0.91131	1		ENSMUSG00000004356	-0.103271	0.74832	1		ENSMUSG00000004356	-0.319493	0.344588	1		ENSMUSG00000004356	-0.289136	0.436574	1
ENSMUSG00000004359	0	1	1		ENSMUSG00000004359	0.00278329	0.996996	1		ENSMUSG00000004359	-0.0498605	0.953594	1		ENSMUSG00000004359	0.0833271	0.860424	1
ENSMUSG00000004360	-0.929886	0.551659	1		ENSMUSG00000004360	-1.82933	0.240317	1		ENSMUSG00000004360	-2.60833	0.0823681	1		ENSMUSG00000004360	-1.8041	0.246225	1
ENSMUSG00000004364	-0.0926114	0.793538	1		ENSMUSG00000004364	-0.108023	0.746585	1		ENSMUSG00000004364	-0.340623	0.282953	1		ENSMUSG00000004364	-0.27288	0.428514	1
ENSMUSG00000004366	0	1	1		ENSMUSG00000004366	-0.23245	0.761506	1		ENSMUSG00000004366	0	1	1		ENSMUSG00000004366	0.578607	0.612486	1
ENSMUSG00000004371	-0.0491334	0.975202	1		ENSMUSG00000004371	0.191613	0.898683	1		ENSMUSG00000004371	0.109927	0.916382	1		ENSMUSG00000004371	0.195364	0.869518	1
ENSMUSG00000004383	-0.309436	0.728328	1		ENSMUSG00000004383	-0.816471	0.196255	1		ENSMUSG00000004383	-0.490638	0.348234	1		ENSMUSG00000004383	-0.0699981	0.879437	1
ENSMUSG00000004393	0.0285616	0.943052	1		ENSMUSG00000004393	0.0647093	0.876635	1		ENSMUSG00000004393	-0.0514714	0.908399	1		ENSMUSG00000004393	-0.245384	0.616358	1
ENSMUSG00000004394	-0.224432	0.590501	1		ENSMUSG00000004394	0.014854	0.969362	1		ENSMUSG00000004394	0.55275	0.110368	1		ENSMUSG00000004394	0.514893	0.110004	1
ENSMUSG00000004415	0.538597	0.698648	1		ENSMUSG00000004415	0.364063	0.817189	1		ENSMUSG00000004415	-0.308494	0.840156	1		ENSMUSG00000004415	0.00401645	0.997465	1
ENSMUSG00000004446	0.746193	0.298164	1		ENSMUSG00000004446	0.763307	0.379266	1		ENSMUSG00000004446	0.642337	0.450849	1		ENSMUSG00000004446	0.287645	0.74856	1
ENSMUSG00000004451	0.319485	0.478898	1		ENSMUSG00000004451	1.36492	0.00629778	0.379877		ENSMUSG00000004451	1.14615	0.00101637	0.0519698		ENSMUSG00000004451	1.3495	8.70803e-06	0.00108654
ENSMUSG00000004455	0.237062	0.600934	1		ENSMUSG00000004455	-0.118415	0.793338	1		ENSMUSG00000004455	-0.290057	0.535642	1		ENSMUSG00000004455	-0.447271	0.40607	1
ENSMUSG00000004460	0.474772	0.32951	1		ENSMUSG00000004460	0.126994	0.751358	1		ENSMUSG00000004460	-0.382896	0.315549	1		ENSMUSG00000004460	-0.0126052	0.972875	1
ENSMUSG00000004462	-0.10737	0.880138	1		ENSMUSG00000004462	-0.570957	0.485387	1		ENSMUSG00000004462	-0.999274	0.233797	1		ENSMUSG00000004462	-0.26744	0.754941	1
ENSMUSG00000004473	-0.760737	0.452378	1		ENSMUSG00000004473	-0.0166223	0.9884	1		ENSMUSG00000004473	0.259375	0.795245	1		ENSMUSG00000004473	-0.276663	0.815292	1
ENSMUSG00000004500	-0.167847	0.878131	1		ENSMUSG00000004500	0.275538	0.786045	1		ENSMUSG00000004500	0.329106	0.73042	1		ENSMUSG00000004500	0.520746	0.602621	1
ENSMUSG00000004508	-0.327476	0.801424	1		ENSMUSG00000004508	-0.946044	0.408574	1		ENSMUSG00000004508	0.115444	0.896312	1		ENSMUSG00000004508	0.657942	0.368288	1
ENSMUSG00000004530	0.509498	0.229406	1		ENSMUSG00000004530	0.23715	0.545455	1		ENSMUSG00000004530	-0.298257	0.415479	1		ENSMUSG00000004530	-0.28844	0.407992	1
ENSMUSG00000004535	-0.331837	0.487199	1		ENSMUSG00000004535	0.0831202	0.860431	1		ENSMUSG00000004535	0.0261312	0.950899	1		ENSMUSG00000004535	0.249766	0.551316	1
ENSMUSG00000004540	-0.0646781	0.947663	1		ENSMUSG00000004540	0.48546	0.768936	1		ENSMUSG00000004540	-0.510482	0.759009	1		ENSMUSG00000004540	0.0673434	0.967621	1
ENSMUSG00000004542	0.0742769	0.865701	1		ENSMUSG00000004542	-0.29632	0.728888	1		ENSMUSG00000004542	-0.342826	0.800714	1		ENSMUSG00000004542	0.342404	0.79572	1
ENSMUSG00000004552	0	1	1		ENSMUSG00000004552	0.0493178	0.944078	1		ENSMUSG00000004552	-0.0503032	0.891451	1		ENSMUSG00000004552	0	1	1
ENSMUSG00000004558	-0.658315	0.321566	1		ENSMUSG00000004558	3.26502	0.0204978	0.834752		ENSMUSG00000004558	3.93768	0.000532682	0.031173		ENSMUSG00000004558	1.77789	0.166962	1
ENSMUSG00000004561	0.266858	0.79615	1		ENSMUSG00000004561	0.411346	0.67634	1		ENSMUSG00000004561	0.625132	0.50873	1		ENSMUSG00000004561	0.696151	0.462829	1
ENSMUSG00000004562	-0.430657	0.515372	1		ENSMUSG00000004562	0.0949326	0.900946	1		ENSMUSG00000004562	-0.45459	0.510565	1		ENSMUSG00000004562	-1.03681	0.114386	1
ENSMUSG00000004565	-0.214358	0.77543	1		ENSMUSG00000004565	-0.0408505	0.959809	1		ENSMUSG00000004565	0.226786	0.756421	1		ENSMUSG00000004565	0.510322	0.458729	1
ENSMUSG00000004567	0.391559	0.478683	1		ENSMUSG00000004567	0.5358	0.415174	1		ENSMUSG00000004567	0.55764	0.341985	1		ENSMUSG00000004567	0.47027	0.426802	1
ENSMUSG00000004568	-0.519424	0.20869	1		ENSMUSG00000004568	0.802875	0.172102	1		ENSMUSG00000004568	1.22559	0.018154	0.445085		ENSMUSG00000004568	1.44047	0.00403583	0.165299
ENSMUSG00000004591	0.0619861	0.909257	1		ENSMUSG00000004591	0.0562138	0.921447	1		ENSMUSG00000004591	-0.0823163	0.870674	1		ENSMUSG00000004591	-0.0395381	0.940418	1
ENSMUSG00000004609	-0.103333	0.849013	1		ENSMUSG00000004609	0.0610623	0.949499	1		ENSMUSG00000004609	0.154775	0.890239	1		ENSMUSG00000004609	0.0324616	0.98116	1
ENSMUSG00000004610	0.177063	0.82511	1		ENSMUSG00000004610	-0.285469	0.69098	1		ENSMUSG00000004610	-0.105025	0.88104	1		ENSMUSG00000004610	-0.50424	0.447941	1
ENSMUSG00000004612	-0.454662	0.670659	1		ENSMUSG00000004612	-0.162563	0.802057	1		ENSMUSG00000004612	0	1	1		ENSMUSG00000004612	-0.17133	0.896001	1
ENSMUSG00000004613	0	1	1		ENSMUSG00000004613	-2.56274e-15	1	1		ENSMUSG00000004613	0	1	1		ENSMUSG00000004613	0	1	1
ENSMUSG00000004626	0.456489	0.462283	1		ENSMUSG00000004626	1.4822	0.018797	0.79217		ENSMUSG00000004626	2.02554	0.00017677	0.012997		ENSMUSG00000004626	2.27927	3.70152e-05	0.00366346
ENSMUSG00000004630	-0.145286	0.930133	1		ENSMUSG00000004630	-0.0879695	0.957864	1		ENSMUSG00000004630	0.0116063	0.994435	1		ENSMUSG00000004630	0.324011	0.843172	1
ENSMUSG00000004631	-0.321144	0.830552	1		ENSMUSG00000004631	0.419895	0.704764	1		ENSMUSG00000004631	0.356454	0.6901	1		ENSMUSG00000004631	0.354058	0.697763	1
ENSMUSG00000004633	-0.803053	0.635246	1		ENSMUSG00000004633	0.136069	0.911241	1		ENSMUSG00000004633	0.372356	0.796537	1		ENSMUSG00000004633	0.424701	0.779622	1
ENSMUSG00000004637	-0.544057	0.688319	1		ENSMUSG00000004637	-0.50229	0.725981	1		ENSMUSG00000004637	-0.180967	0.895501	1		ENSMUSG00000004637	-0.177455	0.897657	1
ENSMUSG00000004642	-0.280577	0.614081	1		ENSMUSG00000004642	-0.576822	0.25608	1		ENSMUSG00000004642	-0.739583	0.161297	1		ENSMUSG00000004642	-0.519145	0.359686	1
ENSMUSG00000004651	0.114873	0.888967	1		ENSMUSG00000004651	0.0480082	0.895281	1		ENSMUSG00000004651	0.104601	0.844077	1		ENSMUSG00000004651	-0.109612	0.89196	1
ENSMUSG00000004654	0.0622462	0.931189	1		ENSMUSG00000004654	0.0875224	0.908382	1		ENSMUSG00000004654	0.20399	0.834784	1		ENSMUSG00000004654	0.000951139	0.998755	1
ENSMUSG00000004655	0.00803553	0.9893	1		ENSMUSG00000004655	0.111946	0.896056	1		ENSMUSG00000004655	0.7656	0.646122	1		ENSMUSG00000004655	0.694113	0.675004	1
ENSMUSG00000004661	-0.75357	0.172003	1		ENSMUSG00000004661	-0.722467	0.0596602	1		ENSMUSG00000004661	-0.615418	0.0869362	1		ENSMUSG00000004661	-0.8906	0.0181235	0.489575
ENSMUSG00000004665	0.688948	0.00945663	0.847105		ENSMUSG00000004665	-0.389901	0.112992	1		ENSMUSG00000004665	-0.472528	0.072162	1		ENSMUSG00000004665	-0.48533	0.130736	1
ENSMUSG00000004667	0.236129	0.525231	1		ENSMUSG00000004667	-0.0633242	0.870511	1		ENSMUSG00000004667	0.0417328	0.910018	1		ENSMUSG00000004667	0.425239	0.249302	1
ENSMUSG00000004668	-0.0691407	0.921853	1		ENSMUSG00000004668	-0.0379058	0.967296	1		ENSMUSG00000004668	-0.12363	0.900872	1		ENSMUSG00000004668	-0.0966181	0.926133	1
ENSMUSG00000004677	-0.0143476	0.974869	1		ENSMUSG00000004677	0.153551	0.690915	1		ENSMUSG00000004677	0.357347	0.29885	1		ENSMUSG00000004677	0.439214	0.208561	1
ENSMUSG00000004698	-0.891406	0.369613	1		ENSMUSG00000004698	0.161912	0.88916	1		ENSMUSG00000004698	0.0406431	0.978048	1		ENSMUSG00000004698	-0.040387	0.979523	1
ENSMUSG00000004707	-0.0856444	0.862822	1		ENSMUSG00000004707	-0.0435918	0.898836	1		ENSMUSG00000004707	-0.155217	0.807095	1		ENSMUSG00000004707	-0.265896	0.839086	1
ENSMUSG00000004709	0.0841429	0.856906	1		ENSMUSG00000004709	-2.56274e-15	1	1		ENSMUSG00000004709	-0.0329021	0.912382	1		ENSMUSG00000004709	0.101358	0.845752	1
ENSMUSG00000004730	0.066636	0.928676	1		ENSMUSG00000004730	-0.0467398	0.89521	1		ENSMUSG00000004730	0.0540083	0.888596	1		ENSMUSG00000004730	0	1	1
ENSMUSG00000004748	0.188312	0.82478	1		ENSMUSG00000004748	0.284411	0.786352	1		ENSMUSG00000004748	-0.458983	0.721558	1		ENSMUSG00000004748	-0.261791	0.852625	1
ENSMUSG00000004768	0.193821	0.813637	1		ENSMUSG00000004768	0.319689	0.678105	1		ENSMUSG00000004768	-0.214946	0.795889	1		ENSMUSG00000004768	-0.563351	0.552343	1
ENSMUSG00000004771	-0.213187	0.638465	1		ENSMUSG00000004771	0.165218	0.717148	1		ENSMUSG00000004771	0.134237	0.742411	1		ENSMUSG00000004771	0.161955	0.669407	1
ENSMUSG00000004788	0.110677	0.819984	1		ENSMUSG00000004788	-0.036469	0.941003	1		ENSMUSG00000004788	-0.242796	0.627132	1		ENSMUSG00000004788	-0.102443	0.834178	1
ENSMUSG00000004789	0.289625	0.262726	1		ENSMUSG00000004789	0.0902343	0.726381	1		ENSMUSG00000004789	-0.341747	0.179218	1		ENSMUSG00000004789	-0.336245	0.209543	1
ENSMUSG00000004791	1.68875	0.183561	1		ENSMUSG00000004791	3.00214	0.023504	0.907504		ENSMUSG00000004791	2.21651	0.123846	1		ENSMUSG00000004791	0.966305	0.452284	1
ENSMUSG00000004798	-1.19765	0.227682	1		ENSMUSG00000004798	-1.40205	0.0793685	1		ENSMUSG00000004798	-1.58001	0.0140838	0.375606		ENSMUSG00000004798	-1.00414	0.116568	1
ENSMUSG00000004814	0.177289	0.790192	1		ENSMUSG00000004814	-2.56274e-15	1	1		ENSMUSG00000004814	0	1	1		ENSMUSG00000004814	0	1	1
ENSMUSG00000004815	0.297971	0.782944	1		ENSMUSG00000004815	-0.158103	0.885986	1		ENSMUSG00000004815	0.33421	0.753156	1		ENSMUSG00000004815	0.557986	0.596001	1
ENSMUSG00000004821	0	1	1		ENSMUSG00000004821	-2.56274e-15	1	1		ENSMUSG00000004821	0	1	1		ENSMUSG00000004821	0	1	1
ENSMUSG00000004837	0.336662	0.706014	1		ENSMUSG00000004837	-0.233603	0.760885	1		ENSMUSG00000004837	0.114277	0.906267	1		ENSMUSG00000004837	0.369839	0.69668	1
ENSMUSG00000004842	-0.326713	0.81759	1		ENSMUSG00000004842	0.0116004	0.993275	1		ENSMUSG00000004842	0.240478	0.874756	1		ENSMUSG00000004842	0.267669	0.854821	1
ENSMUSG00000004843	0.101471	0.795357	1		ENSMUSG00000004843	0.425289	0.302703	1		ENSMUSG00000004843	1.03111	0.00215639	0.0925526		ENSMUSG00000004843	1.05805	0.00127293	0.0674241
ENSMUSG00000004846	0.395456	0.45033	1		ENSMUSG00000004846	0.168371	0.765804	1		ENSMUSG00000004846	-0.0616424	0.900918	1		ENSMUSG00000004846	0.183201	0.694354	1
ENSMUSG00000004849	-0.28133	0.636439	1		ENSMUSG00000004849	-0.438451	0.470146	1		ENSMUSG00000004849	-0.372528	0.484542	1		ENSMUSG00000004849	-0.288287	0.531246	1
ENSMUSG00000004864	3.96175	2.27157e-06	0.00116709		ENSMUSG00000004864	6.47384	1.96987e-11	1.40452e-08		ENSMUSG00000004864	6.57709	4.47073e-15	3.47097e-12		ENSMUSG00000004864	5.95084	1.94448e-08	5.90733e-06
ENSMUSG00000004865	0.139582	0.747729	1		ENSMUSG00000004865	-0.194806	0.651919	1		ENSMUSG00000004865	-0.397611	0.363841	1		ENSMUSG00000004865	-0.136525	0.775057	1
ENSMUSG00000004872	-0.000807104	0.998461	1		ENSMUSG00000004872	-3.03819	0.00527225	0.333459		ENSMUSG00000004872	-4.79671	3.8708e-06	0.000508399		ENSMUSG00000004872	-3.34114	0.000867355	0.0491928
ENSMUSG00000004880	0.464418	0.0700165	1		ENSMUSG00000004880	0.665415	0.0141326	0.660977		ENSMUSG00000004880	0.230369	0.415381	1		ENSMUSG00000004880	0.464022	0.208862	1
ENSMUSG00000004885	1.87903	1.11191e-06	0.000658419		ENSMUSG00000004885	-2.16816	2.41438e-05	0.0045907		ENSMUSG00000004885	-2.48962	6.06976e-29	1.41373e-25		ENSMUSG00000004885	-1.87462	3.98719e-05	0.00392396
ENSMUSG00000004891	-0.134551	0.474252	1		ENSMUSG00000004891	-1.91757	7.32099e-15	7.75071e-12		ENSMUSG00000004891	-2.98871	1.16571e-40	5.09081e-37		ENSMUSG00000004891	-1.60575	0.00597133	0.221936
ENSMUSG00000004892	-0.139244	0.911253	1		ENSMUSG00000004892	-0.376295	0.805316	1		ENSMUSG00000004892	-0.772678	0.638399	1		ENSMUSG00000004892	-1.06976	0.514654	1
ENSMUSG00000004894	0.0530231	0.969984	1		ENSMUSG00000004894	-0.316402	0.799855	1		ENSMUSG00000004894	-0.147768	0.873407	1		ENSMUSG00000004894	0.00528745	0.994535	1
ENSMUSG00000004895	-0.425862	0.217194	1		ENSMUSG00000004895	-0.635556	0.0635073	1		ENSMUSG00000004895	-0.439239	0.185138	1		ENSMUSG00000004895	-0.452014	0.191246	1
ENSMUSG00000004896	-0.147731	0.858518	1		ENSMUSG00000004896	0.11171	0.897235	1		ENSMUSG00000004896	0.770702	0.315244	1		ENSMUSG00000004896	0.706964	0.363409	1
ENSMUSG00000004897	0.117091	0.422958	1		ENSMUSG00000004897	-0.0602799	0.686791	1		ENSMUSG00000004897	-0.40988	0.0191854	0.463477		ENSMUSG00000004897	-0.405239	0.0873951	1
ENSMUSG00000004902	-0.203888	0.862253	1		ENSMUSG00000004902	-0.0957553	0.92714	1		ENSMUSG00000004902	0.31968	0.728477	1		ENSMUSG00000004902	0.846427	0.3665	1
ENSMUSG00000004929	0.211145	0.607481	1		ENSMUSG00000004929	-0.373624	0.453923	1		ENSMUSG00000004929	-1.07878	0.056518	0.903694		ENSMUSG00000004929	-0.808617	0.197354	1
ENSMUSG00000004931	-0.0388705	0.943462	1		ENSMUSG00000004931	-0.272225	0.652544	1		ENSMUSG00000004931	-0.431358	0.461301	1		ENSMUSG00000004931	-0.187415	0.736226	1
ENSMUSG00000004933	0.484458	0.731516	1		ENSMUSG00000004933	0.105901	0.934785	1		ENSMUSG00000004933	0.442905	0.738739	1		ENSMUSG00000004933	0.329446	0.794367	1
ENSMUSG00000004934	0.455524	0.397092	1		ENSMUSG00000004934	0.340062	0.564135	1		ENSMUSG00000004934	0.382467	0.487147	1		ENSMUSG00000004934	0.0770345	0.891766	1
ENSMUSG00000004936	-0.217839	0.577543	1		ENSMUSG00000004936	-0.192445	0.64533	1		ENSMUSG00000004936	-0.637799	0.116398	1		ENSMUSG00000004936	-0.123603	0.783598	1
ENSMUSG00000004937	0.284095	0.296313	1		ENSMUSG00000004937	-0.100001	0.726579	1		ENSMUSG00000004937	0.148135	0.58845	1		ENSMUSG00000004937	0.125925	0.640846	1
ENSMUSG00000004939	-1.24037	0.465412	1		ENSMUSG00000004939	0.506263	0.642686	1		ENSMUSG00000004939	0.182114	0.792484	1		ENSMUSG00000004939	-0.00881598	0.991566	1
ENSMUSG00000004945	0.370591	0.429413	1		ENSMUSG00000004945	0.0969299	0.82641	1		ENSMUSG00000004945	-0.0956869	0.823144	1		ENSMUSG00000004945	-0.216356	0.60226	1
ENSMUSG00000004947	-0.0707612	0.943623	1		ENSMUSG00000004947	0.0362574	0.965656	1		ENSMUSG00000004947	0.327339	0.671966	1		ENSMUSG00000004947	0.281947	0.712434	1
ENSMUSG00000004948	-0.169524	0.805138	1		ENSMUSG00000004948	-2.56274e-15	1	1		ENSMUSG00000004948	0	1	1		ENSMUSG00000004948	0	1	1
ENSMUSG00000004951	2.67454	6.53934e-12	1.01308e-08		ENSMUSG00000004951	4.58256	4.9936e-20	9.6923e-17		ENSMUSG00000004951	2.79129	6.21894e-18	7.00874e-15		ENSMUSG00000004951	2.91308	2.63723e-17	3.83903e-14
ENSMUSG00000004952	0.863561	0.559724	1		ENSMUSG00000004952	1.5935	0.322131	1		ENSMUSG00000004952	0.793044	0.63253	1		ENSMUSG00000004952	-0.219821	0.892591	1
ENSMUSG00000004961	-1.50204	0.344271	1		ENSMUSG00000004961	-0.0814346	0.861146	1		ENSMUSG00000004961	0.292957	0.733607	1		ENSMUSG00000004961	0.117147	0.833881	1
ENSMUSG00000004980	0.0651522	0.717823	1		ENSMUSG00000004980	-0.599721	0.000328728	0.0423207		ENSMUSG00000004980	-0.729054	8.43e-05	0.00718339		ENSMUSG00000004980	-0.483662	0.0434494	0.837282
ENSMUSG00000004988	-1.24718	0.260711	1		ENSMUSG00000004988	0.222862	0.882462	1		ENSMUSG00000004988	0.495669	0.685283	1		ENSMUSG00000004988	0.388191	0.739755	1
ENSMUSG00000004994	-0.221151	0.797574	1		ENSMUSG00000004994	-0.373171	0.683942	1		ENSMUSG00000004994	0.179926	0.827633	1		ENSMUSG00000004994	0.26377	0.740379	1
ENSMUSG00000004996	-0.0477788	0.946206	1		ENSMUSG00000004996	-0.495621	0.550033	1		ENSMUSG00000004996	-0.14177	0.855618	1		ENSMUSG00000004996	-0.112001	0.89677	1
ENSMUSG00000005034	-0.579712	0.334286	1		ENSMUSG00000005034	-0.23016	0.706353	1		ENSMUSG00000005034	-0.0991878	0.860792	1		ENSMUSG00000005034	-0.308264	0.598377	1
ENSMUSG00000005043	0.0410492	0.97764	1		ENSMUSG00000005043	0.0312487	0.981069	1		ENSMUSG00000005043	0.307779	0.792966	1		ENSMUSG00000005043	0.548846	0.570168	1
ENSMUSG00000005045	0.500154	0.442484	1		ENSMUSG00000005045	1.80111	0.198413	1		ENSMUSG00000005045	1.5507	0.313148	1		ENSMUSG00000005045	0.67027	0.686311	1
ENSMUSG00000005054	0.0641188	0.864194	1		ENSMUSG00000005054	0.38826	0.367799	1		ENSMUSG00000005054	0.586481	0.106022	1		ENSMUSG00000005054	0.620566	0.0411086	0.814178
ENSMUSG00000005057	-0.205501	0.867353	1		ENSMUSG00000005057	-1.25233	0.318821	1		ENSMUSG00000005057	-2.07259	0.120098	1		ENSMUSG00000005057	-1.28994	0.306101	1
ENSMUSG00000005069	0.0340094	0.947359	1		ENSMUSG00000005069	0.0105452	0.986085	1		ENSMUSG00000005069	0.111697	0.838885	1		ENSMUSG00000005069	0.0959155	0.860032	1
ENSMUSG00000005078	-0.312482	0.723457	1		ENSMUSG00000005078	-0.346694	0.696463	1		ENSMUSG00000005078	-0.304576	0.710883	1		ENSMUSG00000005078	0.117798	0.86812	1
ENSMUSG00000005087	-1.66178	0.299886	1		ENSMUSG00000005087	-1.95946	0.105289	1		ENSMUSG00000005087	-2.51905	0.0419891	0.766457		ENSMUSG00000005087	-2.97504	0.00575718	0.216469
ENSMUSG00000005089	-0.239421	0.872313	1		ENSMUSG00000005089	-0.629313	0.698709	1		ENSMUSG00000005089	-1.06058	0.520663	1		ENSMUSG00000005089	-0.444298	0.779768	1
ENSMUSG00000005102	-0.486161	0.443617	1		ENSMUSG00000005102	-0.170165	0.779206	1		ENSMUSG00000005102	-0.297673	0.610977	1		ENSMUSG00000005102	-0.14329	0.819379	1
ENSMUSG00000005103	0.210008	0.68371	1		ENSMUSG00000005103	-0.575082	0.139256	1		ENSMUSG00000005103	-0.669836	0.0287601	0.605662		ENSMUSG00000005103	-0.42987	0.138902	1
ENSMUSG00000005107	0.165148	0.881236	1		ENSMUSG00000005107	0.715853	0.566268	1		ENSMUSG00000005107	0.744638	0.580029	1		ENSMUSG00000005107	0.21574	0.881663	1
ENSMUSG00000005124	0.152419	0.927409	1		ENSMUSG00000005124	1.75553	0.149157	1		ENSMUSG00000005124	-1.13872	0.198586	1		ENSMUSG00000005124	-1.215	0.0816135	1
ENSMUSG00000005125	-0.983973	0.156721	1		ENSMUSG00000005125	2.71292	0.0293076	1		ENSMUSG00000005125	2.47289	0.00210477	0.0906713		ENSMUSG00000005125	2.80695	0.000187791	0.013989
ENSMUSG00000005131	-2.15561	0.179307	1		ENSMUSG00000005131	-0.498214	0.737134	1		ENSMUSG00000005131	0.181812	0.911943	1		ENSMUSG00000005131	-0.816159	0.615447	1
ENSMUSG00000005142	0.480308	0.331466	1		ENSMUSG00000005142	1.54423	0.00677817	0.400662		ENSMUSG00000005142	1.54016	0.00646837	0.211795		ENSMUSG00000005142	1.29745	0.00650012	0.23772
ENSMUSG00000005148	2.36227	1.18263e-09	1.25204e-06		ENSMUSG00000005148	2.23689	9.6244e-05	0.0152148		ENSMUSG00000005148	1.77044	0.000780673	0.0422204		ENSMUSG00000005148	2.815	7.74812e-09	2.65388e-06
ENSMUSG00000005150	-0.0239586	0.978074	1		ENSMUSG00000005150	-0.441207	0.627721	1		ENSMUSG00000005150	-0.17146	0.841086	1		ENSMUSG00000005150	0.258349	0.754124	1
ENSMUSG00000005161	0.349223	0.205878	1		ENSMUSG00000005161	-0.566541	0.0319839	1		ENSMUSG00000005161	-0.336525	0.172979	1		ENSMUSG00000005161	-0.450353	0.0829816	1
ENSMUSG00000005198	0.509242	0.0604148	1		ENSMUSG00000005198	-0.468149	0.0472028	1		ENSMUSG00000005198	-0.996831	4.83809e-05	0.00451323		ENSMUSG00000005198	-0.496851	0.0592494	0.990903
ENSMUSG00000005202	0	1	1		ENSMUSG00000005202	0.199879	0.782667	1		ENSMUSG00000005202	0	1	1		ENSMUSG00000005202	0	1	1
ENSMUSG00000005204	0.158498	0.654855	1		ENSMUSG00000005204	-0.0601959	0.858989	1		ENSMUSG00000005204	-0.0649734	0.843826	1		ENSMUSG00000005204	-0.0653112	0.846716	1
ENSMUSG00000005220	-0.617386	0.710762	1		ENSMUSG00000005220	0.308835	0.812868	1		ENSMUSG00000005220	0.077309	0.957786	1		ENSMUSG00000005220	0.0614248	0.961396	1
ENSMUSG00000005225	0.306552	0.614208	1		ENSMUSG00000005225	-0.552294	0.284869	1		ENSMUSG00000005225	-0.941201	0.0879998	1		ENSMUSG00000005225	-0.675566	0.258032	1
ENSMUSG00000005232	0	1	1		ENSMUSG00000005232	-2.56274e-15	1	1		ENSMUSG00000005232	0	1	1		ENSMUSG00000005232	-0.189522	0.787074	1
ENSMUSG00000005233	-0.135959	0.719276	1		ENSMUSG00000005233	0.298825	0.453141	1		ENSMUSG00000005233	-0.132432	0.745321	1		ENSMUSG00000005233	-0.520713	0.293496	1
ENSMUSG00000005237	-0.0512134	0.975634	1		ENSMUSG00000005237	0.477566	0.770171	1		ENSMUSG00000005237	0.0683204	0.965299	1		ENSMUSG00000005237	-0.0216163	0.986946	1
ENSMUSG00000005251	0.216566	0.728749	1		ENSMUSG00000005251	3.85696	4.25325e-06	0.00111726		ENSMUSG00000005251	4.56611	8.1693e-08	1.8179e-05		ENSMUSG00000005251	5.16468	4.06591e-08	1.11851e-05
ENSMUSG00000005262	0.12119	0.868705	1		ENSMUSG00000005262	-0.251463	0.688238	1		ENSMUSG00000005262	-0.131115	0.829947	1		ENSMUSG00000005262	0.0645312	0.913679	1
ENSMUSG00000005267	-0.0364456	0.979088	1		ENSMUSG00000005267	-0.152615	0.897619	1		ENSMUSG00000005267	-0.399402	0.73697	1		ENSMUSG00000005267	-0.205611	0.869127	1
ENSMUSG00000005268	-0.028929	0.920798	1		ENSMUSG00000005268	0.00997212	0.976235	1		ENSMUSG00000005268	0.0230495	0.975848	1		ENSMUSG00000005268	0.126238	0.853874	1
ENSMUSG00000005299	0.193338	0.775247	1		ENSMUSG00000005299	0.275452	0.64299	1		ENSMUSG00000005299	-0.0744929	0.900568	1		ENSMUSG00000005299	-0.0912483	0.885488	1
ENSMUSG00000005312	0.317505	0.165799	1		ENSMUSG00000005312	0.0944486	0.699186	1		ENSMUSG00000005312	0.069264	0.789794	1		ENSMUSG00000005312	0.0296518	0.916598	1
ENSMUSG00000005320	-0.0548899	0.967176	1		ENSMUSG00000005320	0.484754	0.771078	1		ENSMUSG00000005320	0.0750624	0.962517	1		ENSMUSG00000005320	-0.41175	0.80475	1
ENSMUSG00000005338	-0.678453	0.688036	1		ENSMUSG00000005338	-0.854514	0.547465	1		ENSMUSG00000005338	-1.43396	0.386113	1		ENSMUSG00000005338	-1.18477	0.475926	1
ENSMUSG00000005339	0	1	1		ENSMUSG00000005339	-2.56274e-15	1	1		ENSMUSG00000005339	0	1	1		ENSMUSG00000005339	0	1	1
ENSMUSG00000005354	0.304519	0.513913	1		ENSMUSG00000005354	-0.373797	0.440349	1		ENSMUSG00000005354	-0.352158	0.480701	1		ENSMUSG00000005354	-0.301406	0.543722	1
ENSMUSG00000005355	-0.0613233	0.884249	1		ENSMUSG00000005355	0.366081	0.790858	1		ENSMUSG00000005355	0.714261	0.565911	1		ENSMUSG00000005355	0.560577	0.717126	1
ENSMUSG00000005357	0.76953	0.529717	1		ENSMUSG00000005357	2.31089	0.0587425	1		ENSMUSG00000005357	1.42979	0.304126	1		ENSMUSG00000005357	-0.974846	0.533883	1
ENSMUSG00000005360	0.182086	0.777204	1		ENSMUSG00000005360	0.683874	0.508561	1		ENSMUSG00000005360	0.826684	0.525635	1		ENSMUSG00000005360	0.462631	0.716085	1
ENSMUSG00000005362	-0.125243	0.879538	1		ENSMUSG00000005362	0.137677	0.877223	1		ENSMUSG00000005362	0.203606	0.8087	1		ENSMUSG00000005362	0.193805	0.82038	1
ENSMUSG00000005364	-0.159929	0.810939	1		ENSMUSG00000005364	-0.0403692	0.902682	1		ENSMUSG00000005364	0.127228	0.827602	1		ENSMUSG00000005364	-0.137345	0.90403	1
ENSMUSG00000005370	-0.223681	0.305087	1		ENSMUSG00000005370	-0.0446151	0.849561	1		ENSMUSG00000005370	-0.0659045	0.811707	1		ENSMUSG00000005370	-0.559269	0.0757431	1
ENSMUSG00000005371	-0.0531623	0.900973	1		ENSMUSG00000005371	-0.199432	0.600954	1		ENSMUSG00000005371	-0.172724	0.608028	1		ENSMUSG00000005371	-0.173386	0.617727	1
ENSMUSG00000005373	0.993511	0.391471	1		ENSMUSG00000005373	1.87814	0.245945	1		ENSMUSG00000005373	1.37454	0.407378	1		ENSMUSG00000005373	1.11266	0.503006	1
ENSMUSG00000005374	-0.166369	0.818086	1		ENSMUSG00000005374	0.0457392	0.957528	1		ENSMUSG00000005374	-0.455973	0.619485	1		ENSMUSG00000005374	-0.677791	0.536575	1
ENSMUSG00000005378	0.162548	0.780806	1		ENSMUSG00000005378	-0.0180098	0.977086	1		ENSMUSG00000005378	-0.186387	0.773857	1		ENSMUSG00000005378	-0.572053	0.373562	1
ENSMUSG00000005397	-0.542001	0.523472	1		ENSMUSG00000005397	-1.22994	0.0448329	1		ENSMUSG00000005397	-0.93532	0.0425647	0.77251		ENSMUSG00000005397	0.213604	0.428864	1
ENSMUSG00000005410	-0.308958	0.234024	1		ENSMUSG00000005410	-0.689855	0.0134406	0.631997		ENSMUSG00000005410	-1.26884	0.000297881	0.0194525		ENSMUSG00000005410	-1.15327	0.00335583	0.145282
ENSMUSG00000005413	0.255152	0.471192	1		ENSMUSG00000005413	0.268407	0.523081	1		ENSMUSG00000005413	0.249285	0.575911	1		ENSMUSG00000005413	0.773823	0.0282467	0.648394
ENSMUSG00000005417	-0.342271	0.495892	1		ENSMUSG00000005417	-0.186735	0.654366	1		ENSMUSG00000005417	0.151926	0.666367	1		ENSMUSG00000005417	0.194509	0.542705	1
ENSMUSG00000005442	-0.157195	0.713026	1		ENSMUSG00000005442	0.424662	0.249467	1		ENSMUSG00000005442	0.220925	0.486687	1		ENSMUSG00000005442	0.320883	0.364687	1
ENSMUSG00000005447	-0.074979	0.883207	1		ENSMUSG00000005447	-0.0964677	0.847957	1		ENSMUSG00000005447	-0.361861	0.410831	1		ENSMUSG00000005447	-0.457192	0.303784	1
ENSMUSG00000005465	0.173752	0.916966	1		ENSMUSG00000005465	0.575152	0.728752	1		ENSMUSG00000005465	0.801583	0.609329	1		ENSMUSG00000005465	0.013468	0.990313	1
ENSMUSG00000005469	0.0368602	0.91137	1		ENSMUSG00000005469	0.0154141	0.956203	1		ENSMUSG00000005469	-0.552727	0.0334747	0.67213		ENSMUSG00000005469	-0.8322	0.00311	0.137711
ENSMUSG00000005470	0.423367	0.584759	1		ENSMUSG00000005470	-0.220027	0.756194	1		ENSMUSG00000005470	-1.49279	0.0419994	0.766457		ENSMUSG00000005470	-0.984103	0.210727	1
ENSMUSG00000005474	-0.0956711	0.854846	1		ENSMUSG00000005474	-2.56274e-15	1	1		ENSMUSG00000005474	0.141294	0.818038	1		ENSMUSG00000005474	0	1	1
ENSMUSG00000005481	0.324777	0.39168	1		ENSMUSG00000005481	-0.356058	0.440083	1		ENSMUSG00000005481	-1.10467	0.0334668	0.67213		ENSMUSG00000005481	-0.672371	0.217004	1
ENSMUSG00000005483	0.204746	0.627955	1		ENSMUSG00000005483	0.0936704	0.831955	1		ENSMUSG00000005483	-0.069245	0.865316	1		ENSMUSG00000005483	0.218332	0.590886	1
ENSMUSG00000005493	0.0846661	0.959404	1		ENSMUSG00000005493	0.462629	0.777572	1		ENSMUSG00000005493	0.0973476	0.949034	1		ENSMUSG00000005493	0.130893	0.933727	1
ENSMUSG00000005501	0.202856	0.838884	1		ENSMUSG00000005501	0.105951	0.902485	1		ENSMUSG00000005501	0.432327	0.584632	1		ENSMUSG00000005501	0.521733	0.510204	1
ENSMUSG00000005503	0	1	1		ENSMUSG00000005503	-2.56274e-15	1	1		ENSMUSG00000005503	0	1	1		ENSMUSG00000005503	0	1	1
ENSMUSG00000005505	-0.156643	0.897753	1		ENSMUSG00000005505	-0.67169	0.548599	1		ENSMUSG00000005505	-0.0805358	0.943201	1		ENSMUSG00000005505	-0.0940052	0.929684	1
ENSMUSG00000005506	0.253348	0.480392	1		ENSMUSG00000005506	-0.248869	0.429463	1		ENSMUSG00000005506	-0.239942	0.429403	1		ENSMUSG00000005506	-0.105244	0.743322	1
ENSMUSG00000005510	0.0948413	0.872835	1		ENSMUSG00000005510	-0.0267733	0.966435	1		ENSMUSG00000005510	-0.103294	0.868594	1		ENSMUSG00000005510	0.0207842	0.972316	1
ENSMUSG00000005514	-0.219975	0.630664	1		ENSMUSG00000005514	-0.0304352	0.947279	1		ENSMUSG00000005514	-0.431382	0.303348	1		ENSMUSG00000005514	-0.115091	0.780664	1
ENSMUSG00000005533	-0.902253	0.0220658	1		ENSMUSG00000005533	0.0561269	0.856159	1		ENSMUSG00000005533	-0.359212	0.188624	1		ENSMUSG00000005533	-0.662375	0.0113196	0.351218
ENSMUSG00000005534	-0.511944	0.477189	1		ENSMUSG00000005534	-0.507699	0.516784	1		ENSMUSG00000005534	0.0263234	0.970835	1		ENSMUSG00000005534	0.161567	0.800523	1
ENSMUSG00000005540	-0.410053	0.726501	1		ENSMUSG00000005540	0.0998452	0.934642	1		ENSMUSG00000005540	0.533656	0.639657	1		ENSMUSG00000005540	0.525019	0.662041	1
ENSMUSG00000005547	0	1	1		ENSMUSG00000005547	-2.56274e-15	1	1		ENSMUSG00000005547	0	1	1		ENSMUSG00000005547	0.0854602	0.858615	1
ENSMUSG00000005553	0.411472	0.759128	1		ENSMUSG00000005553	0.800335	0.617993	1		ENSMUSG00000005553	0.752207	0.65067	1		ENSMUSG00000005553	0.222276	0.891619	1
ENSMUSG00000005566	0.00706124	0.96631	1		ENSMUSG00000005566	-0.557864	0.000744052	0.0775969		ENSMUSG00000005566	-0.711593	0.000290348	0.0190317		ENSMUSG00000005566	-0.685689	0.00467566	0.184164
ENSMUSG00000005575	-0.0749657	0.809287	1		ENSMUSG00000005575	-0.188099	0.555699	1		ENSMUSG00000005575	-0.32957	0.260108	1		ENSMUSG00000005575	-0.367539	0.222447	1
ENSMUSG00000005580	-0.0240228	0.98111	1		ENSMUSG00000005580	0.424433	0.725236	1		ENSMUSG00000005580	0.592431	0.583132	1		ENSMUSG00000005580	0.774765	0.413371	1
ENSMUSG00000005583	-0.200374	0.86711	1		ENSMUSG00000005583	-0.337406	0.76411	1		ENSMUSG00000005583	-0.507376	0.680394	1		ENSMUSG00000005583	-0.808555	0.622628	1
ENSMUSG00000005609	-0.118001	0.806718	1		ENSMUSG00000005609	0.239844	0.562329	1		ENSMUSG00000005609	0.940405	0.00412058	0.151857		ENSMUSG00000005609	1.29905	5.15162e-05	0.00485127
ENSMUSG00000005610	0.176049	0.281765	1		ENSMUSG00000005610	-0.555512	0.000826627	0.0834679		ENSMUSG00000005610	-0.687759	6.99676e-05	0.00612646		ENSMUSG00000005610	-0.373774	0.124452	1
ENSMUSG00000005611	0.00875691	0.982701	1		ENSMUSG00000005611	-0.0118117	0.990193	1		ENSMUSG00000005611	-0.462254	0.764951	1		ENSMUSG00000005611	-0.892324	0.589958	1
ENSMUSG00000005615	0.441653	0.529991	1		ENSMUSG00000005615	-0.2176	0.753426	1		ENSMUSG00000005615	-0.763349	0.185386	1		ENSMUSG00000005615	-0.55968	0.278079	1
ENSMUSG00000005621	0.103083	0.872156	1		ENSMUSG00000005621	0.0514022	0.934279	1		ENSMUSG00000005621	0.17242	0.756804	1		ENSMUSG00000005621	0.294001	0.595376	1
ENSMUSG00000005625	0.240827	0.180429	1		ENSMUSG00000005625	-0.0099641	0.95558	1		ENSMUSG00000005625	-0.283776	0.127792	1		ENSMUSG00000005625	-0.223453	0.337517	1
ENSMUSG00000005628	0.110888	0.938387	1		ENSMUSG00000005628	1.06496	0.492805	1		ENSMUSG00000005628	1.23205	0.408441	1		ENSMUSG00000005628	0.534678	0.73088	1
ENSMUSG00000005640	-0.0422353	0.967487	1		ENSMUSG00000005640	0.0547771	0.928218	1		ENSMUSG00000005640	0.0363435	0.908796	1		ENSMUSG00000005640	0	1	1
ENSMUSG00000005649	-0.225794	0.825805	1		ENSMUSG00000005649	-0.0929601	0.941149	1		ENSMUSG00000005649	-0.332179	0.791684	1		ENSMUSG00000005649	-0.325925	0.823883	1
ENSMUSG00000005656	0.308671	0.247671	1		ENSMUSG00000005656	-0.0678264	0.777742	1		ENSMUSG00000005656	-0.470332	0.0393454	0.739435		ENSMUSG00000005656	-0.39804	0.113905	1
ENSMUSG00000005667	0.244008	0.345982	1		ENSMUSG00000005667	-0.0401716	0.911083	1		ENSMUSG00000005667	-0.744939	0.134123	1		ENSMUSG00000005667	-2.21353	9.09436e-05	0.00786459
ENSMUSG00000005672	-0.162658	0.915978	1		ENSMUSG00000005672	0.288735	0.771775	1		ENSMUSG00000005672	-0.043403	0.970937	1		ENSMUSG00000005672	-0.505126	0.712778	1
ENSMUSG00000005674	0.31704	0.800296	1		ENSMUSG00000005674	0.0110767	0.993348	1		ENSMUSG00000005674	0.457107	0.724477	1		ENSMUSG00000005674	-0.097956	0.941654	1
ENSMUSG00000005677	0.112446	0.935287	1		ENSMUSG00000005677	-0.0850873	0.936143	1		ENSMUSG00000005677	0.0678424	0.95802	1		ENSMUSG00000005677	0.113523	0.903833	1
ENSMUSG00000005681	0.374339	0.578913	1		ENSMUSG00000005681	0.572515	0.624608	1		ENSMUSG00000005681	0.113437	0.930212	1		ENSMUSG00000005681	-0.0528071	0.970725	1
ENSMUSG00000005682	0.423398	0.384918	1		ENSMUSG00000005682	0.116783	0.828896	1		ENSMUSG00000005682	0.0501983	0.921763	1		ENSMUSG00000005682	-0.0553647	0.92023	1
ENSMUSG00000005683	0.417038	0.0846455	1		ENSMUSG00000005683	0.37835	0.114166	1		ENSMUSG00000005683	0.035324	0.877202	1		ENSMUSG00000005683	-0.219174	0.371104	1
ENSMUSG00000005686	-0.0840945	0.95927	1		ENSMUSG00000005686	0.344665	0.828305	1		ENSMUSG00000005686	0.908049	0.563093	1		ENSMUSG00000005686	0.169948	0.913969	1
ENSMUSG00000005687	0.581653	0.0830481	1		ENSMUSG00000005687	0.295514	0.44268	1		ENSMUSG00000005687	0.213925	0.592932	1		ENSMUSG00000005687	0.121144	0.782855	1
ENSMUSG00000005696	0	1	1		ENSMUSG00000005696	0.0277706	0.920538	1		ENSMUSG00000005696	0.0377055	0.907088	1		ENSMUSG00000005696	0.0382168	0.905953	1
ENSMUSG00000005698	0.0251125	0.941255	1		ENSMUSG00000005698	-0.30877	0.365098	1		ENSMUSG00000005698	-0.283653	0.431848	1		ENSMUSG00000005698	-0.303449	0.442894	1
ENSMUSG00000005699	0.0333096	0.972267	1		ENSMUSG00000005699	0.196699	0.842628	1		ENSMUSG00000005699	-0.0883567	0.935651	1		ENSMUSG00000005699	-0.0612995	0.959762	1
ENSMUSG00000005705	0.187305	0.910855	1		ENSMUSG00000005705	0.0236183	0.988692	1		ENSMUSG00000005705	-0.97263	0.557891	1		ENSMUSG00000005705	1.0715	0.515828	1
ENSMUSG00000005716	-0.133758	0.827616	1		ENSMUSG00000005716	-2.56274e-15	1	1		ENSMUSG00000005716	0	1	1		ENSMUSG00000005716	0	1	1
ENSMUSG00000005718	0.00383396	0.993361	1		ENSMUSG00000005718	-0.738867	0.183269	1		ENSMUSG00000005718	-0.619491	0.370799	1		ENSMUSG00000005718	-1.55566	0.0447817	0.849828
ENSMUSG00000005732	0.265611	0.114994	1		ENSMUSG00000005732	-0.534362	0.00228224	0.180395		ENSMUSG00000005732	-0.936652	5.33334e-06	0.000650687		ENSMUSG00000005732	-0.974502	0.000120364	0.00971171
ENSMUSG00000005763	-0.292224	0.860715	1		ENSMUSG00000005763	-0.103745	0.949006	1		ENSMUSG00000005763	0.0546078	0.967916	1		ENSMUSG00000005763	-0.0788509	0.949466	1
ENSMUSG00000005774	0.229764	0.759481	1		ENSMUSG00000005774	0.486683	0.512083	1		ENSMUSG00000005774	0.227898	0.758443	1		ENSMUSG00000005774	0.205758	0.7781	1
ENSMUSG00000005779	0.290064	0.200799	1		ENSMUSG00000005779	0.111121	0.653706	1		ENSMUSG00000005779	-0.26983	0.283226	1		ENSMUSG00000005779	-0.330059	0.213714	1
ENSMUSG00000005800	-0.651586	0.597575	1		ENSMUSG00000005800	-0.117583	0.832481	1		ENSMUSG00000005800	0	1	1		ENSMUSG00000005800	0	1	1
ENSMUSG00000005802	0.0620031	0.943862	1		ENSMUSG00000005802	-0.463859	0.595913	1		ENSMUSG00000005802	-1.03759	0.171837	1		ENSMUSG00000005802	-0.354333	0.616436	1
ENSMUSG00000005803	-0.400457	0.765956	1		ENSMUSG00000005803	-0.00739076	0.996315	1		ENSMUSG00000005803	-0.878446	0.581473	1		ENSMUSG00000005803	-0.875129	0.598225	1
ENSMUSG00000005804	-0.222107	0.747585	1		ENSMUSG00000005804	-0.216751	0.739471	1		ENSMUSG00000005804	-0.399482	0.531955	1		ENSMUSG00000005804	-0.262361	0.677032	1
ENSMUSG00000005813	-0.0988466	0.883592	1		ENSMUSG00000005813	-0.0597906	0.930144	1		ENSMUSG00000005813	-0.110446	0.861685	1		ENSMUSG00000005813	0.0121808	0.985565	1
ENSMUSG00000005823	-0.305149	0.648225	1		ENSMUSG00000005823	-0.116266	0.864741	1		ENSMUSG00000005823	0.384682	0.560908	1		ENSMUSG00000005823	0.672966	0.275392	1
ENSMUSG00000005824	0	1	1		ENSMUSG00000005824	-2.56274e-15	1	1		ENSMUSG00000005824	0	1	1		ENSMUSG00000005824	0	1	1
ENSMUSG00000005836	0.207325	0.85549	1		ENSMUSG00000005836	-0.342962	0.835514	1		ENSMUSG00000005836	0.114795	0.930994	1		ENSMUSG00000005836	0.221768	0.816354	1
ENSMUSG00000005846	-0.14886	0.479828	1		ENSMUSG00000005846	-0.462929	0.0387122	1		ENSMUSG00000005846	-0.78671	0.00114925	0.0571958		ENSMUSG00000005846	-0.776909	0.00397226	0.163654
ENSMUSG00000005864	-0.186208	0.795386	1		ENSMUSG00000005864	0.00227188	0.997005	1		ENSMUSG00000005864	-0.149295	0.810934	1		ENSMUSG00000005864	0.113366	0.836653	1
ENSMUSG00000005871	-0.122435	0.773818	1		ENSMUSG00000005871	0.17161	0.681964	1		ENSMUSG00000005871	0.367187	0.34033	1		ENSMUSG00000005871	0.348199	0.384783	1
ENSMUSG00000005873	0.798917	0.0985578	1		ENSMUSG00000005873	1.18496	0.00707705	0.410704		ENSMUSG00000005873	0.62323	0.108473	1		ENSMUSG00000005873	0.0979104	0.783541	1
ENSMUSG00000005881	0.112138	0.74984	1		ENSMUSG00000005881	0.226443	0.510778	1		ENSMUSG00000005881	0.491711	0.127849	1		ENSMUSG00000005881	0.261264	0.386446	1
ENSMUSG00000005882	0.0213567	0.977071	1		ENSMUSG00000005882	-0.0709315	0.924125	1		ENSMUSG00000005882	0.179686	0.804648	1		ENSMUSG00000005882	0.436558	0.553183	1
ENSMUSG00000005883	-0.182106	0.797747	1		ENSMUSG00000005883	-0.351028	0.83278	1		ENSMUSG00000005883	-0.434482	0.793839	1		ENSMUSG00000005883	-0.518673	0.755049	1
ENSMUSG00000005886	-0.376894	0.584676	1		ENSMUSG00000005886	-0.000308331	0.999551	1		ENSMUSG00000005886	0.306788	0.515378	1		ENSMUSG00000005886	0.375925	0.462696	1
ENSMUSG00000005891	0	1	1		ENSMUSG00000005891	-2.56274e-15	1	1		ENSMUSG00000005891	0	1	1		ENSMUSG00000005891	0	1	1
ENSMUSG00000005892	1.82967	0.126522	1		ENSMUSG00000005892	0.301948	0.729895	1		ENSMUSG00000005892	0.971108	0.48213	1		ENSMUSG00000005892	-0.2531	0.826601	1
ENSMUSG00000005893	-0.116674	0.893698	1		ENSMUSG00000005893	-0.171734	0.838974	1		ENSMUSG00000005893	0.129617	0.870527	1		ENSMUSG00000005893	-0.00423102	0.995867	1
ENSMUSG00000005897	-0.199069	0.82625	1		ENSMUSG00000005897	-0.280215	0.734597	1		ENSMUSG00000005897	0.271631	0.729842	1		ENSMUSG00000005897	0.505996	0.511257	1
ENSMUSG00000005899	0.338851	0.569643	1		ENSMUSG00000005899	-0.147214	0.799446	1		ENSMUSG00000005899	-0.127372	0.834121	1		ENSMUSG00000005899	-0.253954	0.701482	1
ENSMUSG00000005907	0.339983	0.745797	1		ENSMUSG00000005907	0.319236	0.757176	1		ENSMUSG00000005907	0.58876	0.564011	1		ENSMUSG00000005907	0.508096	0.625622	1
ENSMUSG00000005917	-0.008922	0.991453	1		ENSMUSG00000005917	0.0876429	0.913869	1		ENSMUSG00000005917	0.426078	0.740909	1		ENSMUSG00000005917	0.176105	0.883831	1
ENSMUSG00000005936	-0.331276	0.49468	1		ENSMUSG00000005936	-0.490861	0.293332	1		ENSMUSG00000005936	-0.484857	0.269468	1		ENSMUSG00000005936	-0.187871	0.662317	1
ENSMUSG00000005947	0.142916	0.925352	1		ENSMUSG00000005947	-0.200503	0.89597	1		ENSMUSG00000005947	-0.368543	0.816001	1		ENSMUSG00000005947	-0.185411	0.910784	1
ENSMUSG00000005949	0.214413	0.835563	1		ENSMUSG00000005949	0.0154914	0.987368	1		ENSMUSG00000005949	-0.0828338	0.921675	1		ENSMUSG00000005949	0.411647	0.570841	1
ENSMUSG00000005950	-0.0785587	0.959958	1		ENSMUSG00000005950	-0.0419595	0.979732	1		ENSMUSG00000005950	-0.464191	0.766457	1		ENSMUSG00000005950	-0.238735	0.879798	1
ENSMUSG00000005951	0.0324511	0.98453	1		ENSMUSG00000005951	0.436774	0.781971	1		ENSMUSG00000005951	1.06954	0.500705	1		ENSMUSG00000005951	0.57408	0.699094	1
ENSMUSG00000005952	-0.0771711	0.869912	1		ENSMUSG00000005952	-0.0392224	0.904087	1		ENSMUSG00000005952	0	1	1		ENSMUSG00000005952	0.141567	0.816892	1
ENSMUSG00000005958	-0.0466778	0.949204	1		ENSMUSG00000005958	-0.637946	0.361613	1		ENSMUSG00000005958	-0.0135221	0.988434	1		ENSMUSG00000005958	-0.28719	0.802492	1
ENSMUSG00000005968	0.265541	0.740963	1		ENSMUSG00000005968	1.44693	0.0133084	0.630876		ENSMUSG00000005968	1.39784	0.000859185	0.045828		ENSMUSG00000005968	1.46989	4.50818e-05	0.00432699
ENSMUSG00000005973	0.302064	0.382826	1		ENSMUSG00000005973	-0.276218	0.300292	1		ENSMUSG00000005973	-0.808273	0.00257109	0.106177		ENSMUSG00000005973	-0.512774	0.0543711	0.948373
ENSMUSG00000005980	-0.59562	0.633716	1		ENSMUSG00000005980	-0.92717	0.419413	1		ENSMUSG00000005980	-0.904154	0.41281	1		ENSMUSG00000005980	-0.413093	0.717416	1
ENSMUSG00000005981	-0.0924507	0.742116	1		ENSMUSG00000005981	-0.0388013	0.906609	1		ENSMUSG00000005981	0.170454	0.602498	1		ENSMUSG00000005981	-0.00333537	0.992168	1
ENSMUSG00000005982	0.148318	0.857704	1		ENSMUSG00000005982	0.120902	0.878217	1		ENSMUSG00000005982	0.0169322	0.981535	1		ENSMUSG00000005982	-0.0901184	0.909049	1
ENSMUSG00000005983	-0.0808169	0.95963	1		ENSMUSG00000005983	0.481122	0.754715	1		ENSMUSG00000005983	0.375797	0.785169	1		ENSMUSG00000005983	0.0571205	0.969974	1
ENSMUSG00000005986	0.0133935	0.989789	1		ENSMUSG00000005986	0.152252	0.882547	1		ENSMUSG00000005986	-0.0269136	0.975903	1		ENSMUSG00000005986	-0.788923	0.423598	1
ENSMUSG00000005994	0	1	1		ENSMUSG00000005994	-2.56274e-15	1	1		ENSMUSG00000005994	0	1	1		ENSMUSG00000005994	0	1	1
ENSMUSG00000006005	-0.63764	0.0306591	1		ENSMUSG00000006005	-0.580901	0.0479923	1		ENSMUSG00000006005	-0.62465	0.0174437	0.434377		ENSMUSG00000006005	-0.213259	0.436727	1
ENSMUSG00000006007	0.052664	0.887183	1		ENSMUSG00000006007	-2.56274e-15	1	1		ENSMUSG00000006007	0	1	1		ENSMUSG00000006007	0	1	1
ENSMUSG00000006010	-0.586735	0.421308	1		ENSMUSG00000006010	-0.729721	0.389611	1		ENSMUSG00000006010	-0.628766	0.403243	1		ENSMUSG00000006010	0.0183979	0.980492	1
ENSMUSG00000006014	-0.429957	0.798397	1		ENSMUSG00000006014	0.0143713	0.993076	1		ENSMUSG00000006014	0.03463	0.983394	1		ENSMUSG00000006014	0.213358	0.897953	1
ENSMUSG00000006019	-0.735842	0.288998	1		ENSMUSG00000006019	-0.561906	0.471262	1		ENSMUSG00000006019	-0.0732541	0.923817	1		ENSMUSG00000006019	-0.12368	0.873159	1
ENSMUSG00000006021	-0.0680647	0.952557	1		ENSMUSG00000006021	-0.0104446	0.993009	1		ENSMUSG00000006021	-0.422791	0.733097	1		ENSMUSG00000006021	0.0545049	0.961401	1
ENSMUSG00000006024	0.328201	0.470986	1		ENSMUSG00000006024	0.177549	0.666889	1		ENSMUSG00000006024	0.106071	0.764797	1		ENSMUSG00000006024	0.297765	0.367557	1
ENSMUSG00000006050	-0.04459	0.94241	1		ENSMUSG00000006050	-0.0361154	0.954127	1		ENSMUSG00000006050	0.132106	0.819642	1		ENSMUSG00000006050	0.342622	0.556822	1
ENSMUSG00000006056	0.00352528	0.997119	1		ENSMUSG00000006056	0.596	0.699118	1		ENSMUSG00000006056	0.124232	0.829701	1		ENSMUSG00000006056	0.14321	0.909556	1
ENSMUSG00000006057	0.269596	0.79758	1		ENSMUSG00000006057	-0.0209994	0.984932	1		ENSMUSG00000006057	-0.583844	0.597191	1		ENSMUSG00000006057	-0.386885	0.709603	1
ENSMUSG00000006058	0.0455695	0.948504	1		ENSMUSG00000006058	0.373537	0.535366	1		ENSMUSG00000006058	0.318648	0.566288	1		ENSMUSG00000006058	0.450031	0.387244	1
ENSMUSG00000006095	-0.10334	0.80599	1		ENSMUSG00000006095	-0.40434	0.299802	1		ENSMUSG00000006095	-0.707952	0.0518737	0.863417		ENSMUSG00000006095	-0.451462	0.196185	1
ENSMUSG00000006127	0.412924	0.691609	1		ENSMUSG00000006127	0.208301	0.847729	1		ENSMUSG00000006127	0.573175	0.516302	1		ENSMUSG00000006127	1.21312	0.13836	1
ENSMUSG00000006134	-0.00801841	0.986808	1		ENSMUSG00000006134	-0.0523197	0.909577	1		ENSMUSG00000006134	-0.175187	0.70132	1		ENSMUSG00000006134	-0.11991	0.805338	1
ENSMUSG00000006143	-0.208177	0.783114	1		ENSMUSG00000006143	2.15179	0.184203	1		ENSMUSG00000006143	1.87696	0.256366	1		ENSMUSG00000006143	0.202983	0.902469	1
ENSMUSG00000006154	0.85776	0.588746	1		ENSMUSG00000006154	0.747536	0.654515	1		ENSMUSG00000006154	1.43078	0.380351	1		ENSMUSG00000006154	1.48979	0.349201	1
ENSMUSG00000006169	0.121277	0.769259	1		ENSMUSG00000006169	0.0432944	0.910327	1		ENSMUSG00000006169	-0.0139312	0.970215	1		ENSMUSG00000006169	0.336192	0.370457	1
ENSMUSG00000006179	-0.396474	0.792077	1		ENSMUSG00000006179	1.276	0.437629	1		ENSMUSG00000006179	0.5929	0.721812	1		ENSMUSG00000006179	0.17975	0.909791	1
ENSMUSG00000006191	-0.00952145	0.992898	1		ENSMUSG00000006191	0.0839522	0.936276	1		ENSMUSG00000006191	0.49303	0.629148	1		ENSMUSG00000006191	0.13239	0.90007	1
ENSMUSG00000006200	0	1	1		ENSMUSG00000006200	-2.56274e-15	1	1		ENSMUSG00000006200	1.98661	0.226934	1		ENSMUSG00000006200	3.79532	0.00376347	0.158034
ENSMUSG00000006204	0	1	1		ENSMUSG00000006204	-2.56274e-15	1	1		ENSMUSG00000006204	0	1	1		ENSMUSG00000006204	0	1	1
ENSMUSG00000006205	0.468233	0.629391	1		ENSMUSG00000006205	2.46792	0.0543241	1		ENSMUSG00000006205	2.29237	0.0952004	1		ENSMUSG00000006205	1.2159	0.341741	1
ENSMUSG00000006215	0.0997393	0.863207	1		ENSMUSG00000006215	-0.351217	0.526666	1		ENSMUSG00000006215	-0.0334722	0.950786	1		ENSMUSG00000006215	-0.245564	0.639119	1
ENSMUSG00000006216	0.102678	0.935773	1		ENSMUSG00000006216	0.0599111	0.882859	1		ENSMUSG00000006216	0.10834	0.841248	1		ENSMUSG00000006216	-0.0659404	0.876112	1
ENSMUSG00000006218	2.70426	0.0367882	1		ENSMUSG00000006218	1.09058	0.500333	1		ENSMUSG00000006218	0.101179	0.940888	1		ENSMUSG00000006218	-0.709226	0.670229	1
ENSMUSG00000006219	-0.21113	0.770314	1		ENSMUSG00000006219	0.0760978	0.927545	1		ENSMUSG00000006219	0.151728	0.823269	1		ENSMUSG00000006219	0.807544	0.17043	1
ENSMUSG00000006221	-0.242665	0.864949	1		ENSMUSG00000006221	0.632917	0.595405	1		ENSMUSG00000006221	0.244724	0.845823	1		ENSMUSG00000006221	-0.142552	0.911442	1
ENSMUSG00000006235	-0.200983	0.866396	1		ENSMUSG00000006235	0.583687	0.680012	1		ENSMUSG00000006235	-0.383394	0.746153	1		ENSMUSG00000006235	-0.405095	0.740295	1
ENSMUSG00000006241	-0.79905	0.421238	1		ENSMUSG00000006241	-0.532195	0.626798	1		ENSMUSG00000006241	0.605055	0.504188	1		ENSMUSG00000006241	0.110407	0.905062	1
ENSMUSG00000006262	-0.0649093	0.958881	1		ENSMUSG00000006262	0.148205	0.890773	1		ENSMUSG00000006262	0.158134	0.874018	1		ENSMUSG00000006262	0.299551	0.766448	1
ENSMUSG00000006269	-0.0281571	0.973769	1		ENSMUSG00000006269	0.0726895	0.956479	1		ENSMUSG00000006269	0.240615	0.881075	1		ENSMUSG00000006269	0.00438857	0.997895	1
ENSMUSG00000006270	0.335904	0.706368	1		ENSMUSG00000006270	0.0072745	0.993776	1		ENSMUSG00000006270	0.207397	0.883281	1		ENSMUSG00000006270	-1.05113	0.501176	1
ENSMUSG00000006273	0.442475	0.205526	1		ENSMUSG00000006273	0.195481	0.620824	1		ENSMUSG00000006273	0.543104	0.139535	1		ENSMUSG00000006273	0.634511	0.0876426	1
ENSMUSG00000006276	0.00462996	0.990295	1		ENSMUSG00000006276	-0.1072	0.749098	1		ENSMUSG00000006276	0.111773	0.713692	1		ENSMUSG00000006276	0.273556	0.375463	1
ENSMUSG00000006281	-1.83782	0.236929	1		ENSMUSG00000006281	-1.90875	0.243018	1		ENSMUSG00000006281	-1.7776	0.277506	1		ENSMUSG00000006281	-1.47231	0.375107	1
ENSMUSG00000006288	-0.181913	0.652836	1		ENSMUSG00000006288	0.213008	0.616669	1		ENSMUSG00000006288	0.462738	0.255153	1		ENSMUSG00000006288	0.182629	0.659736	1
ENSMUSG00000006289	-0.415354	0.591456	1		ENSMUSG00000006289	0.0805853	0.918109	1		ENSMUSG00000006289	-0.407941	0.606309	1		ENSMUSG00000006289	-0.48853	0.568725	1
ENSMUSG00000006299	0.0404476	0.890398	1		ENSMUSG00000006299	0.0863173	0.76582	1		ENSMUSG00000006299	0.176144	0.50784	1		ENSMUSG00000006299	0.288176	0.270546	1
ENSMUSG00000006301	0.773592	0.361298	1		ENSMUSG00000006301	1.24069	0.226379	1		ENSMUSG00000006301	1.03639	0.241827	1		ENSMUSG00000006301	0.904566	0.28279	1
ENSMUSG00000006304	0.267844	0.285445	1		ENSMUSG00000006304	0.176621	0.450242	1		ENSMUSG00000006304	0.432027	0.0364179	0.702887		ENSMUSG00000006304	0.706415	0.00304051	0.136057
ENSMUSG00000006307	-0.0346167	0.935688	1		ENSMUSG00000006307	0.227785	0.596299	1		ENSMUSG00000006307	0.478487	0.215489	1		ENSMUSG00000006307	0.421343	0.306921	1
ENSMUSG00000006310	0.854923	0.501744	1		ENSMUSG00000006310	2.02477	0.102725	1		ENSMUSG00000006310	2.12063	0.0845776	1		ENSMUSG00000006310	1.566	0.271871	1
ENSMUSG00000006311	0.409127	0.803343	1		ENSMUSG00000006311	0.403978	0.79685	1		ENSMUSG00000006311	0	1	1		ENSMUSG00000006311	0	1	1
ENSMUSG00000006313	-0.464398	0.783168	1		ENSMUSG00000006313	0.243549	0.882881	1		ENSMUSG00000006313	0.629728	0.644957	1		ENSMUSG00000006313	1.2602	0.446086	1
ENSMUSG00000006315	0.40455	0.426971	1		ENSMUSG00000006315	-0.02099	0.965845	1		ENSMUSG00000006315	-0.0571715	0.905506	1		ENSMUSG00000006315	-0.00509369	0.990949	1
ENSMUSG00000006333	0.0570585	0.724434	1		ENSMUSG00000006333	0.00468457	0.974603	1		ENSMUSG00000006333	-0.100944	0.563781	1		ENSMUSG00000006333	-0.371367	0.117725	1
ENSMUSG00000006335	-0.244803	0.675143	1		ENSMUSG00000006335	-0.391548	0.484524	1		ENSMUSG00000006335	-0.376349	0.479786	1		ENSMUSG00000006335	-0.0296822	0.955565	1
ENSMUSG00000006342	-0.473594	0.756341	1		ENSMUSG00000006342	2.02933	0.103575	1		ENSMUSG00000006342	1.1058	0.305697	1		ENSMUSG00000006342	0.872817	0.488532	1
ENSMUSG00000006344	0	1	1		ENSMUSG00000006344	0.0316958	0.970938	1		ENSMUSG00000006344	0.0712263	0.952264	1		ENSMUSG00000006344	0.1369	0.86808	1
ENSMUSG00000006345	0.107531	0.948345	1		ENSMUSG00000006345	1.97969	0.212032	1		ENSMUSG00000006345	1.89108	0.169907	1		ENSMUSG00000006345	2.33028	0.0702851	1
ENSMUSG00000006356	0.200854	0.576888	1		ENSMUSG00000006356	1.05878	0.0120446	0.594355		ENSMUSG00000006356	0.69002	0.121215	1		ENSMUSG00000006356	0.480134	0.241112	1
ENSMUSG00000006360	-0.253122	0.851599	1		ENSMUSG00000006360	0.914309	0.584262	1		ENSMUSG00000006360	0.553718	0.736673	1		ENSMUSG00000006360	1.28023	0.43935	1
ENSMUSG00000006362	0.690707	0.677567	1		ENSMUSG00000006362	1.8188	0.230689	1		ENSMUSG00000006362	2.61396	0.0549924	0.890932		ENSMUSG00000006362	2.07444	0.113814	1
ENSMUSG00000006369	0.208474	0.656272	1		ENSMUSG00000006369	0.572042	0.109815	1		ENSMUSG00000006369	-0.112195	0.74331	1		ENSMUSG00000006369	-0.645604	0.109431	1
ENSMUSG00000006373	-0.195969	0.486893	1		ENSMUSG00000006373	-0.0362515	0.876804	1		ENSMUSG00000006373	-0.223127	0.270966	1		ENSMUSG00000006373	-0.106373	0.653538	1
ENSMUSG00000006378	0.419852	0.360994	1		ENSMUSG00000006378	0.778321	0.191849	1		ENSMUSG00000006378	-0.670587	0.350417	1		ENSMUSG00000006378	-0.922687	0.284495	1
ENSMUSG00000006386	0.369168	0.790942	1		ENSMUSG00000006386	0.385613	0.775569	1		ENSMUSG00000006386	-1.69579	0.258404	1		ENSMUSG00000006386	0.931721	0.555126	1
ENSMUSG00000006389	-0.283871	0.744575	1		ENSMUSG00000006389	-2.56274e-15	1	1		ENSMUSG00000006389	0	1	1		ENSMUSG00000006389	-0.0660447	0.876012	1
ENSMUSG00000006390	0.154842	0.828048	1		ENSMUSG00000006390	0.87643	0.136896	1		ENSMUSG00000006390	0.451916	0.339339	1		ENSMUSG00000006390	1.13795	0.0204632	0.529054
ENSMUSG00000006392	0.321234	0.516509	1		ENSMUSG00000006392	-0.211497	0.627226	1		ENSMUSG00000006392	-0.486029	0.247702	1		ENSMUSG00000006392	-0.186664	0.655676	1
ENSMUSG00000006395	-0.965902	0.181844	1		ENSMUSG00000006395	0.0109981	0.985471	1		ENSMUSG00000006395	0.512931	0.309495	1		ENSMUSG00000006395	0.485926	0.317691	1
ENSMUSG00000006398	0.364983	0.0794593	1		ENSMUSG00000006398	0.774093	0.00141488	0.126101		ENSMUSG00000006398	0.058462	0.840961	1		ENSMUSG00000006398	-0.256711	0.482396	1
ENSMUSG00000006403	-0.474949	0.776471	1		ENSMUSG00000006403	-0.983423	0.545883	1		ENSMUSG00000006403	-1.18016	0.461626	1		ENSMUSG00000006403	-0.454326	0.779864	1
ENSMUSG00000006411	1.00014	0.53321	1		ENSMUSG00000006411	2.13902	0.188802	1		ENSMUSG00000006411	2.37912	0.145193	1		ENSMUSG00000006411	1.30863	0.411288	1
ENSMUSG00000006412	0.0666053	0.867279	1		ENSMUSG00000006412	-0.0464482	0.909115	1		ENSMUSG00000006412	0.00314859	0.993976	1		ENSMUSG00000006412	-0.15602	0.73079	1
ENSMUSG00000006418	0.174428	0.695123	1		ENSMUSG00000006418	0.410266	0.360971	1		ENSMUSG00000006418	0.602584	0.157425	1		ENSMUSG00000006418	0.211	0.638849	1
ENSMUSG00000006423	0.0317651	0.972015	1		ENSMUSG00000006423	-0.156692	0.853661	1		ENSMUSG00000006423	0.0525084	0.946916	1		ENSMUSG00000006423	0.048175	0.949654	1
ENSMUSG00000006435	0.372782	0.693316	1		ENSMUSG00000006435	1.7292	0.170879	1		ENSMUSG00000006435	1.26411	0.327647	1		ENSMUSG00000006435	0.5731	0.662368	1
ENSMUSG00000006442	0.847945	0.00892142	0.812672		ENSMUSG00000006442	-0.670761	0.0483962	1		ENSMUSG00000006442	-1.41532	0.000427583	0.0263931		ENSMUSG00000006442	-0.988598	0.0176482	0.483589
ENSMUSG00000006445	1.3416	5.19137e-05	0.0169506		ENSMUSG00000006445	0.456917	0.65071	1		ENSMUSG00000006445	-1.98387	0.0626824	0.954555		ENSMUSG00000006445	-1.67652	0.0213506	0.542491
ENSMUSG00000006456	-0.0167391	0.973565	1		ENSMUSG00000006456	-0.318959	0.496543	1		ENSMUSG00000006456	-0.813192	0.100089	1		ENSMUSG00000006456	-0.409521	0.438597	1
ENSMUSG00000006457	0.183648	0.841475	1		ENSMUSG00000006457	0.660703	0.575929	1		ENSMUSG00000006457	-0.145087	0.928349	1		ENSMUSG00000006457	-0.370848	0.82374	1
ENSMUSG00000006462	-0.208389	0.881403	1		ENSMUSG00000006462	0.221867	0.804843	1		ENSMUSG00000006462	0.200739	0.851641	1		ENSMUSG00000006462	0.219801	0.830986	1
ENSMUSG00000006463	0.0801983	0.935876	1		ENSMUSG00000006463	0.129697	0.893903	1		ENSMUSG00000006463	0.0467017	0.956302	1		ENSMUSG00000006463	0.432169	0.586277	1
ENSMUSG00000006464	-0.461037	0.712978	1		ENSMUSG00000006464	-0.470188	0.707231	1		ENSMUSG00000006464	-0.574981	0.642001	1		ENSMUSG00000006464	-0.914855	0.477098	1
ENSMUSG00000006469	-0.124847	0.938743	1		ENSMUSG00000006469	0.0589587	0.953262	1		ENSMUSG00000006469	0.356764	0.782701	1		ENSMUSG00000006469	0.0851493	0.923034	1
ENSMUSG00000006471	0.10829	0.90297	1		ENSMUSG00000006471	-0.00207803	0.997973	1		ENSMUSG00000006471	0.279053	0.699826	1		ENSMUSG00000006471	0.860857	0.244637	1
ENSMUSG00000006476	-0.564162	0.50384	1		ENSMUSG00000006476	-0.566286	0.542257	1		ENSMUSG00000006476	-0.495823	0.534155	1		ENSMUSG00000006476	-0.806736	0.288184	1
ENSMUSG00000006488	0	1	1		ENSMUSG00000006488	-0.154889	0.806947	1		ENSMUSG00000006488	-0.947407	0.485129	1		ENSMUSG00000006488	-0.174993	0.888716	1
ENSMUSG00000006490	0	1	1		ENSMUSG00000006490	-2.56274e-15	1	1		ENSMUSG00000006490	0	1	1		ENSMUSG00000006490	0	1	1
ENSMUSG00000006494	-1.50142	0.0331183	1		ENSMUSG00000006494	-1.25701	0.174126	1		ENSMUSG00000006494	-1.38406	0.0700031	1		ENSMUSG00000006494	0.0979726	0.907726	1
ENSMUSG00000006498	0.156136	0.534931	1		ENSMUSG00000006498	-0.478923	0.0472406	1		ENSMUSG00000006498	-0.781831	0.00261902	0.107902		ENSMUSG00000006498	-0.644593	0.0261989	0.614302
ENSMUSG00000006517	-0.28332	0.309208	1		ENSMUSG00000006517	0.458769	0.0491955	1		ENSMUSG00000006517	-1.25324	0.000257049	0.0171711		ENSMUSG00000006517	-1.1484	0.00866554	0.295652
ENSMUSG00000006519	1.6425	0.00207405	0.315048		ENSMUSG00000006519	4.09354	1.75611e-06	0.000515574		ENSMUSG00000006519	3.71674	9.19098e-07	0.000152907		ENSMUSG00000006519	3.31543	1.49764e-05	0.00172115
ENSMUSG00000006522	0	1	1		ENSMUSG00000006522	-0.0397463	0.952052	1		ENSMUSG00000006522	0.234153	0.76335	1		ENSMUSG00000006522	-0.053942	0.888099	1
ENSMUSG00000006526	-0.0651336	0.941831	1		ENSMUSG00000006526	0.057234	0.944809	1		ENSMUSG00000006526	-0.0829064	0.921495	1		ENSMUSG00000006526	0.150508	0.870629	1
ENSMUSG00000006527	0.255408	0.796831	1		ENSMUSG00000006527	-0.358459	0.645174	1		ENSMUSG00000006527	-0.593434	0.472881	1		ENSMUSG00000006527	-0.6152	0.465788	1
ENSMUSG00000006529	-0.0356904	0.911958	1		ENSMUSG00000006529	-2.56274e-15	1	1		ENSMUSG00000006529	0.20293	0.780443	1		ENSMUSG00000006529	0.128041	0.826119	1
ENSMUSG00000006538	0.293386	0.832297	1		ENSMUSG00000006538	0.056645	0.960486	1		ENSMUSG00000006538	-0.102733	0.843966	1		ENSMUSG00000006538	0.34248	0.785645	1
ENSMUSG00000006542	0.144121	0.894605	1		ENSMUSG00000006542	0.374582	0.820592	1		ENSMUSG00000006542	-0.231285	0.889541	1		ENSMUSG00000006542	-0.165135	0.917928	1
ENSMUSG00000006546	-0.431642	0.75461	1		ENSMUSG00000006546	0.123909	0.830319	1		ENSMUSG00000006546	0	1	1		ENSMUSG00000006546	0	1	1
ENSMUSG00000006567	0.429036	0.649625	1		ENSMUSG00000006567	0.610755	0.679205	1		ENSMUSG00000006567	0.399995	0.791155	1		ENSMUSG00000006567	0.108745	0.947727	1
ENSMUSG00000006570	0	1	1		ENSMUSG00000006570	-2.56274e-15	1	1		ENSMUSG00000006570	0	1	1		ENSMUSG00000006570	0	1	1
ENSMUSG00000006574	-0.0227394	0.975441	1		ENSMUSG00000006574	0.206277	0.818371	1		ENSMUSG00000006574	0.128191	0.826932	1		ENSMUSG00000006574	0.00513528	0.994619	1
ENSMUSG00000006575	0.921369	0.199994	1		ENSMUSG00000006575	2.8273	0.00172778	0.146179		ENSMUSG00000006575	2.41459	0.00766495	0.241688		ENSMUSG00000006575	0.00237618	0.997792	1
ENSMUSG00000006576	0.353114	0.737082	1		ENSMUSG00000006576	0.626664	0.508184	1		ENSMUSG00000006576	0.737817	0.383703	1		ENSMUSG00000006576	0.519617	0.546409	1
ENSMUSG00000006585	-0.157546	0.613823	1		ENSMUSG00000006585	-0.00658994	0.984247	1		ENSMUSG00000006585	-0.309663	0.458381	1		ENSMUSG00000006585	-0.714998	0.117445	1
ENSMUSG00000006586	2.1403	0.11466	1		ENSMUSG00000006586	0.572631	0.722411	1		ENSMUSG00000006586	-0.151713	0.925322	1		ENSMUSG00000006586	-0.635622	0.701793	1
ENSMUSG00000006587	1.2785	0.212192	1		ENSMUSG00000006587	1.87497	0.215702	1		ENSMUSG00000006587	1.44559	0.343797	1		ENSMUSG00000006587	2.15146	0.184925	1
ENSMUSG00000006589	0.562918	0.00388867	0.489655		ENSMUSG00000006589	0.67721	5.77528e-05	0.0097947		ENSMUSG00000006589	0.506101	0.00634284	0.208075		ENSMUSG00000006589	0.0994199	0.672129	1
ENSMUSG00000006599	0.560733	0.166822	1		ENSMUSG00000006599	-0.0801916	0.843144	1		ENSMUSG00000006599	0.130992	0.741579	1		ENSMUSG00000006599	0.187297	0.629026	1
ENSMUSG00000006611	0.0873667	0.932761	1		ENSMUSG00000006611	0.204782	0.779899	1		ENSMUSG00000006611	-0.151059	0.902647	1		ENSMUSG00000006611	-0.642675	0.671425	1
ENSMUSG00000006638	-0.382774	0.806532	1		ENSMUSG00000006638	0.39452	0.801282	1		ENSMUSG00000006638	0.0949685	0.924954	1		ENSMUSG00000006638	0.0808583	0.960861	1
ENSMUSG00000006641	-0.470999	0.70614	1		ENSMUSG00000006641	0.0164173	0.989484	1		ENSMUSG00000006641	0.197944	0.853545	1		ENSMUSG00000006641	1.04969	0.316969	1
ENSMUSG00000006642	0	1	1		ENSMUSG00000006642	0.076384	0.867485	1		ENSMUSG00000006642	0.0356253	0.909709	1		ENSMUSG00000006642	0.147577	0.812921	1
ENSMUSG00000006649	0.812039	0.575021	1		ENSMUSG00000006649	0.198629	0.882633	1		ENSMUSG00000006649	0.432724	0.754037	1		ENSMUSG00000006649	0.407964	0.759137	1
ENSMUSG00000006651	-0.334459	0.365247	1		ENSMUSG00000006651	0.49739	0.54539	1		ENSMUSG00000006651	0.0892622	0.888498	1		ENSMUSG00000006651	-0.368791	0.445078	1
ENSMUSG00000006673	-0.00309358	0.993971	1		ENSMUSG00000006673	-0.0704805	0.851831	1		ENSMUSG00000006673	-0.05587	0.879763	1		ENSMUSG00000006673	-0.00624439	0.986757	1
ENSMUSG00000006675	-0.202644	0.900137	1		ENSMUSG00000006675	0.147369	0.898495	1		ENSMUSG00000006675	-0.561942	0.715804	1		ENSMUSG00000006675	-0.194589	0.90106	1
ENSMUSG00000006676	0.169892	0.659937	1		ENSMUSG00000006676	0.273911	0.490742	1		ENSMUSG00000006676	0.482624	0.185123	1		ENSMUSG00000006676	0.498818	0.159189	1
ENSMUSG00000006678	-0.261286	0.675563	1		ENSMUSG00000006678	-0.771112	0.257692	1		ENSMUSG00000006678	-0.933259	0.202398	1		ENSMUSG00000006678	-1.0825	0.198395	1
ENSMUSG00000006699	0.32651	0.228614	1		ENSMUSG00000006699	0.0445502	0.864502	1		ENSMUSG00000006699	-0.229637	0.329964	1		ENSMUSG00000006699	0.0382916	0.877427	1
ENSMUSG00000006705	-0.306202	0.755545	1		ENSMUSG00000006705	-0.386488	0.769284	1		ENSMUSG00000006705	0.0326673	0.9789	1		ENSMUSG00000006705	-0.196475	0.853784	1
ENSMUSG00000006711	0.107404	0.921158	1		ENSMUSG00000006711	0.0342102	0.978436	1		ENSMUSG00000006711	-0.249677	0.872975	1		ENSMUSG00000006711	-0.275008	0.854467	1
ENSMUSG00000006715	-0.0949011	0.800817	1		ENSMUSG00000006715	0.00643107	0.987662	1		ENSMUSG00000006715	-0.3707	0.433229	1		ENSMUSG00000006715	-0.754017	0.172926	1
ENSMUSG00000006717	-0.170099	0.51636	1		ENSMUSG00000006717	0.757313	0.0932247	1		ENSMUSG00000006717	0.877148	0.052345	0.868777		ENSMUSG00000006717	0.401945	0.336186	1
ENSMUSG00000006720	-0.599311	0.444156	1		ENSMUSG00000006720	-0.927621	0.266625	1		ENSMUSG00000006720	-1.41048	0.121851	1		ENSMUSG00000006720	-1.90253	0.0428719	0.832877
ENSMUSG00000006724	0.0524232	0.973563	1		ENSMUSG00000006724	-0.177718	0.909986	1		ENSMUSG00000006724	-0.168285	0.913309	1		ENSMUSG00000006724	0.684243	0.664981	1
ENSMUSG00000006728	0.162174	0.449305	1		ENSMUSG00000006728	-0.634338	0.00195941	0.161452		ENSMUSG00000006728	-0.637173	0.00254337	0.105157		ENSMUSG00000006728	-0.718675	0.00339248	0.146234
ENSMUSG00000006731	-0.421696	0.650069	1		ENSMUSG00000006731	0.167553	0.865994	1		ENSMUSG00000006731	0.937697	0.271761	1		ENSMUSG00000006731	1.46336	0.077004	1
ENSMUSG00000006732	0.507629	0.43736	1		ENSMUSG00000006732	0.00560007	0.993379	1		ENSMUSG00000006732	-0.395741	0.597541	1		ENSMUSG00000006732	-0.717367	0.383327	1
ENSMUSG00000006736	0.429564	0.341171	1		ENSMUSG00000006736	0.036437	0.928803	1		ENSMUSG00000006736	0.342538	0.34517	1		ENSMUSG00000006736	0.231191	0.529306	1
ENSMUSG00000006740	-0.0464219	0.873488	1		ENSMUSG00000006740	0.0109717	0.970665	1		ENSMUSG00000006740	-0.069111	0.791689	1		ENSMUSG00000006740	0.056352	0.831421	1
ENSMUSG00000006763	-0.0553911	0.93954	1		ENSMUSG00000006763	-0.527058	0.500494	1		ENSMUSG00000006763	-0.492318	0.569572	1		ENSMUSG00000006763	-0.540045	0.573896	1
ENSMUSG00000006764	0.0678196	0.94127	1		ENSMUSG00000006764	-0.0499613	0.89162	1		ENSMUSG00000006764	-0.0699496	0.950977	1		ENSMUSG00000006764	0.174124	0.856391	1
ENSMUSG00000006777	0	1	1		ENSMUSG00000006777	-2.56274e-15	1	1		ENSMUSG00000006777	1.16213	0.424868	1		ENSMUSG00000006777	0.449819	0.786303	1
ENSMUSG00000006782	0.502742	0.659474	1		ENSMUSG00000006782	0.325893	0.774645	1		ENSMUSG00000006782	0.475035	0.64707	1		ENSMUSG00000006782	0.313274	0.767386	1
ENSMUSG00000006784	-0.442318	0.744703	1		ENSMUSG00000006784	0.384097	0.811905	1		ENSMUSG00000006784	0.370011	0.821124	1		ENSMUSG00000006784	0.0849548	0.958981	1
ENSMUSG00000006800	-0.1777	0.602051	1		ENSMUSG00000006800	-0.0476043	0.858452	1		ENSMUSG00000006800	0.31348	0.239736	1		ENSMUSG00000006800	-0.0287884	0.910395	1
ENSMUSG00000006818	0.286528	0.530611	1		ENSMUSG00000006818	-0.176815	0.731608	1		ENSMUSG00000006818	-0.521116	0.356751	1		ENSMUSG00000006818	-0.20631	0.717393	1
ENSMUSG00000006850	-0.250035	0.573837	1		ENSMUSG00000006850	0.23337	0.695882	1		ENSMUSG00000006850	0.242225	0.720491	1		ENSMUSG00000006850	0.775971	0.345343	1
ENSMUSG00000006906	-0.760953	0.465582	1		ENSMUSG00000006906	-0.303079	0.705787	1		ENSMUSG00000006906	0.0867721	0.89758	1		ENSMUSG00000006906	0.311528	0.601795	1
ENSMUSG00000006920	-0.178959	0.807382	1		ENSMUSG00000006920	0.450589	0.659676	1		ENSMUSG00000006920	1.7255	0.103065	1		ENSMUSG00000006920	1.29157	0.200038	1
ENSMUSG00000006930	0.569334	0.231468	1		ENSMUSG00000006930	0.395652	0.473809	1		ENSMUSG00000006930	0.302218	0.603256	1		ENSMUSG00000006930	-0.456695	0.378815	1
ENSMUSG00000006931	-0.132869	0.868882	1		ENSMUSG00000006931	0.0831737	0.914293	1		ENSMUSG00000006931	0.363031	0.562405	1		ENSMUSG00000006931	0.24182	0.679851	1
ENSMUSG00000006932	0.244492	0.178479	1		ENSMUSG00000006932	-0.223001	0.19858	1		ENSMUSG00000006932	-0.473319	0.0108883	0.310662		ENSMUSG00000006932	-0.219916	0.359267	1
ENSMUSG00000006941	0.249644	0.453478	1		ENSMUSG00000006941	-0.544505	0.0860987	1		ENSMUSG00000006941	-0.337413	0.309851	1		ENSMUSG00000006941	-0.401301	0.237817	1
ENSMUSG00000006948	-0.0585609	0.968594	1		ENSMUSG00000006948	0.224216	0.846475	1		ENSMUSG00000006948	0.900119	0.556331	1		ENSMUSG00000006948	0.715946	0.563236	1
ENSMUSG00000006958	0.62412	0.612354	1		ENSMUSG00000006958	1.21494	0.422871	1		ENSMUSG00000006958	0.719212	0.612807	1		ENSMUSG00000006958	0.464353	0.701383	1
ENSMUSG00000006998	0.152019	0.577179	1		ENSMUSG00000006998	-0.172905	0.513618	1		ENSMUSG00000006998	-0.428261	0.0966174	1		ENSMUSG00000006998	-0.265802	0.33675	1
ENSMUSG00000007021	-0.677246	0.508307	1		ENSMUSG00000007021	-0.0888477	0.947345	1		ENSMUSG00000007021	-0.275266	0.848663	1		ENSMUSG00000007021	-0.538111	0.738352	1
ENSMUSG00000007029	0.36847	0.150386	1		ENSMUSG00000007029	-0.34958	0.215003	1		ENSMUSG00000007029	-0.896526	0.00676214	0.218952		ENSMUSG00000007029	-0.891719	0.0182281	0.491007
ENSMUSG00000007030	-0.083124	0.960497	1		ENSMUSG00000007030	0.425286	0.797611	1		ENSMUSG00000007030	0.189541	0.909227	1		ENSMUSG00000007030	0.00388733	0.998104	1
ENSMUSG00000007033	-0.838441	0.609246	1		ENSMUSG00000007033	-0.486033	0.74925	1		ENSMUSG00000007033	-0.584858	0.715519	1		ENSMUSG00000007033	0.361181	0.82259	1
ENSMUSG00000007034	1.73578	0.270223	1		ENSMUSG00000007034	1.56252	0.317217	1		ENSMUSG00000007034	1.8661	0.257406	1		ENSMUSG00000007034	1.52669	0.340895	1
ENSMUSG00000007035	-0.617151	0.634602	1		ENSMUSG00000007035	0.562875	0.730037	1		ENSMUSG00000007035	0.968119	0.521822	1		ENSMUSG00000007035	0.486058	0.755197	1
ENSMUSG00000007036	0.0414625	0.964111	1		ENSMUSG00000007036	-0.0960252	0.905002	1		ENSMUSG00000007036	-0.0495646	0.93931	1		ENSMUSG00000007036	0.595755	0.313309	1
ENSMUSG00000007038	0.930104	0.0327037	1		ENSMUSG00000007038	1.1902	0.0362974	1		ENSMUSG00000007038	1.06861	0.0338533	0.677323		ENSMUSG00000007038	0.969211	0.033165	0.713915
ENSMUSG00000007039	-0.120236	0.702318	1		ENSMUSG00000007039	0.0420371	0.888764	1		ENSMUSG00000007039	0.16858	0.494347	1		ENSMUSG00000007039	-0.0831128	0.745093	1
ENSMUSG00000007041	0.233068	0.315358	1		ENSMUSG00000007041	0.494405	0.0282476	1		ENSMUSG00000007041	0.264325	0.165856	1		ENSMUSG00000007041	0.482828	0.0479125	0.880604
ENSMUSG00000007050	0.329635	0.56226	1		ENSMUSG00000007050	-0.292043	0.60314	1		ENSMUSG00000007050	-0.357465	0.532701	1		ENSMUSG00000007050	-0.624958	0.312405	1
ENSMUSG00000007080	-0.203057	0.72473	1		ENSMUSG00000007080	-0.677195	0.240277	1		ENSMUSG00000007080	-0.845785	0.196397	1		ENSMUSG00000007080	-1.23244	0.102591	1
ENSMUSG00000007097	-1.13594	0.477503	1		ENSMUSG00000007097	0.212908	0.880856	1		ENSMUSG00000007097	0.418857	0.767339	1		ENSMUSG00000007097	0.453692	0.735413	1
ENSMUSG00000007107	-0.220434	0.887971	1		ENSMUSG00000007107	0.491799	0.744557	1		ENSMUSG00000007107	0.622316	0.678985	1		ENSMUSG00000007107	1.0942	0.50619	1
ENSMUSG00000007122	-0.799841	0.620731	1		ENSMUSG00000007122	0.544795	0.713535	1		ENSMUSG00000007122	0.723565	0.627922	1		ENSMUSG00000007122	1.13122	0.431037	1
ENSMUSG00000007207	0.548482	0.546205	1		ENSMUSG00000007207	0.668043	0.444847	1		ENSMUSG00000007207	0.323392	0.654174	1		ENSMUSG00000007207	0.506247	0.479365	1
ENSMUSG00000007209	0	1	1		ENSMUSG00000007209	-0.288656	0.732634	1		ENSMUSG00000007209	0	1	1		ENSMUSG00000007209	0.293518	0.848073	1
ENSMUSG00000007216	-0.179875	0.848092	1		ENSMUSG00000007216	-0.266339	0.798516	1		ENSMUSG00000007216	0.487377	0.625781	1		ENSMUSG00000007216	-0.4987	0.663846	1
ENSMUSG00000007279	-0.175896	0.856498	1		ENSMUSG00000007279	-1.72016	0.283997	1		ENSMUSG00000007279	-0.868622	0.601185	1		ENSMUSG00000007279	-1.61712	0.305897	1
ENSMUSG00000007338	0.0724432	0.887104	1		ENSMUSG00000007338	-0.124042	0.807156	1		ENSMUSG00000007338	-0.192552	0.668024	1		ENSMUSG00000007338	-0.233293	0.621262	1
ENSMUSG00000007379	0.486018	0.612969	1		ENSMUSG00000007379	2.2289	0.133601	1		ENSMUSG00000007379	1.8223	0.24584	1		ENSMUSG00000007379	1.31327	0.351305	1
ENSMUSG00000007411	0.215722	0.496584	1		ENSMUSG00000007411	-0.0816974	0.772008	1		ENSMUSG00000007411	0.0235402	0.927032	1		ENSMUSG00000007411	0.108842	0.674389	1
ENSMUSG00000007415	-0.127686	0.764078	1		ENSMUSG00000007415	-0.132829	0.760872	1		ENSMUSG00000007415	-0.0110658	0.979394	1		ENSMUSG00000007415	-0.166065	0.712052	1
ENSMUSG00000007440	-1.12549	0.431746	1		ENSMUSG00000007440	-1.48788	0.247195	1		ENSMUSG00000007440	-1.58073	0.202283	1		ENSMUSG00000007440	-1.11701	0.360641	1
ENSMUSG00000007457	-0.0882616	0.8607	1		ENSMUSG00000007457	-2.56274e-15	1	1		ENSMUSG00000007457	0	1	1		ENSMUSG00000007457	0.466036	0.656113	1
ENSMUSG00000007458	-0.792948	0.0127498	1		ENSMUSG00000007458	0.24027	0.568913	1		ENSMUSG00000007458	0.146476	0.72057	1		ENSMUSG00000007458	0.319105	0.401989	1
ENSMUSG00000007476	0.368531	0.755964	1		ENSMUSG00000007476	-0.354116	0.773215	1		ENSMUSG00000007476	-0.520305	0.646798	1		ENSMUSG00000007476	-0.22587	0.825993	1
ENSMUSG00000007480	-0.0123259	0.98929	1		ENSMUSG00000007480	-0.12449	0.827501	1		ENSMUSG00000007480	0.146035	0.814912	1		ENSMUSG00000007480	0.258869	0.749205	1
ENSMUSG00000007564	0.261746	0.239008	1		ENSMUSG00000007564	-0.152909	0.535156	1		ENSMUSG00000007564	-0.281313	0.232254	1		ENSMUSG00000007564	-0.227073	0.368811	1
ENSMUSG00000007570	0.163981	0.80513	1		ENSMUSG00000007570	-0.110931	0.87752	1		ENSMUSG00000007570	0.0753842	0.911867	1		ENSMUSG00000007570	0.099151	0.890713	1
ENSMUSG00000007589	0.142958	0.706629	1		ENSMUSG00000007589	0.0723933	0.861628	1		ENSMUSG00000007589	0.214053	0.595776	1		ENSMUSG00000007589	-0.202168	0.645929	1
ENSMUSG00000007591	-0.659183	0.69447	1		ENSMUSG00000007591	-0.136331	0.934525	1		ENSMUSG00000007591	-0.0658155	0.967256	1		ENSMUSG00000007591	-0.00588336	0.997095	1
ENSMUSG00000007594	-1.27494	0.210076	1		ENSMUSG00000007594	-0.185862	0.889067	1		ENSMUSG00000007594	-0.32506	0.844922	1		ENSMUSG00000007594	-0.855385	0.595474	1
ENSMUSG00000007603	0.218439	0.744133	1		ENSMUSG00000007603	-0.507427	0.455645	1		ENSMUSG00000007603	-0.522649	0.446173	1		ENSMUSG00000007603	-0.113059	0.865993	1
ENSMUSG00000007610	-0.0275166	0.965257	1		ENSMUSG00000007610	-0.162723	0.807688	1		ENSMUSG00000007610	0.00761364	0.991197	1		ENSMUSG00000007610	0.122117	0.860965	1
ENSMUSG00000007613	-0.0875034	0.900706	1		ENSMUSG00000007613	-0.646746	0.201974	1		ENSMUSG00000007613	-0.727758	0.111744	1		ENSMUSG00000007613	-0.451544	0.331522	1
ENSMUSG00000007617	-0.667963	0.425204	1		ENSMUSG00000007617	-0.837754	0.279972	1		ENSMUSG00000007617	-1.21061	0.126154	1		ENSMUSG00000007617	-0.944841	0.274797	1
ENSMUSG00000007646	-0.815463	0.435913	1		ENSMUSG00000007646	-0.745055	0.548671	1		ENSMUSG00000007646	-0.914945	0.484887	1		ENSMUSG00000007646	-1.44355	0.307801	1
ENSMUSG00000007653	0.0347424	0.976983	1		ENSMUSG00000007653	-0.471493	0.679651	1		ENSMUSG00000007653	-0.220535	0.810799	1		ENSMUSG00000007653	-0.846611	0.595864	1
ENSMUSG00000007655	0.0109418	0.991843	1		ENSMUSG00000007655	0.284105	0.862303	1		ENSMUSG00000007655	-1.24142	0.454045	1		ENSMUSG00000007655	-0.000244298	0.999882	1
ENSMUSG00000007656	0.000236007	0.999642	1		ENSMUSG00000007656	-0.277718	0.572571	1		ENSMUSG00000007656	-0.50346	0.286985	1		ENSMUSG00000007656	-0.345415	0.433111	1
ENSMUSG00000007659	0.716354	0.150053	1		ENSMUSG00000007659	1.41828	4.99246e-05	0.00867769		ENSMUSG00000007659	1.42988	1.45971e-06	0.000225654		ENSMUSG00000007659	1.31353	7.97052e-06	0.00100894
ENSMUSG00000007670	0.450343	0.0115756	0.972815		ENSMUSG00000007670	-0.0063634	0.973067	1		ENSMUSG00000007670	-0.263195	0.204529	1		ENSMUSG00000007670	-0.25341	0.298321	1
ENSMUSG00000007682	0	1	1		ENSMUSG00000007682	-2.56274e-15	1	1		ENSMUSG00000007682	-0.0638771	0.877493	1		ENSMUSG00000007682	-0.0352685	0.949124	1
ENSMUSG00000007721	-0.910303	0.00537215	0.609782		ENSMUSG00000007721	-0.992936	0.000590211	0.0646402		ENSMUSG00000007721	-0.757325	0.00550854	0.188001		ENSMUSG00000007721	-0.229993	0.414892	1
ENSMUSG00000007739	-0.213976	0.360309	1		ENSMUSG00000007739	-0.129384	0.611524	1		ENSMUSG00000007739	-0.138572	0.583119	1		ENSMUSG00000007739	-0.261821	0.340508	1
ENSMUSG00000007777	-0.90762	0.380557	1		ENSMUSG00000007777	-0.0518406	0.95772	1		ENSMUSG00000007777	0.0505965	0.961408	1		ENSMUSG00000007777	0.120734	0.907996	1
ENSMUSG00000007783	-0.231167	0.516378	1		ENSMUSG00000007783	0.648371	0.0575312	1		ENSMUSG00000007783	1.15713	0.000251863	0.0169218		ENSMUSG00000007783	0.912556	0.00304941	0.136063
ENSMUSG00000007805	-0.196869	0.867282	1		ENSMUSG00000007805	-0.258096	0.748003	1		ENSMUSG00000007805	-0.779299	0.539764	1		ENSMUSG00000007805	-1.36651	0.409773	1
ENSMUSG00000007812	0.62795	0.208152	1		ENSMUSG00000007812	0.591503	0.258642	1		ENSMUSG00000007812	0.737895	0.102313	1		ENSMUSG00000007812	0.989989	0.0225917	0.560008
ENSMUSG00000007815	0.150232	0.752607	1		ENSMUSG00000007815	0.108421	0.823991	1		ENSMUSG00000007815	-0.126269	0.783415	1		ENSMUSG00000007815	-0.125811	0.792589	1
ENSMUSG00000007817	-0.278761	0.651775	1		ENSMUSG00000007817	-0.723052	0.16188	1		ENSMUSG00000007817	0.176736	0.658568	1		ENSMUSG00000007817	0.119057	0.76926	1
ENSMUSG00000007827	-1.03132	0.209512	1		ENSMUSG00000007827	-1.1797	0.155924	1		ENSMUSG00000007827	-1.00363	0.202522	1		ENSMUSG00000007827	-0.880729	0.306342	1
ENSMUSG00000007833	-0.102222	0.91375	1		ENSMUSG00000007833	0.0234836	0.980055	1		ENSMUSG00000007833	0.201702	0.824904	1		ENSMUSG00000007833	0.326166	0.699279	1
ENSMUSG00000007836	0.263319	0.184933	1		ENSMUSG00000007836	-0.667159	0.000481777	0.0551906		ENSMUSG00000007836	-0.739834	0.000399076	0.0247647		ENSMUSG00000007836	-0.838358	0.00105538	0.0577021
ENSMUSG00000007837	-0.109248	0.934149	1		ENSMUSG00000007837	0.664984	0.596484	1		ENSMUSG00000007837	1.24084	0.294374	1		ENSMUSG00000007837	1.15388	0.242751	1
ENSMUSG00000007850	-0.0993834	0.641656	1		ENSMUSG00000007850	-0.610073	0.00110736	0.10513		ENSMUSG00000007850	-0.84666	2.8954e-05	0.00291518		ENSMUSG00000007850	-0.349772	0.149075	1
ENSMUSG00000007867	-0.103963	0.82097	1		ENSMUSG00000007867	0.361268	0.396442	1		ENSMUSG00000007867	-0.0269712	0.943153	1		ENSMUSG00000007867	0.16949	0.660752	1
ENSMUSG00000007872	-0.750572	0.58454	1		ENSMUSG00000007872	-0.787501	0.0212833	0.856655		ENSMUSG00000007872	-1.27228	3.4752e-06	0.000470593		ENSMUSG00000007872	-0.542231	0.0532603	0.941008
ENSMUSG00000007877	-0.745457	0.624991	1		ENSMUSG00000007877	0.350778	0.823457	1		ENSMUSG00000007877	-0.720237	0.559921	1		ENSMUSG00000007877	-1.32447	0.42534	1
ENSMUSG00000007880	-0.106317	0.718169	1		ENSMUSG00000007880	-0.518465	0.0438942	1		ENSMUSG00000007880	-0.149339	0.550134	1		ENSMUSG00000007880	-0.333332	0.213525	1
ENSMUSG00000007888	-1.08045	0.441804	1		ENSMUSG00000007888	0.746062	0.654962	1		ENSMUSG00000007888	0.58715	0.718963	1		ENSMUSG00000007888	0.452636	0.735578	1
ENSMUSG00000007891	0.362112	0.10313	1		ENSMUSG00000007891	1.50777	1.3998e-12	1.1644e-09		ENSMUSG00000007891	1.43073	1.41716e-14	1.03148e-11		ENSMUSG00000007891	1.6541	1.07265e-11	6.24586e-09
ENSMUSG00000007892	0.610037	0.0229308	1		ENSMUSG00000007892	0.23989	0.00616617	0.37392		ENSMUSG00000007892	-0.0575062	0.763312	1		ENSMUSG00000007892	-0.274872	0.215801	1
ENSMUSG00000007907	0	1	1		ENSMUSG00000007907	-2.56274e-15	1	1		ENSMUSG00000007907	0	1	1		ENSMUSG00000007907	0	1	1
ENSMUSG00000007908	1.8212	0.248246	1		ENSMUSG00000007908	2.2488	0.170755	1		ENSMUSG00000007908	2.71622	0.0916492	1		ENSMUSG00000007908	2.24463	0.167238	1
ENSMUSG00000007944	0.0572755	0.971904	1		ENSMUSG00000007944	1.44566	0.38154	1		ENSMUSG00000007944	0.590995	0.720268	1		ENSMUSG00000007944	-0.912345	0.578025	1
ENSMUSG00000007946	-0.827846	0.420807	1		ENSMUSG00000007946	0.631977	0.575569	1		ENSMUSG00000007946	0.221996	0.881321	1		ENSMUSG00000007946	0.776137	0.632994	1
ENSMUSG00000007950	-0.353736	0.553126	1		ENSMUSG00000007950	-0.234605	0.697812	1		ENSMUSG00000007950	-0.736583	0.221549	1		ENSMUSG00000007950	-1.11704	0.0897374	1
ENSMUSG00000007987	-0.184631	0.870235	1		ENSMUSG00000007987	-0.99895	0.336829	1		ENSMUSG00000007987	-0.964063	0.332684	1		ENSMUSG00000007987	-0.744635	0.429373	1
ENSMUSG00000007989	-0.22904	0.742379	1		ENSMUSG00000007989	-1.74503	0.000264251	0.0356453		ENSMUSG00000007989	-2.09779	1.02874e-05	0.00116315		ENSMUSG00000007989	-2.18058	7.05066e-06	0.000905621
ENSMUSG00000008028	-0.831525	0.573486	1		ENSMUSG00000008028	-0.261695	0.854406	1		ENSMUSG00000008028	-0.413525	0.78272	1		ENSMUSG00000008028	-0.575603	0.702886	1
ENSMUSG00000008035	-1.05088	0.0615425	1		ENSMUSG00000008035	-0.820912	0.113582	1		ENSMUSG00000008035	-0.808504	0.196445	1		ENSMUSG00000008035	-0.13556	0.854428	1
ENSMUSG00000008036	0.172333	0.674633	1		ENSMUSG00000008036	-0.0308087	0.938369	1		ENSMUSG00000008036	0.329753	0.334482	1		ENSMUSG00000008036	0.214342	0.511465	1
ENSMUSG00000008090	-0.284126	0.767548	1		ENSMUSG00000008090	0.317988	0.693461	1		ENSMUSG00000008090	0.622422	0.438699	1		ENSMUSG00000008090	0.418553	0.582019	1
ENSMUSG00000008129	-1.81767	0.168564	1		ENSMUSG00000008129	-1.50304	0.348615	1		ENSMUSG00000008129	-0.572146	0.697786	1		ENSMUSG00000008129	-1.17757	0.438001	1
ENSMUSG00000008136	0.713929	0.60022	1		ENSMUSG00000008136	-1.44523	0.185881	1		ENSMUSG00000008136	-2.01682	0.0474452	0.823854		ENSMUSG00000008136	-0.570536	0.55426	1
ENSMUSG00000008140	0.194306	0.590195	1		ENSMUSG00000008140	-0.233077	0.560581	1		ENSMUSG00000008140	-0.0966393	0.811038	1		ENSMUSG00000008140	0.0245574	0.953423	1
ENSMUSG00000008153	1.20875	0.0799025	1		ENSMUSG00000008153	2.7518	0.0170158	0.75417		ENSMUSG00000008153	2.40907	0.0410133	0.758138		ENSMUSG00000008153	1.45937	0.315569	1
ENSMUSG00000008167	0.0944358	0.893002	1		ENSMUSG00000008167	0.75948	0.239842	1		ENSMUSG00000008167	1.06933	0.0345533	0.684347		ENSMUSG00000008167	0.826166	0.0717959	1
ENSMUSG00000008193	1.88341	0.173186	1		ENSMUSG00000008193	1.47484	0.371303	1		ENSMUSG00000008193	1.09776	0.506977	1		ENSMUSG00000008193	0.396784	0.761875	1
ENSMUSG00000008200	-0.138428	0.689715	1		ENSMUSG00000008200	-0.158847	0.683689	1		ENSMUSG00000008200	0.0926078	0.810607	1		ENSMUSG00000008200	0.0289799	0.942564	1
ENSMUSG00000008206	-0.724554	0.244061	1		ENSMUSG00000008206	0.552659	0.406252	1		ENSMUSG00000008206	-0.329291	0.638412	1		ENSMUSG00000008206	-0.407404	0.662797	1
ENSMUSG00000008226	-0.178973	0.870827	1		ENSMUSG00000008226	0.693249	0.585368	1		ENSMUSG00000008226	0.990776	0.407932	1		ENSMUSG00000008226	0.691671	0.538748	1
ENSMUSG00000008301	-0.0998482	0.83444	1		ENSMUSG00000008301	-0.217909	0.616781	1		ENSMUSG00000008301	-0.520725	0.211795	1		ENSMUSG00000008301	-0.418573	0.345889	1
ENSMUSG00000008305	-0.216067	0.799165	1		ENSMUSG00000008305	-0.79805	0.389817	1		ENSMUSG00000008305	-1.38315	0.150718	1		ENSMUSG00000008305	-0.317487	0.744573	1
ENSMUSG00000008307	-0.140697	0.887081	1		ENSMUSG00000008307	-0.0531139	0.957154	1		ENSMUSG00000008307	0.132508	0.886733	1		ENSMUSG00000008307	0.290906	0.778221	1
ENSMUSG00000008318	-0.0123283	0.991319	1		ENSMUSG00000008318	-0.350097	0.780472	1		ENSMUSG00000008318	-1.09523	0.388877	1		ENSMUSG00000008318	-0.754269	0.576017	1
ENSMUSG00000008333	-0.108566	0.810736	1		ENSMUSG00000008333	-0.415865	0.369883	1		ENSMUSG00000008333	-0.600641	0.229296	1		ENSMUSG00000008333	-0.578223	0.298911	1
ENSMUSG00000008348	-0.181245	0.441614	1		ENSMUSG00000008348	0.396552	0.0353334	1		ENSMUSG00000008348	0.19011	0.198088	1		ENSMUSG00000008348	0.168961	0.468856	1
ENSMUSG00000008373	0.0807689	0.848902	1		ENSMUSG00000008373	-0.238534	0.573059	1		ENSMUSG00000008373	-0.315824	0.474005	1		ENSMUSG00000008373	-0.339894	0.464727	1
ENSMUSG00000008384	0.000815341	0.998961	1		ENSMUSG00000008384	0.567046	0.346685	1		ENSMUSG00000008384	-0.0428261	0.931385	1		ENSMUSG00000008384	0.349859	0.49453	1
ENSMUSG00000008393	0.127516	0.683911	1		ENSMUSG00000008393	0.577675	0.0389033	1		ENSMUSG00000008393	0.214602	0.349761	1		ENSMUSG00000008393	0.55881	0.0399828	0.803297
ENSMUSG00000008398	-0.616644	0.637681	1		ENSMUSG00000008398	-0.575172	0.673196	1		ENSMUSG00000008398	-0.841428	0.523102	1		ENSMUSG00000008398	-0.999331	0.351308	1
ENSMUSG00000008429	-0.361147	0.503738	1		ENSMUSG00000008429	-0.362565	0.513281	1		ENSMUSG00000008429	-0.0201978	0.96778	1		ENSMUSG00000008429	0.438045	0.371914	1
ENSMUSG00000008435	-0.138295	0.881605	1		ENSMUSG00000008435	-0.296555	0.732365	1		ENSMUSG00000008435	-0.443289	0.608671	1		ENSMUSG00000008435	-0.283464	0.740673	1
ENSMUSG00000008438	-0.501929	0.766171	1		ENSMUSG00000008438	0.295952	0.857121	1		ENSMUSG00000008438	0.341541	0.833569	1		ENSMUSG00000008438	0.64671	0.687065	1
ENSMUSG00000008450	0.334992	0.470359	1		ENSMUSG00000008450	-0.242403	0.586172	1		ENSMUSG00000008450	-0.528591	0.276606	1		ENSMUSG00000008450	-0.387128	0.454527	1
ENSMUSG00000008461	2.19869	0.0839722	1		ENSMUSG00000008461	2.35723	0.149597	1		ENSMUSG00000008461	1.73836	0.294685	1		ENSMUSG00000008461	0.854544	0.555287	1
ENSMUSG00000008475	0.0534014	0.884971	1		ENSMUSG00000008475	-0.408834	0.242524	1		ENSMUSG00000008475	-0.781372	0.00530378	0.18274		ENSMUSG00000008475	-0.257618	0.338641	1
ENSMUSG00000008482	-0.757958	0.620714	1		ENSMUSG00000008482	0.0918381	0.955918	1		ENSMUSG00000008482	-0.255541	0.87704	1		ENSMUSG00000008482	-0.204209	0.902415	1
ENSMUSG00000008489	0.0954034	0.935507	1		ENSMUSG00000008489	-1.06105	0.477357	1		ENSMUSG00000008489	-1.77586	0.278718	1		ENSMUSG00000008489	-1.31607	0.427408	1
ENSMUSG00000008496	-0.232301	0.888358	1		ENSMUSG00000008496	-0.176375	0.914139	1		ENSMUSG00000008496	-0.262009	0.872024	1		ENSMUSG00000008496	-1.20426	0.464769	1
ENSMUSG00000008540	-0.272971	0.827958	1		ENSMUSG00000008540	-0.440511	0.664465	1		ENSMUSG00000008540	0.218757	0.771646	1		ENSMUSG00000008540	-0.0890233	0.924142	1
ENSMUSG00000008575	2.00219	0.215597	1		ENSMUSG00000008575	1.08034	0.49504	1		ENSMUSG00000008575	0.799155	0.620348	1		ENSMUSG00000008575	1.46746	0.352636	1
ENSMUSG00000008590	0	1	1		ENSMUSG00000008590	0.0626424	0.880181	1		ENSMUSG00000008590	0	1	1		ENSMUSG00000008590	0.0739037	0.958522	1
ENSMUSG00000008601	1.3073	0.253718	1		ENSMUSG00000008601	1.86168	0.162281	1		ENSMUSG00000008601	1.62024	0.152486	1		ENSMUSG00000008601	2.41719	0.0987542	1
ENSMUSG00000008604	0.485436	0.15146	1		ENSMUSG00000008604	0.0614577	0.846102	1		ENSMUSG00000008604	-0.052686	0.865261	1		ENSMUSG00000008604	-0.0669526	0.845443	1
ENSMUSG00000008658	-0.576101	0.708197	1		ENSMUSG00000008658	-0.979957	0.554757	1		ENSMUSG00000008658	-0.179557	0.908869	1		ENSMUSG00000008658	-0.772529	0.641347	1
ENSMUSG00000008668	-0.10708	0.585998	1		ENSMUSG00000008668	-0.0109487	0.964601	1		ENSMUSG00000008668	-0.0970353	0.718589	1		ENSMUSG00000008668	-0.459743	0.1092	1
ENSMUSG00000008682	-0.13719	0.656784	1		ENSMUSG00000008682	0.168838	0.649167	1		ENSMUSG00000008682	-0.280384	0.460069	1		ENSMUSG00000008682	-0.287067	0.481	1
ENSMUSG00000008683	0.0927849	0.783601	1		ENSMUSG00000008683	-0.0265541	0.943217	1		ENSMUSG00000008683	0.0123014	0.97437	1		ENSMUSG00000008683	-0.333472	0.41156	1
ENSMUSG00000008690	-0.210963	0.496602	1		ENSMUSG00000008690	0.109259	0.748639	1		ENSMUSG00000008690	0.303961	0.364036	1		ENSMUSG00000008690	0.276064	0.42853	1
ENSMUSG00000008730	-0.0765171	0.88008	1		ENSMUSG00000008730	-0.0753419	0.883	1		ENSMUSG00000008730	-0.0037669	0.993909	1		ENSMUSG00000008730	-0.0709649	0.885811	1
ENSMUSG00000008734	-0.267144	0.718745	1		ENSMUSG00000008734	0.180513	0.832254	1		ENSMUSG00000008734	-0.763919	0.318402	1		ENSMUSG00000008734	-0.917402	0.164329	1
ENSMUSG00000008763	0.33915	0.470272	1		ENSMUSG00000008763	0.421225	0.276223	1		ENSMUSG00000008763	0.564827	0.0742872	1		ENSMUSG00000008763	0.907816	0.00480151	0.188061
ENSMUSG00000008789	0	1	1		ENSMUSG00000008789	-2.56274e-15	1	1		ENSMUSG00000008789	0	1	1		ENSMUSG00000008789	0	1	1
ENSMUSG00000008813	0	1	1		ENSMUSG00000008813	-2.56274e-15	1	1		ENSMUSG00000008813	0	1	1		ENSMUSG00000008813	0.262345	0.747432	1
ENSMUSG00000008822	-0.0515945	0.952788	1		ENSMUSG00000008822	-0.297487	0.768165	1		ENSMUSG00000008822	-0.170144	0.868742	1		ENSMUSG00000008822	0.151762	0.880443	1
ENSMUSG00000008843	0	1	1		ENSMUSG00000008843	-2.56274e-15	1	1		ENSMUSG00000008843	0	1	1		ENSMUSG00000008843	0	1	1
ENSMUSG00000008845	-0.25692	0.846396	1		ENSMUSG00000008845	-0.0804113	0.862036	1		ENSMUSG00000008845	-0.00201325	0.996773	1		ENSMUSG00000008845	0.192684	0.785174	1
ENSMUSG00000008855	-0.0330139	0.937858	1		ENSMUSG00000008855	0.118008	0.826503	1		ENSMUSG00000008855	0.117749	0.814656	1		ENSMUSG00000008855	0.30513	0.560115	1
ENSMUSG00000008859	-0.0866355	0.795053	1		ENSMUSG00000008859	-0.0704299	0.799631	1		ENSMUSG00000008859	-0.0472396	0.853776	1		ENSMUSG00000008859	-0.0438088	0.868416	1
ENSMUSG00000008874	0	1	1		ENSMUSG00000008874	-2.56274e-15	1	1		ENSMUSG00000008874	0	1	1		ENSMUSG00000008874	-0.50351	0.641286	1
ENSMUSG00000008892	-0.0922979	0.820112	1		ENSMUSG00000008892	-0.360408	0.329217	1		ENSMUSG00000008892	-0.482461	0.16408	1		ENSMUSG00000008892	-0.73232	0.0402679	0.804711
ENSMUSG00000008932	-0.0500027	0.97393	1		ENSMUSG00000008932	1.32014	0.419481	1		ENSMUSG00000008932	1.76039	0.267712	1		ENSMUSG00000008932	1.23503	0.45481	1
ENSMUSG00000008958	-0.112566	0.803597	1		ENSMUSG00000008958	-0.587361	0.121008	1		ENSMUSG00000008958	-0.23687	0.508035	1		ENSMUSG00000008958	-0.0484079	0.890915	1
ENSMUSG00000008976	-0.0112574	0.978949	1		ENSMUSG00000008976	-0.57782	0.232356	1		ENSMUSG00000008976	-0.763783	0.109036	1		ENSMUSG00000008976	-0.624518	0.205953	1
ENSMUSG00000008999	1.25866	0.045492	1		ENSMUSG00000008999	-0.667007	0.10865	1		ENSMUSG00000008999	-0.478093	0.182086	1		ENSMUSG00000008999	-0.845393	0.0157354	0.445139
ENSMUSG00000009013	-0.147502	0.668716	1		ENSMUSG00000009013	-0.0350561	0.91223	1		ENSMUSG00000009013	-0.769252	0.0148666	0.390521		ENSMUSG00000009013	-0.44558	0.16451	1
ENSMUSG00000009030	-0.115861	0.743767	1		ENSMUSG00000009030	0.0406828	0.916085	1		ENSMUSG00000009030	0.0886957	0.823304	1		ENSMUSG00000009030	0.167087	0.707694	1
ENSMUSG00000009035	0.440568	0.344619	1		ENSMUSG00000009035	1.01143	0.01711	0.756454		ENSMUSG00000009035	0.896804	0.0198112	0.473333		ENSMUSG00000009035	0.485588	0.209048	1
ENSMUSG00000009047	0	1	1		ENSMUSG00000009047	-2.56274e-15	1	1		ENSMUSG00000009047	0	1	1		ENSMUSG00000009047	0	1	1
ENSMUSG00000009070	-0.386286	0.698663	1		ENSMUSG00000009070	-2.56274e-15	1	1		ENSMUSG00000009070	0.0681853	0.874625	1		ENSMUSG00000009070	-0.0448481	0.955109	1
ENSMUSG00000009073	-0.0948547	0.814897	1		ENSMUSG00000009073	-0.158836	0.736934	1		ENSMUSG00000009073	-0.227749	0.644029	1		ENSMUSG00000009073	-0.254592	0.609585	1
ENSMUSG00000009075	0.45313	0.725282	1		ENSMUSG00000009075	1.12154	0.440253	1		ENSMUSG00000009075	1.03108	0.530824	1		ENSMUSG00000009075	-0.432104	0.794887	1
ENSMUSG00000009076	0.349996	0.720055	1		ENSMUSG00000009076	0.41344	0.684836	1		ENSMUSG00000009076	-0.332173	0.763686	1		ENSMUSG00000009076	-0.530792	0.6362	1
ENSMUSG00000009079	0.0783729	0.771505	1		ENSMUSG00000009079	-0.405847	0.14045	1		ENSMUSG00000009079	-0.343004	0.20607	1		ENSMUSG00000009079	-0.0737976	0.79964	1
ENSMUSG00000009090	0.381033	0.381055	1		ENSMUSG00000009090	-0.0386062	0.92597	1		ENSMUSG00000009090	-0.150233	0.70388	1		ENSMUSG00000009090	0.0862546	0.823041	1
ENSMUSG00000009092	0.303966	0.802026	1		ENSMUSG00000009092	-0.0091225	0.994679	1		ENSMUSG00000009092	0.346969	0.788812	1		ENSMUSG00000009092	0.193303	0.893883	1
ENSMUSG00000009093	-0.150076	0.817062	1		ENSMUSG00000009093	-2.56274e-15	1	1		ENSMUSG00000009093	0	1	1		ENSMUSG00000009093	0	1	1
ENSMUSG00000009097	3.30385	0.0125686	1		ENSMUSG00000009097	3.03017	0.0520003	1		ENSMUSG00000009097	0.893426	0.486216	1		ENSMUSG00000009097	-0.506539	0.642975	1
ENSMUSG00000009108	-0.788099	0.597435	1		ENSMUSG00000009108	0.459796	0.78009	1		ENSMUSG00000009108	0.35189	0.824442	1		ENSMUSG00000009108	0.103116	0.948883	1
ENSMUSG00000009112	0.333405	0.521519	1		ENSMUSG00000009112	-0.011004	0.98391	1		ENSMUSG00000009112	-0.00312441	0.995202	1		ENSMUSG00000009112	0.00955598	0.985877	1
ENSMUSG00000009114	-0.299356	0.737249	1		ENSMUSG00000009114	0.0919317	0.921691	1		ENSMUSG00000009114	-0.169928	0.797837	1		ENSMUSG00000009114	0.241052	0.832823	1
ENSMUSG00000009115	-0.992356	0.487081	1		ENSMUSG00000009115	0.40397	0.684175	1		ENSMUSG00000009115	-0.0450086	0.97677	1		ENSMUSG00000009115	0.205345	0.777922	1
ENSMUSG00000009145	-0.661623	0.521413	1		ENSMUSG00000009145	1.71146	0.173105	1		ENSMUSG00000009145	2.08003	0.0325238	0.661399		ENSMUSG00000009145	2.59582	0.0127813	0.383955
ENSMUSG00000009185	0	1	1		ENSMUSG00000009185	-2.56274e-15	1	1		ENSMUSG00000009185	0	1	1		ENSMUSG00000009185	0	1	1
ENSMUSG00000009207	0.113593	0.883502	1		ENSMUSG00000009207	-0.0203002	0.980945	1		ENSMUSG00000009207	-0.213066	0.808016	1		ENSMUSG00000009207	-0.0902152	0.92331	1
ENSMUSG00000009210	0	1	1		ENSMUSG00000009210	-0.0824906	0.860232	1		ENSMUSG00000009210	-0.106111	0.841363	1		ENSMUSG00000009210	0	1	1
ENSMUSG00000009214	0	1	1		ENSMUSG00000009214	-2.56274e-15	1	1		ENSMUSG00000009214	0.236822	0.761936	1		ENSMUSG00000009214	0	1	1
ENSMUSG00000009216	0.228786	0.800653	1		ENSMUSG00000009216	0.598863	0.70659	1		ENSMUSG00000009216	0.229476	0.874413	1		ENSMUSG00000009216	0.213599	0.873874	1
ENSMUSG00000009246	-0.834794	0.621781	1		ENSMUSG00000009246	0.0687847	0.966662	1		ENSMUSG00000009246	0.0463985	0.977621	1		ENSMUSG00000009246	0.295836	0.856201	1
ENSMUSG00000009248	1.24309	0.434912	1		ENSMUSG00000009248	2.84494	0.035997	1		ENSMUSG00000009248	2.54631	0.0492229	0.842464		ENSMUSG00000009248	3.0973	0.0281528	0.647515
ENSMUSG00000009281	-0.540241	0.748868	1		ENSMUSG00000009281	-0.0530477	0.972389	1		ENSMUSG00000009281	0.661465	0.685545	1		ENSMUSG00000009281	0.861913	0.599611	1
ENSMUSG00000009291	-0.0781227	0.87268	1		ENSMUSG00000009291	0.665972	0.165301	1		ENSMUSG00000009291	0.729033	0.0568138	0.905865		ENSMUSG00000009291	1.01908	0.00316374	0.139384
ENSMUSG00000009292	0.0962452	0.939014	1		ENSMUSG00000009292	-0.0510162	0.966008	1		ENSMUSG00000009292	0.0881088	0.913218	1		ENSMUSG00000009292	-0.00453192	0.99612	1
ENSMUSG00000009293	0.098764	0.887113	1		ENSMUSG00000009293	0.0336051	0.958185	1		ENSMUSG00000009293	-0.286625	0.648731	1		ENSMUSG00000009293	-0.15085	0.81665	1
ENSMUSG00000009350	-0.0709381	0.927879	1		ENSMUSG00000009350	-0.0741258	0.935131	1		ENSMUSG00000009350	-0.0918023	0.852679	1		ENSMUSG00000009350	0	1	1
ENSMUSG00000009356	-0.0719271	0.964706	1		ENSMUSG00000009356	1.20661	0.462188	1		ENSMUSG00000009356	0.516222	0.744409	1		ENSMUSG00000009356	0.118876	0.941658	1
ENSMUSG00000009376	0.256406	0.858899	1		ENSMUSG00000009376	2.39934	0.100082	1		ENSMUSG00000009376	3.4677	0.00353045	0.134748		ENSMUSG00000009376	3.61822	0.000119047	0.00964995
ENSMUSG00000009378	0.328313	0.796248	1		ENSMUSG00000009378	1.44093	0.379334	1		ENSMUSG00000009378	4.61139	4.86e-05	0.00451323		ENSMUSG00000009378	4.21045	1.09596e-06	0.000189553
ENSMUSG00000009394	-0.636602	0.652689	1		ENSMUSG00000009394	-0.0931054	0.944574	1		ENSMUSG00000009394	-0.270586	0.860477	1		ENSMUSG00000009394	-0.471028	0.749843	1
ENSMUSG00000009406	0.106519	0.883765	1		ENSMUSG00000009406	0.00671744	0.993193	1		ENSMUSG00000009406	0.0795108	0.909807	1		ENSMUSG00000009406	-0.0642571	0.932709	1
ENSMUSG00000009418	0.0787517	0.9182	1		ENSMUSG00000009418	0.0435346	0.955686	1		ENSMUSG00000009418	0.88602	0.274212	1		ENSMUSG00000009418	0.797624	0.397963	1
ENSMUSG00000009470	0.0472834	0.887592	1		ENSMUSG00000009470	-0.251923	0.447453	1		ENSMUSG00000009470	-0.317484	0.336225	1		ENSMUSG00000009470	-0.123781	0.730254	1
ENSMUSG00000009471	0.637951	0.583212	1		ENSMUSG00000009471	0.157585	0.807926	1		ENSMUSG00000009471	0	1	1		ENSMUSG00000009471	0	1	1
ENSMUSG00000009487	1.00564	0.469886	1		ENSMUSG00000009487	2.68916	0.0829857	1		ENSMUSG00000009487	2.27192	0.166232	1		ENSMUSG00000009487	0.927953	0.551239	1
ENSMUSG00000009535	0.160439	0.758414	1		ENSMUSG00000009535	0.0309836	0.956542	1		ENSMUSG00000009535	0.0607992	0.917057	1		ENSMUSG00000009535	-0.0529988	0.933091	1
ENSMUSG00000009545	-0.238456	0.858879	1		ENSMUSG00000009545	0.279533	0.857106	1		ENSMUSG00000009545	0.252476	0.872586	1		ENSMUSG00000009545	0.0858772	0.952951	1
ENSMUSG00000009549	0.323984	0.164984	1		ENSMUSG00000009549	-0.0266465	0.905135	1		ENSMUSG00000009549	-0.226616	0.295133	1		ENSMUSG00000009549	-0.183419	0.450751	1
ENSMUSG00000009551	-0.575345	0.733039	1		ENSMUSG00000009551	0.016086	0.990012	1		ENSMUSG00000009551	-0.366452	0.813598	1		ENSMUSG00000009551	-0.745968	0.616785	1
ENSMUSG00000009555	-0.0402574	0.952714	1		ENSMUSG00000009555	-0.095932	0.87961	1		ENSMUSG00000009555	-0.264395	0.655976	1		ENSMUSG00000009555	0.0649743	0.913678	1
ENSMUSG00000009563	0.85581	0.111066	1		ENSMUSG00000009563	1.05514	0.120553	1		ENSMUSG00000009563	0.847801	0.162876	1		ENSMUSG00000009563	0.72822	0.220164	1
ENSMUSG00000009566	-0.0722725	0.901548	1		ENSMUSG00000009566	0.0138593	0.982534	1		ENSMUSG00000009566	-0.355737	0.598854	1		ENSMUSG00000009566	-0.44059	0.542308	1
ENSMUSG00000009569	-0.172419	0.81522	1		ENSMUSG00000009569	-0.133928	0.79325	1		ENSMUSG00000009569	0.226865	0.567405	1		ENSMUSG00000009569	0.38039	0.279956	1
ENSMUSG00000009575	-0.0289185	0.887579	1		ENSMUSG00000009575	-0.263723	0.196183	1		ENSMUSG00000009575	-0.392615	0.0713865	1		ENSMUSG00000009575	-0.534744	0.0334806	0.717175
ENSMUSG00000009580	0	1	1		ENSMUSG00000009580	-2.56274e-15	1	1		ENSMUSG00000009580	0	1	1		ENSMUSG00000009580	0	1	1
ENSMUSG00000009585	0.658198	0.653205	1		ENSMUSG00000009585	0.612891	0.711875	1		ENSMUSG00000009585	0.403112	0.8072	1		ENSMUSG00000009585	0.194662	0.904157	1
ENSMUSG00000009588	-0.0504496	0.975498	1		ENSMUSG00000009588	0.93782	0.565135	1		ENSMUSG00000009588	0.830559	0.612524	1		ENSMUSG00000009588	1.15885	0.42333	1
ENSMUSG00000009596	0	1	1		ENSMUSG00000009596	-0.105554	0.922773	1		ENSMUSG00000009596	0	1	1		ENSMUSG00000009596	-0.12916	0.912632	1
ENSMUSG00000009614	0.0748588	0.941943	1		ENSMUSG00000009614	-0.828344	0.604563	1		ENSMUSG00000009614	-0.639872	0.693379	1		ENSMUSG00000009614	-1.16737	0.482666	1
ENSMUSG00000009621	-0.118465	0.833047	1		ENSMUSG00000009621	-0.143813	0.795552	1		ENSMUSG00000009621	0.0660013	0.905019	1		ENSMUSG00000009621	0.0720916	0.901925	1
ENSMUSG00000009628	-2.31515	0.126113	1		ENSMUSG00000009628	-1.65182	0.303209	1		ENSMUSG00000009628	-1.18651	0.466934	1		ENSMUSG00000009628	-0.94904	0.543909	1
ENSMUSG00000009630	0.202888	0.408269	1		ENSMUSG00000009630	0.0217408	0.930274	1		ENSMUSG00000009630	-0.380961	0.114366	1		ENSMUSG00000009630	-0.180705	0.484653	1
ENSMUSG00000009633	1.00115	0.257966	1		ENSMUSG00000009633	0.135919	0.88741	1		ENSMUSG00000009633	0.677892	0.571301	1		ENSMUSG00000009633	-1.27025	0.359622	1
ENSMUSG00000009640	0.124372	0.836512	1		ENSMUSG00000009640	-0.0116638	0.984412	1		ENSMUSG00000009640	0.0972049	0.868698	1		ENSMUSG00000009640	0.0515472	0.927008	1
ENSMUSG00000009646	0	1	1		ENSMUSG00000009646	-2.56274e-15	1	1		ENSMUSG00000009646	-0.131142	0.823154	1		ENSMUSG00000009646	0	1	1
ENSMUSG00000009647	0.635712	0.485091	1		ENSMUSG00000009647	0.194458	0.83237	1		ENSMUSG00000009647	0.261521	0.776257	1		ENSMUSG00000009647	0.017651	0.98436	1
ENSMUSG00000009654	-0.232266	0.770286	1		ENSMUSG00000009654	-0.442109	0.770761	1		ENSMUSG00000009654	-0.722823	0.614553	1		ENSMUSG00000009654	0.348647	0.825081	1
ENSMUSG00000009670	-0.102221	0.849846	1		ENSMUSG00000009670	-0.0756497	0.919164	1		ENSMUSG00000009670	0	1	1		ENSMUSG00000009670	-0.0101961	0.990283	1
ENSMUSG00000009681	-0.00783525	0.987913	1		ENSMUSG00000009681	0.0322988	0.937689	1		ENSMUSG00000009681	0.122636	0.764264	1		ENSMUSG00000009681	0.213527	0.625051	1
ENSMUSG00000009687	0.550435	0.727113	1		ENSMUSG00000009687	0.773084	0.573054	1		ENSMUSG00000009687	0.0292912	0.98264	1		ENSMUSG00000009687	0.581349	0.719962	1
ENSMUSG00000009731	-0.264302	0.852802	1		ENSMUSG00000009731	1.09778	0.476479	1		ENSMUSG00000009731	0.662786	0.65695	1		ENSMUSG00000009731	0.860978	0.569277	1
ENSMUSG00000009733	-0.369642	0.581882	1		ENSMUSG00000009733	-0.180951	0.785465	1		ENSMUSG00000009733	0.38979	0.523639	1		ENSMUSG00000009733	-0.105174	0.861604	1
ENSMUSG00000009734	0.974579	0.555803	1		ENSMUSG00000009734	0.043696	0.974991	1		ENSMUSG00000009734	-0.446068	0.778761	1		ENSMUSG00000009734	-0.494856	0.753047	1
ENSMUSG00000009739	-0.107759	0.9	1		ENSMUSG00000009739	0.214801	0.893898	1		ENSMUSG00000009739	0.324029	0.832581	1		ENSMUSG00000009739	-0.184525	0.89389	1
ENSMUSG00000009741	-0.0364703	0.930879	1		ENSMUSG00000009741	0.101743	0.799158	1		ENSMUSG00000009741	0.129727	0.741982	1		ENSMUSG00000009741	0.262208	0.516305	1
ENSMUSG00000009772	0.195172	0.752472	1		ENSMUSG00000009772	-2.13928	8.33772e-05	0.0134237		ENSMUSG00000009772	-2.40972	0.00075447	0.0410135		ENSMUSG00000009772	-2.33465	0.00613549	0.227312
ENSMUSG00000009828	0.473319	0.701791	1		ENSMUSG00000009828	-0.767399	0.405626	1		ENSMUSG00000009828	-1.20242	0.206567	1		ENSMUSG00000009828	-1.15545	0.247186	1
ENSMUSG00000009863	0.13192	0.71694	1		ENSMUSG00000009863	0.0800911	0.842737	1		ENSMUSG00000009863	0.0457573	0.909841	1		ENSMUSG00000009863	-0.427957	0.289749	1
ENSMUSG00000009876	1.11462	0.488274	1		ENSMUSG00000009876	1.64836	0.243702	1		ENSMUSG00000009876	0.876966	0.53582	1		ENSMUSG00000009876	0.54897	0.70802	1
ENSMUSG00000009894	0.333355	0.315013	1		ENSMUSG00000009894	0.425574	0.311911	1		ENSMUSG00000009894	0.424632	0.25399	1		ENSMUSG00000009894	0.133806	0.697115	1
ENSMUSG00000009900	-0.181191	0.872228	1		ENSMUSG00000009900	0.303676	0.729073	1		ENSMUSG00000009900	-0.455687	0.742904	1		ENSMUSG00000009900	-0.351747	0.826518	1
ENSMUSG00000009905	0.151765	0.832372	1		ENSMUSG00000009905	0.357065	0.713301	1		ENSMUSG00000009905	0.757935	0.415172	1		ENSMUSG00000009905	0.719447	0.445203	1
ENSMUSG00000009907	-0.213587	0.751449	1		ENSMUSG00000009907	-0.0373991	0.951946	1		ENSMUSG00000009907	0.129042	0.819074	1		ENSMUSG00000009907	0.109965	0.850199	1
ENSMUSG00000009927	0.0553265	0.774967	1		ENSMUSG00000009927	-0.0859211	0.717131	1		ENSMUSG00000009927	-0.161879	0.527277	1		ENSMUSG00000009927	-0.364127	0.169689	1
ENSMUSG00000009941	-1.05256	0.504812	1		ENSMUSG00000009941	-0.152169	0.888562	1		ENSMUSG00000009941	-0.0600281	0.941535	1		ENSMUSG00000009941	0.138459	0.928514	1
ENSMUSG00000009995	-0.272369	0.772799	1		ENSMUSG00000009995	0.121934	0.890998	1		ENSMUSG00000009995	1.05961	0.161751	1		ENSMUSG00000009995	1.03414	0.154838	1
ENSMUSG00000010021	0.318256	0.847976	1		ENSMUSG00000010021	-0.652678	0.681904	1		ENSMUSG00000010021	-0.571518	0.730832	1		ENSMUSG00000010021	0.0168878	0.991902	1
ENSMUSG00000010025	-0.19285	0.824427	1		ENSMUSG00000010025	-0.0132421	0.987174	1		ENSMUSG00000010025	-0.0463823	0.946418	1		ENSMUSG00000010025	0.225711	0.749796	1
ENSMUSG00000010044	-1.20083	0.428212	1		ENSMUSG00000010044	0.482355	0.760992	1		ENSMUSG00000010044	-0.284012	0.855643	1		ENSMUSG00000010044	-0.117994	0.939566	1
ENSMUSG00000010045	-0.238972	0.710354	1		ENSMUSG00000010045	-0.166588	0.761882	1		ENSMUSG00000010045	0.0481505	0.92625	1		ENSMUSG00000010045	-0.113739	0.820601	1
ENSMUSG00000010047	-0.36669	0.618076	1		ENSMUSG00000010047	-0.86076	0.174884	1		ENSMUSG00000010047	-0.238932	0.68049	1		ENSMUSG00000010047	-0.144104	0.786654	1
ENSMUSG00000010048	0.111116	0.82694	1		ENSMUSG00000010048	-0.105213	0.869611	1		ENSMUSG00000010048	-0.439442	0.531197	1		ENSMUSG00000010048	-0.644065	0.407047	1
ENSMUSG00000010051	0.441447	0.649084	1		ENSMUSG00000010051	1.18605	0.321078	1		ENSMUSG00000010051	1.71363	0.133142	1		ENSMUSG00000010051	1.93041	0.090787	1
ENSMUSG00000010054	0.0836916	0.90888	1		ENSMUSG00000010054	-0.00618419	0.992931	1		ENSMUSG00000010054	-0.419673	0.490883	1		ENSMUSG00000010054	0.0839526	0.881647	1
ENSMUSG00000010057	0.191166	0.788252	1		ENSMUSG00000010057	0.71266	0.392681	1		ENSMUSG00000010057	0.420837	0.586266	1		ENSMUSG00000010057	0.519897	0.516013	1
ENSMUSG00000010064	0.668295	0.571524	1		ENSMUSG00000010064	1.53034	0.302816	1		ENSMUSG00000010064	0.599537	0.691891	1		ENSMUSG00000010064	-1.72254	0.276748	1
ENSMUSG00000010066	-0.162436	0.865487	1		ENSMUSG00000010066	-0.585397	0.618654	1		ENSMUSG00000010066	-1.44535	0.294013	1		ENSMUSG00000010066	-1.85373	0.215501	1
ENSMUSG00000010067	0.119478	0.915064	1		ENSMUSG00000010067	-0.289783	0.801244	1		ENSMUSG00000010067	-0.172412	0.873245	1		ENSMUSG00000010067	0.445598	0.663211	1
ENSMUSG00000010080	0.0907356	0.943403	1		ENSMUSG00000010080	2.81932	0.0620209	1		ENSMUSG00000010080	4.05723	0.00111086	0.0558265		ENSMUSG00000010080	4.15345	0.000423736	0.0272133
ENSMUSG00000010086	0.646115	0.666519	1		ENSMUSG00000010086	2.28562	0.156924	1		ENSMUSG00000010086	1.41715	0.382468	1		ENSMUSG00000010086	0.587259	0.716371	1
ENSMUSG00000010095	0.273388	0.150678	1		ENSMUSG00000010095	0.475129	0.0734067	1		ENSMUSG00000010095	0.360454	0.243563	1		ENSMUSG00000010095	-0.171143	0.549338	1
ENSMUSG00000010097	-0.166451	0.761611	1		ENSMUSG00000010097	-0.38987	0.418857	1		ENSMUSG00000010097	-0.382485	0.394062	1		ENSMUSG00000010097	-0.248957	0.585623	1
ENSMUSG00000010110	-0.034248	0.963867	1		ENSMUSG00000010110	0.128855	0.857233	1		ENSMUSG00000010110	0.669095	0.279364	1		ENSMUSG00000010110	0.658461	0.275966	1
ENSMUSG00000010122	0.0650385	0.95731	1		ENSMUSG00000010122	0.0884851	0.857179	1		ENSMUSG00000010122	-0.161005	0.864485	1		ENSMUSG00000010122	-0.125159	0.917146	1
ENSMUSG00000010136	-1.3069	0.226105	1		ENSMUSG00000010136	0.760193	0.626986	1		ENSMUSG00000010136	1.15709	0.486853	1		ENSMUSG00000010136	1.04306	0.529438	1
ENSMUSG00000010142	0.0174152	0.991645	1		ENSMUSG00000010142	0.675344	0.648342	1		ENSMUSG00000010142	0.0470454	0.976324	1		ENSMUSG00000010142	0.512215	0.740901	1
ENSMUSG00000010154	0.0597183	0.929053	1		ENSMUSG00000010154	0.543883	0.514529	1		ENSMUSG00000010154	0.242977	0.81774	1		ENSMUSG00000010154	0.563701	0.628539	1
ENSMUSG00000010175	0.218672	0.818596	1		ENSMUSG00000010175	-0.922864	0.43408	1		ENSMUSG00000010175	-0.873715	0.447105	1		ENSMUSG00000010175	-0.495963	0.666795	1
ENSMUSG00000010205	0.381746	0.188821	1		ENSMUSG00000010205	-0.40203	0.162361	1		ENSMUSG00000010205	-0.654117	0.0309832	0.639725		ENSMUSG00000010205	-0.531699	0.119908	1
ENSMUSG00000010277	0.174106	0.612375	1		ENSMUSG00000010277	-0.0540459	0.862169	1		ENSMUSG00000010277	-0.210466	0.46431	1		ENSMUSG00000010277	-0.162092	0.612814	1
ENSMUSG00000010290	-0.0549409	0.92047	1		ENSMUSG00000010290	-0.404049	0.47094	1		ENSMUSG00000010290	0.0248411	0.965374	1		ENSMUSG00000010290	-0.0700106	0.908774	1
ENSMUSG00000010307	-0.404182	0.77313	1		ENSMUSG00000010307	-0.0496383	0.975169	1		ENSMUSG00000010307	0.180384	0.910011	1		ENSMUSG00000010307	0.520601	0.740142	1
ENSMUSG00000010311	0.21625	0.826837	1		ENSMUSG00000010311	-0.871544	0.594031	1		ENSMUSG00000010311	-1.0721	0.512194	1		ENSMUSG00000010311	-1.26095	0.394246	1
ENSMUSG00000010342	0.120429	0.93984	1		ENSMUSG00000010342	-0.691862	0.677238	1		ENSMUSG00000010342	0.312987	0.851111	1		ENSMUSG00000010342	0.223007	0.887265	1
ENSMUSG00000010358	1.27434	0.261753	1		ENSMUSG00000010358	1.76743	0.189452	1		ENSMUSG00000010358	1.41268	0.242387	1		ENSMUSG00000010358	0.985956	0.384592	1
ENSMUSG00000010362	-1.0191	0.00281971	0.389928		ENSMUSG00000010362	0.955408	0.0747735	1		ENSMUSG00000010362	1.38203	0.0386963	0.730475		ENSMUSG00000010362	0.250211	0.738344	1
ENSMUSG00000010376	0.348538	0.0606762	1		ENSMUSG00000010376	-0.199181	0.276898	1		ENSMUSG00000010376	-0.47935	0.0119866	0.335022		ENSMUSG00000010376	-0.369929	0.179974	1
ENSMUSG00000010392	0.0473218	0.943988	1		ENSMUSG00000010392	0.116638	0.85779	1		ENSMUSG00000010392	0.370673	0.55995	1		ENSMUSG00000010392	0.315091	0.601675	1
ENSMUSG00000010406	0.320381	0.219119	1		ENSMUSG00000010406	0.35125	0.244062	1		ENSMUSG00000010406	0.385985	0.194824	1		ENSMUSG00000010406	-0.0446957	0.871869	1
ENSMUSG00000010435	0	1	1		ENSMUSG00000010435	-2.56274e-15	1	1		ENSMUSG00000010435	0	1	1		ENSMUSG00000010435	0	1	1
ENSMUSG00000010453	-0.209905	0.698661	1		ENSMUSG00000010453	-0.0678048	0.898941	1		ENSMUSG00000010453	-0.0634345	0.896526	1		ENSMUSG00000010453	-0.157383	0.751155	1
ENSMUSG00000010461	0.417694	0.796588	1		ENSMUSG00000010461	-0.810361	0.459328	1		ENSMUSG00000010461	-1.89468	0.0351829	0.689006		ENSMUSG00000010461	-1.7323	0.0532752	0.941008
ENSMUSG00000010476	-0.0581906	0.967774	1		ENSMUSG00000010476	-0.230715	0.887068	1		ENSMUSG00000010476	-1.99536	0.20053	1		ENSMUSG00000010476	-2.74997	0.0209949	0.537363
ENSMUSG00000010492	0.265863	0.846244	1		ENSMUSG00000010492	0.681043	0.614296	1		ENSMUSG00000010492	0.883995	0.473069	1		ENSMUSG00000010492	1.20819	0.379914	1
ENSMUSG00000010505	0.174901	0.872049	1		ENSMUSG00000010505	-0.705796	0.608632	1		ENSMUSG00000010505	-0.558762	0.723966	1		ENSMUSG00000010505	-1.74713	0.289448	1
ENSMUSG00000010517	0.254859	0.467029	1		ENSMUSG00000010517	0.436362	0.279302	1		ENSMUSG00000010517	0.531346	0.169488	1		ENSMUSG00000010517	0.595184	0.144289	1
ENSMUSG00000010529	-0.647831	0.657019	1		ENSMUSG00000010529	-1.8932	0.106503	1		ENSMUSG00000010529	-2.14574	0.120078	1		ENSMUSG00000010529	-2.21606	0.116161	1
ENSMUSG00000010538	-0.167668	0.870135	1		ENSMUSG00000010538	-0.449997	0.715447	1		ENSMUSG00000010538	0.24904	0.824797	1		ENSMUSG00000010538	-0.621706	0.599375	1
ENSMUSG00000010554	0.29369	0.712021	1		ENSMUSG00000010554	-0.0508603	0.947765	1		ENSMUSG00000010554	-0.198516	0.797704	1		ENSMUSG00000010554	-0.282897	0.730266	1
ENSMUSG00000010592	0	1	1		ENSMUSG00000010592	-2.56274e-15	1	1		ENSMUSG00000010592	0.143959	0.816275	1		ENSMUSG00000010592	0	1	1
ENSMUSG00000010601	0.0371068	0.966673	1		ENSMUSG00000010601	0.32829	0.717563	1		ENSMUSG00000010601	0.311255	0.724875	1		ENSMUSG00000010601	-0.0576547	0.884264	1
ENSMUSG00000010607	0.584677	0.170649	1		ENSMUSG00000010607	-0.0014576	0.998084	1		ENSMUSG00000010607	-0.023694	0.968446	1		ENSMUSG00000010607	-0.425867	0.486499	1
ENSMUSG00000010608	-0.124147	0.751701	1		ENSMUSG00000010608	0.0768274	0.833669	1		ENSMUSG00000010608	-0.0314892	0.927354	1		ENSMUSG00000010608	0.0114286	0.974725	1
ENSMUSG00000010609	-0.0934242	0.927546	1		ENSMUSG00000010609	0.464969	0.674034	1		ENSMUSG00000010609	0.394344	0.683474	1		ENSMUSG00000010609	0.346427	0.723241	1
ENSMUSG00000010651	0.555089	0.61452	1		ENSMUSG00000010651	0.838764	0.424817	1		ENSMUSG00000010651	0.433704	0.67071	1		ENSMUSG00000010651	0.85997	0.360564	1
ENSMUSG00000010660	0.878328	0.312991	1		ENSMUSG00000010660	1.43558	0.0217408	0.866137		ENSMUSG00000010660	1.52631	0.000516018	0.0304529		ENSMUSG00000010660	0.541809	0.217922	1
ENSMUSG00000010663	0.29066	0.248755	1		ENSMUSG00000010663	0.778294	0.00139774	0.124893		ENSMUSG00000010663	-0.245731	0.350461	1		ENSMUSG00000010663	-0.772013	0.0246774	0.593362
ENSMUSG00000010721	0.674445	0.590832	1		ENSMUSG00000010721	0.317506	0.77727	1		ENSMUSG00000010721	0.515598	0.58366	1		ENSMUSG00000010721	1.08685	0.254404	1
ENSMUSG00000010751	-0.351141	0.771339	1		ENSMUSG00000010751	-0.621114	0.60776	1		ENSMUSG00000010751	-0.606587	0.662132	1		ENSMUSG00000010751	-0.909668	0.553234	1
ENSMUSG00000010755	0.228448	0.397088	1		ENSMUSG00000010755	0.363012	0.267749	1		ENSMUSG00000010755	0.273101	0.481541	1		ENSMUSG00000010755	-0.508608	0.254073	1
ENSMUSG00000010760	0.485196	0.196271	1		ENSMUSG00000010760	4.06126	5.1221e-18	7.885e-15		ENSMUSG00000010760	4.63326	6.72511e-26	1.17478e-22		ENSMUSG00000010760	5.38508	3.2575e-18	5.17306e-15
ENSMUSG00000010796	0	1	1		ENSMUSG00000010796	0.0559644	0.886834	1		ENSMUSG00000010796	0	1	1		ENSMUSG00000010796	0.273747	0.741686	1
ENSMUSG00000010797	0	1	1		ENSMUSG00000010797	-2.56274e-15	1	1		ENSMUSG00000010797	0.0382245	0.969842	1		ENSMUSG00000010797	0.226371	0.835708	1
ENSMUSG00000010803	-0.0843499	0.863883	1		ENSMUSG00000010803	-0.082206	0.905946	1		ENSMUSG00000010803	-0.0615644	0.879762	1		ENSMUSG00000010803	-0.0481574	0.968109	1
ENSMUSG00000010825	-0.265165	0.870933	1		ENSMUSG00000010825	0.342002	0.789783	1		ENSMUSG00000010825	0.61959	0.658075	1		ENSMUSG00000010825	0.0455033	0.975049	1
ENSMUSG00000010830	0.540142	0.463288	1		ENSMUSG00000010830	1.19943	0.0891112	1		ENSMUSG00000010830	0.3559	0.590893	1		ENSMUSG00000010830	-0.772675	0.271973	1
ENSMUSG00000010841	0.363655	0.82711	1		ENSMUSG00000010841	-0.165418	0.920323	1		ENSMUSG00000010841	-0.646549	0.688865	1		ENSMUSG00000010841	0.629053	0.680609	1
ENSMUSG00000010911	-0.879536	0.245651	1		ENSMUSG00000010911	-0.861574	0.309675	1		ENSMUSG00000010911	-0.957865	0.240071	1		ENSMUSG00000010911	-0.589882	0.387685	1
ENSMUSG00000010914	0.268107	0.734792	1		ENSMUSG00000010914	-0.397379	0.592587	1		ENSMUSG00000010914	-0.441366	0.538973	1		ENSMUSG00000010914	-0.311575	0.668329	1
ENSMUSG00000010936	0.489518	0.310516	1		ENSMUSG00000010936	0.0465192	0.915779	1		ENSMUSG00000010936	-0.580519	0.175129	1		ENSMUSG00000010936	-0.180628	0.694286	1
ENSMUSG00000011008	0.144629	0.811163	1		ENSMUSG00000011008	-2.56274e-15	1	1		ENSMUSG00000011008	-0.11108	0.837601	1		ENSMUSG00000011008	-0.0531613	0.888922	1
ENSMUSG00000011034	0.357769	0.758789	1		ENSMUSG00000011034	0.0395621	0.97314	1		ENSMUSG00000011034	0.314149	0.723513	1		ENSMUSG00000011034	0.123945	0.880727	1
ENSMUSG00000011052	-0.330597	0.722924	1		ENSMUSG00000011052	-2.56274e-15	1	1		ENSMUSG00000011052	0	1	1		ENSMUSG00000011052	0	1	1
ENSMUSG00000011096	0.1579	0.793266	1		ENSMUSG00000011096	-0.0328593	0.955497	1		ENSMUSG00000011096	-0.0368765	0.945467	1		ENSMUSG00000011096	0.360392	0.436093	1
ENSMUSG00000011114	0.11996	0.744344	1		ENSMUSG00000011114	1.03355	0.00112193	0.106224		ENSMUSG00000011114	0.849148	0.00188844	0.0837266		ENSMUSG00000011114	0.665229	0.018562	0.49808
ENSMUSG00000011118	-0.113324	0.908482	1		ENSMUSG00000011118	-0.14268	0.904512	1		ENSMUSG00000011118	0.262193	0.85181	1		ENSMUSG00000011118	0.129465	0.825128	1
ENSMUSG00000011148	-1.50838	0.0147567	1		ENSMUSG00000011148	0.401497	0.75295	1		ENSMUSG00000011148	2.81003	0.0145087	0.384299		ENSMUSG00000011148	2.58505	0.0337149	0.720867
ENSMUSG00000011154	0.0952468	0.899917	1		ENSMUSG00000011154	0.00482947	0.993638	1		ENSMUSG00000011154	0.0580466	0.884453	1		ENSMUSG00000011154	0	1	1
ENSMUSG00000011158	0.0527109	0.938175	1		ENSMUSG00000011158	-0.452948	0.42331	1		ENSMUSG00000011158	-0.0771278	0.870559	1		ENSMUSG00000011158	0.342926	0.447802	1
ENSMUSG00000011171	0.0920012	0.850245	1		ENSMUSG00000011171	0.0673894	0.935071	1		ENSMUSG00000011171	-0.0359092	0.908435	1		ENSMUSG00000011171	0.00074882	0.9989	1
ENSMUSG00000011179	0.504204	0.0148847	1		ENSMUSG00000011179	0.0318079	0.888308	1		ENSMUSG00000011179	-0.608441	0.0131723	0.358971		ENSMUSG00000011179	-1.03638	9.3822e-05	0.00805371
ENSMUSG00000011254	0.110461	0.872331	1		ENSMUSG00000011254	-0.521658	0.451331	1		ENSMUSG00000011254	-1.0675	0.161285	1		ENSMUSG00000011254	-0.850201	0.259991	1
ENSMUSG00000011256	-0.00989482	0.988924	1		ENSMUSG00000011256	-0.429201	0.509287	1		ENSMUSG00000011256	-1.54708	0.00432216	0.157623		ENSMUSG00000011256	-1.18967	0.0101907	0.327837
ENSMUSG00000011257	0.0913437	0.763627	1		ENSMUSG00000011257	-0.0128042	0.971861	1		ENSMUSG00000011257	-0.202492	0.616596	1		ENSMUSG00000011257	-0.264207	0.522825	1
ENSMUSG00000011263	-0.716503	0.594512	1		ENSMUSG00000011263	0.892334	0.575372	1		ENSMUSG00000011263	0.824382	0.618386	1		ENSMUSG00000011263	0.854323	0.604806	1
ENSMUSG00000011267	1.07372	0.18409	1		ENSMUSG00000011267	1.8716	0.100641	1		ENSMUSG00000011267	1.73224	0.139946	1		ENSMUSG00000011267	1.49847	0.265207	1
ENSMUSG00000011305	-0.736556	0.592453	1		ENSMUSG00000011305	0.503466	0.717967	1		ENSMUSG00000011305	0.950113	0.478325	1		ENSMUSG00000011305	0.971768	0.446175	1
ENSMUSG00000011306	-0.0837656	0.854362	1		ENSMUSG00000011306	-0.0136032	0.976472	1		ENSMUSG00000011306	0.290329	0.520807	1		ENSMUSG00000011306	0.329507	0.447453	1
ENSMUSG00000011349	-0.487037	0.730249	1		ENSMUSG00000011349	-0.0904243	0.853536	1		ENSMUSG00000011349	-0.352748	0.824309	1		ENSMUSG00000011349	0.554672	0.621479	1
ENSMUSG00000011350	0.326925	0.827682	1		ENSMUSG00000011350	0.523621	0.723132	1		ENSMUSG00000011350	-0.282093	0.863901	1		ENSMUSG00000011350	0.603216	0.658516	1
ENSMUSG00000011382	0.729579	0.333142	1		ENSMUSG00000011382	1.81762	0.0524265	1		ENSMUSG00000011382	2.28365	0.0562907	0.901297		ENSMUSG00000011382	1.9322	0.168426	1
ENSMUSG00000011427	-0.433797	0.700151	1		ENSMUSG00000011427	-0.317262	0.761463	1		ENSMUSG00000011427	0.0211766	0.981248	1		ENSMUSG00000011427	0.0294487	0.97265	1
ENSMUSG00000011463	-0.212152	0.780954	1		ENSMUSG00000011463	0.0465149	0.89694	1		ENSMUSG00000011463	0.044513	0.898971	1		ENSMUSG00000011463	0	1	1
ENSMUSG00000011486	-0.42665	0.797962	1		ENSMUSG00000011486	0.234573	0.884664	1		ENSMUSG00000011486	-0.0917864	0.954547	1		ENSMUSG00000011486	0.209248	0.897423	1
ENSMUSG00000011589	0.117003	0.844954	1		ENSMUSG00000011589	0.899536	0.191943	1		ENSMUSG00000011589	0.787842	0.176466	1		ENSMUSG00000011589	0.0826003	0.899105	1
ENSMUSG00000011632	0.138208	0.911084	1		ENSMUSG00000011632	1.30113	0.386555	1		ENSMUSG00000011632	0.825625	0.528485	1		ENSMUSG00000011632	0.743864	0.553649	1
ENSMUSG00000011658	0.25279	0.781228	1		ENSMUSG00000011658	0.416101	0.677464	1		ENSMUSG00000011658	0.5788	0.549063	1		ENSMUSG00000011658	0.269469	0.793207	1
ENSMUSG00000011751	0.589571	0.46784	1		ENSMUSG00000011751	2.00754	0.158014	1		ENSMUSG00000011751	1.74095	0.188629	1		ENSMUSG00000011751	0.585945	0.688993	1
ENSMUSG00000011752	-0.272789	0.11828	1		ENSMUSG00000011752	-0.61339	0.00152531	0.133224		ENSMUSG00000011752	-1.41399	2.49991e-11	1.09174e-08		ENSMUSG00000011752	-0.989455	0.000134909	0.0106662
ENSMUSG00000011831	-0.260215	0.670057	1		ENSMUSG00000011831	0.0234891	0.971866	1		ENSMUSG00000011831	-0.116469	0.846083	1		ENSMUSG00000011831	-0.291558	0.64204	1
ENSMUSG00000011832	0.242451	0.819795	1		ENSMUSG00000011832	0.0219881	0.987788	1		ENSMUSG00000011832	-0.110901	0.925015	1		ENSMUSG00000011832	-0.298437	0.768786	1
ENSMUSG00000011837	-0.175394	0.82941	1		ENSMUSG00000011837	-0.272916	0.683251	1		ENSMUSG00000011837	-0.133255	0.828113	1		ENSMUSG00000011837	-0.047719	0.939517	1
ENSMUSG00000011877	0.26801	0.468697	1		ENSMUSG00000011877	0.0787177	0.839702	1		ENSMUSG00000011877	-0.205093	0.557493	1		ENSMUSG00000011877	-0.106484	0.753301	1
ENSMUSG00000011884	0.988233	0.0557074	1		ENSMUSG00000011884	1.279	0.0112906	0.568192		ENSMUSG00000011884	0.85387	0.103765	1		ENSMUSG00000011884	0.0256389	0.962516	1
ENSMUSG00000011958	0.132562	0.793258	1		ENSMUSG00000011958	-0.215021	0.62902	1		ENSMUSG00000011958	-0.342499	0.37281	1		ENSMUSG00000011958	-0.190493	0.61128	1
ENSMUSG00000011960	-0.0677286	0.917838	1		ENSMUSG00000011960	-0.00498131	0.993265	1		ENSMUSG00000011960	0.152659	0.775202	1		ENSMUSG00000011960	0.256574	0.657552	1
ENSMUSG00000012017	-1.04388	0.465074	1		ENSMUSG00000012017	-0.300788	0.8315	1		ENSMUSG00000012017	-0.244406	0.842406	1		ENSMUSG00000012017	-0.682981	0.540947	1
ENSMUSG00000012042	-0.193368	0.849645	1		ENSMUSG00000012042	-2.56274e-15	1	1		ENSMUSG00000012042	-0.139901	0.817168	1		ENSMUSG00000012042	-0.558514	0.620122	1
ENSMUSG00000012076	-0.313247	0.677655	1		ENSMUSG00000012076	-0.111506	0.868674	1		ENSMUSG00000012076	-0.224048	0.686066	1		ENSMUSG00000012076	-0.0641311	0.899046	1
ENSMUSG00000012114	-0.439584	0.354869	1		ENSMUSG00000012114	-0.509766	0.262004	1		ENSMUSG00000012114	0.00266745	0.994769	1		ENSMUSG00000012114	0.558496	0.131598	1
ENSMUSG00000012117	-0.279979	0.700484	1		ENSMUSG00000012117	-0.452915	0.440025	1		ENSMUSG00000012117	-1.05664	0.0321777	0.656271		ENSMUSG00000012117	-0.216433	0.686943	1
ENSMUSG00000012123	0.827416	0.58268	1		ENSMUSG00000012123	1.17377	0.435476	1		ENSMUSG00000012123	-0.0922172	0.941767	1		ENSMUSG00000012123	-0.410546	0.725691	1
ENSMUSG00000012126	-0.0460837	0.974286	1		ENSMUSG00000012126	-0.324013	0.830181	1		ENSMUSG00000012126	-0.156185	0.91664	1		ENSMUSG00000012126	0.120541	0.931748	1
ENSMUSG00000012187	0	1	1		ENSMUSG00000012187	-2.56274e-15	1	1		ENSMUSG00000012187	-0.419882	0.673689	1		ENSMUSG00000012187	0	1	1
ENSMUSG00000012211	-0.00532993	0.997398	1		ENSMUSG00000012211	0.0243016	0.988151	1		ENSMUSG00000012211	-0.27849	0.85096	1		ENSMUSG00000012211	0.589109	0.720657	1
ENSMUSG00000012282	0.737485	0.306439	1		ENSMUSG00000012282	-0.11195	0.797531	1		ENSMUSG00000012282	2.2778	0.0118671	0.333282		ENSMUSG00000012282	2.31616	0.117954	1
ENSMUSG00000012296	-0.193082	0.608554	1		ENSMUSG00000012296	0.338203	0.284161	1		ENSMUSG00000012296	0.738963	0.0114775	0.324952		ENSMUSG00000012296	0.476764	0.128291	1
ENSMUSG00000012350	-0.0754378	0.871407	1		ENSMUSG00000012350	0.0270172	0.968927	1		ENSMUSG00000012350	-0.0997466	0.903631	1		ENSMUSG00000012350	0	1	1
ENSMUSG00000012396	-1.74886	6.43599e-05	0.020215		ENSMUSG00000012396	-0.348181	0.809388	1		ENSMUSG00000012396	-0.072635	0.956653	1		ENSMUSG00000012396	-0.287278	0.815361	1
ENSMUSG00000012405	-0.0463145	0.856065	1		ENSMUSG00000012405	0.0865683	0.773786	1		ENSMUSG00000012405	-0.0833478	0.792192	1		ENSMUSG00000012405	-0.344796	0.292902	1
ENSMUSG00000012422	-0.616911	0.443612	1		ENSMUSG00000012422	-0.222634	0.7982	1		ENSMUSG00000012422	-0.357153	0.654635	1		ENSMUSG00000012422	-0.0886354	0.915007	1
ENSMUSG00000012428	0	1	1		ENSMUSG00000012428	0.144286	0.869425	1		ENSMUSG00000012428	1.2953	0.418785	1		ENSMUSG00000012428	0.818737	0.56611	1
ENSMUSG00000012429	-0.390963	0.461013	1		ENSMUSG00000012429	-0.161155	0.807902	1		ENSMUSG00000012429	0.144342	0.822282	1		ENSMUSG00000012429	0.303334	0.649384	1
ENSMUSG00000012443	-0.0436654	0.872189	1		ENSMUSG00000012443	0.136834	0.673242	1		ENSMUSG00000012443	-0.273186	0.430233	1		ENSMUSG00000012443	-0.816074	0.0629228	1
ENSMUSG00000012483	-0.463133	0.500801	1		ENSMUSG00000012483	-0.550864	0.445224	1		ENSMUSG00000012483	-0.440735	0.584561	1		ENSMUSG00000012483	-0.3205	0.689154	1
ENSMUSG00000012519	0	1	1		ENSMUSG00000012519	0.128534	0.827092	1		ENSMUSG00000012519	0	1	1		ENSMUSG00000012519	0	1	1
ENSMUSG00000012520	0.0233386	0.988121	1		ENSMUSG00000012520	-1.04249	0.508439	1		ENSMUSG00000012520	-1.083	0.471751	1		ENSMUSG00000012520	-1.74579	0.280499	1
ENSMUSG00000012535	0.0286407	0.956829	1		ENSMUSG00000012535	-0.0812861	0.886252	1		ENSMUSG00000012535	-0.0979315	0.862574	1		ENSMUSG00000012535	-0.0125306	0.98366	1
ENSMUSG00000012609	-0.0632594	0.949342	1		ENSMUSG00000012609	-0.202532	0.836187	1		ENSMUSG00000012609	-0.274849	0.772425	1		ENSMUSG00000012609	0.50886	0.602358	1
ENSMUSG00000012640	0.0457653	0.965404	1		ENSMUSG00000012640	-0.210097	0.835218	1		ENSMUSG00000012640	0.0663085	0.942009	1		ENSMUSG00000012640	0.260713	0.764827	1
ENSMUSG00000012705	-0.361316	0.824995	1		ENSMUSG00000012705	0.862495	0.604343	1		ENSMUSG00000012705	0.564595	0.727511	1		ENSMUSG00000012705	0.909286	0.584876	1
ENSMUSG00000012777	-0.809442	0.469673	1		ENSMUSG00000012777	-0.772074	0.51842	1		ENSMUSG00000012777	0.181629	0.889262	1		ENSMUSG00000012777	0.459125	0.718678	1
ENSMUSG00000012819	0.461984	0.781618	1		ENSMUSG00000012819	0.586452	0.705022	1		ENSMUSG00000012819	0.709956	0.645345	1		ENSMUSG00000012819	0.542146	0.731666	1
ENSMUSG00000012848	0.216839	0.157011	1		ENSMUSG00000012848	0.0476149	0.749322	1		ENSMUSG00000012848	0.0364862	0.838843	1		ENSMUSG00000012848	-0.318505	0.17173	1
ENSMUSG00000012889	-0.452765	0.787418	1		ENSMUSG00000012889	-0.0626142	0.969794	1		ENSMUSG00000012889	-0.0599957	0.971218	1		ENSMUSG00000012889	0.439003	0.790088	1
ENSMUSG00000013033	0.0718742	0.857699	1		ENSMUSG00000013033	-0.303065	0.499794	1		ENSMUSG00000013033	-0.518583	0.255359	1		ENSMUSG00000013033	-0.921516	0.0871377	1
ENSMUSG00000013076	0.55102	0.217071	1		ENSMUSG00000013076	-0.209368	0.607439	1		ENSMUSG00000013076	-0.679738	0.113863	1		ENSMUSG00000013076	0.0503773	0.895062	1
ENSMUSG00000013083	-1.44352	0.359539	1		ENSMUSG00000013083	-2.56274e-15	1	1		ENSMUSG00000013083	0	1	1		ENSMUSG00000013083	-0.501922	0.64191	1
ENSMUSG00000013089	-0.346801	0.269583	1		ENSMUSG00000013089	-0.207056	0.868285	1		ENSMUSG00000013089	-3.19206	0.0231792	0.524488		ENSMUSG00000013089	-2.40074	0.016642	0.461812
ENSMUSG00000013091	-0.38665	0.810839	1		ENSMUSG00000013091	0.54108	0.745822	1		ENSMUSG00000013091	0.989068	0.476582	1		ENSMUSG00000013091	1.13733	0.429616	1
ENSMUSG00000013150	-0.381786	0.702455	1		ENSMUSG00000013150	-0.189888	0.833871	1		ENSMUSG00000013150	-0.442817	0.581326	1		ENSMUSG00000013150	-0.304819	0.713889	1
ENSMUSG00000013155	-0.313543	0.572384	1		ENSMUSG00000013155	-0.304108	0.599237	1		ENSMUSG00000013155	-0.944844	0.11261	1		ENSMUSG00000013155	-1.54071	0.0297793	0.670188
ENSMUSG00000013158	-1.31057	0.425614	1		ENSMUSG00000013158	-0.227208	0.891215	1		ENSMUSG00000013158	-0.477538	0.772598	1		ENSMUSG00000013158	-0.377122	0.810722	1
ENSMUSG00000013160	0.990026	0.000177263	0.0455371		ENSMUSG00000013160	0.73148	0.0255028	0.960121		ENSMUSG00000013160	0.303693	0.27155	1		ENSMUSG00000013160	0.142428	0.589329	1
ENSMUSG00000013236	0.104738	0.62493	1		ENSMUSG00000013236	-0.0668476	0.734923	1		ENSMUSG00000013236	0.188677	0.310268	1		ENSMUSG00000013236	-0.127204	0.595411	1
ENSMUSG00000013275	-0.33618	0.669748	1		ENSMUSG00000013275	0.0257703	0.974287	1		ENSMUSG00000013275	-0.0271516	0.973635	1		ENSMUSG00000013275	-0.638357	0.419305	1
ENSMUSG00000013338	0.417555	0.795855	1		ENSMUSG00000013338	0.331316	0.807277	1		ENSMUSG00000013338	0.44718	0.782855	1		ENSMUSG00000013338	0.342506	0.816563	1
ENSMUSG00000013353	0.136685	0.816579	1		ENSMUSG00000013353	-2.56274e-15	1	1		ENSMUSG00000013353	0.0264984	0.971739	1		ENSMUSG00000013353	0.118306	0.83304	1
ENSMUSG00000013367	0.722975	0.226475	1		ENSMUSG00000013367	0.598588	0.423499	1		ENSMUSG00000013367	-0.261669	0.762592	1		ENSMUSG00000013367	-1.00609	0.20515	1
ENSMUSG00000013415	0.213992	0.269944	1		ENSMUSG00000013415	-0.657001	0.000417707	0.0493021		ENSMUSG00000013415	-0.827033	4.87016e-05	0.00451323		ENSMUSG00000013415	-0.520558	0.0359747	0.752152
ENSMUSG00000013418	-0.63541	0.62306	1		ENSMUSG00000013418	2.0471	0.147074	1		ENSMUSG00000013418	1.59223	0.274934	1		ENSMUSG00000013418	0.769835	0.628624	1
ENSMUSG00000013419	-0.68374	0.554133	1		ENSMUSG00000013419	-0.36108	0.722186	1		ENSMUSG00000013419	0.371392	0.687294	1		ENSMUSG00000013419	0.490203	0.56613	1
ENSMUSG00000013465	-0.0863565	0.84667	1		ENSMUSG00000013465	0.22431	0.635366	1		ENSMUSG00000013465	0.0842889	0.840111	1		ENSMUSG00000013465	0.103045	0.805243	1
ENSMUSG00000013483	-0.378714	0.802253	1		ENSMUSG00000013483	0.854844	0.57989	1		ENSMUSG00000013483	0.223632	0.858604	1		ENSMUSG00000013483	0.723224	0.620465	1
ENSMUSG00000013495	-0.621171	0.638613	1		ENSMUSG00000013495	-0.466531	0.737303	1		ENSMUSG00000013495	-0.132636	0.92365	1		ENSMUSG00000013495	0.258286	0.843396	1
ENSMUSG00000013523	-0.255652	0.875706	1		ENSMUSG00000013523	-1.49946	0.361466	1		ENSMUSG00000013523	-0.285282	0.847451	1		ENSMUSG00000013523	0.0644732	0.943636	1
ENSMUSG00000013539	0.20715	0.880688	1		ENSMUSG00000013539	0.552412	0.665763	1		ENSMUSG00000013539	0.119989	0.910166	1		ENSMUSG00000013539	0.086519	0.935729	1
ENSMUSG00000013562	-0.386661	0.818125	1		ENSMUSG00000013562	0.217848	0.77266	1		ENSMUSG00000013562	-0.218899	0.769325	1		ENSMUSG00000013562	-0.0216046	0.980468	1
ENSMUSG00000013584	0.527032	0.721211	1		ENSMUSG00000013584	0.939091	0.572926	1		ENSMUSG00000013584	-0.540597	0.716095	1		ENSMUSG00000013584	0.492595	0.764275	1
ENSMUSG00000013593	0.319944	0.150703	1		ENSMUSG00000013593	0.0412832	0.86526	1		ENSMUSG00000013593	0.170343	0.465157	1		ENSMUSG00000013593	-0.0757526	0.757159	1
ENSMUSG00000013611	-0.268827	0.870814	1		ENSMUSG00000013611	0.813885	0.56517	1		ENSMUSG00000013611	0.33712	0.828632	1		ENSMUSG00000013611	-0.157833	0.912839	1
ENSMUSG00000013622	-0.295026	0.737499	1		ENSMUSG00000013622	0.00390443	0.996664	1		ENSMUSG00000013622	0.239612	0.776733	1		ENSMUSG00000013622	0.315035	0.664468	1
ENSMUSG00000013629	0.108547	0.639674	1		ENSMUSG00000013629	-0.204652	0.411001	1		ENSMUSG00000013629	-0.405122	0.183969	1		ENSMUSG00000013629	-0.806394	0.0303554	0.67852
ENSMUSG00000013643	0.178718	0.789317	1		ENSMUSG00000013643	-2.56274e-15	1	1		ENSMUSG00000013643	0	1	1		ENSMUSG00000013643	0.479337	0.650768	1
ENSMUSG00000013646	0.0738191	0.926144	1		ENSMUSG00000013646	-0.0788556	0.900561	1		ENSMUSG00000013646	-0.683996	0.198795	1		ENSMUSG00000013646	-0.108024	0.84918	1
ENSMUSG00000013653	0	1	1		ENSMUSG00000013653	-2.56274e-15	1	1		ENSMUSG00000013653	0	1	1		ENSMUSG00000013653	0	1	1
ENSMUSG00000013662	-0.0905309	0.77051	1		ENSMUSG00000013662	0.0607978	0.863792	1		ENSMUSG00000013662	-0.017673	0.958983	1		ENSMUSG00000013662	-0.0736399	0.838672	1
ENSMUSG00000013663	-0.344983	0.375467	1		ENSMUSG00000013663	-0.0353733	0.930686	1		ENSMUSG00000013663	-0.019131	0.961189	1		ENSMUSG00000013663	0.205062	0.628748	1
ENSMUSG00000013668	0	1	1		ENSMUSG00000013668	-2.56274e-15	1	1		ENSMUSG00000013668	0	1	1		ENSMUSG00000013668	0.0783232	0.864755	1
ENSMUSG00000013698	0.759326	0.0948603	1		ENSMUSG00000013698	-0.0913426	0.795909	1		ENSMUSG00000013698	-0.83326	0.00979605	0.289058		ENSMUSG00000013698	-0.584638	0.0533363	0.941008
ENSMUSG00000013701	-0.109287	0.86782	1		ENSMUSG00000013701	-0.29278	0.621921	1		ENSMUSG00000013701	-0.500792	0.436004	1		ENSMUSG00000013701	-0.483239	0.466579	1
ENSMUSG00000013707	-0.0126617	0.993969	1		ENSMUSG00000013707	0.435245	0.791912	1		ENSMUSG00000013707	0.241237	0.873073	1		ENSMUSG00000013707	1.01459	0.518991	1
ENSMUSG00000013736	-0.0508734	0.932479	1		ENSMUSG00000013736	-0.257002	0.655385	1		ENSMUSG00000013736	-0.512476	0.376325	1		ENSMUSG00000013736	-0.427205	0.516947	1
ENSMUSG00000013766	0.107175	0.942366	1		ENSMUSG00000013766	0.00580861	0.994744	1		ENSMUSG00000013766	0.156411	0.80823	1		ENSMUSG00000013766	0	1	1
ENSMUSG00000013787	0.318784	0.381189	1		ENSMUSG00000013787	0.251042	0.473976	1		ENSMUSG00000013787	0.478718	0.126724	1		ENSMUSG00000013787	0.232696	0.440156	1
ENSMUSG00000013822	0.32046	0.404755	1		ENSMUSG00000013822	-0.343127	0.385505	1		ENSMUSG00000013822	-0.470997	0.19646	1		ENSMUSG00000013822	-0.480009	0.170833	1
ENSMUSG00000013833	0.154411	0.829641	1		ENSMUSG00000013833	-0.0834933	0.890872	1		ENSMUSG00000013833	-0.313548	0.602646	1		ENSMUSG00000013833	-0.0694894	0.912755	1
ENSMUSG00000013846	0.428126	0.797177	1		ENSMUSG00000013846	1.22023	0.377661	1		ENSMUSG00000013846	1.31517	0.203833	1		ENSMUSG00000013846	1.06724	0.1595	1
ENSMUSG00000013858	0.68368	0.17431	1		ENSMUSG00000013858	0.485654	0.311466	1		ENSMUSG00000013858	0.65764	0.169972	1		ENSMUSG00000013858	0.615698	0.176758	1
ENSMUSG00000013878	-1.1978	0.309429	1		ENSMUSG00000013878	-0.669425	0.557365	1		ENSMUSG00000013878	0.260054	0.780727	1		ENSMUSG00000013878	0.483886	0.59159	1
ENSMUSG00000013921	0.0605499	0.893487	1		ENSMUSG00000013921	-0.281459	0.589527	1		ENSMUSG00000013921	-0.943155	0.0548417	0.890069		ENSMUSG00000013921	-1.69633	0.000299326	0.020505
ENSMUSG00000013928	0.417192	0.794323	1		ENSMUSG00000013928	-0.16951	0.907833	1		ENSMUSG00000013928	-0.175792	0.905704	1		ENSMUSG00000013928	0.432049	0.749569	1
ENSMUSG00000013936	0.219075	0.765736	1		ENSMUSG00000013936	1.5372	0.323668	1		ENSMUSG00000013936	0.659132	0.66953	1		ENSMUSG00000013936	0.729374	0.558609	1
ENSMUSG00000013973	0.0358829	0.976261	1		ENSMUSG00000013973	0.135735	0.919674	1		ENSMUSG00000013973	0.708414	0.575264	1		ENSMUSG00000013973	0.380629	0.767471	1
ENSMUSG00000013974	-0.0251507	0.984686	1		ENSMUSG00000013974	0.102571	0.950868	1		ENSMUSG00000013974	0.0156683	0.992417	1		ENSMUSG00000013974	0.949139	0.567381	1
ENSMUSG00000013997	-0.0546943	0.954412	1		ENSMUSG00000013997	0.0441494	0.962979	1		ENSMUSG00000013997	0.576946	0.507772	1		ENSMUSG00000013997	0.444072	0.62201	1
ENSMUSG00000014030	0.236044	0.81192	1		ENSMUSG00000014030	-0.181574	0.897808	1		ENSMUSG00000014030	-0.239193	0.823919	1		ENSMUSG00000014030	0.0141033	0.981195	1
ENSMUSG00000014039	-0.110532	0.913742	1		ENSMUSG00000014039	-0.359393	0.716209	1		ENSMUSG00000014039	-0.284366	0.765132	1		ENSMUSG00000014039	-0.28779	0.785762	1
ENSMUSG00000014074	-0.3247	0.512561	1		ENSMUSG00000014074	-0.333685	0.499447	1		ENSMUSG00000014074	-0.640889	0.207587	1		ENSMUSG00000014074	-0.507415	0.379732	1
ENSMUSG00000014075	-0.71469	0.524142	1		ENSMUSG00000014075	-0.137596	0.90329	1		ENSMUSG00000014075	0.0175552	0.987885	1		ENSMUSG00000014075	-0.118188	0.928217	1
ENSMUSG00000014077	0.230604	0.733576	1		ENSMUSG00000014077	-0.0608664	0.915033	1		ENSMUSG00000014077	-0.371146	0.458192	1		ENSMUSG00000014077	-0.110821	0.832141	1
ENSMUSG00000014104	0	1	1		ENSMUSG00000014104	-2.56274e-15	1	1		ENSMUSG00000014104	0	1	1		ENSMUSG00000014104	0	1	1
ENSMUSG00000014158	-0.107621	0.937896	1		ENSMUSG00000014158	0.576821	0.686652	1		ENSMUSG00000014158	0.400956	0.775025	1		ENSMUSG00000014158	-0.164428	0.908936	1
ENSMUSG00000014164	-1.04032	0.502776	1		ENSMUSG00000014164	-0.00413483	0.997574	1		ENSMUSG00000014164	-0.669361	0.620438	1		ENSMUSG00000014164	-1.0603	0.468681	1
ENSMUSG00000014177	-0.30129	0.65901	1		ENSMUSG00000014177	0.475085	0.452514	1		ENSMUSG00000014177	0.647827	0.257135	1		ENSMUSG00000014177	0.597021	0.271008	1
ENSMUSG00000014195	0.0410426	0.929142	1		ENSMUSG00000014195	-0.305578	0.454822	1		ENSMUSG00000014195	-0.457332	0.241201	1		ENSMUSG00000014195	-0.21021	0.591429	1
ENSMUSG00000014198	-0.0166233	0.990906	1		ENSMUSG00000014198	0.80501	0.595645	1		ENSMUSG00000014198	0.603821	0.708239	1		ENSMUSG00000014198	0.799304	0.622679	1
ENSMUSG00000014226	0.0204629	0.932734	1		ENSMUSG00000014226	-0.455683	0.0851507	1		ENSMUSG00000014226	-0.535213	0.0513309	0.860861		ENSMUSG00000014226	-0.451392	0.130467	1
ENSMUSG00000014232	-0.142252	0.852828	1		ENSMUSG00000014232	-0.161185	0.821852	1		ENSMUSG00000014232	0.179886	0.790355	1		ENSMUSG00000014232	0.20964	0.758812	1
ENSMUSG00000014243	-0.498568	0.391253	1		ENSMUSG00000014243	-0.423736	0.491546	1		ENSMUSG00000014243	-0.370535	0.557357	1		ENSMUSG00000014243	-0.403471	0.558262	1
ENSMUSG00000014245	0.203256	0.777255	1		ENSMUSG00000014245	0.375404	0.624353	1		ENSMUSG00000014245	0.325136	0.620834	1		ENSMUSG00000014245	0.201346	0.762931	1
ENSMUSG00000014294	0.043987	0.842584	1		ENSMUSG00000014294	-0.18841	0.456784	1		ENSMUSG00000014294	-0.191047	0.447079	1		ENSMUSG00000014294	-0.652431	0.00860987	0.294616
ENSMUSG00000014301	0.356903	0.528143	1		ENSMUSG00000014301	-0.0448878	0.940739	1		ENSMUSG00000014301	0.0706523	0.905276	1		ENSMUSG00000014301	0.135578	0.827467	1
ENSMUSG00000014303	1.42654	0.00752037	0.74011		ENSMUSG00000014303	-0.362529	0.534936	1		ENSMUSG00000014303	-0.56897	0.300137	1		ENSMUSG00000014303	0.139657	0.820665	1
ENSMUSG00000014313	0.00149382	0.996415	1		ENSMUSG00000014313	0.0333241	0.924832	1		ENSMUSG00000014313	-0.168943	0.618086	1		ENSMUSG00000014313	-0.18379	0.588034	1
ENSMUSG00000014329	-0.407485	0.804507	1		ENSMUSG00000014329	-0.74563	0.559389	1		ENSMUSG00000014329	-2.21597	0.061861	0.949578		ENSMUSG00000014329	-2.36446	0.0177366	0.484235
ENSMUSG00000014349	0.0260866	0.949316	1		ENSMUSG00000014349	0.309143	0.400831	1		ENSMUSG00000014349	0.258277	0.418517	1		ENSMUSG00000014349	0.481524	0.139095	1
ENSMUSG00000014351	-1.38998	0.413353	1		ENSMUSG00000014351	-0.592844	0.691463	1		ENSMUSG00000014351	1.15396	0.482417	1		ENSMUSG00000014351	0.369467	0.80089	1
ENSMUSG00000014353	-0.13619	0.883426	1		ENSMUSG00000014353	0.199679	0.81092	1		ENSMUSG00000014353	0.2932	0.682121	1		ENSMUSG00000014353	0.346989	0.623779	1
ENSMUSG00000014355	-0.0900455	0.849496	1		ENSMUSG00000014355	-0.302917	0.528346	1		ENSMUSG00000014355	-0.255163	0.586056	1		ENSMUSG00000014355	-0.124706	0.799623	1
ENSMUSG00000014361	0.520169	0.659756	1		ENSMUSG00000014361	0.85947	0.509911	1		ENSMUSG00000014361	1.53909	0.181395	1		ENSMUSG00000014361	1.06697	0.326995	1
ENSMUSG00000014402	-0.116734	0.796494	1		ENSMUSG00000014402	-0.429223	0.297862	1		ENSMUSG00000014402	-0.0363558	0.921873	1		ENSMUSG00000014402	-0.00905992	0.980442	1
ENSMUSG00000014418	0.268084	0.764039	1		ENSMUSG00000014418	-0.14228	0.861598	1		ENSMUSG00000014418	0.072614	0.922441	1		ENSMUSG00000014418	0.334156	0.636509	1
ENSMUSG00000014426	0.0650348	0.82751	1		ENSMUSG00000014426	0.262629	0.423842	1		ENSMUSG00000014426	0.858491	0.00990831	0.289679		ENSMUSG00000014426	0.929745	0.00777324	0.273488
ENSMUSG00000014444	-0.0118471	0.979703	1		ENSMUSG00000014444	1.12191	0.00323308	0.23099		ENSMUSG00000014444	1.31329	0.000151678	0.0114701		ENSMUSG00000014444	1.24321	0.000452994	0.0286708
ENSMUSG00000014453	0	1	1		ENSMUSG00000014453	0.00769194	0.993233	1		ENSMUSG00000014453	0	1	1		ENSMUSG00000014453	0.127232	0.894296	1
ENSMUSG00000014470	0.367186	0.600487	1		ENSMUSG00000014470	0.0283418	0.964851	1		ENSMUSG00000014470	-0.0717533	0.897201	1		ENSMUSG00000014470	0.251417	0.62338	1
ENSMUSG00000014496	0.297988	0.463688	1		ENSMUSG00000014496	-0.348802	0.234813	1		ENSMUSG00000014496	-0.692129	0.0168915	0.425173		ENSMUSG00000014496	-0.266638	0.45487	1
ENSMUSG00000014498	-0.103846	0.898826	1		ENSMUSG00000014498	-0.174167	0.794392	1		ENSMUSG00000014498	-0.248926	0.648994	1		ENSMUSG00000014498	-0.704203	0.203611	1
ENSMUSG00000014503	-0.0741594	0.960886	1		ENSMUSG00000014503	0.167026	0.90097	1		ENSMUSG00000014503	-0.14781	0.897869	1		ENSMUSG00000014503	0.670288	0.557848	1
ENSMUSG00000014504	0.310588	0.581897	1		ENSMUSG00000014504	0.20922	0.700841	1		ENSMUSG00000014504	-0.266713	0.633628	1		ENSMUSG00000014504	-0.106948	0.856062	1
ENSMUSG00000014529	-0.232987	0.839932	1		ENSMUSG00000014529	-0.324454	0.773207	1		ENSMUSG00000014529	0.348678	0.769146	1		ENSMUSG00000014529	-0.25344	0.872876	1
ENSMUSG00000014542	0	1	1		ENSMUSG00000014542	0.287433	0.736879	1		ENSMUSG00000014542	0	1	1		ENSMUSG00000014542	0.162993	0.803059	1
ENSMUSG00000014543	0	1	1		ENSMUSG00000014543	-0.434473	0.666978	1		ENSMUSG00000014543	0	1	1		ENSMUSG00000014543	0	1	1
ENSMUSG00000014547	-0.38221	0.655917	1		ENSMUSG00000014547	-0.247413	0.746929	1		ENSMUSG00000014547	-0.0311198	0.966358	1		ENSMUSG00000014547	-0.430736	0.541398	1
ENSMUSG00000014550	0.345607	0.646154	1		ENSMUSG00000014550	0.115729	0.872974	1		ENSMUSG00000014550	-0.0894165	0.901027	1		ENSMUSG00000014550	-0.392204	0.586456	1
ENSMUSG00000014551	0.263531	0.733635	1		ENSMUSG00000014551	-0.0362957	0.962283	1		ENSMUSG00000014551	-0.452865	0.567071	1		ENSMUSG00000014551	-0.373712	0.667452	1
ENSMUSG00000014554	-0.744604	0.309314	1		ENSMUSG00000014554	0.403409	0.57361	1		ENSMUSG00000014554	0.690445	0.328959	1		ENSMUSG00000014554	0.503288	0.489891	1
ENSMUSG00000014592	0.192781	0.820249	1		ENSMUSG00000014592	0.121553	0.898891	1		ENSMUSG00000014592	0.270048	0.76269	1		ENSMUSG00000014592	0.217725	0.822318	1
ENSMUSG00000014599	0.0752558	0.944222	1		ENSMUSG00000014599	0.219924	0.58643	1		ENSMUSG00000014599	-0.346395	0.212934	1		ENSMUSG00000014599	-0.387982	0.125662	1
ENSMUSG00000014601	0.222576	0.655337	1		ENSMUSG00000014601	-0.289624	0.526786	1		ENSMUSG00000014601	-0.567728	0.194511	1		ENSMUSG00000014601	-0.758165	0.0878314	1
ENSMUSG00000014602	1.04797	0.000185427	0.0471333		ENSMUSG00000014602	1.23477	1.01737e-05	0.00233841		ENSMUSG00000014602	0.672813	0.00616186	0.203668		ENSMUSG00000014602	0.782889	0.00807034	0.281953
ENSMUSG00000014603	0.627949	0.632648	1		ENSMUSG00000014603	1.61322	0.200242	1		ENSMUSG00000014603	-0.373844	0.769397	1		ENSMUSG00000014603	-1.74051	0.178476	1
ENSMUSG00000014606	0.0259804	0.954769	1		ENSMUSG00000014606	0.0370471	0.932771	1		ENSMUSG00000014606	0.163797	0.680145	1		ENSMUSG00000014606	0.0685022	0.860816	1
ENSMUSG00000014609	-0.603797	0.720292	1		ENSMUSG00000014609	0.399165	0.810925	1		ENSMUSG00000014609	0.551052	0.731356	1		ENSMUSG00000014609	-0.165949	0.916611	1
ENSMUSG00000014633	0.251931	0.793085	1		ENSMUSG00000014633	-0.144747	0.86594	1		ENSMUSG00000014633	-0.746935	0.40094	1		ENSMUSG00000014633	-0.581791	0.536192	1
ENSMUSG00000014668	0.687815	0.181483	1		ENSMUSG00000014668	0.330488	0.511875	1		ENSMUSG00000014668	0.290013	0.517922	1		ENSMUSG00000014668	0.200971	0.662718	1
ENSMUSG00000014686	0.439901	0.777894	1		ENSMUSG00000014686	0.616959	0.601162	1		ENSMUSG00000014686	1.54281	0.321104	1		ENSMUSG00000014686	0.925002	0.560705	1
ENSMUSG00000014704	-0.104354	0.938516	1		ENSMUSG00000014704	-2.37359	0.00220569	0.175937		ENSMUSG00000014704	-1.19476	0.0609073	0.939063		ENSMUSG00000014704	-2.2896	0.0024475	0.11493
ENSMUSG00000014725	0	1	1		ENSMUSG00000014725	-0.146573	0.863653	1		ENSMUSG00000014725	0.0425246	0.959639	1		ENSMUSG00000014725	0.160179	0.804827	1
ENSMUSG00000014747	-0.995428	0.55714	1		ENSMUSG00000014747	-0.026946	0.986854	1		ENSMUSG00000014747	-0.305434	0.840881	1		ENSMUSG00000014747	0.459864	0.766315	1
ENSMUSG00000014748	0.310376	0.729054	1		ENSMUSG00000014748	0.049263	0.94788	1		ENSMUSG00000014748	-0.391892	0.547839	1		ENSMUSG00000014748	-0.0679736	0.91177	1
ENSMUSG00000014763	-0.644355	0.48719	1		ENSMUSG00000014763	-0.73669	0.305927	1		ENSMUSG00000014763	-0.496169	0.415234	1		ENSMUSG00000014763	-0.059045	0.923051	1
ENSMUSG00000014767	0.0209323	0.982208	1		ENSMUSG00000014767	-0.290462	0.748523	1		ENSMUSG00000014767	-0.0912629	0.922247	1		ENSMUSG00000014767	0.249908	0.794541	1
ENSMUSG00000014769	-0.0318692	0.864983	1		ENSMUSG00000014769	-0.0686613	0.722716	1		ENSMUSG00000014769	-0.250757	0.199132	1		ENSMUSG00000014769	-0.260585	0.272277	1
ENSMUSG00000014771	0	1	1		ENSMUSG00000014771	-2.56274e-15	1	1		ENSMUSG00000014771	0	1	1		ENSMUSG00000014771	0	1	1
ENSMUSG00000014773	1.18321	0.118609	1		ENSMUSG00000014773	-1.43429	0.0122329	0.599413		ENSMUSG00000014773	-2.15729	0.0116955	0.329521		ENSMUSG00000014773	-2.3031	0.0271588	0.630463
ENSMUSG00000014776	1.69086	0.136391	1		ENSMUSG00000014776	1.69091	0.0927112	1		ENSMUSG00000014776	1.45006	0.128895	1		ENSMUSG00000014776	0.904844	0.391302	1
ENSMUSG00000014778	-0.34705	0.674576	1		ENSMUSG00000014778	0.20008	0.784321	1		ENSMUSG00000014778	-0.320575	0.554608	1		ENSMUSG00000014778	-0.390618	0.423528	1
ENSMUSG00000014782	-0.242944	0.875266	1		ENSMUSG00000014782	0.0704974	0.962004	1		ENSMUSG00000014782	-0.475598	0.749455	1		ENSMUSG00000014782	-0.891423	0.553595	1
ENSMUSG00000014786	-0.479496	0.469286	1		ENSMUSG00000014786	-0.139666	0.861383	1		ENSMUSG00000014786	-0.292338	0.71532	1		ENSMUSG00000014786	-0.545246	0.506887	1
ENSMUSG00000014791	0.255274	0.773865	1		ENSMUSG00000014791	0.910156	0.301682	1		ENSMUSG00000014791	1.372	0.0619796	0.950145		ENSMUSG00000014791	1.83972	0.0177155	0.484235
ENSMUSG00000014813	-2.04399	0.131351	1		ENSMUSG00000014813	-0.191368	0.885786	1		ENSMUSG00000014813	-0.478947	0.681534	1		ENSMUSG00000014813	0.0401053	0.969677	1
ENSMUSG00000014837	-0.409665	0.645986	1		ENSMUSG00000014837	-0.734942	0.349621	1		ENSMUSG00000014837	-0.782157	0.30607	1		ENSMUSG00000014837	-0.877735	0.260789	1
ENSMUSG00000014846	1.84727	0.00503578	0.585237		ENSMUSG00000014846	-1.41484	0.0530533	1		ENSMUSG00000014846	-1.05416	0.206211	1		ENSMUSG00000014846	-1.97104	0.0456322	0.857125
ENSMUSG00000014850	0.126998	0.866286	1		ENSMUSG00000014850	-0.306844	0.680765	1		ENSMUSG00000014850	-0.565253	0.467143	1		ENSMUSG00000014850	-0.351335	0.683998	1
ENSMUSG00000014852	0.0257403	0.985351	1		ENSMUSG00000014852	0.203177	0.885093	1		ENSMUSG00000014852	0.070517	0.960073	1		ENSMUSG00000014852	0.01171	0.993179	1
ENSMUSG00000014856	-0.0860202	0.923029	1		ENSMUSG00000014856	-0.193334	0.803016	1		ENSMUSG00000014856	0.234761	0.750856	1		ENSMUSG00000014856	0.372426	0.580712	1
ENSMUSG00000014859	0.214698	0.356051	1		ENSMUSG00000014859	-0.222597	0.398885	1		ENSMUSG00000014859	0.00415983	0.988817	1		ENSMUSG00000014859	0.289114	0.33845	1
ENSMUSG00000014867	0.01748	0.95485	1		ENSMUSG00000014867	0.0673475	0.807986	1		ENSMUSG00000014867	-0.369102	0.137939	1		ENSMUSG00000014867	-0.210448	0.409467	1
ENSMUSG00000014873	0.11247	0.812771	1		ENSMUSG00000014873	-0.0408903	0.934315	1		ENSMUSG00000014873	0.089972	0.8601	1		ENSMUSG00000014873	0.361756	0.498595	1
ENSMUSG00000014905	-0.348339	0.676724	1		ENSMUSG00000014905	-0.394246	0.663839	1		ENSMUSG00000014905	-0.450145	0.605446	1		ENSMUSG00000014905	0.107597	0.887337	1
ENSMUSG00000014907	-0.0550291	0.905085	1		ENSMUSG00000014907	-0.117484	0.818663	1		ENSMUSG00000014907	-0.26151	0.657751	1		ENSMUSG00000014907	-0.518715	0.472712	1
ENSMUSG00000014932	0.0668482	0.9161	1		ENSMUSG00000014932	-0.0566323	0.931886	1		ENSMUSG00000014932	0.00143264	0.998156	1		ENSMUSG00000014932	0.410335	0.533884	1
ENSMUSG00000014956	0.0700223	0.865555	1		ENSMUSG00000014956	0.175709	0.669207	1		ENSMUSG00000014956	0.42803	0.221374	1		ENSMUSG00000014956	0.521079	0.162889	1
ENSMUSG00000014959	0.160014	0.752462	1		ENSMUSG00000014959	0.0166816	0.969955	1		ENSMUSG00000014959	-0.35701	0.41459	1		ENSMUSG00000014959	-0.0899103	0.842089	1
ENSMUSG00000014980	0.252419	0.790102	1		ENSMUSG00000014980	-0.0609868	0.94883	1		ENSMUSG00000014980	-0.271011	0.78257	1		ENSMUSG00000014980	-0.0417228	0.967091	1
ENSMUSG00000015001	-0.194239	0.907399	1		ENSMUSG00000015001	0.0166823	0.989681	1		ENSMUSG00000015001	0.507497	0.641429	1		ENSMUSG00000015001	-0.0687122	0.943322	1
ENSMUSG00000015002	-0.164798	0.794855	1		ENSMUSG00000015002	-0.0804452	0.900614	1		ENSMUSG00000015002	-0.413119	0.546779	1		ENSMUSG00000015002	-0.405529	0.574914	1
ENSMUSG00000015013	0.363014	0.553269	1		ENSMUSG00000015013	0.402004	0.487161	1		ENSMUSG00000015013	0.749715	0.142939	1		ENSMUSG00000015013	0.816224	0.0802291	1
ENSMUSG00000015016	0.049415	0.932789	1		ENSMUSG00000015016	0.487176	0.48328	1		ENSMUSG00000015016	0.444822	0.48145	1		ENSMUSG00000015016	0.730666	0.287517	1
ENSMUSG00000015023	0.209715	0.583382	1		ENSMUSG00000015023	-0.312435	0.337234	1		ENSMUSG00000015023	-0.386464	0.232522	1		ENSMUSG00000015023	-0.319679	0.333365	1
ENSMUSG00000015027	0.502055	0.537091	1		ENSMUSG00000015027	1.01858	0.123422	1		ENSMUSG00000015027	1.33239	0.0146617	0.386592		ENSMUSG00000015027	1.25565	0.0145558	0.423075
ENSMUSG00000015053	0.470538	0.768209	1		ENSMUSG00000015053	3.39444	0.00455454	0.30023		ENSMUSG00000015053	2.81421	0.000366251	0.0229725		ENSMUSG00000015053	2.41794	0.000865039	0.0491748
ENSMUSG00000015083	-1.08172	0.40471	1		ENSMUSG00000015083	-1.03804	0.462251	1		ENSMUSG00000015083	-0.376134	0.789259	1		ENSMUSG00000015083	-0.395184	0.775524	1
ENSMUSG00000015085	0.427487	0.789903	1		ENSMUSG00000015085	1.28488	0.391069	1		ENSMUSG00000015085	1.39184	0.360682	1		ENSMUSG00000015085	1.61099	0.329725	1
ENSMUSG00000015087	-0.0122718	0.96888	1		ENSMUSG00000015087	0.0881778	0.796688	1		ENSMUSG00000015087	0.211286	0.51539	1		ENSMUSG00000015087	0.349603	0.31514	1
ENSMUSG00000015090	1.29307	0.426823	1		ENSMUSG00000015090	1.16324	0.486338	1		ENSMUSG00000015090	1.2652	0.395465	1		ENSMUSG00000015090	-0.238846	0.868347	1
ENSMUSG00000015092	0.274128	0.472384	1		ENSMUSG00000015092	0.247695	0.513376	1		ENSMUSG00000015092	0.104585	0.757923	1		ENSMUSG00000015092	0.416886	0.192305	1
ENSMUSG00000015093	0.903676	0.553699	1		ENSMUSG00000015093	0.208584	0.890704	1		ENSMUSG00000015093	0.269871	0.856314	1		ENSMUSG00000015093	1.28404	0.324184	1
ENSMUSG00000015094	-0.458861	0.505754	1		ENSMUSG00000015094	-0.272199	0.713399	1		ENSMUSG00000015094	-0.10508	0.869555	1		ENSMUSG00000015094	-0.037955	0.943576	1
ENSMUSG00000015095	-0.659228	0.278609	1		ENSMUSG00000015095	-0.628495	0.291159	1		ENSMUSG00000015095	-0.23379	0.632111	1		ENSMUSG00000015095	-0.187935	0.689071	1
ENSMUSG00000015112	0.625853	0.187958	1		ENSMUSG00000015112	0.907419	0.103174	1		ENSMUSG00000015112	0.109912	0.834406	1		ENSMUSG00000015112	0.0277907	0.959664	1
ENSMUSG00000015120	0.0671962	0.860482	1		ENSMUSG00000015120	0.0151609	0.965208	1		ENSMUSG00000015120	0.432717	0.204127	1		ENSMUSG00000015120	0.465328	0.210152	1
ENSMUSG00000015126	0.121342	0.819032	1		ENSMUSG00000015126	-0.133608	0.791819	1		ENSMUSG00000015126	-0.401829	0.428805	1		ENSMUSG00000015126	0.127705	0.78966	1
ENSMUSG00000015127	-0.0697055	0.947394	1		ENSMUSG00000015127	0.37018	0.714385	1		ENSMUSG00000015127	0.318649	0.733739	1		ENSMUSG00000015127	0.657071	0.522151	1
ENSMUSG00000015133	0.386433	0.816667	1		ENSMUSG00000015133	2.40517	0.0258185	0.964728		ENSMUSG00000015133	1.58545	0.0299954	0.624894		ENSMUSG00000015133	0.687082	0.269521	1
ENSMUSG00000015134	0.393722	0.811179	1		ENSMUSG00000015134	0.32577	0.838121	1		ENSMUSG00000015134	0.00806066	0.996138	1		ENSMUSG00000015134	0.531516	0.745971	1
ENSMUSG00000015143	-0.0383239	0.856326	1		ENSMUSG00000015143	0.240563	0.156661	1		ENSMUSG00000015143	-0.254158	0.254385	1		ENSMUSG00000015143	0.117308	0.750008	1
ENSMUSG00000015149	0.376257	0.588321	1		ENSMUSG00000015149	0.157906	0.833929	1		ENSMUSG00000015149	0.0511057	0.930027	1		ENSMUSG00000015149	-0.0176305	0.972933	1
ENSMUSG00000015165	0.254949	0.24138	1		ENSMUSG00000015165	-0.274155	0.199533	1		ENSMUSG00000015165	-0.33003	0.139322	1		ENSMUSG00000015165	-0.349896	0.170048	1
ENSMUSG00000015176	0.304883	0.141879	1		ENSMUSG00000015176	-0.416319	0.0417716	1		ENSMUSG00000015176	-0.845227	0.0006383	0.0359103		ENSMUSG00000015176	-0.807863	0.00291471	0.131395
ENSMUSG00000015189	-0.987956	0.302973	1		ENSMUSG00000015189	-0.217041	0.767124	1		ENSMUSG00000015189	0.232112	0.717405	1		ENSMUSG00000015189	0.428464	0.501204	1
ENSMUSG00000015202	-0.0601479	0.910785	1		ENSMUSG00000015202	-0.672344	0.386003	1		ENSMUSG00000015202	-0.669101	0.425855	1		ENSMUSG00000015202	-1.07468	0.21548	1
ENSMUSG00000015214	0.424059	0.730638	1		ENSMUSG00000015214	0.527105	0.65827	1		ENSMUSG00000015214	0.830613	0.318465	1		ENSMUSG00000015214	1.6015	0.0690677	1
ENSMUSG00000015217	0.488962	0.268578	1		ENSMUSG00000015217	-1.08213	0.00215138	0.173987		ENSMUSG00000015217	-1.23751	0.000719398	0.0396429		ENSMUSG00000015217	-1.30613	0.00168309	0.0854773
ENSMUSG00000015222	0.900682	0.504799	1		ENSMUSG00000015222	0.0247107	0.985563	1		ENSMUSG00000015222	-1.53327	0.305485	1		ENSMUSG00000015222	-2.47143	0.0513999	0.919486
ENSMUSG00000015224	-0.1136	0.841502	1		ENSMUSG00000015224	-2.56274e-15	1	1		ENSMUSG00000015224	-0.0557936	0.88561	1		ENSMUSG00000015224	0	1	1
ENSMUSG00000015242	0	1	1		ENSMUSG00000015242	-2.56274e-15	1	1		ENSMUSG00000015242	0	1	1		ENSMUSG00000015242	0	1	1
ENSMUSG00000015243	0.229179	0.878414	1		ENSMUSG00000015243	1.03345	0.407558	1		ENSMUSG00000015243	2.24899	0.0290834	0.61063		ENSMUSG00000015243	1.83351	0.00303946	0.136057
ENSMUSG00000015247	-0.282512	0.697657	1		ENSMUSG00000015247	-0.309261	0.602505	1		ENSMUSG00000015247	-0.329152	0.532938	1		ENSMUSG00000015247	0.226035	0.683725	1
ENSMUSG00000015289	-0.362657	0.713612	1		ENSMUSG00000015289	-0.0162061	0.986627	1		ENSMUSG00000015289	0.13912	0.876521	1		ENSMUSG00000015289	0.201372	0.821273	1
ENSMUSG00000015290	-0.284683	0.744877	1		ENSMUSG00000015290	0.113391	0.894498	1		ENSMUSG00000015290	0.344411	0.627775	1		ENSMUSG00000015290	-0.103358	0.879308	1
ENSMUSG00000015291	0.0811642	0.83012	1		ENSMUSG00000015291	0.493827	0.203886	1		ENSMUSG00000015291	0.724746	0.0210199	0.49089		ENSMUSG00000015291	0.603894	0.0498604	0.903045
ENSMUSG00000015305	-0.906545	0.193597	1		ENSMUSG00000015305	-0.12334	0.8234	1		ENSMUSG00000015305	0.298495	0.563578	1		ENSMUSG00000015305	0.44389	0.386022	1
ENSMUSG00000015312	0.229902	0.465668	1		ENSMUSG00000015312	0.837488	0.0285007	1		ENSMUSG00000015312	1.42922	0.000152326	0.01148		ENSMUSG00000015312	2.06061	6.01576e-07	0.000114224
ENSMUSG00000015314	0.0672438	0.94285	1		ENSMUSG00000015314	0.0824441	0.904407	1		ENSMUSG00000015314	0.0698837	0.924674	1		ENSMUSG00000015314	0.00338538	0.994653	1
ENSMUSG00000015316	0.0112344	0.989764	1		ENSMUSG00000015316	-0.0612127	0.950986	1		ENSMUSG00000015316	-0.0914261	0.932927	1		ENSMUSG00000015316	0.101423	0.916012	1
ENSMUSG00000015335	0.226012	0.651658	1		ENSMUSG00000015335	1.03208	0.107552	1		ENSMUSG00000015335	1.01948	0.0686224	0.992737		ENSMUSG00000015335	1.04981	0.0422643	0.828612
ENSMUSG00000015337	0.0102288	0.993505	1		ENSMUSG00000015337	0.123284	0.929694	1		ENSMUSG00000015337	-0.0763273	0.957601	1		ENSMUSG00000015337	-0.661846	0.606509	1
ENSMUSG00000015340	-0.0528823	0.892616	1		ENSMUSG00000015340	-0.0263005	0.921574	1		ENSMUSG00000015340	0	1	1		ENSMUSG00000015340	0.00652481	0.99229	1
ENSMUSG00000015341	0.346161	0.461394	1		ENSMUSG00000015341	-0.0174615	0.968617	1		ENSMUSG00000015341	0.223707	0.610289	1		ENSMUSG00000015341	0.133037	0.762936	1
ENSMUSG00000015342	-0.846257	0.525531	1		ENSMUSG00000015342	0.784825	0.60822	1		ENSMUSG00000015342	1.525	0.301974	1		ENSMUSG00000015342	1.39856	0.265797	1
ENSMUSG00000015354	0.543087	0.724694	1		ENSMUSG00000015354	0.311077	0.845242	1		ENSMUSG00000015354	-0.0911493	0.920805	1		ENSMUSG00000015354	-0.17184	0.890468	1
ENSMUSG00000015355	0	1	1		ENSMUSG00000015355	-2.56274e-15	1	1		ENSMUSG00000015355	0	1	1		ENSMUSG00000015355	0	1	1
ENSMUSG00000015357	-0.126397	0.825085	1		ENSMUSG00000015357	0.128871	0.834807	1		ENSMUSG00000015357	0.158455	0.783336	1		ENSMUSG00000015357	0.313503	0.605292	1
ENSMUSG00000015363	-0.250815	0.699912	1		ENSMUSG00000015363	-0.134835	0.841424	1		ENSMUSG00000015363	-0.287154	0.647647	1		ENSMUSG00000015363	-0.202633	0.762706	1
ENSMUSG00000015365	0.0621285	0.948087	1		ENSMUSG00000015365	-2.56274e-15	1	1		ENSMUSG00000015365	0.090095	0.855527	1		ENSMUSG00000015365	0.0766921	0.866196	1
ENSMUSG00000015377	0.131022	0.880637	1		ENSMUSG00000015377	0.361347	0.665292	1		ENSMUSG00000015377	0.72882	0.378658	1		ENSMUSG00000015377	0.690085	0.436686	1
ENSMUSG00000015396	0	1	1		ENSMUSG00000015396	-2.56274e-15	1	1		ENSMUSG00000015396	0	1	1		ENSMUSG00000015396	-0.0812325	0.862259	1
ENSMUSG00000015401	0	1	1		ENSMUSG00000015401	-0.0918074	0.852398	1		ENSMUSG00000015401	0	1	1		ENSMUSG00000015401	0	1	1
ENSMUSG00000015405	0.0635178	0.875954	1		ENSMUSG00000015405	-2.56274e-15	1	1		ENSMUSG00000015405	-0.243344	0.811767	1		ENSMUSG00000015405	0.273481	0.794259	1
ENSMUSG00000015437	0	1	1		ENSMUSG00000015437	-2.56274e-15	1	1		ENSMUSG00000015437	0	1	1		ENSMUSG00000015437	0	1	1
ENSMUSG00000015441	0	1	1		ENSMUSG00000015441	0.161041	0.805757	1		ENSMUSG00000015441	0	1	1		ENSMUSG00000015441	0	1	1
ENSMUSG00000015443	0	1	1		ENSMUSG00000015443	-2.56274e-15	1	1		ENSMUSG00000015443	0	1	1		ENSMUSG00000015443	-0.475854	0.65225	1
ENSMUSG00000015451	-0.159472	0.919817	1		ENSMUSG00000015451	0.288141	0.861766	1		ENSMUSG00000015451	0.366223	0.826101	1		ENSMUSG00000015451	0.145306	0.930041	1
ENSMUSG00000015452	0.152416	0.905783	1		ENSMUSG00000015452	0.582929	0.599111	1		ENSMUSG00000015452	0.909081	0.289489	1		ENSMUSG00000015452	1.10012	0.228525	1
ENSMUSG00000015461	0.527503	0.285185	1		ENSMUSG00000015461	-0.14201	0.761183	1		ENSMUSG00000015461	-0.428873	0.319094	1		ENSMUSG00000015461	-0.640313	0.116454	1
ENSMUSG00000015467	-0.684569	0.643817	1		ENSMUSG00000015467	0.348764	0.827271	1		ENSMUSG00000015467	-0.0506707	0.974123	1		ENSMUSG00000015467	0.203441	0.89999	1
ENSMUSG00000015468	-0.0248149	0.987288	1		ENSMUSG00000015468	0.542133	0.745004	1		ENSMUSG00000015468	0.288982	0.860881	1		ENSMUSG00000015468	-0.158861	0.922232	1
ENSMUSG00000015474	-0.11133	0.903151	1		ENSMUSG00000015474	0.111007	0.911282	1		ENSMUSG00000015474	0.544364	0.557217	1		ENSMUSG00000015474	0.0876666	0.917376	1
ENSMUSG00000015476	-0.558742	0.738115	1		ENSMUSG00000015476	0.171802	0.917951	1		ENSMUSG00000015476	-0.397318	0.809102	1		ENSMUSG00000015476	-0.650313	0.682161	1
ENSMUSG00000015478	-0.0172003	0.981604	1		ENSMUSG00000015478	0.490951	0.554389	1		ENSMUSG00000015478	0.745275	0.289368	1		ENSMUSG00000015478	0.372442	0.595277	1
ENSMUSG00000015484	-0.236095	0.861538	1		ENSMUSG00000015484	0.220682	0.816258	1		ENSMUSG00000015484	0.110395	0.839712	1		ENSMUSG00000015484	0.182647	0.791074	1
ENSMUSG00000015488	0.217213	0.739087	1		ENSMUSG00000015488	-0.305507	0.608042	1		ENSMUSG00000015488	-0.10425	0.849205	1		ENSMUSG00000015488	-0.0261689	0.96019	1
ENSMUSG00000015501	-1.22519	0.215183	1		ENSMUSG00000015501	-0.160256	0.881869	1		ENSMUSG00000015501	0.566541	0.502497	1		ENSMUSG00000015501	0.320469	0.651661	1
ENSMUSG00000015519	0	1	1		ENSMUSG00000015519	-2.56274e-15	1	1		ENSMUSG00000015519	0	1	1		ENSMUSG00000015519	0	1	1
ENSMUSG00000015522	0.0396425	0.909975	1		ENSMUSG00000015522	0.243812	0.616615	1		ENSMUSG00000015522	0.261625	0.569446	1		ENSMUSG00000015522	0.296786	0.536476	1
ENSMUSG00000015533	0.234661	0.819201	1		ENSMUSG00000015533	0.0385683	0.966159	1		ENSMUSG00000015533	-0.062408	0.95822	1		ENSMUSG00000015533	0.477041	0.726053	1
ENSMUSG00000015536	0.1884	0.898075	1		ENSMUSG00000015536	-0.49345	0.708879	1		ENSMUSG00000015536	-0.454173	0.726854	1		ENSMUSG00000015536	-0.472635	0.704311	1
ENSMUSG00000015542	-0.469123	0.545874	1		ENSMUSG00000015542	0.185019	0.843293	1		ENSMUSG00000015542	0.866622	0.328107	1		ENSMUSG00000015542	0.718328	0.378928	1
ENSMUSG00000015568	3.34445	0.00178214	0.284633		ENSMUSG00000015568	3.99319	0.00072425	0.0759854		ENSMUSG00000015568	4.33379	0.000358896	0.0226178		ENSMUSG00000015568	4.17215	0.000359644	0.0237521
ENSMUSG00000015575	0.511018	0.398667	1		ENSMUSG00000015575	0.634327	0.254917	1		ENSMUSG00000015575	0.188082	0.695979	1		ENSMUSG00000015575	0.379434	0.407732	1
ENSMUSG00000015579	1.65048	0.31249	1		ENSMUSG00000015579	1.19487	0.456132	1		ENSMUSG00000015579	0.533864	0.727889	1		ENSMUSG00000015579	-1.15223	0.399082	1
ENSMUSG00000015597	-0.925687	0.102111	1		ENSMUSG00000015597	-0.691116	0.218557	1		ENSMUSG00000015597	-0.664322	0.193694	1		ENSMUSG00000015597	-0.430065	0.458727	1
ENSMUSG00000015599	1.7299	0.215724	1		ENSMUSG00000015599	2.74473	0.046142	1		ENSMUSG00000015599	1.70089	0.226831	1		ENSMUSG00000015599	-0.201993	0.888841	1
ENSMUSG00000015605	-0.308073	0.431559	1		ENSMUSG00000015605	-0.585897	0.11251	1		ENSMUSG00000015605	-0.331576	0.361949	1		ENSMUSG00000015605	-0.265058	0.513472	1
ENSMUSG00000015619	2.29714	0.137684	1		ENSMUSG00000015619	1.25951	0.227524	1		ENSMUSG00000015619	1.65563	0.0344559	0.682806		ENSMUSG00000015619	1.02218	0.0601931	1
ENSMUSG00000015627	0.0946335	0.848074	1		ENSMUSG00000015627	1.0976	0.499269	1		ENSMUSG00000015627	1.88022	0.240208	1		ENSMUSG00000015627	0.453464	0.756332	1
ENSMUSG00000015647	0.195161	0.42752	1		ENSMUSG00000015647	1.71656	1.02998e-09	5.45219e-07		ENSMUSG00000015647	2.31457	6.15043e-21	7.95842e-18		ENSMUSG00000015647	2.58401	3.73168e-15	4.2056e-12
ENSMUSG00000015652	0.130275	0.890104	1		ENSMUSG00000015652	1.01713	0.308449	1		ENSMUSG00000015652	-0.33585	0.733408	1		ENSMUSG00000015652	-1.35589	0.193357	1
ENSMUSG00000015653	-0.375457	0.751295	1		ENSMUSG00000015653	0.286416	0.818601	1		ENSMUSG00000015653	0.437125	0.716009	1		ENSMUSG00000015653	-0.293805	0.809963	1
ENSMUSG00000015656	-0.0423084	0.776214	1		ENSMUSG00000015656	-0.5221	0.0426787	1		ENSMUSG00000015656	-0.906587	9.00516e-08	1.9787e-05		ENSMUSG00000015656	-0.229365	0.343075	1
ENSMUSG00000015659	0.327899	0.660431	1		ENSMUSG00000015659	0.112952	0.891848	1		ENSMUSG00000015659	0.215487	0.802619	1		ENSMUSG00000015659	0.236616	0.795264	1
ENSMUSG00000015665	-0.220152	0.862491	1		ENSMUSG00000015665	0.215373	0.774017	1		ENSMUSG00000015665	0	1	1		ENSMUSG00000015665	0.219466	0.770061	1
ENSMUSG00000015668	0.558823	0.456873	1		ENSMUSG00000015668	-0.203083	0.799598	1		ENSMUSG00000015668	-0.362807	0.622154	1		ENSMUSG00000015668	-0.0149854	0.982208	1
ENSMUSG00000015671	0.0851003	0.732863	1		ENSMUSG00000015671	-0.164216	0.536037	1		ENSMUSG00000015671	-0.284543	0.294035	1		ENSMUSG00000015671	-0.235417	0.411754	1
ENSMUSG00000015672	0.205806	0.651219	1		ENSMUSG00000015672	-0.251543	0.578602	1		ENSMUSG00000015672	-0.446192	0.323474	1		ENSMUSG00000015672	-0.121894	0.775345	1
ENSMUSG00000015697	-0.340603	0.314047	1		ENSMUSG00000015697	-0.322527	0.397483	1		ENSMUSG00000015697	-0.152107	0.679285	1		ENSMUSG00000015697	-0.0147357	0.970222	1
ENSMUSG00000015702	-1.46458	0.261645	1		ENSMUSG00000015702	0.929553	0.381968	1		ENSMUSG00000015702	1.7154	0.0207087	0.486876		ENSMUSG00000015702	1.47915	0.0705102	1
ENSMUSG00000015709	0.536029	0.481248	1		ENSMUSG00000015709	-0.948538	0.128579	1		ENSMUSG00000015709	-1.85718	0.000915736	0.0476088		ENSMUSG00000015709	-2.31344	1.90953e-05	0.00209132
ENSMUSG00000015711	-0.0846612	0.884923	1		ENSMUSG00000015711	0.0551169	0.927077	1		ENSMUSG00000015711	0.5226	0.299661	1		ENSMUSG00000015711	0.559803	0.251326	1
ENSMUSG00000015714	-0.290059	0.468962	1		ENSMUSG00000015714	0.350933	0.396472	1		ENSMUSG00000015714	0.684343	0.050671	0.855213		ENSMUSG00000015714	0.840263	0.0171827	0.473433
ENSMUSG00000015721	0.210429	0.85678	1		ENSMUSG00000015721	0.638485	0.593409	1		ENSMUSG00000015721	0.0732206	0.951242	1		ENSMUSG00000015721	0.0689005	0.941291	1
ENSMUSG00000015733	0.343662	0.441884	1		ENSMUSG00000015733	0.193129	0.660082	1		ENSMUSG00000015733	0.330313	0.405044	1		ENSMUSG00000015733	0.670009	0.0948529	1
ENSMUSG00000015745	-0.227016	0.562981	1		ENSMUSG00000015745	-1.51947	0.000588782	0.0646402		ENSMUSG00000015745	-1.61662	8.89776e-05	0.0075269		ENSMUSG00000015745	-1.4293	4.38163e-05	0.00421711
ENSMUSG00000015747	0.0731407	0.934275	1		ENSMUSG00000015747	-0.114744	0.909023	1		ENSMUSG00000015747	-0.164865	0.847774	1		ENSMUSG00000015747	-0.0389512	0.961221	1
ENSMUSG00000015748	0.112074	0.819521	1		ENSMUSG00000015748	-0.211178	0.659028	1		ENSMUSG00000015748	-0.43572	0.417513	1		ENSMUSG00000015748	-0.283164	0.606177	1
ENSMUSG00000015749	-0.00486656	0.980391	1		ENSMUSG00000015749	-0.694684	0.00158652	0.137147		ENSMUSG00000015749	-1.40969	2.62994e-08	7.01391e-06		ENSMUSG00000015749	-1.74374	2.91134e-09	1.15583e-06
ENSMUSG00000015750	0.00486988	0.994625	1		ENSMUSG00000015750	-0.0185906	0.979674	1		ENSMUSG00000015750	-0.117458	0.868789	1		ENSMUSG00000015750	-0.171431	0.790234	1
ENSMUSG00000015755	-0.0356888	0.929696	1		ENSMUSG00000015755	-0.540517	0.158506	1		ENSMUSG00000015755	-0.140444	0.686193	1		ENSMUSG00000015755	-0.188837	0.608794	1
ENSMUSG00000015757	0.0096925	0.988945	1		ENSMUSG00000015757	-0.264806	0.660992	1		ENSMUSG00000015757	-0.196224	0.743567	1		ENSMUSG00000015757	0.0619407	0.92001	1
ENSMUSG00000015759	0.45055	0.116527	1		ENSMUSG00000015759	0.345431	0.219667	1		ENSMUSG00000015759	0.169515	0.545442	1		ENSMUSG00000015759	0.155539	0.584527	1
ENSMUSG00000015766	1.31504	0.243045	1		ENSMUSG00000015766	1.47608	0.250448	1		ENSMUSG00000015766	2.51809	0.0622134	0.952058		ENSMUSG00000015766	2.42743	0.0725931	1
ENSMUSG00000015776	0.0482975	0.938167	1		ENSMUSG00000015776	-0.256916	0.609029	1		ENSMUSG00000015776	-0.17046	0.729946	1		ENSMUSG00000015776	-0.0512304	0.904637	1
ENSMUSG00000015787	0.0906752	0.851349	1		ENSMUSG00000015787	0.934153	0.494669	1		ENSMUSG00000015787	0.306508	0.72712	1		ENSMUSG00000015787	0.599181	0.604862	1
ENSMUSG00000015790	0.237991	0.570243	1		ENSMUSG00000015790	0.4791	0.278732	1		ENSMUSG00000015790	0.76055	0.0744864	1		ENSMUSG00000015790	0.641228	0.100399	1
ENSMUSG00000015804	0.360302	0.573575	1		ENSMUSG00000015804	0.0244974	0.969146	1		ENSMUSG00000015804	0.0238664	0.965068	1		ENSMUSG00000015804	-0.223916	0.696229	1
ENSMUSG00000015806	0.041701	0.908562	1		ENSMUSG00000015806	0.131106	0.754364	1		ENSMUSG00000015806	-1.05604	0.0429768	0.77797		ENSMUSG00000015806	-1.10916	0.0851144	1
ENSMUSG00000015812	-0.728832	0.574888	1		ENSMUSG00000015812	0.742449	0.566383	1		ENSMUSG00000015812	0.140737	0.900813	1		ENSMUSG00000015812	0.612215	0.563827	1
ENSMUSG00000015829	0.1689	0.896073	1		ENSMUSG00000015829	-1.11632	0.50006	1		ENSMUSG00000015829	-0.154585	0.915739	1		ENSMUSG00000015829	0.0435784	0.970368	1
ENSMUSG00000015837	0.907075	0.000494968	0.101722		ENSMUSG00000015837	0.875204	0.00633364	0.380049		ENSMUSG00000015837	0.312818	0.23959	1		ENSMUSG00000015837	0.439635	0.0755496	1
ENSMUSG00000015839	-0.414443	0.405699	1		ENSMUSG00000015839	0.382505	0.480034	1		ENSMUSG00000015839	0.376852	0.410502	1		ENSMUSG00000015839	0.329205	0.449722	1
ENSMUSG00000015843	-0.202624	0.869164	1		ENSMUSG00000015843	0.657687	0.693157	1		ENSMUSG00000015843	-0.707462	0.641385	1		ENSMUSG00000015843	0.069086	0.96425	1
ENSMUSG00000015846	0.423843	0.509182	1		ENSMUSG00000015846	-0.214211	0.702919	1		ENSMUSG00000015846	0.365156	0.516733	1		ENSMUSG00000015846	-0.0265931	0.962561	1
ENSMUSG00000015850	-0.0143034	0.987291	1		ENSMUSG00000015850	1.06356	0.175784	1		ENSMUSG00000015850	0.972796	0.117572	1		ENSMUSG00000015850	0.666943	0.26409	1
ENSMUSG00000015852	-0.12817	0.831363	1		ENSMUSG00000015852	-0.0613824	0.879716	1		ENSMUSG00000015852	0.299807	0.730313	1		ENSMUSG00000015852	-0.138785	0.920103	1
ENSMUSG00000015854	0	1	1		ENSMUSG00000015854	0.13321	0.924955	1		ENSMUSG00000015854	-0.047655	0.958316	1		ENSMUSG00000015854	0.49646	0.643969	1
ENSMUSG00000015869	-0.0239671	0.959077	1		ENSMUSG00000015869	-0.432776	0.364821	1		ENSMUSG00000015869	-0.425252	0.348942	1		ENSMUSG00000015869	-0.522049	0.300997	1
ENSMUSG00000015879	-0.412309	0.805958	1		ENSMUSG00000015879	0.0991817	0.952119	1		ENSMUSG00000015879	-0.137149	0.934258	1		ENSMUSG00000015879	0.147079	0.929019	1
ENSMUSG00000015880	-0.25214	0.591525	1		ENSMUSG00000015880	-0.041977	0.938809	1		ENSMUSG00000015880	-0.57349	0.344589	1		ENSMUSG00000015880	-1.08524	0.165863	1
ENSMUSG00000015882	-0.592153	0.596253	1		ENSMUSG00000015882	-0.820782	0.500046	1		ENSMUSG00000015882	-1.53862	0.217505	1		ENSMUSG00000015882	-1.5894	0.192814	1
ENSMUSG00000015889	-0.13557	0.612288	1		ENSMUSG00000015889	-0.467374	0.102669	1		ENSMUSG00000015889	-0.463177	0.114996	1		ENSMUSG00000015889	-0.617204	0.052543	0.931894
ENSMUSG00000015890	0	1	1		ENSMUSG00000015890	-2.56274e-15	1	1		ENSMUSG00000015890	0.117708	0.834354	1		ENSMUSG00000015890	0	1	1
ENSMUSG00000015932	0.600382	2.40942e-05	0.00914977		ENSMUSG00000015932	0.175815	0.223288	1		ENSMUSG00000015932	0.229434	0.222993	1		ENSMUSG00000015932	0.766808	0.0202554	0.526145
ENSMUSG00000015937	0.846195	0.0463898	1		ENSMUSG00000015937	-0.395468	0.278278	1		ENSMUSG00000015937	-0.318152	0.349436	1		ENSMUSG00000015937	-0.577389	0.112389	1
ENSMUSG00000015942	-0.135656	0.92734	1		ENSMUSG00000015942	-0.540206	0.670512	1		ENSMUSG00000015942	-0.270303	0.805428	1		ENSMUSG00000015942	0.345979	0.724688	1
ENSMUSG00000015943	-0.565449	0.194031	1		ENSMUSG00000015943	-0.926938	0.0522831	1		ENSMUSG00000015943	-1.08054	0.0378375	0.719221		ENSMUSG00000015943	-0.809968	0.1303	1
ENSMUSG00000015944	-0.191972	0.828887	1		ENSMUSG00000015944	0.748773	0.337952	1		ENSMUSG00000015944	0.352721	0.611085	1		ENSMUSG00000015944	0.577598	0.382486	1
ENSMUSG00000015947	-0.0488498	0.963925	1		ENSMUSG00000015947	0.168613	0.801075	1		ENSMUSG00000015947	0.121091	0.831926	1		ENSMUSG00000015947	0.132809	0.822818	1
ENSMUSG00000015950	-1.06511	0.48902	1		ENSMUSG00000015950	-0.662671	0.653139	1		ENSMUSG00000015950	0.488658	0.765514	1		ENSMUSG00000015950	-0.52342	0.749278	1
ENSMUSG00000015957	0.31723	0.842047	1		ENSMUSG00000015957	0.580451	0.725768	1		ENSMUSG00000015957	-0.126077	0.934689	1		ENSMUSG00000015957	-0.603561	0.652825	1
ENSMUSG00000015961	-0.252461	0.537587	1		ENSMUSG00000015961	0.0782951	0.848938	1		ENSMUSG00000015961	0.753251	0.0328718	0.664867		ENSMUSG00000015961	1.00529	0.00387996	0.161566
ENSMUSG00000015962	-0.680683	0.672288	1		ENSMUSG00000015962	0.295937	0.844432	1		ENSMUSG00000015962	-0.228146	0.764268	1		ENSMUSG00000015962	-0.424427	0.673302	1
ENSMUSG00000015966	-0.787424	0.530339	1		ENSMUSG00000015966	-0.335407	0.809482	1		ENSMUSG00000015966	-0.231115	0.870816	1		ENSMUSG00000015966	0.628529	0.678343	1
ENSMUSG00000015968	0.522298	0.740687	1		ENSMUSG00000015968	0.181052	0.911662	1		ENSMUSG00000015968	-0.194355	0.904722	1		ENSMUSG00000015968	0.0543141	0.973647	1
ENSMUSG00000015970	0.250125	0.748865	1		ENSMUSG00000015970	-0.110957	0.893588	1		ENSMUSG00000015970	0.0754964	0.931247	1		ENSMUSG00000015970	0.892287	0.548113	1
ENSMUSG00000015971	-0.0301648	0.945905	1		ENSMUSG00000015971	0.114045	0.827222	1		ENSMUSG00000015971	-0.104244	0.846596	1		ENSMUSG00000015971	0.0385377	0.945099	1
ENSMUSG00000015980	-0.726724	0.532705	1		ENSMUSG00000015980	-0.0349338	0.979477	1		ENSMUSG00000015980	-1.18578	0.387174	1		ENSMUSG00000015980	-0.672885	0.636118	1
ENSMUSG00000015981	1.55903	0.271837	1		ENSMUSG00000015981	-1.76654	0.0269306	0.995636		ENSMUSG00000015981	-1.43476	0.0646064	0.966247		ENSMUSG00000015981	-0.654637	0.393052	1
ENSMUSG00000015994	0.346547	0.289272	1		ENSMUSG00000015994	0.308623	0.361454	1		ENSMUSG00000015994	0.0311365	0.918769	1		ENSMUSG00000015994	-0.0336334	0.916781	1
ENSMUSG00000016018	-0.0055335	0.982574	1		ENSMUSG00000016018	-0.218823	0.455773	1		ENSMUSG00000016018	-0.336779	0.253895	1		ENSMUSG00000016018	-0.231657	0.477277	1
ENSMUSG00000016024	0.379632	0.799428	1		ENSMUSG00000016024	1.40383	0.397483	1		ENSMUSG00000016024	1.45546	0.366806	1		ENSMUSG00000016024	-1.10935	0.374915	1
ENSMUSG00000016028	-0.0964283	0.888601	1		ENSMUSG00000016028	-0.544721	0.217147	1		ENSMUSG00000016028	-0.0949303	0.82501	1		ENSMUSG00000016028	0.704342	0.127962	1
ENSMUSG00000016087	-0.0769182	0.870129	1		ENSMUSG00000016087	-0.203421	0.77759	1		ENSMUSG00000016087	0	1	1		ENSMUSG00000016087	-0.85804	0.563929	1
ENSMUSG00000016128	0.349568	0.810704	1		ENSMUSG00000016128	0.133461	0.910282	1		ENSMUSG00000016128	-0.134744	0.883545	1		ENSMUSG00000016128	0.203632	0.795012	1
ENSMUSG00000016150	0.194554	0.889502	1		ENSMUSG00000016150	0.118406	0.930462	1		ENSMUSG00000016150	0.0883892	0.935598	1		ENSMUSG00000016150	0.126096	0.892375	1
ENSMUSG00000016179	-1.31887	0.429452	1		ENSMUSG00000016179	-0.968104	0.554268	1		ENSMUSG00000016179	-0.511677	0.75399	1		ENSMUSG00000016179	-1.18245	0.444773	1
ENSMUSG00000016181	0.0544651	0.943765	1		ENSMUSG00000016181	-0.416687	0.596003	1		ENSMUSG00000016181	-0.292788	0.73076	1		ENSMUSG00000016181	-0.370402	0.695356	1
ENSMUSG00000016194	-0.905882	0.561047	1		ENSMUSG00000016194	-0.133561	0.821148	1		ENSMUSG00000016194	0.0486425	0.894339	1		ENSMUSG00000016194	0.555388	0.621208	1
ENSMUSG00000016200	-0.221491	0.814335	1		ENSMUSG00000016200	-0.171415	0.857597	1		ENSMUSG00000016200	0.057397	0.947342	1		ENSMUSG00000016200	0.627471	0.470355	1
ENSMUSG00000016206	-0.629305	0.605407	1		ENSMUSG00000016206	-0.199891	0.779613	1		ENSMUSG00000016206	0	1	1		ENSMUSG00000016206	-0.109859	0.931678	1
ENSMUSG00000016239	1.61531	0.101773	1		ENSMUSG00000016239	2.19404	0.160733	1		ENSMUSG00000016239	1.34167	0.407208	1		ENSMUSG00000016239	1.07354	0.47129	1
ENSMUSG00000016252	0.311662	0.398671	1		ENSMUSG00000016252	0.394022	0.343937	1		ENSMUSG00000016252	0.184146	0.665283	1		ENSMUSG00000016252	-0.0394357	0.922499	1
ENSMUSG00000016253	0.19003	0.671293	1		ENSMUSG00000016253	-0.0235143	0.95636	1		ENSMUSG00000016253	0.236295	0.575676	1		ENSMUSG00000016253	-0.296415	0.518953	1
ENSMUSG00000016255	-0.485637	0.725485	1		ENSMUSG00000016255	-0.448489	0.661167	1		ENSMUSG00000016255	-0.225741	0.765575	1		ENSMUSG00000016255	0.124297	0.828751	1
ENSMUSG00000016256	-0.478829	0.255412	1		ENSMUSG00000016256	-0.158195	0.721251	1		ENSMUSG00000016256	0.278927	0.508564	1		ENSMUSG00000016256	0.100868	0.808941	1
ENSMUSG00000016257	0.605246	0.135383	1		ENSMUSG00000016257	0.143425	0.730409	1		ENSMUSG00000016257	-0.428133	0.312081	1		ENSMUSG00000016257	-0.423839	0.329186	1
ENSMUSG00000016262	-1.10274	0.195131	1		ENSMUSG00000016262	-0.572364	0.490797	1		ENSMUSG00000016262	0.55611	0.515902	1		ENSMUSG00000016262	1.07584	0.269465	1
ENSMUSG00000016283	-1.35005	0.4231	1		ENSMUSG00000016283	0.574141	0.723043	1		ENSMUSG00000016283	0.243358	0.876106	1		ENSMUSG00000016283	1.26919	0.445167	1
ENSMUSG00000016308	0.080177	0.90905	1		ENSMUSG00000016308	-0.697838	0.295354	1		ENSMUSG00000016308	-0.919856	0.153909	1		ENSMUSG00000016308	-0.391769	0.554962	1
ENSMUSG00000016319	0.409966	0.0673061	1		ENSMUSG00000016319	-0.142307	0.610989	1		ENSMUSG00000016319	-0.768679	0.0110777	0.315165		ENSMUSG00000016319	-0.818584	0.00779052	0.27382
ENSMUSG00000016327	-0.0280507	0.922018	1		ENSMUSG00000016327	0.273119	0.743911	1		ENSMUSG00000016327	0.167478	0.801318	1		ENSMUSG00000016327	0.116999	0.833989	1
ENSMUSG00000016344	0.24189	0.669682	1		ENSMUSG00000016344	-0.0608673	0.90225	1		ENSMUSG00000016344	-0.0748076	0.878806	1		ENSMUSG00000016344	-0.539837	0.239255	1
ENSMUSG00000016346	-0.202532	0.896947	1		ENSMUSG00000016346	0.25138	0.878998	1		ENSMUSG00000016346	-0.23585	0.873698	1		ENSMUSG00000016346	-0.932914	0.569478	1
ENSMUSG00000016349	-0.334714	0.796143	1		ENSMUSG00000016349	0.13592	0.918957	1		ENSMUSG00000016349	0	1	1		ENSMUSG00000016349	-0.161492	0.804053	1
ENSMUSG00000016356	-0.438525	0.794404	1		ENSMUSG00000016356	0.715672	0.651026	1		ENSMUSG00000016356	1.34511	0.268665	1		ENSMUSG00000016356	1.79684	0.0758954	1
ENSMUSG00000016382	-0.138468	0.703763	1		ENSMUSG00000016382	-0.394264	0.235756	1		ENSMUSG00000016382	-0.413803	0.207137	1		ENSMUSG00000016382	0.186825	0.572855	1
ENSMUSG00000016386	-0.283467	0.813205	1		ENSMUSG00000016386	0.937507	0.390572	1		ENSMUSG00000016386	1.35192	0.124653	1		ENSMUSG00000016386	1.3139	0.125203	1
ENSMUSG00000016409	-0.194086	0.741544	1		ENSMUSG00000016409	-0.0981781	0.884437	1		ENSMUSG00000016409	-0.237549	0.716595	1		ENSMUSG00000016409	-0.362291	0.594925	1
ENSMUSG00000016427	0.02927	0.937061	1		ENSMUSG00000016427	-0.228625	0.521199	1		ENSMUSG00000016427	-0.270338	0.418827	1		ENSMUSG00000016427	0.103144	0.7389	1
ENSMUSG00000016458	-0.338983	0.83316	1		ENSMUSG00000016458	0.115429	0.942122	1		ENSMUSG00000016458	0.31036	0.833481	1		ENSMUSG00000016458	-0.297459	0.852278	1
ENSMUSG00000016477	-0.200744	0.76668	1		ENSMUSG00000016477	-0.8752	0.124338	1		ENSMUSG00000016477	-1.02003	0.0723265	1		ENSMUSG00000016477	-0.84667	0.154322	1
ENSMUSG00000016481	-0.0969757	0.934123	1		ENSMUSG00000016481	-0.582383	0.632541	1		ENSMUSG00000016481	-0.542676	0.640338	1		ENSMUSG00000016481	0.0628989	0.955031	1
ENSMUSG00000016487	0.0656541	0.902366	1		ENSMUSG00000016487	-0.00387376	0.994193	1		ENSMUSG00000016487	0.0698805	0.880065	1		ENSMUSG00000016487	-0.0808879	0.84845	1
ENSMUSG00000016493	-0.0634992	0.967863	1		ENSMUSG00000016493	0.122777	0.935746	1		ENSMUSG00000016493	0.396571	0.782493	1		ENSMUSG00000016493	0.439192	0.740546	1
ENSMUSG00000016494	-0.213462	0.854371	1		ENSMUSG00000016494	-0.0923986	0.904567	1		ENSMUSG00000016494	0.0804862	0.904196	1		ENSMUSG00000016494	-0.0218611	0.978249	1
ENSMUSG00000016495	0.136314	0.888419	1		ENSMUSG00000016495	-0.106021	0.912954	1		ENSMUSG00000016495	0.0864318	0.932206	1		ENSMUSG00000016495	0.242133	0.81025	1
ENSMUSG00000016496	0.564044	0.679793	1		ENSMUSG00000016496	-0.475107	0.775009	1		ENSMUSG00000016496	-0.773468	0.641766	1		ENSMUSG00000016496	0.0942628	0.954581	1
ENSMUSG00000016498	0	1	1		ENSMUSG00000016498	-0.0863359	0.85695	1		ENSMUSG00000016498	0.104668	0.844025	1		ENSMUSG00000016498	0	1	1
ENSMUSG00000016503	0.277031	0.706626	1		ENSMUSG00000016503	0.23273	0.745517	1		ENSMUSG00000016503	-0.0700685	0.922118	1		ENSMUSG00000016503	-0.26333	0.748054	1
ENSMUSG00000016510	-0.246326	0.816917	1		ENSMUSG00000016510	-0.0151986	0.988238	1		ENSMUSG00000016510	0.205155	0.829048	1		ENSMUSG00000016510	0.569562	0.551728	1
ENSMUSG00000016520	0.0895666	0.919519	1		ENSMUSG00000016520	-0.109307	0.904805	1		ENSMUSG00000016520	0.388335	0.625559	1		ENSMUSG00000016520	0.460975	0.534251	1
ENSMUSG00000016524	0.148474	0.80859	1		ENSMUSG00000016524	-2.56274e-15	1	1		ENSMUSG00000016524	0.281502	0.739189	1		ENSMUSG00000016524	0.119392	0.9183	1
ENSMUSG00000016526	0.0900205	0.893811	1		ENSMUSG00000016526	0.0846446	0.902507	1		ENSMUSG00000016526	-0.255728	0.745696	1		ENSMUSG00000016526	0.151105	0.871939	1
ENSMUSG00000016528	0.489476	0.24146	1		ENSMUSG00000016528	0.287078	0.28407	1		ENSMUSG00000016528	0.372056	0.107594	1		ENSMUSG00000016528	0.359138	0.138069	1
ENSMUSG00000016529	0.285172	0.812338	1		ENSMUSG00000016529	0.301967	0.804274	1		ENSMUSG00000016529	-1.15597	0.421998	1		ENSMUSG00000016529	0.124871	0.909092	1
ENSMUSG00000016534	0.339989	0.601383	1		ENSMUSG00000016534	0.507692	0.38187	1		ENSMUSG00000016534	0.662297	0.144609	1		ENSMUSG00000016534	0.708517	0.0954934	1
ENSMUSG00000016541	-0.22144	0.355406	1		ENSMUSG00000016541	0.104093	0.637741	1		ENSMUSG00000016541	0.0878928	0.663478	1		ENSMUSG00000016541	0.35774	0.126598	1
ENSMUSG00000016552	-0.0635836	0.943313	1		ENSMUSG00000016552	-0.191354	0.848994	1		ENSMUSG00000016552	-0.470658	0.656615	1		ENSMUSG00000016552	-0.446357	0.700949	1
ENSMUSG00000016554	0.0862556	0.599269	1		ENSMUSG00000016554	-0.0691257	0.711118	1		ENSMUSG00000016554	-0.177638	0.367789	1		ENSMUSG00000016554	-0.350036	0.138774	1
ENSMUSG00000016559	1.08972	1.34508e-10	1.67832e-07		ENSMUSG00000016559	0.640903	1.57329e-05	0.00327179		ENSMUSG00000016559	0.634825	0.000358514	0.0226178		ENSMUSG00000016559	0.314955	0.215496	1
ENSMUSG00000016619	0.11523	0.725514	1		ENSMUSG00000016619	0.0136744	0.966912	1		ENSMUSG00000016619	-0.118701	0.721528	1		ENSMUSG00000016619	-0.250432	0.473244	1
ENSMUSG00000016624	-0.530818	0.457103	1		ENSMUSG00000016624	-1.65497	0.0452851	1		ENSMUSG00000016624	-2.10151	0.0428275	0.775966		ENSMUSG00000016624	-2.66166	0.00832285	0.288468
ENSMUSG00000016626	-0.110472	0.903635	1		ENSMUSG00000016626	-2.56274e-15	1	1		ENSMUSG00000016626	0	1	1		ENSMUSG00000016626	0	1	1
ENSMUSG00000016637	-0.214858	0.661549	1		ENSMUSG00000016637	-0.520694	0.31037	1		ENSMUSG00000016637	-0.432842	0.422041	1		ENSMUSG00000016637	-0.678786	0.208476	1
ENSMUSG00000016664	0.0451801	0.918281	1		ENSMUSG00000016664	0.671962	0.0402364	1		ENSMUSG00000016664	0.99051	0.000186957	0.0134953		ENSMUSG00000016664	1.1501	3.41078e-05	0.0034144
ENSMUSG00000016756	-0.195538	0.890566	1		ENSMUSG00000016756	-0.138872	0.933465	1		ENSMUSG00000016756	-0.694645	0.673234	1		ENSMUSG00000016756	0.650414	0.695204	1
ENSMUSG00000016757	0.215969	0.613937	1		ENSMUSG00000016757	-0.0505062	0.905054	1		ENSMUSG00000016757	-0.262203	0.521914	1		ENSMUSG00000016757	-0.228536	0.59587	1
ENSMUSG00000016758	-0.705997	0.582137	1		ENSMUSG00000016758	1.04592	0.444466	1		ENSMUSG00000016758	1.3534	0.288998	1		ENSMUSG00000016758	2.27181	0.128114	1
ENSMUSG00000016763	0.740287	0.653519	1		ENSMUSG00000016763	-1.11358	0.293656	1		ENSMUSG00000016763	-2.5308	0.00232329	0.0979117		ENSMUSG00000016763	-1.83165	0.0364347	0.75809
ENSMUSG00000016831	-0.0659915	0.914786	1		ENSMUSG00000016831	0.171317	0.787271	1		ENSMUSG00000016831	0.275223	0.654017	1		ENSMUSG00000016831	0.165989	0.793872	1
ENSMUSG00000016833	-0.00863062	0.990622	1		ENSMUSG00000016833	-0.258071	0.725662	1		ENSMUSG00000016833	-0.418639	0.562083	1		ENSMUSG00000016833	-0.433888	0.559327	1
ENSMUSG00000016918	-0.257997	0.646984	1		ENSMUSG00000016918	-1.19953	0.0147277	0.68332		ENSMUSG00000016918	-1.73634	7.12981e-05	0.00619637		ENSMUSG00000016918	-1.15525	0.0152816	0.435831
ENSMUSG00000016921	0.0904097	0.772672	1		ENSMUSG00000016921	-0.803638	0.00246612	0.19104		ENSMUSG00000016921	-1.05006	9.65224e-05	0.00804821		ENSMUSG00000016921	-0.403182	0.142463	1
ENSMUSG00000016933	0.0509082	0.888215	1		ENSMUSG00000016933	0.449491	0.20539	1		ENSMUSG00000016933	0.20054	0.557778	1		ENSMUSG00000016933	-0.180016	0.644062	1
ENSMUSG00000016940	-0.370086	0.511927	1		ENSMUSG00000016940	-0.512169	0.346604	1		ENSMUSG00000016940	-0.177356	0.725276	1		ENSMUSG00000016940	0.153639	0.773391	1
ENSMUSG00000016942	-0.411587	0.755949	1		ENSMUSG00000016942	0.339423	0.807401	1		ENSMUSG00000016942	0.453435	0.764365	1		ENSMUSG00000016942	0.971651	0.527321	1
ENSMUSG00000016946	0.101132	0.805629	1		ENSMUSG00000016946	-0.194814	0.609514	1		ENSMUSG00000016946	-0.321013	0.364061	1		ENSMUSG00000016946	-0.0956475	0.789848	1
ENSMUSG00000016982	0.0117568	0.986953	1		ENSMUSG00000016982	0.0432732	0.900633	1		ENSMUSG00000016982	0.144148	0.816151	1		ENSMUSG00000016982	0.0507415	0.891479	1
ENSMUSG00000016984	-0.415799	0.462719	1		ENSMUSG00000016984	-0.391323	0.470785	1		ENSMUSG00000016984	-0.323549	0.548073	1		ENSMUSG00000016984	-0.476968	0.437148	1
ENSMUSG00000016995	-0.0735805	0.965024	1		ENSMUSG00000016995	1.21615	0.456384	1		ENSMUSG00000016995	0.545738	0.710824	1		ENSMUSG00000016995	0.0388962	0.97814	1
ENSMUSG00000016998	0	1	1		ENSMUSG00000016998	-2.56274e-15	1	1		ENSMUSG00000016998	0	1	1		ENSMUSG00000016998	0	1	1
ENSMUSG00000017000	0	1	1		ENSMUSG00000017000	-2.56274e-15	1	1		ENSMUSG00000017000	0	1	1		ENSMUSG00000017000	0	1	1
ENSMUSG00000017002	0.201185	0.859931	1		ENSMUSG00000017002	0.125217	0.829401	1		ENSMUSG00000017002	0	1	1		ENSMUSG00000017002	0.119466	0.832202	1
ENSMUSG00000017003	0	1	1		ENSMUSG00000017003	-2.56274e-15	1	1		ENSMUSG00000017003	0	1	1		ENSMUSG00000017003	0.117554	0.833585	1
ENSMUSG00000017004	0	1	1		ENSMUSG00000017004	-2.56274e-15	1	1		ENSMUSG00000017004	0	1	1		ENSMUSG00000017004	0	1	1
ENSMUSG00000017007	-0.0762215	0.963773	1		ENSMUSG00000017007	0.66018	0.641679	1		ENSMUSG00000017007	0.611207	0.66511	1		ENSMUSG00000017007	0.320021	0.787377	1
ENSMUSG00000017009	0.759979	0.0439965	1		ENSMUSG00000017009	0.44055	0.238764	1		ENSMUSG00000017009	-0.0780132	0.808686	1		ENSMUSG00000017009	0.384288	0.157366	1
ENSMUSG00000017049	0	1	1		ENSMUSG00000017049	-2.56274e-15	1	1		ENSMUSG00000017049	0	1	1		ENSMUSG00000017049	0	1	1
ENSMUSG00000017057	0.767113	0.629884	1		ENSMUSG00000017057	1.14287	0.493954	1		ENSMUSG00000017057	1.53636	0.35614	1		ENSMUSG00000017057	1.84419	0.25301	1
ENSMUSG00000017064	0	1	1		ENSMUSG00000017064	-0.370742	0.694377	1		ENSMUSG00000017064	0	1	1		ENSMUSG00000017064	0	1	1
ENSMUSG00000017119	-0.311834	0.403111	1		ENSMUSG00000017119	-0.0271049	0.950478	1		ENSMUSG00000017119	0.567373	0.156172	1		ENSMUSG00000017119	0.687812	0.0713519	1
ENSMUSG00000017132	0.325221	0.757026	1		ENSMUSG00000017132	-0.276491	0.790727	1		ENSMUSG00000017132	0.0543531	0.952202	1		ENSMUSG00000017132	-0.108992	0.884424	1
ENSMUSG00000017144	-0.385258	0.385223	1		ENSMUSG00000017144	0.0224084	0.94334	1		ENSMUSG00000017144	0.354875	0.233863	1		ENSMUSG00000017144	0.219278	0.485582	1
ENSMUSG00000017146	-0.426069	0.417556	1		ENSMUSG00000017146	-0.32193	0.562994	1		ENSMUSG00000017146	-0.632043	0.279631	1		ENSMUSG00000017146	-0.864974	0.190511	1
ENSMUSG00000017165	2.15443	0.163795	1		ENSMUSG00000017165	1.28188	0.391906	1		ENSMUSG00000017165	0	1	1		ENSMUSG00000017165	-1.05305	0.525487	1
ENSMUSG00000017167	0.206735	0.882457	1		ENSMUSG00000017167	0.489718	0.752051	1		ENSMUSG00000017167	0.271444	0.857217	1		ENSMUSG00000017167	0.00804417	0.995976	1
ENSMUSG00000017176	1.46623	0.0873357	1		ENSMUSG00000017176	1.31498	0.0999283	1		ENSMUSG00000017176	0.397391	0.590745	1		ENSMUSG00000017176	0.472746	0.544687	1
ENSMUSG00000017188	0.00970748	0.981962	1		ENSMUSG00000017188	-0.0980651	0.815055	1		ENSMUSG00000017188	0.00137265	0.997233	1		ENSMUSG00000017188	-0.134164	0.746203	1
ENSMUSG00000017195	-0.0581763	0.969205	1		ENSMUSG00000017195	0.303569	0.818709	1		ENSMUSG00000017195	-0.190931	0.785216	1		ENSMUSG00000017195	0.191702	0.864644	1
ENSMUSG00000017204	-0.226883	0.829842	1		ENSMUSG00000017204	0.29858	0.83948	1		ENSMUSG00000017204	0.0751558	0.868269	1		ENSMUSG00000017204	0.138313	0.819074	1
ENSMUSG00000017210	0.0683345	0.896332	1		ENSMUSG00000017210	-0.164474	0.784124	1		ENSMUSG00000017210	0.14436	0.810818	1		ENSMUSG00000017210	-0.0655076	0.919429	1
ENSMUSG00000017211	0	1	1		ENSMUSG00000017211	0.00917918	0.992479	1		ENSMUSG00000017211	0.0473679	0.895747	1		ENSMUSG00000017211	0.113791	0.836339	1
ENSMUSG00000017221	0.198763	0.586636	1		ENSMUSG00000017221	-0.105175	0.762461	1		ENSMUSG00000017221	-0.224275	0.487907	1		ENSMUSG00000017221	0.0176714	0.960175	1
ENSMUSG00000017264	0.137162	0.707236	1		ENSMUSG00000017264	-0.252526	0.505829	1		ENSMUSG00000017264	-0.165824	0.668456	1		ENSMUSG00000017264	-0.1286	0.747725	1
ENSMUSG00000017286	-0.586634	0.311023	1		ENSMUSG00000017286	0.114494	0.863199	1		ENSMUSG00000017286	0.531365	0.399574	1		ENSMUSG00000017286	0.0940304	0.879804	1
ENSMUSG00000017288	0.584867	0.516956	1		ENSMUSG00000017288	0.190496	0.811985	1		ENSMUSG00000017288	0.167781	0.807774	1		ENSMUSG00000017288	0.217631	0.735617	1
ENSMUSG00000017291	-0.0830925	0.837886	1		ENSMUSG00000017291	0.17814	0.665376	1		ENSMUSG00000017291	0.358837	0.332607	1		ENSMUSG00000017291	0.318453	0.389675	1
ENSMUSG00000017299	0.283435	0.631577	1		ENSMUSG00000017299	0.0105376	0.985431	1		ENSMUSG00000017299	0.188759	0.746285	1		ENSMUSG00000017299	0.0579666	0.91639	1
ENSMUSG00000017300	-0.335644	0.720661	1		ENSMUSG00000017300	-2.56274e-15	1	1		ENSMUSG00000017300	0.241493	0.759477	1		ENSMUSG00000017300	0.425301	0.672853	1
ENSMUSG00000017307	-0.00666779	0.994365	1		ENSMUSG00000017307	0.369622	0.671421	1		ENSMUSG00000017307	0.647289	0.434369	1		ENSMUSG00000017307	0.295924	0.684845	1
ENSMUSG00000017309	-0.238152	0.886653	1		ENSMUSG00000017309	0.131581	0.935571	1		ENSMUSG00000017309	-0.437559	0.785543	1		ENSMUSG00000017309	0.144529	0.928293	1
ENSMUSG00000017310	0	1	1		ENSMUSG00000017310	-2.56274e-15	1	1		ENSMUSG00000017310	0	1	1		ENSMUSG00000017310	0	1	1
ENSMUSG00000017311	1.33791	0.410322	1		ENSMUSG00000017311	0.761911	0.550597	1		ENSMUSG00000017311	0	1	1		ENSMUSG00000017311	0	1	1
ENSMUSG00000017314	-0.495535	0.571585	1		ENSMUSG00000017314	-0.191546	0.770552	1		ENSMUSG00000017314	-1.30897	0.0488121	0.838834		ENSMUSG00000017314	-0.329972	0.659713	1
ENSMUSG00000017316	-0.283144	0.744923	1		ENSMUSG00000017316	0.732552	0.560548	1		ENSMUSG00000017316	0	1	1		ENSMUSG00000017316	0	1	1
ENSMUSG00000017344	-0.287176	0.864295	1		ENSMUSG00000017344	-0.243166	0.88241	1		ENSMUSG00000017344	-2.01715	0.18692	1		ENSMUSG00000017344	-2.5661	0.0921267	1
ENSMUSG00000017376	0.218624	0.718352	1		ENSMUSG00000017376	-0.30449	0.610784	1		ENSMUSG00000017376	-0.271869	0.631028	1		ENSMUSG00000017376	-0.127063	0.829749	1
ENSMUSG00000017386	0.413198	0.176743	1		ENSMUSG00000017386	0.796429	0.00854327	0.462037		ENSMUSG00000017386	0.693683	0.022995	0.521673		ENSMUSG00000017386	0.424723	0.185971	1
ENSMUSG00000017390	-0.918938	0.0319435	1		ENSMUSG00000017390	1.50122	0.0624442	1		ENSMUSG00000017390	0.654436	0.476381	1		ENSMUSG00000017390	0.41702	0.762034	1
ENSMUSG00000017400	1.03849	0.18571	1		ENSMUSG00000017400	2.12179	0.138273	1		ENSMUSG00000017400	1.38656	0.405205	1		ENSMUSG00000017400	0.201666	0.90196	1
ENSMUSG00000017404	0.279247	0.0660106	1		ENSMUSG00000017404	0.250804	0.0887204	1		ENSMUSG00000017404	0.170374	0.345192	1		ENSMUSG00000017404	-0.15012	0.517132	1
ENSMUSG00000017405	-0.326821	0.799346	1		ENSMUSG00000017405	0.533596	0.689956	1		ENSMUSG00000017405	0.748449	0.546455	1		ENSMUSG00000017405	0.439227	0.711095	1
ENSMUSG00000017412	0.175936	0.891436	1		ENSMUSG00000017412	-0.12268	0.933274	1		ENSMUSG00000017412	-0.740808	0.645216	1		ENSMUSG00000017412	-0.597695	0.719504	1
ENSMUSG00000017417	0.746398	0.64714	1		ENSMUSG00000017417	0.303595	0.796909	1		ENSMUSG00000017417	0.174137	0.889203	1		ENSMUSG00000017417	-0.18322	0.877782	1
ENSMUSG00000017418	-0.516568	0.381866	1		ENSMUSG00000017418	-0.0842747	0.910229	1		ENSMUSG00000017418	-0.335766	0.614006	1		ENSMUSG00000017418	-0.334983	0.638227	1
ENSMUSG00000017421	0.0169391	0.961295	1		ENSMUSG00000017421	-0.498538	0.131913	1		ENSMUSG00000017421	-0.355111	0.264662	1		ENSMUSG00000017421	-0.0922329	0.787271	1
ENSMUSG00000017428	0.20033	0.691342	1		ENSMUSG00000017428	-0.214607	0.655532	1		ENSMUSG00000017428	-0.576464	0.243877	1		ENSMUSG00000017428	-0.338717	0.535349	1
ENSMUSG00000017446	0.188199	0.783581	1		ENSMUSG00000017446	0.354837	0.750542	1		ENSMUSG00000017446	0.593304	0.608958	1		ENSMUSG00000017446	0.740212	0.554896	1
ENSMUSG00000017453	-0.3466	0.672417	1		ENSMUSG00000017453	-1.39283	0.130967	1		ENSMUSG00000017453	-1.67811	0.252512	1		ENSMUSG00000017453	-1.16698	0.465549	1
ENSMUSG00000017466	-0.2436	0.849809	1		ENSMUSG00000017466	0.284261	0.698792	1		ENSMUSG00000017466	0.142009	0.812809	1		ENSMUSG00000017466	0.713071	0.0804851	1
ENSMUSG00000017478	0.240953	0.622575	1		ENSMUSG00000017478	-0.0789589	0.861217	1		ENSMUSG00000017478	-0.137222	0.768967	1		ENSMUSG00000017478	-0.128173	0.792526	1
ENSMUSG00000017485	-0.510921	0.113708	1		ENSMUSG00000017485	-0.458902	0.144466	1		ENSMUSG00000017485	-0.454868	0.124625	1		ENSMUSG00000017485	-0.570445	0.0596828	0.99432
ENSMUSG00000017491	-0.803448	0.612999	1		ENSMUSG00000017491	2.19133	0.00269223	0.201842		ENSMUSG00000017491	1.72751	0.000193256	0.0137522		ENSMUSG00000017491	1.46058	0.00127372	0.0674241
ENSMUSG00000017493	-0.0938301	0.933708	1		ENSMUSG00000017493	-0.644959	0.194698	1		ENSMUSG00000017493	-2.11038	1.51742e-06	0.000232879		ENSMUSG00000017493	-2.68257	6.40731e-11	3.34108e-08
ENSMUSG00000017499	-0.750798	0.367706	1		ENSMUSG00000017499	-0.220421	0.741678	1		ENSMUSG00000017499	-0.563774	0.450409	1		ENSMUSG00000017499	-0.882868	0.299215	1
ENSMUSG00000017548	-0.297981	0.406262	1		ENSMUSG00000017548	0.438233	0.338045	1		ENSMUSG00000017548	0.500851	0.289321	1		ENSMUSG00000017548	0.240694	0.635171	1
ENSMUSG00000017550	-0.215151	0.709943	1		ENSMUSG00000017550	-0.293463	0.606738	1		ENSMUSG00000017550	-0.343328	0.574921	1		ENSMUSG00000017550	-0.577482	0.387267	1
ENSMUSG00000017561	-0.0632621	0.931447	1		ENSMUSG00000017561	-0.239646	0.759747	1		ENSMUSG00000017561	-0.582885	0.470571	1		ENSMUSG00000017561	0.0145807	0.987259	1
ENSMUSG00000017588	0.08811	0.853508	1		ENSMUSG00000017588	-0.0914631	0.85268	1		ENSMUSG00000017588	0.110843	0.83938	1		ENSMUSG00000017588	0.00266059	0.997575	1
ENSMUSG00000017607	0.550147	0.69686	1		ENSMUSG00000017607	0.902842	0.567362	1		ENSMUSG00000017607	1.68604	0.186847	1		ENSMUSG00000017607	1.19454	0.398239	1
ENSMUSG00000017615	0.107734	0.835595	1		ENSMUSG00000017615	-0.237544	0.573935	1		ENSMUSG00000017615	-0.51711	0.122636	1		ENSMUSG00000017615	-0.375718	0.246099	1
ENSMUSG00000017631	0.908042	0.159075	1		ENSMUSG00000017631	0.635915	0.315071	1		ENSMUSG00000017631	0.0265249	0.966306	1		ENSMUSG00000017631	-0.271119	0.649757	1
ENSMUSG00000017639	0.421623	0.281229	1		ENSMUSG00000017639	0.89072	0.0551917	1		ENSMUSG00000017639	1.46834	0.0096904	0.28691		ENSMUSG00000017639	0.168643	0.815512	1
ENSMUSG00000017652	-0.150598	0.829015	1		ENSMUSG00000017652	0.374113	0.821808	1		ENSMUSG00000017652	-0.0615906	0.968191	1		ENSMUSG00000017652	0.629878	0.646561	1
ENSMUSG00000017664	0.238857	0.748481	1		ENSMUSG00000017664	-0.0915092	0.901613	1		ENSMUSG00000017664	-0.284332	0.684112	1		ENSMUSG00000017664	-0.211661	0.765488	1
ENSMUSG00000017667	-0.595904	0.359504	1		ENSMUSG00000017667	-0.978797	0.0923688	1		ENSMUSG00000017667	-1.10833	0.0451975	0.797507		ENSMUSG00000017667	-1.19044	0.0491786	0.894406
ENSMUSG00000017670	0.272131	0.674423	1		ENSMUSG00000017670	0.585269	0.289424	1		ENSMUSG00000017670	-0.110706	0.831789	1		ENSMUSG00000017670	-0.437175	0.412717	1
ENSMUSG00000017677	0.115772	0.798077	1		ENSMUSG00000017677	0.191742	0.566836	1		ENSMUSG00000017677	0.946638	0.000464055	0.0283935		ENSMUSG00000017677	0.69364	0.00901834	0.301795
ENSMUSG00000017679	0.0325281	0.976646	1		ENSMUSG00000017679	-0.20645	0.824958	1		ENSMUSG00000017679	-0.302486	0.707547	1		ENSMUSG00000017679	0.199724	0.791519	1
ENSMUSG00000017686	-0.0321466	0.963382	1		ENSMUSG00000017686	-0.291954	0.657398	1		ENSMUSG00000017686	-0.221664	0.720971	1		ENSMUSG00000017686	-0.120082	0.846841	1
ENSMUSG00000017688	0.0525766	0.887278	1		ENSMUSG00000017688	-2.56274e-15	1	1		ENSMUSG00000017688	0	1	1		ENSMUSG00000017688	-0.0740734	0.868574	1
ENSMUSG00000017692	0.675266	0.586647	1		ENSMUSG00000017692	2.09308	0.0836004	1		ENSMUSG00000017692	1.0596	0.372221	1		ENSMUSG00000017692	0.878761	0.489637	1
ENSMUSG00000017697	0.487782	0.720242	1		ENSMUSG00000017697	0.215082	0.860205	1		ENSMUSG00000017697	-0.226885	0.862768	1		ENSMUSG00000017697	-0.232505	0.858509	1
ENSMUSG00000017707	-0.269487	0.505063	1		ENSMUSG00000017707	0.418594	0.31928	1		ENSMUSG00000017707	0.457508	0.181086	1		ENSMUSG00000017707	0.600146	0.0603424	1
ENSMUSG00000017713	0.753117	0.646695	1		ENSMUSG00000017713	0.0368242	0.980655	1		ENSMUSG00000017713	0.699625	0.626793	1		ENSMUSG00000017713	0.41763	0.75676	1
ENSMUSG00000017715	0.201238	0.762587	1		ENSMUSG00000017715	0.28869	0.676453	1		ENSMUSG00000017715	-0.0132084	0.98335	1		ENSMUSG00000017715	0.154984	0.805711	1
ENSMUSG00000017716	0.416133	0.275114	1		ENSMUSG00000017716	0.16626	0.664426	1		ENSMUSG00000017716	-0.381836	0.36692	1		ENSMUSG00000017716	-0.726934	0.136787	1
ENSMUSG00000017718	-0.466861	0.773778	1		ENSMUSG00000017718	0.648864	0.693849	1		ENSMUSG00000017718	1.10779	0.443729	1		ENSMUSG00000017718	0.518536	0.724918	1
ENSMUSG00000017720	-0.017678	0.99155	1		ENSMUSG00000017720	-0.797027	0.615712	1		ENSMUSG00000017720	-0.0423509	0.979083	1		ENSMUSG00000017720	-0.222989	0.877176	1
ENSMUSG00000017721	0.263423	0.575304	1		ENSMUSG00000017721	0.685738	0.149644	1		ENSMUSG00000017721	1.07435	0.00971526	0.287402		ENSMUSG00000017721	1.29835	0.000229076	0.0163331
ENSMUSG00000017723	0.899581	0.273496	1		ENSMUSG00000017723	3.50914	5.15505e-06	0.00132428		ENSMUSG00000017723	3.42499	2.56294e-07	5.00231e-05		ENSMUSG00000017723	5.14806	2.33066e-14	2.03565e-11
ENSMUSG00000017724	0.0915096	0.875334	1		ENSMUSG00000017724	1.0758	0.502343	1		ENSMUSG00000017724	-0.821302	0.61794	1		ENSMUSG00000017724	-0.723452	0.605078	1
ENSMUSG00000017733	0	1	1		ENSMUSG00000017733	0.645498	0.590903	1		ENSMUSG00000017733	0	1	1		ENSMUSG00000017733	0.401504	0.682918	1
ENSMUSG00000017734	-0.183407	0.907811	1		ENSMUSG00000017734	0.402602	0.793471	1		ENSMUSG00000017734	-0.269405	0.870855	1		ENSMUSG00000017734	0.637265	0.694482	1
ENSMUSG00000017737	-0.359297	0.824492	1		ENSMUSG00000017737	-0.187681	0.892895	1		ENSMUSG00000017737	0.466291	0.733598	1		ENSMUSG00000017737	0.0926153	0.938931	1
ENSMUSG00000017740	0.0669102	0.962585	1		ENSMUSG00000017740	-0.270269	0.849943	1		ENSMUSG00000017740	-0.395902	0.76267	1		ENSMUSG00000017740	-0.205613	0.873296	1
ENSMUSG00000017747	-1.68355	0.133471	1		ENSMUSG00000017747	-1.38284	0.238184	1		ENSMUSG00000017747	-0.820213	0.39931	1		ENSMUSG00000017747	-0.811579	0.32642	1
ENSMUSG00000017754	0.365429	0.367582	1		ENSMUSG00000017754	1.58157	6.93825e-05	0.0115982		ENSMUSG00000017754	1.61464	1.79876e-06	0.000265999		ENSMUSG00000017754	1.10154	0.00152018	0.0783343
ENSMUSG00000017756	0.0401226	0.932081	1		ENSMUSG00000017756	-0.175626	0.708348	1		ENSMUSG00000017756	0.193074	0.648678	1		ENSMUSG00000017756	-0.340655	0.445881	1
ENSMUSG00000017760	0.277916	0.628138	1		ENSMUSG00000017760	0.556671	0.362887	1		ENSMUSG00000017760	0.909538	0.0663445	0.976771		ENSMUSG00000017760	0.844974	0.0320779	0.697391
ENSMUSG00000017764	0.0590679	0.933149	1		ENSMUSG00000017764	0.81001	0.248972	1		ENSMUSG00000017764	0.653695	0.38412	1		ENSMUSG00000017764	0.331619	0.684368	1
ENSMUSG00000017765	0.481432	0.424319	1		ENSMUSG00000017765	1.41682	0.0112793	0.568192		ENSMUSG00000017765	1.21098	0.00829254	0.255933		ENSMUSG00000017765	1.29326	0.00404949	0.165616
ENSMUSG00000017767	-0.669883	0.692034	1		ENSMUSG00000017767	0.265808	0.865479	1		ENSMUSG00000017767	0.483697	0.760105	1		ENSMUSG00000017767	0.144138	0.929043	1
ENSMUSG00000017774	0.480124	0.405092	1		ENSMUSG00000017774	0.912943	0.0637847	1		ENSMUSG00000017774	0.885171	0.0270557	0.583124		ENSMUSG00000017774	1.078	0.00384466	0.160671
ENSMUSG00000017776	0.074047	0.862411	1		ENSMUSG00000017776	-0.206404	0.572048	1		ENSMUSG00000017776	-0.284735	0.381197	1		ENSMUSG00000017776	0.125937	0.702549	1
ENSMUSG00000017778	-0.132189	0.707334	1		ENSMUSG00000017778	-0.346576	0.441244	1		ENSMUSG00000017778	-0.468335	0.303307	1		ENSMUSG00000017778	-0.224328	0.628633	1
ENSMUSG00000017781	-0.127243	0.810215	1		ENSMUSG00000017781	0.0220005	0.961534	1		ENSMUSG00000017781	-0.174709	0.661161	1		ENSMUSG00000017781	0.0897661	0.813883	1
ENSMUSG00000017801	0.155608	0.796226	1		ENSMUSG00000017801	0.0647099	0.929167	1		ENSMUSG00000017801	0.0311848	0.965079	1		ENSMUSG00000017801	0.215729	0.756936	1
ENSMUSG00000017802	0.158164	0.787992	1		ENSMUSG00000017802	0.146187	0.803853	1		ENSMUSG00000017802	0.126575	0.798541	1		ENSMUSG00000017802	0.212617	0.666508	1
ENSMUSG00000017817	-0.000244659	0.999869	1		ENSMUSG00000017817	1.71251	0.165553	1		ENSMUSG00000017817	1.66857	0.0643559	0.965394		ENSMUSG00000017817	0.223546	0.761589	1
ENSMUSG00000017830	-0.283681	0.86417	1		ENSMUSG00000017830	-0.221376	0.893172	1		ENSMUSG00000017830	-0.896487	0.585827	1		ENSMUSG00000017830	-0.729371	0.6566	1
ENSMUSG00000017831	0.221916	0.604726	1		ENSMUSG00000017831	0.0417841	0.916694	1		ENSMUSG00000017831	0.11247	0.754226	1		ENSMUSG00000017831	0.289404	0.441205	1
ENSMUSG00000017832	-0.588457	0.727616	1		ENSMUSG00000017832	-0.246677	0.853275	1		ENSMUSG00000017832	0.294192	0.845131	1		ENSMUSG00000017832	-0.503398	0.762507	1
ENSMUSG00000017837	0.248365	0.651348	1		ENSMUSG00000017837	-0.242897	0.679741	1		ENSMUSG00000017837	-0.119373	0.834306	1		ENSMUSG00000017837	-0.0289891	0.959275	1
ENSMUSG00000017843	0.622497	0.0423103	1		ENSMUSG00000017843	0.535285	0.143252	1		ENSMUSG00000017843	0.518637	0.137881	1		ENSMUSG00000017843	0.315284	0.407743	1
ENSMUSG00000017858	-0.390772	0.449249	1		ENSMUSG00000017858	-0.524723	0.315377	1		ENSMUSG00000017858	-0.20162	0.674421	1		ENSMUSG00000017858	0.0909156	0.849739	1
ENSMUSG00000017861	1.18856	0.0123637	1		ENSMUSG00000017861	1.2388	0.009272	0.488591		ENSMUSG00000017861	1.12941	0.0316173	0.648628		ENSMUSG00000017861	0.381013	0.556894	1
ENSMUSG00000017868	0.263572	0.852796	1		ENSMUSG00000017868	-0.0230885	0.986861	1		ENSMUSG00000017868	-0.217719	0.892189	1		ENSMUSG00000017868	1.17836	0.462238	1
ENSMUSG00000017897	0.798889	0.628795	1		ENSMUSG00000017897	1.03852	0.454048	1		ENSMUSG00000017897	-0.946381	0.505228	1		ENSMUSG00000017897	-1.79707	0.21332	1
ENSMUSG00000017922	0	1	1		ENSMUSG00000017922	-0.149368	0.810533	1		ENSMUSG00000017922	0	1	1		ENSMUSG00000017922	0	1	1
ENSMUSG00000017929	-0.0165837	0.981171	1		ENSMUSG00000017929	-0.308037	0.684754	1		ENSMUSG00000017929	-0.30807	0.666413	1		ENSMUSG00000017929	0.237025	0.69433	1
ENSMUSG00000017943	0.367924	0.570381	1		ENSMUSG00000017943	1.43643	0.165344	1		ENSMUSG00000017943	2.49771	0.019347	0.465142		ENSMUSG00000017943	1.84705	0.0157519	0.445245
ENSMUSG00000017950	0	1	1		ENSMUSG00000017950	-2.56274e-15	1	1		ENSMUSG00000017950	0.0429148	0.900819	1		ENSMUSG00000017950	0.0301248	0.916578	1
ENSMUSG00000017969	-0.519335	0.505226	1		ENSMUSG00000017969	-0.47886	0.652449	1		ENSMUSG00000017969	-1.03023	0.292564	1		ENSMUSG00000017969	-0.324229	0.780504	1
ENSMUSG00000017978	0.222469	0.893846	1		ENSMUSG00000017978	-0.655074	0.686723	1		ENSMUSG00000017978	-0.33861	0.838739	1		ENSMUSG00000017978	-0.414168	0.803563	1
ENSMUSG00000017999	0.311239	0.347761	1		ENSMUSG00000017999	-0.144572	0.67265	1		ENSMUSG00000017999	-0.378446	0.287403	1		ENSMUSG00000017999	-0.104388	0.785769	1
ENSMUSG00000018001	-0.305234	0.762081	1		ENSMUSG00000018001	0.0200316	0.98426	1		ENSMUSG00000018001	-0.360762	0.714491	1		ENSMUSG00000018001	-0.432871	0.658625	1
ENSMUSG00000018008	-0.0842555	0.953658	1		ENSMUSG00000018008	-0.0371827	0.974649	1		ENSMUSG00000018008	-0.393755	0.76148	1		ENSMUSG00000018008	-0.189037	0.898262	1
ENSMUSG00000018012	0.570255	0.437704	1		ENSMUSG00000018012	0.505176	0.402563	1		ENSMUSG00000018012	0.0889651	0.866341	1		ENSMUSG00000018012	0.283936	0.644498	1
ENSMUSG00000018040	-0.110577	0.877479	1		ENSMUSG00000018040	-0.275896	0.679171	1		ENSMUSG00000018040	-0.460735	0.457172	1		ENSMUSG00000018040	-0.0855849	0.891671	1
ENSMUSG00000018042	0.0721242	0.788392	1		ENSMUSG00000018042	0.133471	0.527037	1		ENSMUSG00000018042	0.137814	0.492699	1		ENSMUSG00000018042	0.325505	0.184904	1
ENSMUSG00000018068	-0.145779	0.823545	1		ENSMUSG00000018068	-0.56418	0.38763	1		ENSMUSG00000018068	-0.492227	0.447353	1		ENSMUSG00000018068	-0.32479	0.634918	1
ENSMUSG00000018076	0.326108	0.454139	1		ENSMUSG00000018076	0.195784	0.728685	1		ENSMUSG00000018076	0.436597	0.429645	1		ENSMUSG00000018076	0.287684	0.595435	1
ENSMUSG00000018102	0.0961241	0.641839	1		ENSMUSG00000018102	-0.395058	0.00711633	0.410704		ENSMUSG00000018102	-0.882393	3.66e-05	0.00353231		ENSMUSG00000018102	-0.958987	0.000420896	0.0271307
ENSMUSG00000018126	-0.366776	0.827664	1		ENSMUSG00000018126	0.797731	0.609905	1		ENSMUSG00000018126	0.313462	0.839329	1		ENSMUSG00000018126	-0.508476	0.757271	1
ENSMUSG00000018143	0.908558	0.228647	1		ENSMUSG00000018143	0.555058	0.517781	1		ENSMUSG00000018143	-0.308473	0.691194	1		ENSMUSG00000018143	0.454817	0.484131	1
ENSMUSG00000018160	0.109702	0.834833	1		ENSMUSG00000018160	-0.350067	0.461322	1		ENSMUSG00000018160	-0.138412	0.763798	1		ENSMUSG00000018160	-0.0945566	0.843728	1
ENSMUSG00000018166	-0.305227	0.652462	1		ENSMUSG00000018166	4.05051	0.000368421	0.0456437		ENSMUSG00000018166	4.77591	3.23462e-07	6.04321e-05		ENSMUSG00000018166	5.08938	7.32467e-07	0.000135398
ENSMUSG00000018167	-0.163972	0.87841	1		ENSMUSG00000018167	-0.934778	0.320918	1		ENSMUSG00000018167	-0.616547	0.429728	1		ENSMUSG00000018167	-0.360972	0.627289	1
ENSMUSG00000018168	0.213369	0.846165	1		ENSMUSG00000018168	0.0519518	0.891016	1		ENSMUSG00000018168	0.039703	0.951398	1		ENSMUSG00000018168	0.352987	0.746547	1
ENSMUSG00000018169	1.25165	0.398387	1		ENSMUSG00000018169	-1.8476	0.227306	1		ENSMUSG00000018169	-1.57456	0.338042	1		ENSMUSG00000018169	-1.82944	0.267758	1
ENSMUSG00000018171	0.242861	0.702028	1		ENSMUSG00000018171	-0.0739322	0.901139	1		ENSMUSG00000018171	-0.136162	0.798	1		ENSMUSG00000018171	0.0756258	0.867246	1
ENSMUSG00000018189	-0.0494938	0.915475	1		ENSMUSG00000018189	-0.0100336	0.983086	1		ENSMUSG00000018189	-0.339841	0.464606	1		ENSMUSG00000018189	-0.266017	0.647463	1
ENSMUSG00000018196	0.0425817	0.970074	1		ENSMUSG00000018196	0.361061	0.780915	1		ENSMUSG00000018196	0.456872	0.718356	1		ENSMUSG00000018196	-0.00875073	0.994452	1
ENSMUSG00000018199	-0.236052	0.746888	1		ENSMUSG00000018199	-0.751678	0.318609	1		ENSMUSG00000018199	-1.02855	0.166859	1		ENSMUSG00000018199	-1.20053	0.144515	1
ENSMUSG00000018209	0.186793	0.70543	1		ENSMUSG00000018209	-0.0898087	0.8399	1		ENSMUSG00000018209	0.0307825	0.938895	1		ENSMUSG00000018209	0.191923	0.619742	1
ENSMUSG00000018211	0	1	1		ENSMUSG00000018211	-2.56274e-15	1	1		ENSMUSG00000018211	0	1	1		ENSMUSG00000018211	0	1	1
ENSMUSG00000018217	1.05702	0.463749	1		ENSMUSG00000018217	2.86542	5.31407e-08	2.10975e-05		ENSMUSG00000018217	1.57915	0.000562283	0.0322503		ENSMUSG00000018217	0.711689	0.139265	1
ENSMUSG00000018238	-0.793194	0.634044	1		ENSMUSG00000018238	0.132387	0.922115	1		ENSMUSG00000018238	-0.536044	0.733971	1		ENSMUSG00000018238	-0.452583	0.761763	1
ENSMUSG00000018239	0.406552	0.495278	1		ENSMUSG00000018239	-0.0689473	0.914272	1		ENSMUSG00000018239	-0.440264	0.510152	1		ENSMUSG00000018239	-0.294636	0.691371	1
ENSMUSG00000018259	0	1	1		ENSMUSG00000018259	-2.56274e-15	1	1		ENSMUSG00000018259	0	1	1		ENSMUSG00000018259	0	1	1
ENSMUSG00000018263	-0.0140214	0.990813	1		ENSMUSG00000018263	0.275736	0.829307	1		ENSMUSG00000018263	0.321331	0.822301	1		ENSMUSG00000018263	0.0799423	0.941578	1
ENSMUSG00000018286	0.299213	0.222257	1		ENSMUSG00000018286	-0.128348	0.594987	1		ENSMUSG00000018286	-0.311135	0.191462	1		ENSMUSG00000018286	-0.338423	0.17729	1
ENSMUSG00000018287	0.154786	0.497043	1		ENSMUSG00000018287	0.26002	0.299981	1		ENSMUSG00000018287	-0.0413213	0.864612	1		ENSMUSG00000018287	-0.097881	0.698504	1
ENSMUSG00000018293	0.0745668	0.649961	1		ENSMUSG00000018293	-0.255183	0.108588	1		ENSMUSG00000018293	-0.588521	0.000884388	0.0467441		ENSMUSG00000018293	-0.310758	0.221591	1
ENSMUSG00000018322	-0.176106	0.723674	1		ENSMUSG00000018322	-0.330925	0.572957	1		ENSMUSG00000018322	-0.243581	0.659378	1		ENSMUSG00000018322	0.0798471	0.886636	1
ENSMUSG00000018326	0.385289	0.1608	1		ENSMUSG00000018326	-0.0235053	0.917299	1		ENSMUSG00000018326	-0.513512	0.018865	0.457381		ENSMUSG00000018326	-0.340885	0.175208	1
ENSMUSG00000018334	-0.0599063	0.962908	1		ENSMUSG00000018334	-0.300707	0.688742	1		ENSMUSG00000018334	-0.71852	0.306905	1		ENSMUSG00000018334	-0.434906	0.555153	1
ENSMUSG00000018339	-0.172282	0.903867	1		ENSMUSG00000018339	0.533121	0.712712	1		ENSMUSG00000018339	0.559638	0.698614	1		ENSMUSG00000018339	0.536636	0.709851	1
ENSMUSG00000018340	1.2367	0.000489281	0.101148		ENSMUSG00000018340	1.38162	2.41775e-05	0.0045907		ENSMUSG00000018340	1.13171	7.53694e-06	0.000877727		ENSMUSG00000018340	0.689908	0.00747521	0.264896
ENSMUSG00000018341	-1.20735	0.369389	1		ENSMUSG00000018341	0.243816	0.883794	1		ENSMUSG00000018341	-0.100431	0.951494	1		ENSMUSG00000018341	-0.307429	0.853447	1
ENSMUSG00000018347	-0.549565	0.593329	1		ENSMUSG00000018347	-0.311834	0.687566	1		ENSMUSG00000018347	-0.179693	0.826363	1		ENSMUSG00000018347	0.0177703	0.983029	1
ENSMUSG00000018362	0.331937	0.430255	1		ENSMUSG00000018362	0.0479203	0.91468	1		ENSMUSG00000018362	-0.484635	0.286694	1		ENSMUSG00000018362	-0.895237	0.0946457	1
ENSMUSG00000018363	-0.288889	0.60408	1		ENSMUSG00000018363	-0.240386	0.655073	1		ENSMUSG00000018363	-0.175529	0.739688	1		ENSMUSG00000018363	0.106426	0.848068	1
ENSMUSG00000018372	-0.0115209	0.987107	1		ENSMUSG00000018372	0.154999	0.845466	1		ENSMUSG00000018372	0.621431	0.405655	1		ENSMUSG00000018372	0.548939	0.485404	1
ENSMUSG00000018377	-0.0908946	0.840964	1		ENSMUSG00000018377	-0.747266	0.0463024	1		ENSMUSG00000018377	-0.544889	0.152942	1		ENSMUSG00000018377	-0.246244	0.543165	1
ENSMUSG00000018378	-0.144904	0.868612	1		ENSMUSG00000018378	-0.680562	0.252626	1		ENSMUSG00000018378	-0.632795	0.244708	1		ENSMUSG00000018378	-0.155501	0.775316	1
ENSMUSG00000018379	0.290208	0.321176	1		ENSMUSG00000018379	-0.684932	0.00748768	0.424494		ENSMUSG00000018379	-1.05621	7.42573e-05	0.00643753		ENSMUSG00000018379	-0.541921	0.068159	1
ENSMUSG00000018381	0.101877	0.951404	1		ENSMUSG00000018381	0.356981	0.797285	1		ENSMUSG00000018381	0.14802	0.878339	1		ENSMUSG00000018381	-0.209631	0.775571	1
ENSMUSG00000018387	0.0427465	0.976572	1		ENSMUSG00000018387	0.639343	0.621383	1		ENSMUSG00000018387	0.951338	0.510833	1		ENSMUSG00000018387	1.54631	0.317611	1
ENSMUSG00000018395	-0.217916	0.686378	1		ENSMUSG00000018395	-0.0333265	0.944142	1		ENSMUSG00000018395	-0.159623	0.699947	1		ENSMUSG00000018395	-0.0998668	0.825713	1
ENSMUSG00000018398	0.405327	0.389104	1		ENSMUSG00000018398	0.984103	0.0190489	0.794167		ENSMUSG00000018398	0.708656	0.0693647	0.998515		ENSMUSG00000018398	1.16654	0.0177357	0.484235
ENSMUSG00000018401	0.116373	0.841141	1		ENSMUSG00000018401	0.161739	0.744006	1		ENSMUSG00000018401	0.466268	0.269214	1		ENSMUSG00000018401	0.56046	0.153777	1
ENSMUSG00000018405	-0.220174	0.845656	1		ENSMUSG00000018405	0.0223663	0.985134	1		ENSMUSG00000018405	-0.245618	0.811353	1		ENSMUSG00000018405	0.168209	0.87019	1
ENSMUSG00000018411	-0.294398	0.83308	1		ENSMUSG00000018411	0.740816	0.584991	1		ENSMUSG00000018411	0.760826	0.52243	1		ENSMUSG00000018411	0.857244	0.344342	1
ENSMUSG00000018412	0.168993	0.693466	1		ENSMUSG00000018412	0.441662	0.270589	1		ENSMUSG00000018412	0.571268	0.122183	1		ENSMUSG00000018412	0.607016	0.108179	1
ENSMUSG00000018415	-0.0778931	0.876919	1		ENSMUSG00000018415	-0.212576	0.725185	1		ENSMUSG00000018415	-0.153337	0.800505	1		ENSMUSG00000018415	0.153143	0.812144	1
ENSMUSG00000018417	-0.666853	0.323099	1		ENSMUSG00000018417	-0.772915	0.20494	1		ENSMUSG00000018417	-0.923529	0.108308	1		ENSMUSG00000018417	-0.865332	0.131048	1
ENSMUSG00000018425	-0.416869	0.482845	1		ENSMUSG00000018425	-0.537207	0.340606	1		ENSMUSG00000018425	-0.937286	0.0558471	0.897896		ENSMUSG00000018425	-0.574033	0.2253	1
ENSMUSG00000018427	1.01435	0.511118	1		ENSMUSG00000018427	1.41007	0.284969	1		ENSMUSG00000018427	0.107761	0.90893	1		ENSMUSG00000018427	0.316544	0.675185	1
ENSMUSG00000018428	0.220582	0.682254	1		ENSMUSG00000018428	0.012324	0.982279	1		ENSMUSG00000018428	0.220867	0.688892	1		ENSMUSG00000018428	0.593066	0.252154	1
ENSMUSG00000018433	0.108074	0.826891	1		ENSMUSG00000018433	-0.287491	0.563178	1		ENSMUSG00000018433	-0.418965	0.410837	1		ENSMUSG00000018433	-0.420155	0.45093	1
ENSMUSG00000018442	-0.0673285	0.951432	1		ENSMUSG00000018442	0.029525	0.976578	1		ENSMUSG00000018442	0.178712	0.848655	1		ENSMUSG00000018442	0.191147	0.847676	1
ENSMUSG00000018446	0.235598	0.318511	1		ENSMUSG00000018446	-0.0149754	0.95663	1		ENSMUSG00000018446	-0.316594	0.306767	1		ENSMUSG00000018446	-0.55524	0.0974095	1
ENSMUSG00000018449	-0.159018	0.867113	1		ENSMUSG00000018449	-0.253971	0.789215	1		ENSMUSG00000018449	-0.320631	0.716862	1		ENSMUSG00000018449	-0.365849	0.662846	1
ENSMUSG00000018451	-0.943718	0.422373	1		ENSMUSG00000018451	-1.28179	0.231679	1		ENSMUSG00000018451	-0.962149	0.343202	1		ENSMUSG00000018451	-1.16422	0.203927	1
ENSMUSG00000018459	0.414473	0.769961	1		ENSMUSG00000018459	0.0344973	0.974405	1		ENSMUSG00000018459	-0.0609286	0.880393	1		ENSMUSG00000018459	-0.223249	0.811196	1
ENSMUSG00000018470	0.149144	0.906246	1		ENSMUSG00000018470	0.323194	0.845932	1		ENSMUSG00000018470	-0.645069	0.692621	1		ENSMUSG00000018470	0.339351	0.819288	1
ENSMUSG00000018474	1.42893	0.000117212	0.0317444		ENSMUSG00000018474	0.588302	0.249211	1		ENSMUSG00000018474	0.497072	0.278533	1		ENSMUSG00000018474	0.556868	0.221595	1
ENSMUSG00000018476	0.190123	0.50181	1		ENSMUSG00000018476	-0.0380372	0.908908	1		ENSMUSG00000018476	-0.170571	0.585906	1		ENSMUSG00000018476	-0.333791	0.299535	1
ENSMUSG00000018479	-0.0175874	0.988314	1		ENSMUSG00000018479	-0.0722399	0.963026	1		ENSMUSG00000018479	-0.318783	0.837904	1		ENSMUSG00000018479	0.29041	0.861512	1
ENSMUSG00000018481	0.0572684	0.909507	1		ENSMUSG00000018481	-0.15779	0.700852	1		ENSMUSG00000018481	-0.0191277	0.955858	1		ENSMUSG00000018481	0.196619	0.586752	1
ENSMUSG00000018486	-0.0293025	0.977021	1		ENSMUSG00000018486	-0.161229	0.917925	1		ENSMUSG00000018486	0.0441952	0.974584	1		ENSMUSG00000018486	-0.509904	0.736389	1
ENSMUSG00000018500	0.47017	0.772764	1		ENSMUSG00000018500	0.57841	0.71602	1		ENSMUSG00000018500	0.229497	0.890274	1		ENSMUSG00000018500	-1.16203	0.484645	1
ENSMUSG00000018501	-0.0670036	0.841397	1		ENSMUSG00000018501	-0.0813187	0.803189	1		ENSMUSG00000018501	0.209862	0.483407	1		ENSMUSG00000018501	0.0793492	0.796237	1
ENSMUSG00000018507	-0.0410385	0.973266	1		ENSMUSG00000018507	-0.510673	0.67007	1		ENSMUSG00000018507	-0.0440068	0.960731	1		ENSMUSG00000018507	0.176661	0.882736	1
ENSMUSG00000018509	0.174531	0.872529	1		ENSMUSG00000018509	-0.637775	0.598313	1		ENSMUSG00000018509	-1.21033	0.381137	1		ENSMUSG00000018509	-1.93649	0.128047	1
ENSMUSG00000018537	-0.110848	0.842261	1		ENSMUSG00000018537	-0.479237	0.363927	1		ENSMUSG00000018537	-0.33848	0.536147	1		ENSMUSG00000018537	-0.355281	0.537251	1
ENSMUSG00000018541	-0.222591	0.784148	1		ENSMUSG00000018541	-0.0315117	0.967774	1		ENSMUSG00000018541	0.0289647	0.968291	1		ENSMUSG00000018541	0.159116	0.824719	1
ENSMUSG00000018543	-0.807118	0.472212	1		ENSMUSG00000018543	0.390029	0.815047	1		ENSMUSG00000018543	-0.570023	0.731414	1		ENSMUSG00000018543	-0.789649	0.625604	1
ENSMUSG00000018547	-0.0875718	0.84352	1		ENSMUSG00000018547	0.304845	0.474007	1		ENSMUSG00000018547	-0.484404	0.259062	1		ENSMUSG00000018547	-0.731521	0.136158	1
ENSMUSG00000018548	0.0980933	0.794152	1		ENSMUSG00000018548	0.055601	0.889184	1		ENSMUSG00000018548	-0.0438902	0.912172	1		ENSMUSG00000018548	-0.388795	0.382685	1
ENSMUSG00000018554	0.166811	0.764181	1		ENSMUSG00000018554	1.70964	0.0188578	0.792999		ENSMUSG00000018554	2.52218	0.00219607	0.0937948		ENSMUSG00000018554	0.539848	0.612696	1
ENSMUSG00000018559	-0.0131619	0.98368	1		ENSMUSG00000018559	-0.477244	0.418177	1		ENSMUSG00000018559	-0.0786177	0.886882	1		ENSMUSG00000018559	-0.353447	0.525661	1
ENSMUSG00000018565	-0.160878	0.742799	1		ENSMUSG00000018565	-0.270985	0.558306	1		ENSMUSG00000018565	-0.520573	0.222874	1		ENSMUSG00000018565	-0.442007	0.298522	1
ENSMUSG00000018566	0.515428	0.567062	1		ENSMUSG00000018566	0.890577	0.355588	1		ENSMUSG00000018566	0.460101	0.632903	1		ENSMUSG00000018566	-0.984261	0.331729	1
ENSMUSG00000018567	0.246048	0.493366	1		ENSMUSG00000018567	0.183974	0.616298	1		ENSMUSG00000018567	0.420759	0.152973	1		ENSMUSG00000018567	0.129452	0.630382	1
ENSMUSG00000018569	3.90207	2.55382e-06	0.00129309		ENSMUSG00000018569	4.42887	3.76153e-06	0.00101873		ENSMUSG00000018569	4.58738	1.69914e-07	3.64189e-05		ENSMUSG00000018569	5.13958	5.33314e-09	1.96131e-06
ENSMUSG00000018570	-0.561814	0.517639	1		ENSMUSG00000018570	-0.806334	0.442355	1		ENSMUSG00000018570	-0.302091	0.770911	1		ENSMUSG00000018570	-0.60863	0.593837	1
ENSMUSG00000018572	-0.354397	0.440188	1		ENSMUSG00000018572	-0.435084	0.33251	1		ENSMUSG00000018572	-0.785306	0.0679492	0.990802		ENSMUSG00000018572	-0.666653	0.126422	1
ENSMUSG00000018574	0.239971	0.802132	1		ENSMUSG00000018574	0.292912	0.740452	1		ENSMUSG00000018574	1.03739	0.144482	1		ENSMUSG00000018574	1.31178	0.0947762	1
ENSMUSG00000018581	-0.290568	0.847965	1		ENSMUSG00000018581	-0.589514	0.721368	1		ENSMUSG00000018581	1.11925	0.434282	1		ENSMUSG00000018581	1.34173	0.382657	1
ENSMUSG00000018583	0.1363	0.693695	1		ENSMUSG00000018583	-0.511178	0.118418	1		ENSMUSG00000018583	-0.792555	0.0241239	0.54096		ENSMUSG00000018583	-0.782335	0.0430092	0.832877
ENSMUSG00000018585	0.523501	0.101954	1		ENSMUSG00000018585	0.802228	0.00927109	0.488591		ENSMUSG00000018585	1.2762	1.94682e-07	3.93156e-05		ENSMUSG00000018585	1.37876	5.02462e-08	1.37145e-05
ENSMUSG00000018589	0	1	1		ENSMUSG00000018589	-2.56274e-15	1	1		ENSMUSG00000018589	0	1	1		ENSMUSG00000018589	-0.0554461	0.886531	1
ENSMUSG00000018593	0.31282	0.221042	1		ENSMUSG00000018593	0.204347	0.197735	1		ENSMUSG00000018593	-0.0221479	0.893823	1		ENSMUSG00000018593	0.391991	0.152657	1
ENSMUSG00000018595	-0.892724	0.569728	1		ENSMUSG00000018595	-0.105154	0.949304	1		ENSMUSG00000018595	-0.043937	0.978358	1		ENSMUSG00000018595	0.11695	0.944011	1
ENSMUSG00000018599	-0.527373	0.625762	1		ENSMUSG00000018599	-0.272009	0.776443	1		ENSMUSG00000018599	-0.433849	0.621486	1		ENSMUSG00000018599	-0.0946756	0.910425	1
ENSMUSG00000018604	1.31316	0.408091	1		ENSMUSG00000018604	1.15014	0.467442	1		ENSMUSG00000018604	1.72073	0.298195	1		ENSMUSG00000018604	1.58427	0.334296	1
ENSMUSG00000018620	-0.0325994	0.963559	1		ENSMUSG00000018620	-2.56274e-15	1	1		ENSMUSG00000018620	0.04462	0.898848	1		ENSMUSG00000018620	0.124615	0.828526	1
ENSMUSG00000018623	0	1	1		ENSMUSG00000018623	-2.56274e-15	1	1		ENSMUSG00000018623	0	1	1		ENSMUSG00000018623	0	1	1
ENSMUSG00000018634	0.0720844	0.942071	1		ENSMUSG00000018634	0.260852	0.840757	1		ENSMUSG00000018634	0.0695195	0.946732	1		ENSMUSG00000018634	0.282531	0.82304	1
ENSMUSG00000018648	1.84288	0.0611487	1		ENSMUSG00000018648	2.27543	0.000111789	0.0174356		ENSMUSG00000018648	0.54972	0.255119	1		ENSMUSG00000018648	0.127695	0.792852	1
ENSMUSG00000018651	-0.212233	0.710939	1		ENSMUSG00000018651	-0.187547	0.754059	1		ENSMUSG00000018651	-0.605026	0.315696	1		ENSMUSG00000018651	-0.441306	0.518488	1
ENSMUSG00000018654	-0.33187	0.842987	1		ENSMUSG00000018654	0.345084	0.824681	1		ENSMUSG00000018654	-0.342616	0.821182	1		ENSMUSG00000018654	-0.239001	0.854455	1
ENSMUSG00000018656	0.126614	0.823658	1		ENSMUSG00000018656	-0.227397	0.76424	1		ENSMUSG00000018656	0.0148149	0.980131	1		ENSMUSG00000018656	0.0388849	0.955035	1
ENSMUSG00000018659	0.00724383	0.992814	1		ENSMUSG00000018659	0.298044	0.754729	1		ENSMUSG00000018659	0.228624	0.807804	1		ENSMUSG00000018659	-0.00932152	0.991873	1
ENSMUSG00000018661	0.145001	0.858953	1		ENSMUSG00000018661	-0.138414	0.846658	1		ENSMUSG00000018661	0.0469754	0.941524	1		ENSMUSG00000018661	-0.0494147	0.936105	1
ENSMUSG00000018666	0.164404	0.578522	1		ENSMUSG00000018666	-0.483531	0.106724	1		ENSMUSG00000018666	-0.792392	0.0134881	0.364169		ENSMUSG00000018666	-0.683289	0.0555675	0.956997
ENSMUSG00000018669	-0.030744	0.94563	1		ENSMUSG00000018669	-0.0142928	0.976336	1		ENSMUSG00000018669	-0.320723	0.508234	1		ENSMUSG00000018669	-0.210402	0.67187	1
ENSMUSG00000018672	3.39745	0.00075041	0.147287		ENSMUSG00000018672	0.665595	0.552302	1		ENSMUSG00000018672	0.570247	0.571054	1		ENSMUSG00000018672	-1.11417	0.242376	1
ENSMUSG00000018677	0.0165438	0.955597	1		ENSMUSG00000018677	0.488776	0.183117	1		ENSMUSG00000018677	0.626879	0.0668771	0.981486		ENSMUSG00000018677	-0.0455799	0.8945	1
ENSMUSG00000018678	0.722389	0.237451	1		ENSMUSG00000018678	-0.189662	0.764156	1		ENSMUSG00000018678	-0.491014	0.464188	1		ENSMUSG00000018678	-0.430736	0.537809	1
ENSMUSG00000018697	0.310907	0.42981	1		ENSMUSG00000018697	-0.260198	0.532604	1		ENSMUSG00000018697	-0.296696	0.474744	1		ENSMUSG00000018697	-0.493041	0.278	1
ENSMUSG00000018698	0.468961	0.775484	1		ENSMUSG00000018698	0.850966	0.578379	1		ENSMUSG00000018698	0.150172	0.920607	1		ENSMUSG00000018698	-0.425478	0.795325	1
ENSMUSG00000018707	-0.0855634	0.697768	1		ENSMUSG00000018707	-0.137811	0.50547	1		ENSMUSG00000018707	-0.122314	0.52952	1		ENSMUSG00000018707	-0.136084	0.5556	1
ENSMUSG00000018727	-0.0443312	0.977358	1		ENSMUSG00000018727	-0.160307	0.902769	1		ENSMUSG00000018727	0.345879	0.774939	1		ENSMUSG00000018727	0.240147	0.858515	1
ENSMUSG00000018733	0.21346	0.815592	1		ENSMUSG00000018733	-0.135834	0.892405	1		ENSMUSG00000018733	-0.803392	0.433438	1		ENSMUSG00000018733	-0.0956299	0.92979	1
ENSMUSG00000018736	0.377001	0.458629	1		ENSMUSG00000018736	0.0423627	0.928521	1		ENSMUSG00000018736	0.00394707	0.992776	1		ENSMUSG00000018736	0.217999	0.625872	1
ENSMUSG00000018740	0.15739	0.923861	1		ENSMUSG00000018740	-0.00922001	0.995438	1		ENSMUSG00000018740	-0.223035	0.892639	1		ENSMUSG00000018740	-0.0730209	0.963275	1
ENSMUSG00000018750	-1.0129	0.395449	1		ENSMUSG00000018750	0.651216	0.592943	1		ENSMUSG00000018750	1.02097	0.276308	1		ENSMUSG00000018750	1.01832	0.20892	1
ENSMUSG00000018752	-0.083942	0.955005	1		ENSMUSG00000018752	0.00633643	0.996609	1		ENSMUSG00000018752	0.0351014	0.982766	1		ENSMUSG00000018752	-0.25571	0.873889	1
ENSMUSG00000018761	0.358468	0.571556	1		ENSMUSG00000018761	-0.273932	0.687451	1		ENSMUSG00000018761	-0.627656	0.306782	1		ENSMUSG00000018761	-0.0217097	0.971273	1
ENSMUSG00000018765	0.169208	0.551455	1		ENSMUSG00000018765	0.25481	0.431081	1		ENSMUSG00000018765	0.264754	0.398522	1		ENSMUSG00000018765	0.290877	0.374025	1
ENSMUSG00000018770	0.275838	0.399552	1		ENSMUSG00000018770	0.0836225	0.79498	1		ENSMUSG00000018770	-0.172066	0.586725	1		ENSMUSG00000018770	-0.310806	0.333515	1
ENSMUSG00000018774	0.779251	0.241643	1		ENSMUSG00000018774	0.842598	0.273557	1		ENSMUSG00000018774	1.67321	0.019577	0.470076		ENSMUSG00000018774	2.90605	6.31903e-05	0.00579443
ENSMUSG00000018776	-0.913766	0.58913	1		ENSMUSG00000018776	0.0323385	0.982863	1		ENSMUSG00000018776	-0.14813	0.928297	1		ENSMUSG00000018776	0.162363	0.92142	1
[truncated: 32,940 more rows]

## Sheet: CL1_GeneNames
Ensembl_Genename	Genename	Description
ENSMUSG00000031383	Dusp9	dual specificity phosphatase 9 [Source:MGI Symbol;Acc:MGI:2387107]
ENSMUSG00000025795	Rassf3	Ras association (RalGDS/AF-6) domain family member 3 [Source:MGI Symbol;Acc:MGI:2179722]
ENSMUSG00000039450	Dcxr	dicarbonyl L-xylulose reductase [Source:MGI Symbol;Acc:MGI:1915130]
ENSMUSG00000028970	Abcb1b	ATP-binding cassette, sub-family B (MDR/TAP), member 1B [Source:MGI Symbol;Acc:MGI:97568]
ENSMUSG00000002900	Lamb1	laminin B1 [Source:MGI Symbol;Acc:MGI:96743]
ENSMUSG00000001604	Tcea3	transcription elongation factor A (SII), 3 [Source:MGI Symbol;Acc:MGI:1196908]
ENSMUSG00000064952	Gm24920	predicted gene, 24920 [Source:MGI Symbol;Acc:MGI:5454697]
ENSMUSG00000086454	Platr14	pluripotency associated transcript 14 [Source:MGI Symbol;Acc:MGI:1922209]
ENSMUSG00000093044	Snord8	small nucleolar RNA, C/D box 8 [Source:MGI Symbol;Acc:MGI:3819556]
ENSMUSG00000028618	Tmem59	transmembrane protein 59 [Source:MGI Symbol;Acc:MGI:1929278]
ENSMUSG00000072825	Cep170b	centrosomal protein 170B [Source:MGI Symbol;Acc:MGI:2145043]
ENSMUSG00000042903	Foxo4	forkhead box O4 [Source:MGI Symbol;Acc:MGI:1891915]
ENSMUSG00000001552	Jup	junction plakoglobin [Source:MGI Symbol;Acc:MGI:96650]
ENSMUSG00000064336	mt-Tf	mitochondrially encoded tRNA phenylalanine [Source:MGI Symbol;Acc:MGI:102487]
ENSMUSG00000041488	Stx3	syntaxin 3 [Source:MGI Symbol;Acc:MGI:103077]
ENSMUSG00000018774	Cd68	CD68 antigen [Source:MGI Symbol;Acc:MGI:88342]
ENSMUSG00000029832	Nfe2l3	nuclear factor, erythroid derived 2, like 3 [Source:MGI Symbol;Acc:MGI:1339958]
ENSMUSG00000006589	Aprt	adenine phosphoribosyl transferase [Source:MGI Symbol;Acc:MGI:88061]
ENSMUSG00000085396	Firre	functional intergenic repeating RNA element [Source:MGI Symbol;Acc:MGI:2147989]
ENSMUSG00000072812	Ahnak2	AHNAK nucleoprotein 2 [Source:MGI Symbol;Acc:MGI:2144831]
ENSMUSG00000080465	Gm22486	predicted gene, 22486 [Source:MGI Symbol;Acc:MGI:5452263]
ENSMUSG00000029120	Ppp2r2c	protein phosphatase 2, regulatory subunit B, gamma [Source:MGI Symbol;Acc:MGI:2442660]
ENSMUSG00000060802	B2m	beta-2 microglobulin [Source:MGI Symbol;Acc:MGI:88127]
ENSMUSG00000026547	Tagln2	transgelin 2 [Source:MGI Symbol;Acc:MGI:1312985]
ENSMUSG00000094411	Snord16a	small nucleolar RNA, C/D box 16A [Source:MGI Symbol;Acc:MGI:3819522]
ENSMUSG00000071658	Gng3	guanine nucleotide binding protein (G protein), gamma 3 [Source:MGI Symbol;Acc:MGI:102704]
ENSMUSG00000000792	Slc5a5	solute carrier family 5 (sodium iodide symporter), member 5 [Source:MGI Symbol;Acc:MGI:2149330]
ENSMUSG00000041571	Selenow	selenoprotein W [Source:MGI Symbol;Acc:MGI:1100878]
ENSMUSG00000019564	Arid3a	AT rich interactive domain 3A (BRIGHT-like) [Source:MGI Symbol;Acc:MGI:1328360]
ENSMUSG00000023186	Vwa5a	von Willebrand factor A domain containing 5A [Source:MGI Symbol;Acc:MGI:1915026]
ENSMUSG00000040297	Suco	SUN domain containing ossification factor [Source:MGI Symbol;Acc:MGI:2138346]
ENSMUSG00000068220	Lgals1	lectin, galactose binding, soluble 1 [Source:MGI Symbol;Acc:MGI:96777]
ENSMUSG00000087166	L1td1	LINE-1 type transposase domain containing 1 [Source:MGI Symbol;Acc:MGI:3578435]
ENSMUSG00000064358	mt-Co3	mitochondrially encoded cytochrome c oxidase III [Source:MGI Symbol;Acc:MGI:102502]
ENSMUSG00000072944	Nup62cl	nucleoporin 62 C-terminal like [Source:MGI Symbol;Acc:MGI:2685565]
ENSMUSG00000018585	Atox1	antioxidant 1 copper chaperone [Source:MGI Symbol;Acc:MGI:1333855]
ENSMUSG00000064337	mt-Rnr1	mitochondrially encoded 12S rRNA [Source:MGI Symbol;Acc:MGI:102493]
ENSMUSG00000080486	Snord100	small nucleolar RNA, C/D box 100 [Source:MGI Symbol;Acc:MGI:3819514]
ENSMUSG00000105039	Gm32585	predicted gene, 32585 [Source:MGI Symbol;Acc:MGI:5591744]
ENSMUSG00000052397	Ezr	ezrin [Source:MGI Symbol;Acc:MGI:98931]
ENSMUSG00000029993	Nfu1	NFU1 iron-sulfur cluster scaffold [Source:MGI Symbol;Acc:MGI:1913290]
ENSMUSG00000032244	Fem1b	feminization 1 homolog b (C. elegans) [Source:MGI Symbol;Acc:MGI:1335087]
ENSMUSG00000005609	Ctr9	CTR9 homolog, Paf1/RNA polymerase II complex component [Source:MGI Symbol;Acc:MGI:109345]
ENSMUSG00000019996	Map7	microtubule-associated protein 7 [Source:MGI Symbol;Acc:MGI:1328328]
ENSMUSG00000032135	Mcam	melanoma cell adhesion molecule [Source:MGI Symbol;Acc:MGI:1933966]
ENSMUSG00000026421	Csrp1	cysteine and glycine-rich protein 1 [Source:MGI Symbol;Acc:MGI:88549]
ENSMUSG00000030800	Prss8	protease, serine 8 (prostasin) [Source:MGI Symbol;Acc:MGI:1923810]
ENSMUSG00000028763	Hspg2	perlecan (heparan sulfate proteoglycan 2) [Source:MGI Symbol;Acc:MGI:96257]
ENSMUSG00000005148	Klf5	Kruppel-like factor 5 [Source:MGI Symbol;Acc:MGI:1338056]
ENSMUSG00000061048	Cdh3	cadherin 3 [Source:MGI Symbol;Acc:MGI:88356]
ENSMUSG00000020427	Igfbp3	insulin-like growth factor binding protein 3 [Source:MGI Symbol;Acc:MGI:96438]
ENSMUSG00000019851	Perp	PERP, TP53 apoptosis effector [Source:MGI Symbol;Acc:MGI:1929938]
ENSMUSG00000064364	mt-Th	mitochondrially encoded tRNA histidine [Source:MGI Symbol;Acc:MGI:102485]
ENSMUSG00000021222	Dcaf4	DDB1 and CUL4 associated factor 4 [Source:MGI Symbol;Acc:MGI:1921078]
ENSMUSG00000042272	Sestd1	SEC14 and spectrin domains 1 [Source:MGI Symbol;Acc:MGI:1916262]
ENSMUSG00000064359	mt-Tg	mitochondrially encoded tRNA glycine [Source:MGI Symbol;Acc:MGI:102486]
ENSMUSG00000042386	Tex13b	testis expressed 13B [Source:MGI Symbol;Acc:MGI:1890544]
ENSMUSG00000035778	Ggta1	glycoprotein galactosyltransferase alpha 1, 3 [Source:MGI Symbol;Acc:MGI:95704]
ENSMUSG00000047501	Cldn4	claudin 4 [Source:MGI Symbol;Acc:MGI:1313314]
ENSMUSG00000064338	mt-Tv	mitochondrially encoded tRNA valine [Source:MGI Symbol;Acc:MGI:102472]
ENSMUSG00000035885	Cox8a	cytochrome c oxidase subunit 8A [Source:MGI Symbol;Acc:MGI:105959]
ENSMUSG00000038708	Golga4	golgi autoantigen, golgin subfamily a, 4 [Source:MGI Symbol;Acc:MGI:1859646]
ENSMUSG00000030246	Ldhb	lactate dehydrogenase B [Source:MGI Symbol;Acc:MGI:96763]
ENSMUSG00000024769	Cdc42bpg	CDC42 binding protein kinase gamma (DMPK-like) [Source:MGI Symbol;Acc:MGI:2652845]
ENSMUSG00000026576	Atp1b1	ATPase, Na+/K+ transporting, beta 1 polypeptide [Source:MGI Symbol;Acc:MGI:88108]
ENSMUSG00000050071	Bex1	brain expressed X-linked 1 [Source:MGI Symbol;Acc:MGI:1328321]
ENSMUSG00000062591	Tubb4a	tubulin, beta 4A class IVA [Source:MGI Symbol;Acc:MGI:107848]
ENSMUSG00000038167	Plekhg6	pleckstrin homology domain containing, family G (with RhoGef domain) member 6 [Source:MGI Symbol;Acc:MGI:2682298]
ENSMUSG00000004451	Ralb	v-ral simian leukemia viral oncogene B [Source:MGI Symbol;Acc:MGI:1927244]
ENSMUSG00000056366	Fabp3-ps1	fatty acid binding protein 3, muscle and heart, pseudogene 1 [Source:MGI Symbol;Acc:MGI:101929]
ENSMUSG00000065226	Gm25791	predicted gene, 25791 [Source:MGI Symbol;Acc:MGI:5455568]
ENSMUSG00000003051	Elf3	E74-like factor 3 [Source:MGI Symbol;Acc:MGI:1101781]
ENSMUSG00000022108	Itm2b	integral membrane protein 2B [Source:MGI Symbol;Acc:MGI:1309517]
ENSMUSG00000049382	Krt8	keratin 8 [Source:MGI Symbol;Acc:MGI:96705]
ENSMUSG00000020911	Krt19	keratin 19 [Source:MGI Symbol;Acc:MGI:96693]
ENSMUSG00000030536	Iqgap1	IQ motif containing GTPase activating protein 1 [Source:MGI Symbol;Acc:MGI:1352757]
ENSMUSG00000004864	Mapk13	mitogen-activated protein kinase 13 [Source:MGI Symbol;Acc:MGI:1346864]
ENSMUSG00000040533	Matn1	matrilin 1, cartilage matrix protein [Source:MGI Symbol;Acc:MGI:106591]
ENSMUSG00000080478	Snord23	small nucleolar RNA, C/D box 23 [Source:MGI Symbol;Acc:MGI:3819529]
ENSMUSG00000076441	Ass1	argininosuccinate synthetase 1 [Source:MGI Symbol;Acc:MGI:88090]
ENSMUSG00000064344	mt-Tm	mitochondrially encoded tRNA methionine [Source:MGI Symbol;Acc:MGI:102480]
ENSMUSG00000020451	Limk2	LIM motif-containing protein kinase 2 [Source:MGI Symbol;Acc:MGI:1197517]
ENSMUSG00000031995	St14	suppression of tumorigenicity 14 (colon carcinoma) [Source:MGI Symbol;Acc:MGI:1338881]
ENSMUSG00000088689	Scarna17	small Cajal body-specific RNA 17 [Source:MGI Symbol;Acc:MGI:3819483]
ENSMUSG00000041801	Phlda3	pleckstrin homology like domain, family A, member 3 [Source:MGI Symbol;Acc:MGI:1351485]
ENSMUSG00000050390	C77080	expressed sequence C77080 [Source:MGI Symbol;Acc:MGI:2140651]
ENSMUSG00000032777	Gtf3c1	general transcription factor III C 1 [Source:MGI Symbol;Acc:MGI:107887]
ENSMUSG00000031838	Ifi30	interferon gamma inducible protein 30 [Source:MGI Symbol;Acc:MGI:2137648]
ENSMUSG00000037405	Icam1	intercellular adhesion molecule 1 [Source:MGI Symbol;Acc:MGI:96392]
ENSMUSG00000041936	Agrn	agrin [Source:MGI Symbol;Acc:MGI:87961]
ENSMUSG00000060012	Kif13b	kinesin family member 13B [Source:MGI Symbol;Acc:MGI:1098265]
ENSMUSG00000018340	Anxa6	annexin A6 [Source:MGI Symbol;Acc:MGI:88255]
ENSMUSG00000022770	Dlg1	discs large MAGUK scaffold protein 1 [Source:MGI Symbol;Acc:MGI:107231]
ENSMUSG00000065853	Gm22354	predicted gene, 22354 [Source:MGI Symbol;Acc:MGI:5452131]
ENSMUSG00000065663	Gm22579	predicted gene, 22579 [Source:MGI Symbol;Acc:MGI:5452356]
ENSMUSG00000023972	Ptk7	PTK7 protein tyrosine kinase 7 [Source:MGI Symbol;Acc:MGI:1918711]
ENSMUSG00000028773	Fabp3	fatty acid binding protein 3, muscle and heart [Source:MGI Symbol;Acc:MGI:95476]
ENSMUSG00000064368	mt-Nd6	mitochondrially encoded NADH dehydrogenase 6 [Source:MGI Symbol;Acc:MGI:102495]
ENSMUSG00000089417	Gm22009	predicted gene, 22009 [Source:MGI Symbol;Acc:MGI:5451786]
ENSMUSG00000017723	Wfdc2	WAP four-disulfide core domain 2 [Source:MGI Symbol;Acc:MGI:1914951]
ENSMUSG00000065649	Snora74a	small nucleolar RNA, H/ACA box 74A [Source:MGI Symbol;Acc:MGI:3646921]
ENSMUSG00000006519	Cyba	cytochrome b-245, alpha polypeptide [Source:MGI Symbol;Acc:MGI:1316658]
ENSMUSG00000064366	mt-Tl2	mitochondrially encoded tRNA leucine 2 [Source:MGI Symbol;Acc:MGI:102481]
ENSMUSG00000065282	Gm24455	predicted gene, 24455 [Source:MGI Symbol;Acc:MGI:5454232]
ENSMUSG00000023906	Cldn6	claudin 6 [Source:MGI Symbol;Acc:MGI:1859284]
ENSMUSG00000025357	Dgka	diacylglycerol kinase, alpha [Source:MGI Symbol;Acc:MGI:102952]
ENSMUSG00000029032	Arhgef16	Rho guanine nucleotide exchange factor (GEF) 16 [Source:MGI Symbol;Acc:MGI:2446219]
ENSMUSG00000065018	Gm23511	predicted gene, 23511 [Source:MGI Symbol;Acc:MGI:5453288]
ENSMUSG00000055707	Klhl26	kelch-like 26 [Source:MGI Symbol;Acc:MGI:2443079]
ENSMUSG00000019818	Cd164	CD164 antigen [Source:MGI Symbol;Acc:MGI:1859568]
ENSMUSG00000049422	Chchd10	coiled-coil-helix-coiled-coil-helix domain containing 10 [Source:MGI Symbol;Acc:MGI:2143558]
ENSMUSG00000002985	Apoe	apolipoprotein E [Source:MGI Symbol;Acc:MGI:88057]
ENSMUSG00000010760	Phlda2	pleckstrin homology like domain, family A, member 2 [Source:MGI Symbol;Acc:MGI:1202307]
ENSMUSG00000038844	Kif16b	kinesin family member 16B [Source:MGI Symbol;Acc:MGI:1098240]
ENSMUSG00000087881	Gm22442	predicted gene, 22442 [Source:MGI Symbol;Acc:MGI:5452219]
ENSMUSG00000016559	H3f3b	H3 histone, family 3B [Source:MGI Symbol;Acc:MGI:1101768]
ENSMUSG00000024406	Pou5f1	POU domain, class 5, transcription factor 1 [Source:MGI Symbol;Acc:MGI:101893]
ENSMUSG00000064797	Gm24357	predicted gene, 24357 [Source:MGI Symbol;Acc:MGI:5454134]
ENSMUSG00000020326	Ccng1	cyclin G1 [Source:MGI Symbol;Acc:MGI:102890]
ENSMUSG00000037166	Ppp1r14a	protein phosphatase 1, regulatory inhibitor subunit 14A [Source:MGI Symbol;Acc:MGI:1931139]
ENSMUSG00000033295	Ptprf	protein tyrosine phosphatase, receptor type, F [Source:MGI Symbol;Acc:MGI:102695]
ENSMUSG00000020736	Nt5c	5',3'-nucleotidase, cytosolic [Source:MGI Symbol;Acc:MGI:1354954]
ENSMUSG00000077734	Snord83b	small nucleolar RNA, C/D box 83B [Source:MGI Symbol;Acc:MGI:3819557]
ENSMUSG00000040728	Esrp1	epithelial splicing regulatory protein 1 [Source:MGI Symbol;Acc:MGI:1917326]
ENSMUSG00000023443	Esx1	extraembryonic, spermatogenesis, homeobox 1 [Source:MGI Symbol;Acc:MGI:1096388]
ENSMUSG00000023175	Bsg	basigin [Source:MGI Symbol;Acc:MGI:88208]
ENSMUSG00000031239	Itm2a	integral membrane protein 2A [Source:MGI Symbol;Acc:MGI:107706]
ENSMUSG00000002799	Jag2	jagged 2 [Source:MGI Symbol;Acc:MGI:1098270]
ENSMUSG00000015647	Lama5	laminin, alpha 5 [Source:MGI Symbol;Acc:MGI:105382]
ENSMUSG00000022139	Mbnl2	muscleblind like splicing factor 2 [Source:MGI Symbol;Acc:MGI:2145597]
ENSMUSG00000064355	mt-Tk	mitochondrially encoded tRNA lysine [Source:MGI Symbol;Acc:MGI:102483]
ENSMUSG00000040557	Mettl27	methyltransferase like 27 [Source:MGI Symbol;Acc:MGI:1933146]
ENSMUSG00000038781	Stap2	signal transducing adaptor family member 2 [Source:MGI Symbol;Acc:MGI:2147039]
ENSMUSG00000096211	Gm23330	predicted gene, 23330 [Source:MGI Symbol;Acc:MGI:5453107]
ENSMUSG00000018569	Cldn7	claudin 7 [Source:MGI Symbol;Acc:MGI:1859285]
ENSMUSG00000027111	Itga6	integrin alpha 6 [Source:MGI Symbol;Acc:MGI:96605]
ENSMUSG00000080518	Gm22193	predicted gene, 22193 [Source:MGI Symbol;Acc:MGI:5451970]
ENSMUSG00000021638	Ocln	occludin [Source:MGI Symbol;Acc:MGI:106183]
ENSMUSG00000033960	Jcad	junctional cadherin 5 associated [Source:MGI Symbol;Acc:MGI:2685174]
ENSMUSG00000022474	Pmm1	phosphomannomutase 1 [Source:MGI Symbol;Acc:MGI:1353418]
ENSMUSG00000077394	Gm24339	predicted gene, 24339 [Source:MGI Symbol;Acc:MGI:5454116]
ENSMUSG00000007891	Ctsd	cathepsin D [Source:MGI Symbol;Acc:MGI:88562]
ENSMUSG00000030852	Tacc2	transforming, acidic coiled-coil containing protein 2 [Source:MGI Symbol;Acc:MGI:1928899]
ENSMUSG00000032062	2310030G06Rik	RIKEN cDNA 2310030G06 gene [Source:MGI Symbol;Acc:MGI:1914202]
ENSMUSG00000014602	Kif1a	kinesin family member 1A [Source:MGI Symbol;Acc:MGI:108391]
ENSMUSG00000020423	Btg2	B cell translocation gene 2, anti-proliferative [Source:MGI Symbol;Acc:MGI:108384]
ENSMUSG00000041959	S100a10	S100 calcium binding protein A10 (calpactin) [Source:MGI Symbol;Acc:MGI:1339468]
ENSMUSG00000030516	Tjp1	tight junction protein 1 [Source:MGI Symbol;Acc:MGI:98759]
ENSMUSG00000064647	Gm23301	predicted gene, 23301 [Source:MGI Symbol;Acc:MGI:5453078]
ENSMUSG00000029161	Cgref1	cell growth regulator with EF hand domain 1 [Source:MGI Symbol;Acc:MGI:1915817]
ENSMUSG00000064346	mt-Tw	mitochondrially encoded tRNA tryptophan [Source:MGI Symbol;Acc:MGI:102471]
ENSMUSG00000020782	Llgl2	LLGL2 scribble cell polarity complex component [Source:MGI Symbol;Acc:MGI:1918843]
ENSMUSG00000026837	Col5a1	collagen, type V, alpha 1 [Source:MGI Symbol;Acc:MGI:88457]
ENSMUSG00000031438	Rnf128	ring finger protein 128 [Source:MGI Symbol;Acc:MGI:1914139]
ENSMUSG00000005251	Ripk4	receptor-interacting serine-threonine kinase 4 [Source:MGI Symbol;Acc:MGI:1919638]
ENSMUSG00000038393	Txnip	thioredoxin interacting protein [Source:MGI Symbol;Acc:MGI:1889549]
ENSMUSG00000004207	Psap	prosaposin [Source:MGI Symbol;Acc:MGI:97783]
ENSMUSG00000047061	Gm9817	predicted gene 9817 [Source:MGI Symbol;Acc:MGI:3809102]
ENSMUSG00000017754	Pltp	phospholipid transfer protein [Source:MGI Symbol;Acc:MGI:103151]
ENSMUSG00000075015	Gm10801	predicted gene 10801 [Source:MGI Symbol;Acc:MGI:3641656]
ENSMUSG00000068036	Afdn	afadin, adherens junction formation factor [Source:MGI Symbol;Acc:MGI:1314653]
ENSMUSG00000061859	Patj	PATJ, crumbs cell polarity complex component [Source:MGI Symbol;Acc:MGI:1277960]
ENSMUSG00000046223	Plaur	plasminogen activator, urokinase receptor [Source:MGI Symbol;Acc:MGI:97612]
ENSMUSG00000004626	Stxbp2	syntaxin binding protein 2 [Source:MGI Symbol;Acc:MGI:107370]
ENSMUSG00000074227	Spint2	serine protease inhibitor, Kunitz type 2 [Source:MGI Symbol;Acc:MGI:1338031]
ENSMUSG00000044037	Als2cl	ALS2 C-terminal like [Source:MGI Symbol;Acc:MGI:2447532]
ENSMUSG00000040264	Gbp2b	guanylate binding protein 2b [Source:MGI Symbol;Acc:MGI:95666]
ENSMUSG00000037960	Card19	caspase recruitment domain family, member 19 [Source:MGI Symbol;Acc:MGI:1915730]
ENSMUSG00000032194	Kank2	KN motif and ankyrin repeat domains 2 [Source:MGI Symbol;Acc:MGI:2384568]
ENSMUSG00000054452	Tle5	TLE family member 5, transcriptional modulator [Source:MGI Symbol;Acc:MGI:95806]
ENSMUSG00000022464	Slc38a4	solute carrier family 38, member 4 [Source:MGI Symbol;Acc:MGI:1916604]
ENSMUSG00000065371	Gm22739	predicted gene, 22739 [Source:MGI Symbol;Acc:MGI:5452516]
ENSMUSG00000052566	Hook2	hook microtubule tethering protein 2 [Source:MGI Symbol;Acc:MGI:2181664]
ENSMUSG00000020184	Mdm2	transformed mouse 3T3 cell double minute 2 [Source:MGI Symbol;Acc:MGI:96952]
ENSMUSG00000015312	Gadd45b	growth arrest and DNA-damage-inducible 45 beta [Source:MGI Symbol;Acc:MGI:107776]
ENSMUSG00000025408	Ddit3	DNA-damage inducible transcript 3 [Source:MGI Symbol;Acc:MGI:109247]
ENSMUSG00000047844	Bex4	brain expressed X-linked 4 [Source:MGI Symbol;Acc:MGI:3606746]
ENSMUSG00000007659	Bcl2l1	BCL2-like 1 [Source:MGI Symbol;Acc:MGI:88139]
ENSMUSG00000058297	Spock2	sparc/osteonectin, cwcv and kazal-like domains proteoglycan 2 [Source:MGI Symbol;Acc:MGI:1891351]
ENSMUSG00000042195	Slc35f2	solute carrier family 35, member F2 [Source:MGI Symbol;Acc:MGI:1919272]
ENSMUSG00000032902	Slc16a1	solute carrier family 16 (monocarboxylic acid transporters), member 1 [Source:MGI Symbol;Acc:MGI:106013]
ENSMUSG00000064348	mt-Tn	mitochondrially encoded tRNA asparagine [Source:MGI Symbol;Acc:MGI:102479]
ENSMUSG00000044393	Dsg2	desmoglein 2 [Source:MGI Symbol;Acc:MGI:1196466]
ENSMUSG00000092677	Mir5106	microRNA 5106 [Source:MGI Symbol;Acc:MGI:4950426]
ENSMUSG00000068876	Cgn	cingulin [Source:MGI Symbol;Acc:MGI:1927237]
ENSMUSG00000031972	Acta1	actin, alpha 1, skeletal muscle [Source:MGI Symbol;Acc:MGI:87902]
ENSMUSG00000021678	F2rl1	coagulation factor II (thrombin) receptor-like 1 [Source:MGI Symbol;Acc:MGI:101910]
ENSMUSG00000064605	Gm22220	predicted gene, 22220 [Source:MGI Symbol;Acc:MGI:5451997]
ENSMUSG00000091705	H2-Q2	histocompatibility 2, Q region locus 2 [Source:MGI Symbol;Acc:MGI:95931]
ENSMUSG00000085006	BC021767	cDNA sequence BC021767 [Source:MGI Symbol;Acc:MGI:3615512]
ENSMUSG00000047986	Palm3	paralemmin 3 [Source:MGI Symbol;Acc:MGI:1921587]
ENSMUSG00000021477	Ctsl	cathepsin L [Source:MGI Symbol;Acc:MGI:88564]
ENSMUSG00000031622	Sin3b	transcriptional regulator, SIN3B (yeast) [Source:MGI Symbol;Acc:MGI:107158]
ENSMUSG00000039457	Ppl	periplakin [Source:MGI Symbol;Acc:MGI:1194898]
ENSMUSG00000031150	Ccdc120	coiled-coil domain containing 120 [Source:MGI Symbol;Acc:MGI:1859619]
ENSMUSG00000073406	H2-Bl	histocompatibility 2, blastocyst [Source:MGI Symbol;Acc:MGI:892004]
ENSMUSG00000019194	Scn1b	sodium channel, voltage-gated, type I, beta [Source:MGI Symbol;Acc:MGI:98247]
ENSMUSG00000038775	Vill	villin-like [Source:MGI Symbol;Acc:MGI:1201781]
ENSMUSG00000035873	Pawr	PRKC, apoptosis, WT1, regulator [Source:MGI Symbol;Acc:MGI:2149961]
ENSMUSG00000046718	Bst2	bone marrow stromal cell antigen 2 [Source:MGI Symbol;Acc:MGI:1916800]
ENSMUSG00000020000	Moxd1	monooxygenase, DBH-like 1 [Source:MGI Symbol;Acc:MGI:1921582]
ENSMUSG00000049313	Sorl1	sortilin-related receptor, LDLR class A repeats-containing [Source:MGI Symbol;Acc:MGI:1202296]
ENSMUSG00000023905	Tnfrsf12a	tumor necrosis factor receptor superfamily, member 12a [Source:MGI Symbol;Acc:MGI:1351484]
ENSMUSG00000021939	Ctsb	cathepsin B [Source:MGI Symbol;Acc:MGI:88561]
ENSMUSG00000064871	Snord58b	small nucleolar RNA, C/D box 58B [Source:MGI Symbol;Acc:MGI:3819545]
ENSMUSG00000027171	Prrg4	proline rich Gla (G-carboxyglutamic acid) 4 (transmembrane) [Source:MGI Symbol;Acc:MGI:2442211]
ENSMUSG00000077222	Gm22270	predicted gene, 22270 [Source:MGI Symbol;Acc:MGI:5452047]
ENSMUSG00000064354	mt-Co2	mitochondrially encoded cytochrome c oxidase II [Source:MGI Symbol;Acc:MGI:102503]
ENSMUSG00000037679	Inf2	inverted formin, FH2 and WH2 domain containing [Source:MGI Symbol;Acc:MGI:1917685]
ENSMUSG00000021950	Anxa8	annexin A8 [Source:MGI Symbol;Acc:MGI:1201374]
ENSMUSG00000044279	Crb3	crumbs family member 3 [Source:MGI Symbol;Acc:MGI:2670904]
ENSMUSG00000018166	Erbb3	erb-b2 receptor tyrosine kinase 3 [Source:MGI Symbol;Acc:MGI:95411]
ENSMUSG00000034382	AI661453	expressed sequence AI661453 [Source:MGI Symbol;Acc:MGI:2146908]
ENSMUSG00000004951	Hspb1	heat shock protein 1 [Source:MGI Symbol;Acc:MGI:96240]
ENSMUSG00000036596	Cpz	carboxypeptidase Z [Source:MGI Symbol;Acc:MGI:88487]
ENSMUSG00000041556	Fbxo2	F-box protein 2 [Source:MGI Symbol;Acc:MGI:2446216]
ENSMUSG00000030739	Myh14	myosin, heavy polypeptide 14 [Source:MGI Symbol;Acc:MGI:1919210]
ENSMUSG00000044641	Pard6b	par-6 family cell polarity regulator beta [Source:MGI Symbol;Acc:MGI:2135605]
ENSMUSG00000065904	Gm26109	predicted gene, 26109 [Source:MGI Symbol;Acc:MGI:5455886]
ENSMUSG00000020432	Tcn2	transcobalamin 2 [Source:MGI Symbol;Acc:MGI:98534]
ENSMUSG00000020315	Sptbn1	spectrin beta, non-erythrocytic 1 [Source:MGI Symbol;Acc:MGI:98388]
ENSMUSG00000071379	Hpcal1	hippocalcin-like 1 [Source:MGI Symbol;Acc:MGI:1855689]
ENSMUSG00000028211	Trp53inp1	transformation related protein 53 inducible nuclear protein 1 [Source:MGI Symbol;Acc:MGI:1926609]
ENSMUSG00000038235	F11r	F11 receptor [Source:MGI Symbol;Acc:MGI:1321398]
ENSMUSG00000051811	Cox6b2	cytochrome c oxidase subunit 6B2 [Source:MGI Symbol;Acc:MGI:3044182]
ENSMUSG00000024812	Tjp2	tight junction protein 2 [Source:MGI Symbol;Acc:MGI:1341872]
ENSMUSG00000023904	Hcfc1r1	host cell factor C1 regulator 1 (XPO1-dependent) [Source:MGI Symbol;Acc:MGI:2663619]
ENSMUSG00000062300	Nectin2	nectin cell adhesion molecule 2 [Source:MGI Symbol;Acc:MGI:97822]
ENSMUSG00000009376	Met	met proto-oncogene [Source:MGI Symbol;Acc:MGI:96969]
ENSMUSG00000045394	Epcam	epithelial cell adhesion molecule [Source:MGI Symbol;Acc:MGI:106653]
ENSMUSG00000071655	Ubxn1	UBX domain protein 1 [Source:MGI Symbol;Acc:MGI:1289301]
ENSMUSG00000078954	Arhgap8	Rho GTPase activating protein 8 [Source:MGI Symbol;Acc:MGI:1920417]
ENSMUSG00000024308	Tapbp	TAP binding protein [Source:MGI Symbol;Acc:MGI:1201689]
ENSMUSG00000034917	Tjp3	tight junction protein 3 [Source:MGI Symbol;Acc:MGI:1351650]
ENSMUSG00000033542	Arhgef5	Rho guanine nucleotide exchange factor (GEF) 5 [Source:MGI Symbol;Acc:MGI:1858952]
ENSMUSG00000031119	Gpc4	glypican 4 [Source:MGI Symbol;Acc:MGI:104902]
ENSMUSG00000027018	Hat1	histone aminotransferase 1 [Source:MGI Symbol;Acc:MGI:96013]
ENSMUSG00000030688	Stard10	START domain containing 10 [Source:MGI Symbol;Acc:MGI:1860093]
ENSMUSG00000060586	H2-Eb1	histocompatibility 2, class II antigen E beta [Source:MGI Symbol;Acc:MGI:95901]
ENSMUSG00000022218	Tgm1	transglutaminase 1, K polypeptide [Source:MGI Symbol;Acc:MGI:98730]
ENSMUSG00000064351	mt-Co1	mitochondrially encoded cytochrome c oxidase I [Source:MGI Symbol;Acc:MGI:102504]
ENSMUSG00000085042	Abhd11os	abhydrolase domain containing 11, opposite strand [Source:MGI Symbol;Acc:MGI:1917062]
ENSMUSG00000065637	Gm26397	predicted gene, 26397 [Source:MGI Symbol;Acc:MGI:5456174]
ENSMUSG00000036461	Elf1	E74-like factor 1 [Source:MGI Symbol;Acc:MGI:107180]
ENSMUSG00000022286	Grhl2	grainyhead like transcription factor 2 [Source:MGI Symbol;Acc:MGI:2182543]
ENSMUSG00000019558	Slc6a8	solute carrier family 6 (neurotransmitter transporter, creatine), member 8 [Source:MGI Symbol;Acc:MGI:2147834]
ENSMUSG00000065716	Gm25651	predicted gene, 25651 [Source:MGI Symbol;Acc:MGI:5455428]
ENSMUSG00000027315	Spint1	serine protease inhibitor, Kunitz type 1 [Source:MGI Symbol;Acc:MGI:1338033]
ENSMUSG00000098338	Mir6941	microRNA 6941 [Source:MGI Symbol;Acc:MGI:5531305]
ENSMUSG00000064361	mt-Tr	mitochondrially encoded tRNA arginine [Source:MGI Symbol;Acc:MGI:102476]
ENSMUSG00000036617	Etl4	enhancer trap locus 4 [Source:MGI Symbol;Acc:MGI:95454]
ENSMUSG00000053559	Smagp	small cell adhesion glycoprotein [Source:MGI Symbol;Acc:MGI:2448476]
ENSMUSG00000031996	Aplp2	amyloid beta (A4) precursor-like protein 2 [Source:MGI Symbol;Acc:MGI:88047]
ENSMUSG00000065196	Snord85	small nucleolar RNA, C/D box 85 [Source:MGI Symbol;Acc:MGI:3819558]
ENSMUSG00000026107	Nabp1	nucleic acid binding protein 1 [Source:MGI Symbol;Acc:MGI:1923258]
ENSMUSG00000059895	Ptp4a3	protein tyrosine phosphatase 4a3 [Source:MGI Symbol;Acc:MGI:1277098]
ENSMUSG00000037815	Ctnna1	catenin (cadherin associated protein), alpha 1 [Source:MGI Symbol;Acc:MGI:88274]
ENSMUSG00000026249	Serpine2	serine (or cysteine) peptidase inhibitor, clade E, member 2 [Source:MGI Symbol;Acc:MGI:101780]
ENSMUSG00000020393	Kremen1	kringle containing transmembrane protein 1 [Source:MGI Symbol;Acc:MGI:1933988]
ENSMUSG00000042644	Itpr3	inositol 1,4,5-triphosphate receptor 3 [Source:MGI Symbol;Acc:MGI:96624]
ENSMUSG00000001249	Hpn	hepsin [Source:MGI Symbol;Acc:MGI:1196620]
ENSMUSG00000047281	Sfn	stratifin [Source:MGI Symbol;Acc:MGI:1891831]
ENSMUSG00000091041	Gm17720	predicted gene, 17720 [Source:MGI Symbol;Acc:MGI:4937354]
ENSMUSG00000064356	mt-Atp8	mitochondrially encoded ATP synthase 8 [Source:MGI Symbol;Acc:MGI:99926]
ENSMUSG00000016664	Pacsin2	protein kinase C and casein kinase substrate in neurons 2 [Source:MGI Symbol;Acc:MGI:1345153]
ENSMUSG00000072244	Trim6	tripartite motif-containing 6 [Source:MGI Symbol;Acc:MGI:2137352]
ENSMUSG00000078485	Plekhn1	pleckstrin homology domain containing, family N member 1 [Source:MGI Symbol;Acc:MGI:2387630]
ENSMUSG00000015932	Dstn	destrin [Source:MGI Symbol;Acc:MGI:1929270]
ENSMUSG00000053897	Slc39a8	solute carrier family 39 (metal ion transporter), member 8 [Source:MGI Symbol;Acc:MGI:1914797]
ENSMUSG00000026473	Glul	glutamate-ammonia ligase (glutamine synthetase) [Source:MGI Symbol;Acc:MGI:95739]
ENSMUSG00000092888	Gm22122	predicted gene, 22122 [Source:MGI Symbol;Acc:MGI:5451899]
ENSMUSG00000033998	Kcnk1	potassium channel, subfamily K, member 1 [Source:MGI Symbol;Acc:MGI:109322]
ENSMUSG00000021381	Barx1	BarH-like homeobox 1 [Source:MGI Symbol;Acc:MGI:103124]
ENSMUSG00000000303	Cdh1	cadherin 1 [Source:MGI Symbol;Acc:MGI:88354]
ENSMUSG00000030605	Mfge8	milk fat globule-EGF factor 8 protein [Source:MGI Symbol;Acc:MGI:102768]
ENSMUSG00000046687	Gm5424	predicted gene 5424 [Source:MGI Symbol;Acc:MGI:3643173]
ENSMUSG00000026604	Ptpn14	protein tyrosine phosphatase, non-receptor type 14 [Source:MGI Symbol;Acc:MGI:102467]
ENSMUSG00000020486	Sept4	septin 4 [Source:MGI Symbol;Acc:MGI:1270156]
ENSMUSG00000092702	Gm24514	predicted gene, 24514 [Source:MGI Symbol;Acc:MGI:5454291]
ENSMUSG00000077549	Snord71	small nucleolar RNA, C/D box 71 [Source:MGI Symbol;Acc:MGI:3819554]
ENSMUSG00000028278	Rragd	Ras-related GTP binding D [Source:MGI Symbol;Acc:MGI:1098604]
ENSMUSG00000028943	Espn	espin [Source:MGI Symbol;Acc:MGI:1861630]

## Sheet: CL2_GeneNames
Ensembl_Genename	Genename	Description
ENSMUSG00000017493	Igfbp4	insulin-like growth factor binding protein 4 [Source:MGI Symbol;Acc:MGI:96439]
ENSMUSG00000038168	P3h2	prolyl 3-hydroxylase 2 [Source:MGI Symbol;Acc:MGI:2146663]
ENSMUSG00000029838	Ptn	pleiotrophin [Source:MGI Symbol;Acc:MGI:97804]
ENSMUSG00000021373	Cap2	CAP, adenylate cyclase-associated protein, 2 (yeast) [Source:MGI Symbol;Acc:MGI:1914502]
ENSMUSG00000004872	Pax3	paired box 3 [Source:MGI Symbol;Acc:MGI:97487]
ENSMUSG00000053093	Myh7	myosin, heavy polypeptide 7, cardiac muscle, beta [Source:MGI Symbol;Acc:MGI:2155600]
ENSMUSG00000061517	Sox21	SRY (sex determining region Y)-box 21 [Source:MGI Symbol;Acc:MGI:2654070]
ENSMUSG00000024063	Lbh	limb-bud and heart [Source:MGI Symbol;Acc:MGI:1925139]
ENSMUSG00000097451	Rian	RNA imprinted and accumulated in nucleus [Source:MGI Symbol;Acc:MGI:1922995]
ENSMUSG00000034205	Loxl2	lysyl oxidase-like 2 [Source:MGI Symbol;Acc:MGI:2137913]
ENSMUSG00000051855	Mest	mesoderm specific transcript [Source:MGI Symbol;Acc:MGI:96968]
ENSMUSG00000034765	Dusp5	dual specificity phosphatase 5 [Source:MGI Symbol;Acc:MGI:2685183]
ENSMUSG00000032085	Tagln	transgelin [Source:MGI Symbol;Acc:MGI:106012]
ENSMUSG00000043110	Lrrn4	leucine rich repeat neuronal 4 [Source:MGI Symbol;Acc:MGI:2445154]
ENSMUSG00000027966	Col11a1	collagen, type XI, alpha 1 [Source:MGI Symbol;Acc:MGI:88446]
ENSMUSG00000068614	Actc1	actin, alpha, cardiac muscle 1 [Source:MGI Symbol;Acc:MGI:87905]
ENSMUSG00000023830	Igf2r	insulin-like growth factor 2 receptor [Source:MGI Symbol;Acc:MGI:96435]
ENSMUSG00000056481	Cd248	CD248 antigen, endosialin [Source:MGI Symbol;Acc:MGI:1917695]
ENSMUSG00000032796	Lama1	laminin, alpha 1 [Source:MGI Symbol;Acc:MGI:99892]
ENSMUSG00000028173	Wls	wntless WNT ligand secretion mediator [Source:MGI Symbol;Acc:MGI:1915401]
ENSMUSG00000042745	Id1	inhibitor of DNA binding 1, HLH protein [Source:MGI Symbol;Acc:MGI:96396]
ENSMUSG00000021268	Meg3	maternally expressed 3 [Source:MGI Symbol;Acc:MGI:1202886]
ENSMUSG00000039910	Cited2	Cbp/p300-interacting transactivator, with Glu/Asp-rich carboxy-terminal domain, 2 [Source:MGI Symbol;Acc:MGI:1306784]
ENSMUSG00000023913	Pla2g7	phospholipase A2, group VII (platelet-activating factor acetylhydrolase, plasma) [Source:MGI Symbol;Acc:MGI:1351327]
ENSMUSG00000030551	Nr2f2	nuclear receptor subfamily 2, group F, member 2 [Source:MGI Symbol;Acc:MGI:1352452]
ENSMUSG00000050957	Insl6	insulin-like 6 [Source:MGI Symbol;Acc:MGI:1351595]
ENSMUSG00000037852	Cpe	carboxypeptidase E [Source:MGI Symbol;Acc:MGI:101932]
ENSMUSG00000022636	Alcam	activated leukocyte cell adhesion molecule [Source:MGI Symbol;Acc:MGI:1313266]
ENSMUSG00000007872	Id3	inhibitor of DNA binding 3 [Source:MGI Symbol;Acc:MGI:96398]
ENSMUSG00000032368	Zic1	zinc finger protein of the cerebellum 1 [Source:MGI Symbol;Acc:MGI:106683]
ENSMUSG00000024486	Hbegf	heparin-binding EGF-like growth factor [Source:MGI Symbol;Acc:MGI:96070]
ENSMUSG00000066687	Zbtb16	zinc finger and BTB domain containing 16 [Source:MGI Symbol;Acc:MGI:103222]
ENSMUSG00000032291	Crabp1	cellular retinoic acid binding protein I [Source:MGI Symbol;Acc:MGI:88490]
ENSMUSG00000053626	Tll1	tolloid-like [Source:MGI Symbol;Acc:MGI:106923]
ENSMUSG00000026728	Vim	vimentin [Source:MGI Symbol;Acc:MGI:98932]
ENSMUSG00000024659	Anxa1	annexin A1 [Source:MGI Symbol;Acc:MGI:96819]
ENSMUSG00000035783	Acta2	actin, alpha 2, smooth muscle, aorta [Source:MGI Symbol;Acc:MGI:87909]
ENSMUSG00000029570	Lfng	LFNG O-fucosylpeptide 3-beta-N-acetylglucosaminyltransferase [Source:MGI Symbol;Acc:MGI:1095413]
ENSMUSG00000025969	Nrp2	neuropilin 2 [Source:MGI Symbol;Acc:MGI:1100492]
ENSMUSG00000024598	Fbn2	fibrillin 2 [Source:MGI Symbol;Acc:MGI:95490]
ENSMUSG00000070858	Gm1673	predicted gene 1673 [Source:MGI Symbol;Acc:MGI:2686519]
ENSMUSG00000069171	Nr2f1	nuclear receptor subfamily 2, group F, member 1 [Source:MGI Symbol;Acc:MGI:1352451]
ENSMUSG00000020032	Nuak1	NUAK family, SNF1-like kinase, 1 [Source:MGI Symbol;Acc:MGI:1925226]
ENSMUSG00000027204	Fbn1	fibrillin 1 [Source:MGI Symbol;Acc:MGI:95489]
ENSMUSG00000036862	Dchs1	dachsous cadherin related 1 [Source:MGI Symbol;Acc:MGI:2685011]
ENSMUSG00000062991	Nrg1	neuregulin 1 [Source:MGI Symbol;Acc:MGI:96083]
ENSMUSG00000036030	Prtg	protogenin [Source:MGI Symbol;Acc:MGI:2444710]
ENSMUSG00000063063	Ctnna2	catenin (cadherin associated protein), alpha 2 [Source:MGI Symbol;Acc:MGI:88275]
ENSMUSG00000043556	Fbxl7	F-box and leucine-rich repeat protein 7 [Source:MGI Symbol;Acc:MGI:3052506]
ENSMUSG00000060969	Irx1	Iroquois homeobox 1 [Source:MGI Symbol;Acc:MGI:1197515]
ENSMUSG00000075254	Heg1	heart development protein with EGF-like domains 1 [Source:MGI Symbol;Acc:MGI:1924696]
ENSMUSG00000026043	Col3a1	collagen, type III, alpha 1 [Source:MGI Symbol;Acc:MGI:88453]
ENSMUSG00000049775	Tmsb4x	thymosin, beta 4, X chromosome [Source:MGI Symbol;Acc:MGI:99510]
ENSMUSG00000020052	Ascl1	achaete-scute family bHLH transcription factor 1 [Source:MGI Symbol;Acc:MGI:96919]
ENSMUSG00000085925	Rtl1	retrotransposon Gaglike 1 [Source:MGI Symbol;Acc:MGI:2656842]
ENSMUSG00000000184	Ccnd2	cyclin D2 [Source:MGI Symbol;Acc:MGI:88314]
ENSMUSG00000031309	Rps6ka3	ribosomal protein S6 kinase polypeptide 3 [Source:MGI Symbol;Acc:MGI:104557]
ENSMUSG00000031274	Col4a5	collagen, type IV, alpha 5 [Source:MGI Symbol;Acc:MGI:88456]
ENSMUSG00000026235	Epha4	Eph receptor A4 [Source:MGI Symbol;Acc:MGI:98277]
ENSMUSG00000021448	Shc3	src homology 2 domain-containing transforming protein C3 [Source:MGI Symbol;Acc:MGI:106179]
ENSMUSG00000022687	Boc	biregional cell adhesion molecule-related/down-regulated by oncogenes (Cdon) binding protein [Source:MGI Symbol;Acc:MGI:2151153]
ENSMUSG00000004885	Crabp2	cellular retinoic acid binding protein II [Source:MGI Symbol;Acc:MGI:88491]
ENSMUSG00000003617	Cp	ceruloplasmin [Source:MGI Symbol;Acc:MGI:88476]
ENSMUSG00000034324	Tmem132c	transmembrane protein 132C [Source:MGI Symbol;Acc:MGI:2443061]
ENSMUSG00000021130	Galnt16	polypeptide N-acetylgalactosaminyltransferase 16 [Source:MGI Symbol;Acc:MGI:1917754]
ENSMUSG00000063415	Cyp26b1	cytochrome P450, family 26, subfamily b, polypeptide 1 [Source:MGI Symbol;Acc:MGI:2176159]
ENSMUSG00000035799	Twist1	twist basic helix-loop-helix transcription factor 1 [Source:MGI Symbol;Acc:MGI:98872]
ENSMUSG00000037664	Cdkn1c	cyclin-dependent kinase inhibitor 1C (P57) [Source:MGI Symbol;Acc:MGI:104564]
ENSMUSG00000040612	Ildr2	immunoglobulin-like domain containing receptor 2 [Source:MGI Symbol;Acc:MGI:1196370]
ENSMUSG00000091243	Vgll3	vestigial like family member 3 [Source:MGI Symbol;Acc:MGI:1920819]
ENSMUSG00000035478	Mbd3	methyl-CpG binding domain protein 3 [Source:MGI Symbol;Acc:MGI:1333812]
ENSMUSG00000045382	Cxcr4	chemokine (C-X-C motif) receptor 4 [Source:MGI Symbol;Acc:MGI:109563]
ENSMUSG00000042834	Nrep	neuronal regeneration related protein [Source:MGI Symbol;Acc:MGI:99444]
ENSMUSG00000022483	Col2a1	collagen, type II, alpha 1 [Source:MGI Symbol;Acc:MGI:88452]
ENSMUSG00000020205	Phlda1	pleckstrin homology like domain, family A, member 1 [Source:MGI Symbol;Acc:MGI:1096880]
ENSMUSG00000096014	Sox1	SRY (sex determining region Y)-box 1 [Source:MGI Symbol;Acc:MGI:98357]
ENSMUSG00000028289	Epha7	Eph receptor A7 [Source:MGI Symbol;Acc:MGI:95276]
ENSMUSG00000048450	Msx1	msh homeobox 1 [Source:MGI Symbol;Acc:MGI:97168]
ENSMUSG00000028883	Sema3a	sema domain, immunoglobulin domain (Ig), short basic domain, secreted, (semaphorin) 3A [Source:MGI Symbol;Acc:MGI:107558]
ENSMUSG00000024304	Cdh2	cadherin 2 [Source:MGI Symbol;Acc:MGI:88355]
ENSMUSG00000028364	Tnc	tenascin C [Source:MGI Symbol;Acc:MGI:101922]

## Sheet: CL3_GeneNames
Ensembl_Genename	Genename	Description
ENSMUSG00000001270	Ckb	creatine kinase, brain [Source:MGI Symbol;Acc:MGI:88407]
ENSMUSG00000001300	Efnb2	ephrin B2 [Source:MGI Symbol;Acc:MGI:105097]
ENSMUSG00000001467	Cyp51	cytochrome P450, family 51 [Source:MGI Symbol;Acc:MGI:106040]
ENSMUSG00000001504	Irx2	Iroquois homeobox 2 [Source:MGI Symbol;Acc:MGI:1197526]
ENSMUSG00000001525	Tubb5	tubulin, beta 5 class I [Source:MGI Symbol;Acc:MGI:107812]
ENSMUSG00000002844	Adprh	ADP-ribosylarginine hydrolase [Source:MGI Symbol;Acc:MGI:1098234]
ENSMUSG00000003153	Slc2a3	solute carrier family 2 (facilitated glucose transporter), member 3 [Source:MGI Symbol;Acc:MGI:95757]
ENSMUSG00000003955	Fam162a	family with sequence similarity 162, member A [Source:MGI Symbol;Acc:MGI:1917436]
ENSMUSG00000004891	Nes	nestin [Source:MGI Symbol;Acc:MGI:101784]
ENSMUSG00000004980	Hnrnpa2b1	heterogeneous nuclear ribonucleoprotein A2/B1 [Source:MGI Symbol;Acc:MGI:104819]
ENSMUSG00000005198	Polr2a	polymerase (RNA) II (DNA directed) polypeptide A [Source:MGI Symbol;Acc:MGI:98086]
ENSMUSG00000005610	Eif4g2	eukaryotic translation initiation factor 4, gamma 2 [Source:MGI Symbol;Acc:MGI:109207]
ENSMUSG00000005667	Mthfd2	methylenetetrahydrofolate dehydrogenase (NAD+ dependent), methenyltetrahydrofolate cyclohydrolase [Source:MGI Symbol;Acc:MGI:1338850]
ENSMUSG00000005732	Ranbp1	RAN binding protein 1 [Source:MGI Symbol;Acc:MGI:96269]
ENSMUSG00000007850	Hnrnph1	heterogeneous nuclear ribonucleoprotein H1 [Source:MGI Symbol;Acc:MGI:1891925]
ENSMUSG00000007989	Fzd3	frizzled class receptor 3 [Source:MGI Symbol;Acc:MGI:108476]
ENSMUSG00000011179	Odc1	ornithine decarboxylase, structural 1 [Source:MGI Symbol;Acc:MGI:97402]
ENSMUSG00000011752	Pgam1	phosphoglycerate mutase 1 [Source:MGI Symbol;Acc:MGI:97552]
ENSMUSG00000013415	Igf2bp1	insulin-like growth factor 2 mRNA binding protein 1 [Source:MGI Symbol;Acc:MGI:1890357]
ENSMUSG00000015656	Hspa8	heat shock protein 8 [Source:MGI Symbol;Acc:MGI:105384]
ENSMUSG00000015709	Arnt2	aryl hydrocarbon receptor nuclear translocator 2 [Source:MGI Symbol;Acc:MGI:107188]
ENSMUSG00000015745	Plekho1	pleckstrin homology domain containing, family O member 1 [Source:MGI Symbol;Acc:MGI:1914470]
ENSMUSG00000015749	Anp32e	acidic (leucine-rich) nuclear phosphoprotein 32 family, member E [Source:MGI Symbol;Acc:MGI:1913721]
ENSMUSG00000016918	Sulf1	sulfatase 1 [Source:MGI Symbol;Acc:MGI:2138563]
ENSMUSG00000016921	Srsf6	serine/arginine-rich splicing factor 6 [Source:MGI Symbol;Acc:MGI:1915246]
ENSMUSG00000018102	Hist1h2bc	histone cluster 1, H2bc [Source:MGI Symbol;Acc:MGI:1915274]
ENSMUSG00000018379	Srsf1	serine/arginine-rich splicing factor 1 [Source:MGI Symbol;Acc:MGI:98283]
ENSMUSG00000019960	Dusp6	dual specificity phosphatase 6 [Source:MGI Symbol;Acc:MGI:1914853]
ENSMUSG00000019989	Enpp3	ectonucleotide pyrophosphatase/phosphodiesterase 3 [Source:MGI Symbol;Acc:MGI:2143702]
ENSMUSG00000019997	Ccn2	cellular communication network factor 2 [Source:MGI Symbol;Acc:MGI:95537]
ENSMUSG00000020029	Nudt4	nudix (nucleoside diphosphate linked moiety X)-type motif 4 [Source:MGI Symbol;Acc:MGI:1918457]
ENSMUSG00000020075	Ddx21	DEAD (Asp-Glu-Ala-Asp) box polypeptide 21 [Source:MGI Symbol;Acc:MGI:1860494]
ENSMUSG00000020089	Ppa1	pyrophosphatase (inorganic) 1 [Source:MGI Symbol;Acc:MGI:97831]
ENSMUSG00000020108	Ddit4	DNA-damage-inducible transcript 4 [Source:MGI Symbol;Acc:MGI:1921997]
ENSMUSG00000020167	Tcf3	transcription factor 3 [Source:MGI Symbol;Acc:MGI:98510]
ENSMUSG00000020186	Csrp2	cysteine and glycine-rich protein 2 [Source:MGI Symbol;Acc:MGI:1202907]
ENSMUSG00000020358	Hnrnpab	heterogeneous nuclear ribonucleoprotein A/B [Source:MGI Symbol;Acc:MGI:1330294]
ENSMUSG00000020376	Rnf130	ring finger protein 130 [Source:MGI Symbol;Acc:MGI:1891717]
ENSMUSG00000020601	Trib2	tribbles pseudokinase 2 [Source:MGI Symbol;Acc:MGI:2145021]
ENSMUSG00000020708	Psmc5	protease (prosome, macropain) 26S subunit, ATPase 5 [Source:MGI Symbol;Acc:MGI:105047]
ENSMUSG00000020917	Acly	ATP citrate lyase [Source:MGI Symbol;Acc:MGI:103251]
ENSMUSG00000021262	Evl	Ena-vasodilator stimulated phosphoprotein [Source:MGI Symbol;Acc:MGI:1194884]
ENSMUSG00000021486	Prelid1	PRELI domain containing 1 [Source:MGI Symbol;Acc:MGI:1913744]
ENSMUSG00000021614	Vcan	versican [Source:MGI Symbol;Acc:MGI:102889]
ENSMUSG00000021670	Hmgcr	3-hydroxy-3-methylglutaryl-Coenzyme A reductase [Source:MGI Symbol;Acc:MGI:96159]
ENSMUSG00000021747	4930452B06Rik	RIKEN cDNA 4930452B06 gene [Source:MGI Symbol;Acc:MGI:1926154]
ENSMUSG00000021765	Fst	follistatin [Source:MGI Symbol;Acc:MGI:95586]
ENSMUSG00000022048	Dpysl2	dihydropyrimidinase-like 2 [Source:MGI Symbol;Acc:MGI:1349763]
ENSMUSG00000022054	Nefm	neurofilament, medium polypeptide [Source:MGI Symbol;Acc:MGI:97314]
ENSMUSG00000022055	Nefl	neurofilament, light polypeptide [Source:MGI Symbol;Acc:MGI:97313]
ENSMUSG00000022102	Dok2	docking protein 2 [Source:MGI Symbol;Acc:MGI:1332623]
ENSMUSG00000022246	Rai14	retinoic acid induced 14 [Source:MGI Symbol;Acc:MGI:1922896]
ENSMUSG00000022346	Myc	myelocytomatosis oncogene [Source:MGI Symbol;Acc:MGI:97250]
ENSMUSG00000022673	Mcm4	minichromosome maintenance complex component 4 [Source:MGI Symbol;Acc:MGI:103199]
ENSMUSG00000022816	Fstl1	follistatin-like 1 [Source:MGI Symbol;Acc:MGI:102793]
ENSMUSG00000023456	Tpi1	triosephosphate isomerase 1 [Source:MGI Symbol;Acc:MGI:98797]
ENSMUSG00000023832	Acat2	acetyl-Coenzyme A acetyltransferase 2 [Source:MGI Symbol;Acc:MGI:87871]
ENSMUSG00000023915	Tnfrsf21	tumor necrosis factor receptor superfamily, member 21 [Source:MGI Symbol;Acc:MGI:2151075]
ENSMUSG00000024423	Impact	impact, RWD domain protein [Source:MGI Symbol;Acc:MGI:1098233]
ENSMUSG00000024590	Lmnb1	lamin B1 [Source:MGI Symbol;Acc:MGI:96795]
ENSMUSG00000024640	Psat1	phosphoserine aminotransferase 1 [Source:MGI Symbol;Acc:MGI:2183441]
ENSMUSG00000024665	Fads2	fatty acid desaturase 2 [Source:MGI Symbol;Acc:MGI:1930079]
ENSMUSG00000024754	Cemip2	cell migration inducing hyaluronidase 2 [Source:MGI Symbol;Acc:MGI:1890373]
ENSMUSG00000025153	Fasn	fatty acid synthase [Source:MGI Symbol;Acc:MGI:95485]
ENSMUSG00000025403	Shmt2	serine hydroxymethyltransferase 2 (mitochondrial) [Source:MGI Symbol;Acc:MGI:1277989]
ENSMUSG00000025950	Idh1	isocitrate dehydrogenase 1 (NADP+), soluble [Source:MGI Symbol;Acc:MGI:96413]
ENSMUSG00000025980	Hspd1	heat shock protein 1 (chaperonin) [Source:MGI Symbol;Acc:MGI:96242]
ENSMUSG00000026234	Ncl	nucleolin [Source:MGI Symbol;Acc:MGI:97286]
ENSMUSG00000026355	Mcm6	minichromosome maintenance complex component 6 [Source:MGI Symbol;Acc:MGI:1298227]
ENSMUSG00000027070	Lrp2	low density lipoprotein receptor-related protein 2 [Source:MGI Symbol;Acc:MGI:95794]
ENSMUSG00000027195	Hsd17b12	hydroxysteroid (17-beta) dehydrogenase 12 [Source:MGI Symbol;Acc:MGI:1926967]
ENSMUSG00000027533	Fabp5	fatty acid binding protein 5, epidermal [Source:MGI Symbol;Acc:MGI:101790]
ENSMUSG00000027808	Serp1	stress-associated endoplasmic reticulum protein 1 [Source:MGI Symbol;Acc:MGI:92638]
ENSMUSG00000027996	Sfrp2	secreted frizzled-related protein 2 [Source:MGI Symbol;Acc:MGI:108078]
ENSMUSG00000028179	Cth	cystathionase (cystathionine gamma-lyase) [Source:MGI Symbol;Acc:MGI:1339968]
ENSMUSG00000028195	Ccn1	cellular communication network factor 1 [Source:MGI Symbol;Acc:MGI:88613]
ENSMUSG00000028609	Magoh	mago homolog, exon junction complex core component [Source:MGI Symbol;Acc:MGI:1330312]
ENSMUSG00000028645	Slc2a1	solute carrier family 2 (facilitated glucose transporter), member 1 [Source:MGI Symbol;Acc:MGI:95755]
ENSMUSG00000028820	Sfpq	splicing factor proline/glutamine rich (polypyrimidine tract binding protein associated) [Source:MGI Symbol;Acc:MGI:1918764]
ENSMUSG00000029121	Crmp1	collapsin response mediator protein 1 [Source:MGI Symbol;Acc:MGI:107793]
ENSMUSG00000029430	Ran	RAN, member RAS oncogene family [Source:MGI Symbol;Acc:MGI:1333112]
ENSMUSG00000029447	Cct6a	chaperonin containing Tcp1, subunit 6a (zeta) [Source:MGI Symbol;Acc:MGI:107943]
ENSMUSG00000029482	Aacs	acetoacetyl-CoA synthetase [Source:MGI Symbol;Acc:MGI:1926144]
ENSMUSG00000029581	Fscn1	fascin actin-bundling protein 1 [Source:MGI Symbol;Acc:MGI:1352745]
ENSMUSG00000029657	Hsph1	heat shock 105kDa/110kDa protein 1 [Source:MGI Symbol;Acc:MGI:105053]
ENSMUSG00000030695	Aldoa	aldolase A, fructose-bisphosphate [Source:MGI Symbol;Acc:MGI:87994]
ENSMUSG00000031207	Msn	moesin [Source:MGI Symbol;Acc:MGI:97167]
ENSMUSG00000031328	Flna	filamin, alpha [Source:MGI Symbol;Acc:MGI:95556]
ENSMUSG00000031349	Nsdhl	NAD(P) dependent steroid dehydrogenase-like [Source:MGI Symbol;Acc:MGI:1099438]
ENSMUSG00000031530	Dusp4	dual specificity phosphatase 4 [Source:MGI Symbol;Acc:MGI:2442191]
ENSMUSG00000031548	Sfrp1	secreted frizzled-related protein 1 [Source:MGI Symbol;Acc:MGI:892014]
ENSMUSG00000031561	Tenm3	teneurin transmembrane protein 3 [Source:MGI Symbol;Acc:MGI:1345183]
ENSMUSG00000031604	Msmo1	methylsterol monoxygenase 1 [Source:MGI Symbol;Acc:MGI:1913484]
ENSMUSG00000031609	Sap30	sin3 associated polypeptide [Source:MGI Symbol;Acc:MGI:1929129]
ENSMUSG00000031740	Mmp2	matrix metallopeptidase 2 [Source:MGI Symbol;Acc:MGI:97009]
ENSMUSG00000031924	Cyb5b	cytochrome b5 type B [Source:MGI Symbol;Acc:MGI:1913677]
ENSMUSG00000032294	Pkm	pyruvate kinase, muscle [Source:MGI Symbol;Acc:MGI:97591]
ENSMUSG00000032324	Tspan3	tetraspanin 3 [Source:MGI Symbol;Acc:MGI:1928098]
ENSMUSG00000032643	Fhl3	four and a half LIM domains 3 [Source:MGI Symbol;Acc:MGI:1341092]
ENSMUSG00000033105	Lss	lanosterol synthase [Source:MGI Symbol;Acc:MGI:1336155]
ENSMUSG00000033307	Mif	macrophage migration inhibitory factor (glycosylation-inhibiting factor) [Source:MGI Symbol;Acc:MGI:96982]
ENSMUSG00000034120	Srsf2	serine/arginine-rich splicing factor 2 [Source:MGI Symbol;Acc:MGI:98284]
ENSMUSG00000034675	Dbn1	drebrin 1 [Source:MGI Symbol;Acc:MGI:1931838]
ENSMUSG00000034926	Dhcr24	24-dehydrocholesterol reductase [Source:MGI Symbol;Acc:MGI:1922004]
ENSMUSG00000036103	Colec12	collectin sub-family member 12 [Source:MGI Symbol;Acc:MGI:2152907]
ENSMUSG00000037169	Mycn	v-myc avian myelocytomatosis viral related oncogene, neuroblastoma derived [Source:MGI Symbol;Acc:MGI:97357]
ENSMUSG00000037868	Egr2	early growth response 2 [Source:MGI Symbol;Acc:MGI:95296]
ENSMUSG00000038526	Car14	carbonic anhydrase 14 [Source:MGI Symbol;Acc:MGI:1344341]
ENSMUSG00000038587	Akap12	A kinase (PRKA) anchor protein (gravin) 12 [Source:MGI Symbol;Acc:MGI:1932576]
ENSMUSG00000039067	Psmd7	proteasome (prosome, macropain) 26S subunit, non-ATPase, 7 [Source:MGI Symbol;Acc:MGI:1351511]
ENSMUSG00000039720	Got1l1	glutamic-oxaloacetic transaminase 1-like 1 [Source:MGI Symbol;Acc:MGI:1923865]
ENSMUSG00000039982	Dtx4	deltex 4, E3 ubiquitin ligase [Source:MGI Symbol;Acc:MGI:2672905]
ENSMUSG00000040010	Slc7a5	solute carrier family 7 (cationic amino acid transporter, y+ system), member 5 [Source:MGI Symbol;Acc:MGI:1298205]
ENSMUSG00000040152	Thbs1	thrombospondin 1 [Source:MGI Symbol;Acc:MGI:98737]
ENSMUSG00000040711	Sh3pxd2b	SH3 and PX domains 2B [Source:MGI Symbol;Acc:MGI:2442062]
ENSMUSG00000041203	Trir	telomerase RNA component interacting RNase [Source:MGI Symbol;Acc:MGI:1922833]
ENSMUSG00000041859	Mcm3	minichromosome maintenance complex component 3 [Source:MGI Symbol;Acc:MGI:101845]
ENSMUSG00000043445	Pgp	phosphoglycolate phosphatase [Source:MGI Symbol;Acc:MGI:1914328]
ENSMUSG00000044927	H1fx	H1 histone family, member X [Source:MGI Symbol;Acc:MGI:2685307]
ENSMUSG00000045136	Tubb2b	tubulin, beta 2B class IIB [Source:MGI Symbol;Acc:MGI:1920960]
ENSMUSG00000045179	Sox3	SRY (sex determining region Y)-box 3 [Source:MGI Symbol;Acc:MGI:98365]
ENSMUSG00000045333	Zfp423	zinc finger protein 423 [Source:MGI Symbol;Acc:MGI:1891217]
ENSMUSG00000046160	Olig1	oligodendrocyte transcription factor 1 [Source:MGI Symbol;Acc:MGI:1355334]
ENSMUSG00000046711	Hmga1	high mobility group AT-hook 1 [Source:MGI Symbol;Acc:MGI:96160]
ENSMUSG00000047632	Fgfbp3	fibroblast growth factor binding protein 3 [Source:MGI Symbol;Acc:MGI:1919764]
ENSMUSG00000047945	Marcksl1	MARCKS-like 1 [Source:MGI Symbol;Acc:MGI:97143]
ENSMUSG00000049230	Gm9833	predicted gene 9833 [Source:MGI Symbol;Acc:MGI:3641855]
ENSMUSG00000049532	Sall2	spalt like transcription factor 2 [Source:MGI Symbol;Acc:MGI:1354373]
ENSMUSG00000049539	Hist1h1a	histone cluster 1, H1a [Source:MGI Symbol;Acc:MGI:1931523]
ENSMUSG00000050148	Ubqln2	ubiquilin 2 [Source:MGI Symbol;Acc:MGI:1860283]
ENSMUSG00000050799	Hist1h2ba	histone cluster 1, H2ba [Source:MGI Symbol;Acc:MGI:2448375]
ENSMUSG00000050953	Gja1	gap junction protein, alpha 1 [Source:MGI Symbol;Acc:MGI:95713]
ENSMUSG00000050966	Lin28a	lin-28 homolog A (C. elegans) [Source:MGI Symbol;Acc:MGI:1890546]
ENSMUSG00000051257	Trap1a	tumor rejection antigen P1A [Source:MGI Symbol;Acc:MGI:98818]
ENSMUSG00000051579	Tceal8	transcription elongation factor A (SII)-like 8 [Source:MGI Symbol;Acc:MGI:1913934]
ENSMUSG00000051627	Hist1h1e	histone cluster 1, H1e [Source:MGI Symbol;Acc:MGI:1931527]
ENSMUSG00000052565	Hist1h1d	histone cluster 1, H1d [Source:MGI Symbol;Acc:MGI:107502]
ENSMUSG00000052727	Map1b	microtubule-associated protein 1B [Source:MGI Symbol;Acc:MGI:1306778]
ENSMUSG00000052852	Reep1	receptor accessory protein 1 [Source:MGI Symbol;Acc:MGI:1098827]
ENSMUSG00000053931	Cnn3	calponin 3, acidic [Source:MGI Symbol;Acc:MGI:1919244]
ENSMUSG00000054074	Skida1	SKI/DACH domain containing 1 [Source:MGI Symbol;Acc:MGI:1919918]
ENSMUSG00000054717	Hmgb2	high mobility group box 2 [Source:MGI Symbol;Acc:MGI:96157]
ENSMUSG00000056076	Eif3b	eukaryotic translation initiation factor 3, subunit B [Source:MGI Symbol;Acc:MGI:106478]
ENSMUSG00000056201	Cfl1	cofilin 1, non-muscle [Source:MGI Symbol;Acc:MGI:101757]
ENSMUSG00000056445	Hoxaas2	Hoxa cluster antisense RNA 2 [Source:MGI Symbol;Acc:MGI:1913890]
ENSMUSG00000056735	A930024E05Rik	RIKEN cDNA A930024E05 gene [Source:MGI Symbol;Acc:MGI:1924414]
ENSMUSG00000056895	Hist3h2ba	histone cluster 3, H2ba [Source:MGI Symbol;Acc:MGI:1925553]
ENSMUSG00000057113	Npm1	nucleophosmin 1 [Source:MGI Symbol;Acc:MGI:106184]
ENSMUSG00000058126	Tpm3-rs7	tropomyosin 3, related sequence 7 [Source:MGI Symbol;Acc:MGI:99705]
ENSMUSG00000058258	Idi1	isopentenyl-diphosphate delta isomerase [Source:MGI Symbol;Acc:MGI:2442264]
ENSMUSG00000058385	Hist1h2bg	histone cluster 1, H2bg [Source:MGI Symbol;Acc:MGI:2448386]
ENSMUSG00000058773	Hist1h1b	histone cluster 1, H1b [Source:MGI Symbol;Acc:MGI:1861461]
ENSMUSG00000058799	Nap1l1	nucleosome assembly protein 1-like 1 [Source:MGI Symbol;Acc:MGI:1855693]
ENSMUSG00000059040	Eno1b	enolase 1B, retrotransposed [Source:MGI Symbol;Acc:MGI:3648653]
ENSMUSG00000059208	Hnrnpm	heterogeneous nuclear ribonucleoprotein M [Source:MGI Symbol;Acc:MGI:1926465]
ENSMUSG00000060093	Hist1h4a	histone cluster 1, H4a [Source:MGI Symbol;Acc:MGI:2448419]
ENSMUSG00000060639	Hist1h4i	histone cluster 1, H4i [Source:MGI Symbol;Acc:MGI:2448432]
ENSMUSG00000060678	Hist1h4c	histone cluster 1, H4c [Source:MGI Symbol;Acc:MGI:2448421]
ENSMUSG00000060981	Hist1h4h	histone cluster 1, H4h [Source:MGI Symbol;Acc:MGI:2448427]
ENSMUSG00000061482	Hist1h4d	histone cluster 1, H4d [Source:MGI Symbol;Acc:MGI:2448423]
ENSMUSG00000061524	Zic2	zinc finger protein of the cerebellum 2 [Source:MGI Symbol;Acc:MGI:106679]
ENSMUSG00000061615	Hist1h2ab	histone cluster 1, H2ab [Source:MGI Symbol;Acc:MGI:2448306]
ENSMUSG00000061991	Hist1h2af	histone cluster 1, H2af [Source:MGI Symbol;Acc:MGI:2448309]
ENSMUSG00000062070	Pgk1	phosphoglycerate kinase 1 [Source:MGI Symbol;Acc:MGI:97555]
ENSMUSG00000062170	Fmr1nb	Fmr1 neighbor [Source:MGI Symbol;Acc:MGI:2672032]
ENSMUSG00000062380	Tubb3	tubulin, beta 3 class III [Source:MGI Symbol;Acc:MGI:107813]
ENSMUSG00000062727	Hist1h2bk	histone cluster 1, H2bk [Source:MGI Symbol;Acc:MGI:2448399]
ENSMUSG00000063021	Hist1h2ak	histone cluster 1, H2ak [Source:MGI Symbol;Acc:MGI:2448297]
ENSMUSG00000063171	Rps4l	ribosomal protein S4-like [Source:MGI Symbol;Acc:MGI:1913434]
ENSMUSG00000063229	Ldha	lactate dehydrogenase A [Source:MGI Symbol;Acc:MGI:96759]
ENSMUSG00000063524	Eno1	enolase 1, alpha non-neuron [Source:MGI Symbol;Acc:MGI:95393]
ENSMUSG00000063632	Sox11	SRY (sex determining region Y)-box 11 [Source:MGI Symbol;Acc:MGI:98359]
ENSMUSG00000063804	Lin28b	lin-28 homolog B (C. elegans) [Source:MGI Symbol;Acc:MGI:3584032]
ENSMUSG00000064288	Hist1h4k	histone cluster 1, H4k [Source:MGI Symbol;Acc:MGI:2448439]
ENSMUSG00000064417	DQ267102	snoRNA DQ267102 [Source:MGI Symbol;Acc:MGI:5439880]
ENSMUSG00000064679	Gm25357	predicted gene, 25357 [Source:MGI Symbol;Acc:MGI:5455134]
ENSMUSG00000064726	Gm25854	predicted gene, 25854 [Source:MGI Symbol;Acc:MGI:5455631]
ENSMUSG00000065022	AF357341	snoRNA AF357341 [Source:MGI Symbol;Acc:MGI:3510328]
ENSMUSG00000065232	Gm22973	predicted gene, 22973 [Source:MGI Symbol;Acc:MGI:5452750]
ENSMUSG00000065265	Gm23455	predicted gene, 23455 [Source:MGI Symbol;Acc:MGI:5453232]
ENSMUSG00000065447	Mir302d	microRNA 302d [Source:MGI Symbol;Acc:MGI:3619328]
ENSMUSG00000065477	Mir411	microRNA 411 [Source:MGI Symbol;Acc:MGI:3619399]
ENSMUSG00000065526	Mir337	microRNA 337 [Source:MGI Symbol;Acc:MGI:3619351]
ENSMUSG00000065662	n-R5s161	nuclear encoded rRNA 5S 161 [Source:MGI Symbol;Acc:MGI:4422025]
ENSMUSG00000065757	Gm23347	predicted gene, 23347 [Source:MGI Symbol;Acc:MGI:5453124]
ENSMUSG00000066632	Pgk1-rs7	phosphoglycerate kinase-1, related sequence-7 [Source:MGI Symbol;Acc:MGI:97562]
ENSMUSG00000066652	Lefty2	left-right determination factor 2 [Source:MGI Symbol;Acc:MGI:2443573]
ENSMUSG00000067455	Hist1h4j	histone cluster 1, H4j [Source:MGI Symbol;Acc:MGI:2448436]
ENSMUSG00000067608	Pcna-ps2	proliferating cell nuclear antigen pseudogene 2 [Source:MGI Symbol;Acc:MGI:97505]
ENSMUSG00000067818	Myl9	myosin, light polypeptide 9, regulatory [Source:MGI Symbol;Acc:MGI:2138915]
ENSMUSG00000068154	Insm1	insulinoma-associated 1 [Source:MGI Symbol;Acc:MGI:1859980]
ENSMUSG00000068855	Hist2h2ac	histone cluster 2, H2ac [Source:MGI Symbol;Acc:MGI:2448316]
ENSMUSG00000069170	Adgrv1	adhesion G protein-coupled receptor V1 [Source:MGI Symbol;Acc:MGI:1274784]
ENSMUSG00000069265	Hist1h3a	histone cluster 1, H3a [Source:MGI Symbol;Acc:MGI:2668828]
ENSMUSG00000069266	Hist1h4b	histone cluster 1, H4b [Source:MGI Symbol;Acc:MGI:2448420]
ENSMUSG00000069267	Hist1h3b	histone cluster 1, H3b [Source:MGI Symbol;Acc:MGI:2448319]
ENSMUSG00000069268	Hist1h2bf	histone cluster 1, H2bf [Source:MGI Symbol;Acc:MGI:2448383]
ENSMUSG00000069270	Hist1h2ac	histone cluster 1, H2ac [Source:MGI Symbol;Acc:MGI:2448287]
ENSMUSG00000069272	Hist1h2ae	histone cluster 1, H2ae [Source:MGI Symbol;Acc:MGI:2448290]
ENSMUSG00000069273	Hist1h3e	histone cluster 1, H3e [Source:MGI Symbol;Acc:MGI:2448326]
ENSMUSG00000069274	Hist1h4f	histone cluster 1, H4f [Source:MGI Symbol;Acc:MGI:2448425]
ENSMUSG00000069300	Hist1h2bj	histone cluster 1, H2bj [Source:MGI Symbol;Acc:MGI:2448388]
ENSMUSG00000069301	Hist1h2ag	histone cluster 1, H2ag [Source:MGI Symbol;Acc:MGI:2448293]
ENSMUSG00000069302	Hist1h2ah	histone cluster 1, H2ah [Source:MGI Symbol;Acc:MGI:2448295]
ENSMUSG00000069305	Hist1h4n	histone cluster 1, H4n [Source:MGI Symbol;Acc:MGI:4843992]
ENSMUSG00000069306	Hist1h4m	histone cluster 1, H4m [Source:MGI Symbol;Acc:MGI:2448441]
ENSMUSG00000069308	Hist1h2bp	histone cluster 1, H2bp [Source:MGI Symbol;Acc:MGI:2448409]
ENSMUSG00000069310	Hist1h3c	histone cluster 1, H3c [Source:MGI Symbol;Acc:MGI:2448320]
ENSMUSG00000070101	Mir341	microRNA 341 [Source:MGI Symbol;Acc:MGI:3619357]
ENSMUSG00000070141	Mir494	microRNA 494 [Source:MGI Symbol;Acc:MGI:3619426]
ENSMUSG00000070348	Ccnd1	cyclin D1 [Source:MGI Symbol;Acc:MGI:88313]
ENSMUSG00000070643	Sox13	SRY (sex determining region Y)-box 13 [Source:MGI Symbol;Acc:MGI:98361]
ENSMUSG00000071478	Hist1h2ad	histone cluster 1, H2ad [Source:MGI Symbol;Acc:MGI:2448289]
ENSMUSG00000071516	Hist1h2ai	histone cluster 1, H2ai [Source:MGI Symbol;Acc:MGI:2448457]
ENSMUSG00000071547	Nt5dc2	5'-nucleotidase domain containing 2 [Source:MGI Symbol;Acc:MGI:1917271]
ENSMUSG00000072235	Tuba1a	tubulin, alpha 1A [Source:MGI Symbol;Acc:MGI:98869]
ENSMUSG00000074637	Sox2	SRY (sex determining region Y)-box 2 [Source:MGI Symbol;Acc:MGI:98364]
ENSMUSG00000074682	Zcchc3	zinc finger, CCHC domain containing 3 [Source:MGI Symbol;Acc:MGI:1915167]
ENSMUSG00000075031	Hist1h2bb	histone cluster 1, H2bb [Source:MGI Symbol;Acc:MGI:2448377]
ENSMUSG00000075334	Rprm	reprimo, TP53 dependent G2 arrest mediator candidate [Source:MGI Symbol;Acc:MGI:1915124]
ENSMUSG00000075700	Selenot	selenoprotein T [Source:MGI Symbol;Acc:MGI:1916477]
ENSMUSG00000076052	Mir541	microRNA 541 [Source:MGI Symbol;Acc:MGI:3619430]
ENSMUSG00000076272	Mir666	microRNA 666 [Source:MGI Symbol;Acc:MGI:3629901]
ENSMUSG00000076459	Mir758	microRNA 758 [Source:MGI Symbol;Acc:MGI:3691604]
ENSMUSG00000077025	Mir493	microRNA 493 [Source:MGI Symbol;Acc:MGI:3718542]
ENSMUSG00000077925	Mir453	microRNA 453 [Source:MGI Symbol;Acc:MGI:3718517]
ENSMUSG00000077980	Mir654	microRNA 654 [Source:MGI Symbol;Acc:MGI:3718556]
ENSMUSG00000078249	Hmga1b	high mobility group AT-hook 1B [Source:MGI Symbol;Acc:MGI:96161]
ENSMUSG00000078503	Zfp990	zinc finger protein 990 [Source:MGI Symbol;Acc:MGI:3652161]
ENSMUSG00000078812	Eif5a	eukaryotic translation initiation factor 5A [Source:MGI Symbol;Acc:MGI:106248]
ENSMUSG00000080406	Mir1188	microRNA 1188 [Source:MGI Symbol;Acc:MGI:3783362]
ENSMUSG00000080411	Mir1193	microRNA 1193 [Source:MGI Symbol;Acc:MGI:3783366]
ENSMUSG00000081058	Hist2h3c2	histone cluster 2, H3c2 [Source:MGI Symbol;Acc:MGI:2448357]
ENSMUSG00000081683	Fzd10	frizzled class receptor 10 [Source:MGI Symbol;Acc:MGI:2136761]
ENSMUSG00000084459	Gm24598	predicted gene, 24598 [Source:MGI Symbol;Acc:MGI:5454375]
ENSMUSG00000084487	Gm23787	predicted gene, 23787 [Source:MGI Symbol;Acc:MGI:5453564]
ENSMUSG00000085773	Gm16233	predicted gene 16233 [Source:MGI Symbol;Acc:MGI:3802088]
ENSMUSG00000086774	Gm11915	predicted gene 11915 [Source:MGI Symbol;Acc:MGI:3650126]
ENSMUSG00000087885	Gm23600	predicted gene, 23600 [Source:MGI Symbol;Acc:MGI:5453377]
ENSMUSG00000088493	Gm24401	predicted gene, 24401 [Source:MGI Symbol;Acc:MGI:5454178]
ENSMUSG00000089255	Snora78	small nucleolar RNA, H/ACA box 7 [Source:MGI Symbol;Acc:MGI:4360056]
ENSMUSG00000090602	Gm5611	predicted gene 5611 [Source:MGI Symbol;Acc:MGI:3647121]
ENSMUSG00000091383	Hist1h2al	histone cluster 1, H2al [Source:MGI Symbol;Acc:MGI:3646032]
ENSMUSG00000091405	Hist2h4	histone cluster 2, H4 [Source:MGI Symbol;Acc:MGI:2140113]
ENSMUSG00000094338	Hist1h2bl	histone cluster 1, H2bl [Source:MGI Symbol;Acc:MGI:2448403]
ENSMUSG00000094952	Mir3070b	microRNA 3070b [Source:MGI Symbol;Acc:MGI:4834244]
ENSMUSG00000095147	Mir3070a	microRNA 3070a [Source:MGI Symbol;Acc:MGI:4834243]
ENSMUSG00000095217	Hist1h2bn	histone cluster 1, H2bn [Source:MGI Symbol;Acc:MGI:2448407]
ENSMUSG00000097961	Gm27000	predicted gene, 27000 [Source:MGI Symbol;Acc:MGI:5504115]
ENSMUSG00000098343	Mir6240	microRNA 6240 [Source:MGI Symbol;Acc:MGI:5531232]
ENSMUSG00000098990	Gm27596	predicted gene, 27596 [Source:MGI Symbol;Acc:MGI:5530978]
ENSMUSG00000099119	Mir6546	microRNA 6546 [Source:MGI Symbol;Acc:MGI:5530790]
ENSMUSG00000099517	Hist1h3g	histone cluster 1, H3g [Source:MGI Symbol;Acc:MGI:2145541]
ENSMUSG00000099583	Hist1h3d	histone cluster 1, H3d [Source:MGI Symbol;Acc:MGI:2448322]
ENSMUSG00000100210	Hist1h3f	histone cluster 1, H3f [Source:MGI Symbol;Acc:MGI:2448329]
ENSMUSG00000101355	Hist1h3h	histone cluster 1, H3h [Source:MGI Symbol;Acc:MGI:2448349]
ENSMUSG00000101972	Hist1h3i	histone cluster 1, H3i [Source:MGI Symbol;Acc:MGI:2448350]
ENSMUSG00000105238	Gm44357	predicted gene, 44357 [Source:MGI Symbol;Acc:MGI:5690749]
ENSMUSG00000106595	Gm44314	predicted gene, 44314 [Source:MGI Symbol;Acc:MGI:5690706]
ENSMUSG00000097554	Gm26825
ENSMUSG00000098061	Gm26945
ENSMUSG00000064168	Hist1h2bh
ENSMUSG00000096807	Hist1h2bm

## Sheet: CL4_GeneNames
Ensembl_Genename	Genename	Description
ENSMUSG00000061723	Tnnt3	troponin T3, skeletal, fast [Source:MGI Symbol;Acc:MGI:109550]
ENSMUSG00000031503	Col4a2	collagen, type IV, alpha 2 [Source:MGI Symbol;Acc:MGI:88455]
ENSMUSG00000031441	Atp11a	ATPase, class VI, type 11A [Source:MGI Symbol;Acc:MGI:1354735]
ENSMUSG00000052854	Nrk	Nik related kinase [Source:MGI Symbol;Acc:MGI:1351326]
ENSMUSG00000066456	Hmgn3	high mobility group nucleosomal binding domain 3 [Source:MGI Symbol;Acc:MGI:2138069]
ENSMUSG00000028780	Sema3c	sema domain, immunoglobulin domain (Ig), short basic domain, secreted, (semaphorin) 3C [Source:MGI Symbol;Acc:MGI:107557]
ENSMUSG00000053279	Aldh1a1	aldehyde dehydrogenase family 1, subfamily A1 [Source:MGI Symbol;Acc:MGI:1353450]
ENSMUSG00000057969	Sema3b	sema domain, immunoglobulin domain (Ig), short basic domain, secreted, (semaphorin) 3B [Source:MGI Symbol;Acc:MGI:107561]
ENSMUSG00000021604	Irx4	Iroquois homeobox 4 [Source:MGI Symbol;Acc:MGI:1355275]
ENSMUSG00000009378	Slc16a12	solute carrier family 16 (monocarboxylic acid transporters), member 12 [Source:MGI Symbol;Acc:MGI:2147716]
ENSMUSG00000019874	Fabp7	fatty acid binding protein 7, brain [Source:MGI Symbol;Acc:MGI:101916]
ENSMUSG00000063531	Sema3e	sema domain, immunoglobulin domain (Ig), short basic domain, secreted, (semaphorin) 3E [Source:MGI Symbol;Acc:MGI:1340034]
ENSMUSG00000037016	Frem2	Fras1 related extracellular matrix protein 2 [Source:MGI Symbol;Acc:MGI:2444465]
ENSMUSG00000020695	Mrc2	mannose receptor, C type 2 [Source:MGI Symbol;Acc:MGI:107818]
ENSMUSG00000038843	Gcnt1	glucosaminyl (N-acetyl) transferase 1, core 2 [Source:MGI Symbol;Acc:MGI:95676]
ENSMUSG00000018217	Pmp22	peripheral myelin protein 22 [Source:MGI Symbol;Acc:MGI:97631]
ENSMUSG00000044303	Cdkn2a	cyclin dependent kinase inhibitor 2A [Source:MGI Symbol;Acc:MGI:104738]
ENSMUSG00000053552	Ebf4	early B cell factor 4 [Source:MGI Symbol;Acc:MGI:2385972]
ENSMUSG00000032702	Kank1	KN motif and ankyrin repeat domains 1 [Source:MGI Symbol;Acc:MGI:2147707]
ENSMUSG00000041688	Amot	angiomotin [Source:MGI Symbol;Acc:MGI:108440]
ENSMUSG00000027907	S100a11	S100 calcium binding protein A11 [Source:MGI Symbol;Acc:MGI:1338798]
ENSMUSG00000034258	Flvcr2	feline leukemia virus subgroup C cellular receptor 2 [Source:MGI Symbol;Acc:MGI:2384974]
ENSMUSG00000046402	Rbp1	retinol binding protein 1, cellular [Source:MGI Symbol;Acc:MGI:97876]
ENSMUSG00000002265	Peg3	paternally expressed 3 [Source:MGI Symbol;Acc:MGI:104748]
ENSMUSG00000028967	Errfi1	ERBB receptor feedback inhibitor 1 [Source:MGI Symbol;Acc:MGI:1921405]
ENSMUSG00000027932	Slc27a3	solute carrier family 27 (fatty acid transporter), member 3 [Source:MGI Symbol;Acc:MGI:1347358]
ENSMUSG00000023043	Krt18	keratin 18 [Source:MGI Symbol;Acc:MGI:96692]
ENSMUSG00000046733	Gprc5a	G protein-coupled receptor, family C, group 5, member A [Source:MGI Symbol;Acc:MGI:1891250]
ENSMUSG00000069833	Ahnak	AHNAK nucleoprotein (desmoyokin) [Source:MGI Symbol;Acc:MGI:1316648]
ENSMUSG00000054889	Dsp	desmoplakin [Source:MGI Symbol;Acc:MGI:109611]
ENSMUSG00000025993	Slc40a1	solute carrier family 40 (iron-regulated transporter), member 1 [Source:MGI Symbol;Acc:MGI:1315204]
ENSMUSG00000020122	Egfr	epidermal growth factor receptor [Source:MGI Symbol;Acc:MGI:95294]
ENSMUSG00000075014	Gm10800	predicted gene 10800 [Source:MGI Symbol;Acc:MGI:3641657]
ENSMUSG00000054146	Krt15	keratin 15 [Source:MGI Symbol;Acc:MGI:96689]
ENSMUSG00000078247	Airn	antisense Igf2r RNA [Source:MGI Symbol;Acc:MGI:1353471]
ENSMUSG00000031762	Mt2	metallothionein 2 [Source:MGI Symbol;Acc:MGI:97172]
ENSMUSG00000092035	Peg10	paternally expressed 10 [Source:MGI Symbol;Acc:MGI:2157785]
ENSMUSG00000037440	Vnn1	vanin 1 [Source:MGI Symbol;Acc:MGI:108395]
ENSMUSG00000031765	Mt1	metallothionein 1 [Source:MGI Symbol;Acc:MGI:97171]
ENSMUSG00000022438	Parvb	parvin, beta [Source:MGI Symbol;Acc:MGI:2153063]
ENSMUSG00000004044	Cavin1	caveolae associated 1 [Source:MGI Symbol;Acc:MGI:1277968]
ENSMUSG00000050737	Ptges	prostaglandin E synthase [Source:MGI Symbol;Acc:MGI:1927593]
ENSMUSG00000047261	Gap43	growth associated protein 43 [Source:MGI Symbol;Acc:MGI:95639]
ENSMUSG00000026193	Fn1	fibronectin 1 [Source:MGI Symbol;Acc:MGI:95566]
ENSMUSG00000035775	Krt20	keratin 20 [Source:MGI Symbol;Acc:MGI:1914059]
ENSMUSG00000022044	Stmn4	stathmin-like 4 [Source:MGI Symbol;Acc:MGI:1931224]
ENSMUSG00000047139	Cd24a	CD24a antigen [Source:MGI Symbol;Acc:MGI:88323]
ENSMUSG00000022892	App	amyloid beta (A4) precursor protein [Source:MGI Symbol;Acc:MGI:88059]
ENSMUSG00000050359	Sprr1a	small proline-rich protein 1A [Source:MGI Symbol;Acc:MGI:106660]
ENSMUSG00000031179	3830417A13Rik	RIKEN cDNA 3830417A13 gene [Source:MGI Symbol;Acc:MGI:1917946]
ENSMUSG00000026773	Pfkfb3	6-phosphofructo-2-kinase/fructose-2,6-biphosphatase 3 [Source:MGI Symbol;Acc:MGI:2181202]
ENSMUSG00000001435	Col18a1	collagen, type XVIII, alpha 1 [Source:MGI Symbol;Acc:MGI:88451]
ENSMUSG00000026185	Igfbp5	insulin-like growth factor binding protein 5 [Source:MGI Symbol;Acc:MGI:96440]
ENSMUSG00000021453	Gadd45g	growth arrest and DNA-damage-inducible 45 gamma [Source:MGI Symbol;Acc:MGI:1346325]
ENSMUSG00000048583	Igf2	insulin-like growth factor 2 [Source:MGI Symbol;Acc:MGI:96434]
ENSMUSG00000001025	S100a6	S100 calcium binding protein A6 (calcyclin) [Source:MGI Symbol;Acc:MGI:1339467]
ENSMUSG00000040998	Npnt	nephronectin [Source:MGI Symbol;Acc:MGI:2148811]
ENSMUSG00000002980	Bcam	basal cell adhesion molecule [Source:MGI Symbol;Acc:MGI:1929940]
ENSMUSG00000031410	Nxf7	nuclear RNA export factor 7 [Source:MGI Symbol;Acc:MGI:2159343]
ENSMUSG00000024940	Ltbp3	latent transforming growth factor beta binding protein 3 [Source:MGI Symbol;Acc:MGI:1101355]
ENSMUSG00000026879	Gsn	gelsolin [Source:MGI Symbol;Acc:MGI:95851]
ENSMUSG00000031502	Col4a1	collagen, type IV, alpha 1 [Source:MGI Symbol;Acc:MGI:88454]
ENSMUSG00000024747	Aldh1a7	aldehyde dehydrogenase family 1, subfamily A7 [Source:MGI Symbol;Acc:MGI:1347050]
ENSMUSG00000038580	Sct	secretin [Source:MGI Symbol;Acc:MGI:99466]
ENSMUSG00000089209	Gm26215	predicted gene, 26215 [Source:MGI Symbol;Acc:MGI:5455992]
ENSMUSG00000028600	Podn	podocan [Source:MGI Symbol;Acc:MGI:2674939]
ENSMUSG00000032060	Cryab	crystallin, alpha B [Source:MGI Symbol;Acc:MGI:88516]
ENSMUSG00000051379	Flrt3	fibronectin leucine rich transmembrane protein 3 [Source:MGI Symbol;Acc:MGI:1918686]
ENSMUSG00000089804	Gm16136	predicted gene 16136 [Source:MGI Symbol;Acc:MGI:3802137]
ENSMUSG00000025504	Eps8l2	EPS8-like 2 [Source:MGI Symbol;Acc:MGI:2138828]
ENSMUSG00000005968	Tuft1	tuftelin 1 [Source:MGI Symbol;Acc:MGI:109572]
ENSMUSG00000024331	Dsc2	desmocollin 2 [Source:MGI Symbol;Acc:MGI:103221]
ENSMUSG00000089525	Gm23833	predicted gene, 23833 [Source:MGI Symbol;Acc:MGI:5453610]
