# Supplementary material for: Differential regulation of lineage commitment in human and mouse primed pluripotent stem cells by the nucleosome remodelling and deacetylation complex
Source: Stem Cell Res. 2020 Jul;46:101867. doi: 10.1016/j.scr.2020.101867 (PMC7347010; doi:10.1016/j.scr.2020.101867)
Supplement: Supplementary data 7 [file mmc7.xlsx]

## Sheet: CL1_GO_Enrichments_MouseMine
Biological Process	GO_id	AdjPval			Pathway enrichment	AdjPval
tissue development	GO:0009888	3.27513e-08			Cell-cell junction organization	0.00017233
epithelium development	GO:0060429	1.97309e-07			Apoptotic cleavage of cell adhesion proteins	0.000429677
epithelial cell differentiation	GO:0030855	2.31611e-07			Cell-Cell communication	0.000868566
epithelial cell development	GO:0002064	2.7218e-06			Cell junction organization	0.000882053
cell-cell junction organization	GO:0045216	6.19197e-06			Adherens junctions interactions	0.01121
anatomical structure morphogenesis	GO:0009653	1.73177e-05			MET Receptor Activation	0.048282
developmental process	GO:0032502	6.54858e-05			Signaling by MST1	0.048282
anatomical structure development	GO:0048856	0.00015151
actin filament-based process	GO:0030029	0.000246339
reproductive system development	GO:0061458	0.000355161
system development	GO:0048731	0.000381972
cell junction organization	GO:0034330	0.000382157
reproductive structure development	GO:0048608	0.000492345
biological adhesion	GO:0022610	0.000524256
actin cytoskeleton organization	GO:0030036	0.001091
regulation of localization	GO:0032879	0.001189
cell adhesion	GO:0007155	0.001208
establishment of endothelial barrier	GO:0061028	0.001353
cellular component organization	GO:0016043	0.001401
protein localization to plasma membrane	GO:0072659	0.001548
endothelial cell development	GO:0001885	0.001626
placenta development	GO:0001890	0.003018
establishment of endothelial intestinal barrier	GO:0090557	0.003285
skin development	GO:0043588	0.003733
multicellular organism development	GO:0007275	0.004845
branching involved in labyrinthine layer morphogenesis	GO:0060670	0.005284
apical junction assembly	GO:0043297	0.005903
protein localization to cell periphery	GO:1990778	0.006737
cell differentiation	GO:0030154	0.006975
cellular component organization or biogenesis	GO:0071840	0.007132
localization	GO:0051179	0.007695
cellular developmental process	GO:0048869	0.008214
labyrinthine layer morphogenesis	GO:0060713	0.012817
cell-cell junction assembly	GO:0007043	0.014813
endothelium development	GO:0003158	0.015262
supramolecular fiber organization	GO:0097435	0.019313
epithelial cell differentiation involved in embryonic placenta development	GO:0060671	0.030015
epithelial cell morphogenesis involved in placental branching	GO:0060672	0.030015
cellular component morphogenesis	GO:0032989	0.030044
negative regulation of cellular process	GO:0048523	0.031985
embryonic placenta morphogenesis	GO:0060669	0.037243
regulation of hydrolase activity	GO:0051336	0.044184
cell death	GO:0008219	0.045801
animal organ development	GO:0048513	0.047698

## Sheet: CL2_GO_Enrichments_MouseMine
Biological Process	GO_id	AdjPval			Pathway enrichment	AdjPval
tissue development	GO:0009888	8.34604e-16			Extracellular matrix organization	0.000412962
animal organ development	GO:0048513	1.21551e-12			Collagen formation	0.000533016
system development	GO:0048731	1.87684e-12			Assembly of collagen fibrils and other multimeric structures	0.00112
anatomical structure development	GO:0048856	5.33135e-11			Collagen biosynthesis and modifying enzymes	0.001493
anatomical structure morphogenesis	GO:0009653	5.59129e-11			Degradation of the extracellular matrix	0.009169
multicellular organism development	GO:0007275	6.6718e-11			MET activates PTK2 signaling	0.023694
developmental process	GO:0032502	1.02267e-10
cellular developmental process	GO:0048869	4.81206e-10
cell differentiation	GO:0030154	1.79414e-09
nervous system development	GO:0007399	1.90147e-09
epithelium development	GO:0060429	5.80928e-09
circulatory system development	GO:0072359	6.15403e-08
regulation of multicellular organismal development	GO:2000026	6.41763e-08
locomotion	GO:0040011	8.93866e-08
movement of cell or subcellular component	GO:0006928	1.97206e-07
animal organ morphogenesis	GO:0009887	2.24732e-07
neurogenesis	GO:0022008	2.71205e-07
central nervous system development	GO:0007417	4.14315e-07
heart development	GO:0007507	5.8348e-07
cell development	GO:0048468	8.83872e-07
tissue morphogenesis	GO:0048729	9.25126e-07
negative regulation of developmental process	GO:0051093	1.21139e-06
regulation of developmental process	GO:0050793	1.27754e-06
regulation of cell differentiation	GO:0045595	1.66107e-06
generation of neurons	GO:0048699	2.10248e-06
cell migration	GO:0016477	2.37923e-06
regulation of multicellular organismal process	GO:0051239	2.41821e-06
cell motility	GO:0048870	3.59292e-06
muscle organ development	GO:0007517	4.64924e-06
negative regulation of nervous system development	GO:0051961	6.23389e-06
neuron migration	GO:0001764	6.7763e-06
pattern specification process	GO:0007389	1.24119e-05
negative regulation of cell differentiation	GO:0045596	1.37779e-05
negative regulation of cell development	GO:0010721	1.54651e-05
multicellular organismal process	GO:0032501	2.97158e-05
negative regulation of neurogenesis	GO:0050768	2.98718e-05
neuron differentiation	GO:0030182	3.01501e-05
localization of cell	GO:0051674	3.76303e-05
regionalization	GO:0003002	5.61562e-05
muscle structure development	GO:0061061	8.94926e-05
negative regulation of multicellular organismal process	GO:0051241	9.91866e-05
embryo development	GO:0009790	0.000131787
tube development	GO:0035295	0.000150604
axonogenesis	GO:0007409	0.000271746
head development	GO:0060322	0.000330047
axon development	GO:0061564	0.000334024
cellular component morphogenesis	GO:0032989	0.000377738
cell morphogenesis	GO:0000902	0.000470846
heart morphogenesis	GO:0003007	0.000517354
gland development	GO:0048732	0.000634288
stem cell differentiation	GO:0048863	0.0006356
tube morphogenesis	GO:0035239	0.000722144
brain development	GO:0007420	0.000781669
muscle tissue development	GO:0060537	0.001455
regulation of neurogenesis	GO:0050767	0.001593
regulation of nervous system development	GO:0051960	0.00166
negative regulation of cellular process	GO:0048523	0.001958
neuron projection morphogenesis	GO:0048812	0.002123
neuron projection development	GO:0031175	0.00228
regulation of cell development	GO:0060284	0.002312
plasma membrane bounded cell projection morphogenesis	GO:0120039	0.00278
regulation of neuron differentiation	GO:0045664	0.002848
cell projection morphogenesis	GO:0048858	0.003055
sensory organ development	GO:0007423	0.003588
epithelial cell differentiation	GO:0030855	0.003893
cell part morphogenesis	GO:0032990	0.004588
cell morphogenesis involved in differentiation	GO:0000904	0.004663
chemotaxis	GO:0006935	0.005049
taxis	GO:0042330	0.005356
striated muscle tissue development	GO:0014706	0.006698
neuron development	GO:0048666	0.009177
forebrain development	GO:0030900	0.01054
cell surface receptor signaling pathway	GO:0007166	0.016179
enzyme linked receptor protein signaling pathway	GO:0007167	0.018949
negative regulation of biological process	GO:0048519	0.022811
skeletal system development	GO:0001501	0.023442
axon guidance	GO:0007411	0.023735
neuron projection guidance	GO:0097485	0.025322
negative regulation of neuron differentiation	GO:0045665	0.027876
cell population proliferation	GO:0008283	0.033198
regulation of cell motility	GO:2000145	0.03836
positive regulation of cellular process	GO:0048522	0.039803
appendage development	GO:0048736	0.039903
limb development	GO:0060173	0.039903
regulation of anatomical structure morphogenesis	GO:0022603	0.043616
mesenchyme development	GO:0060485	0.049648

## Sheet: CL3_GO_Enrichments_MouseMine
Biological Process	GO_id	AdjPval			Pathway enrichment	AdjPval
nucleosome assembly	GO:0006334	3.5664e-39			NoRC negatively regulates rRNA expression	3.97292e-40
chromatin assembly	GO:0031497	5.21417e-37			SIRT1 negatively regulates rRNA expression	2.74171e-39
nucleosome organization	GO:0034728	3.15354e-36			RNA Polymerase I Promoter Opening	2.74171e-39
chromatin assembly or disassembly	GO:0006333	6.51174e-34			Negative epigenetic regulation of rRNA expression	6.83908e-39
protein-DNA complex subunit organization	GO:0071824	2.73071e-33			Activated PKN1 stimulates transcription of AR (androgen receptor) regulated genes KLK2 and KLK3	1.65546e-38
protein-DNA complex assembly	GO:0065004	9.45658e-33			Transcriptional regulation by small RNAs	1.67602e-38
DNA packaging	GO:0006323	1.82921e-31			Condensation of Prophase Chromosomes	9.29338e-37
DNA conformation change	GO:0071103	1.89546e-30			Gene Silencing by RNA	4.64067e-36
DNA replication-dependent nucleosome assembly	GO:0006335	1.15442e-27			PRC2 methylates histones and DNA	8.00982e-36
DNA replication-dependent nucleosome organization	GO:0034723	1.15442e-27			Positive epigenetic regulation of rRNA expression	2.45698e-33
protein heterotetramerization	GO:0051290	2.2052e-21			B-WICH complex positively regulates rRNA expression	2.45698e-33
chromatin organization	GO:0006325	1.44461e-20			RUNX1 regulates genes involved in megakaryocyte differentiation and platelet function	3.73931e-33
chromosome organization	GO:0051276	1.18514e-16			RHO GTPases activate PKNs	6.4414e-33
protein tetramerization	GO:0051262	2.66105e-16			DNA Damage/Telomere Stress Induced Senescence	1.85284e-32
negative regulation of megakaryocyte differentiation	GO:0045653	4.60411e-16			Formation of the beta-catenin:TCF transactivating complex	3.09449e-32
regulation of megakaryocyte differentiation	GO:0045652	1.48472e-13			RNA Polymerase I Promoter Escape	1.36491e-31
protein-containing complex subunit organization	GO:0043933	1.79212e-12			Senescence-Associated Secretory Phenotype (SASP)	1.36993e-30
DNA replication-independent nucleosome assembly	GO:0006336	3.41337e-12			Epigenetic regulation of gene expression	6.3241e-30
DNA replication-independent nucleosome organization	GO:0034724	5.63054e-12			Estrogen-dependent gene expression	8.73788e-30
cellular protein-containing complex assembly	GO:0034622	5.73684e-12			Cellular Senescence	9.06259e-30
protein heterooligomerization	GO:0051291	7.49179e-12			Oxidative Stress Induced Senescence	3.79967e-29
protein-containing complex assembly	GO:0065003	1.95209e-10			Packaging Of Telomere Ends	8.05592e-29
megakaryocyte differentiation	GO:0030219	4.82983e-10			RMTs methylate histone arginines	9.77592e-29
negative regulation of myeloid cell differentiation	GO:0045638	8.12449e-09			Recognition and association of DNA glycosylase with site containing an affected purine	1.70924e-28
regulation of gene silencing	GO:0060968	6.2741e-08			RNA Polymerase I Promoter Clearance	1.73423e-28
organelle organization	GO:0006996	1.40297e-07			RNA Polymerase I Transcription	2.50198e-28
cellular component organization	GO:0016043	2.69213e-07			Cleavage of the damaged purine	1.41063e-27
cellular component organization or biogenesis	GO:0071840	8.08925e-07			Depurination	1.41063e-27
protein complex oligomerization	GO:0051259	2.05399e-06			Mitotic Prophase	2.11197e-27
regulation of cell differentiation	GO:0045595	8.71765e-06			HATs acetylate histones	6.57224e-26
negative regulation of hemopoiesis	GO:1903707	9.64089e-06			Base-Excision Repair, AP Site Formation	9.79553e-26
negative regulation of gene expression	GO:0010629	1.12528e-05			TCF dependent signaling in response to WNT	8.28395e-25
regulation of multicellular organismal development	GO:2000026	1.91592e-05			Transcriptional regulation by RUNX1	2.41142e-24
negative regulation of biological process	GO:0048519	3.55767e-05			HDMs demethylate histones	7.27073e-24
cellular component biogenesis	GO:0044085	7.14684e-05			ESR-mediated signaling	9.69474e-24
regulation of myeloid cell differentiation	GO:0045637	0.000100933			Cellular responses to stress	2.35867e-23
regulation of developmental process	GO:0050793	0.000104437			Telomere Maintenance	4.66697e-23
regulation of multicellular organismal process	GO:0051239	0.000114698			Signaling by Nuclear Receptors	6.31901e-22
cellular component assembly	GO:0022607	0.000152651			Base Excision Repair	1.06525e-20
negative regulation of developmental process	GO:0051093	0.000152739			Chromosome Maintenance	1.33073e-20
gene silencing	GO:0016458	0.000238261			Signaling by WNT	3.01238e-20
negative regulation of macromolecule metabolic process	GO:0010605	0.000657465			Chromatin modifying enzymes	4.31083e-20
negative regulation of metabolic process	GO:0009892	0.001412			Chromatin organization	4.31083e-20
negative regulation of cell differentiation	GO:0045596	0.003358			Cellular responses to external stimuli	1.02136e-19
negative regulation of cellular process	GO:0048523	0.003713			RHO GTPase Effectors	1.22535e-19
glycolytic process	GO:0006096	0.013071			Deposition of new CENPA-containing nucleosomes at the centromere	1.91553e-19
negative regulation of multicellular organismal process	GO:0051241	0.014282			Nucleosome assembly	1.91553e-19
ATP generation from ADP	GO:0006757	0.014412			PKMTs methylate histone lysines	2.11655e-19
negative regulation of immune system process	GO:0002683	0.014481			Nonhomologous End-Joining (NHEJ)	7.32325e-18
pyruvate metabolic process	GO:0006090	0.016118			M Phase	2.00143e-17
positive regulation of cell population proliferation	GO:0008284	0.017641			G2/M DNA damage checkpoint	2.16006e-17
nucleosome positioning	GO:0016584	0.01862			Cell Cycle, Mitotic	6.17307e-17
small molecule biosynthetic process	GO:0044283	0.019145			G2/M Checkpoints	8.04576e-17
ADP metabolic process	GO:0046031	0.025243			Recruitment and ATM-mediated phosphorylation of repair and signaling proteins at DNA double strand breaks	1.14329e-16
negative regulation of chromatin silencing	GO:0031936	0.025532			DNA Double Strand Break Response	1.56617e-16
regulation of hemopoiesis	GO:1903706	0.029209			Cell Cycle	7.12758e-16
multicellular organism development	GO:0007275	0.029741			Signaling by Rho GTPases	1.98889e-14
regulation of BMP signaling pathway	GO:0030510	0.032896			Processing of DNA double-strand break ends	4.07738e-14
regulation of gene expression	GO:0010468	0.043461			HDR through Homologous Recombination (HRR) or Single Strand Annealing (SSA)	1.96048e-11
					Homology Directed Repair	4.87167e-11
					DNA Double-Strand Break Repair	1.7072e-09
					Cell Cycle Checkpoints	1.78561e-09
					SUMOylation of chromatin organization proteins	1.80906e-09
					Interleukin-7 signaling	4.15877e-09
					DNA Repair	4.3023e-08
					Gene expression (Transcription)	9.51877e-08
					RNA Polymerase II Transcription	1.08059e-07
					Generic Transcription Pathway	4.5649e-07
					Cholesterol biosynthesis	3.87699e-06
					Factors involved in megakaryocyte development and platelet production	5.84747e-05
					Formation of Senescence-Associated Heterochromatin Foci (SAHF)	0.000108954
					Apoptosis induced DNA fragmentation	0.00125
					SUMO E3 ligases SUMOylate target proteins	0.005595
					SUMOylation	0.008261
					Metabolism of steroids	0.023434

## Sheet: CL4_GO_Enrichments_MouseMine
Biological Process	GO_id	AdjPval			Pathway enrichment	AdjPval
cell adhesion	GO:0007155	0.000359997			Developmental Biology	0.009114
biological adhesion	GO:0022610	0.000419719			Formation of the cornified envelope	0.012013
anatomical structure morphogenesis	GO:0009653	0.000467104
anatomical structure development	GO:0048856	0.002209
animal organ development	GO:0048513	0.00252
multicellular organism development	GO:0007275	0.00356
tissue development	GO:0009888	0.003855
amyloid fibril formation	GO:1990000	0.007823
system development	GO:0048731	0.010362
cellular response to cadmium ion	GO:0071276	0.022324
developmental process	GO:0032502	0.029943
