# Supplementary material for: Differential regulation of lineage commitment in human and mouse primed pluripotent stem cells by the nucleosome remodelling and deacetylation complex
Source: Stem Cell Res. 2020 Jul;46:101867. doi: 10.1016/j.scr.2020.101867 (PMC7347010; doi:10.1016/j.scr.2020.101867)
Supplement: Supplementary data 8 [file mmc8.xlsx]

## Sheet: CL1_BiologicalProcesses_Revigo
FILTERED
term ID	description	frequency	log10 p-value	uniqueness	dispensability
GO:0008219	cell death	0.00458	-1.3391	0.81	0.17
GO:0051336	regulation of hydrolase activity	0.00855	-1.3547	0.93	0.26
GO:0048523	negative regulation of cellular process	0.0183	-1.4951	0.9	0.3
GO:0051179	localization	0.18495	-2.1138	0.96	0
GO:0071840	cellular component organization or biogenesis	0.08568	-2.1468	0.96	0
GO:0072659	protein localization to plasma membrane	0.00056	-2.8102	0.71	0.33
GO:0007155	cell adhesion	0.00544	-2.9179	0.95	0
GO:0032879	regulation of localization	0.00726	-2.9248	0.91	0
GO:0030036	actin cytoskeleton organization	0.00381	-2.9622	0.71	0.37
GO:0022610	biological adhesion	0.0055	-3.2807	0.95	0
GO:0034330	cell junction organization	0.00056	-3.4179	0.74	0.32
GO:0030029	actin filament-based process	0.00398	-3.6091	0.81	0.14
GO:0032502	developmental process	0.02812	-4.1838	0.96	0
GO:0045216	cell-cell junction organization	0.00051	-5.2083	0.69	0
GO:0009888	tissue development	0.00491	-7.4841	0.42	0
WITH SUB-TERMS
term ID	description	frequency	log10 p-value	uniqueness	dispensability
GO:0007155	cell adhesion	0.00544	-2.9179	0.95	0
GO:0009888	tissue development	0.00491	-7.4841	0.42	0
GO:0060713	labyrinthine layer morphogenesis	4e-05	-1.8922	0.43	0.96
GO:0061028	establishment of endothelial barrier	8e-05	-2.8687	0.4	0.92
GO:0048513	animal organ development	0.00779	-1.3215	0.35	0.89
GO:0030154	cell differentiation	0.01133	-2.1565	0.34	0.8
GO:0002064	epithelial cell development	0.00065	-5.5654	0.36	0.8
GO:0007275	multicellular organism development	0.01559	-2.3147	0.34	0.92
GO:0060429	epithelium development	0.003	-6.7055	0.38	0.64
GO:0061458	reproductive system development	0.00155	-3.4498	0.41	0.67
GO:0009653	anatomical structure morphogenesis	0.01542	-4.762	0.38	0.75
GO:0048731	system development	0.01264	-3.4179	0.34	0.84
GO:0043588	skin development	0.00044	-2.4279	0.44	0.61
GO:0048856	anatomical structure development	0.0254	-3.8182	0.37	0.88
GO:0003158	endothelium development	0.00025	-1.8164	0.44	0.75
GO:0048608	reproductive structure development	0.00155	-3.308	0.36	0.61
GO:0090557	establishment of endothelial intestinal barrier	2e-05	-2.4835	0.44	0.84
GO:0060671	epithelial cell differentiation involved in embryonic placenta development	1e-05	-1.5227	0.4	0.82
GO:0060672	epithelial cell morphogenesis involved in placental branching	1e-05	-1.5227	0.35	0.9
GO:0060669	embryonic placenta morphogenesis	4e-05	-1.429	0.43	0.84
GO:0048869	cellular developmental process	0.01896	-2.0854	0.33	0.91
GO:0060670	branching involved in labyrinthine layer morphogenesis	2e-05	-2.277	0.39	0.75
GO:0001890	placenta development	0.00024	-2.5203	0.42	0.87
GO:0032989	cellular component morphogenesis	0.00994	-1.5222	0.27	0.86
GO:0001885	endothelial cell development	0.00012	-2.7889	0.39	0.71
GO:0030855	epithelial cell differentiation	0.00139	-6.6345	0.35	0.85
GO:0022610	biological adhesion	0.0055	-3.2807	0.95	0
GO:0032502	developmental process	0.02812	-4.1838	0.96	0
GO:0032879	regulation of localization	0.00726	-2.9248	0.91	0
GO:0045216	cell-cell junction organization	0.00051	-5.2083	0.69	0
GO:0043297	apical junction assembly	0.00015	-2.2289	0.71	0.91
GO:0007043	cell-cell junction assembly	0.00025	-1.8294	0.7	0.94
GO:0051179	localization	0.18495	-2.1138	0.96	0
GO:0071840	cellular component organization or biogenesis	0.08568	-2.1468	0.96	0
GO:0030029	actin filament-based process	0.00398	-3.6091	0.81	0.14
GO:0008219	cell death	0.00458	-1.3391	0.81	0.17
GO:0051336	regulation of hydrolase activity	0.00855	-1.3547	0.93	0.26
GO:0048523	negative regulation of cellular process	0.0183	-1.4951	0.9	0.3
GO:0034330	cell junction organization	0.00056	-3.4179	0.74	0.32
GO:0072659	protein localization to plasma membrane	0.00056	-2.8102	0.71	0.33
GO:1990778	protein localization to cell periphery	0.00063	-2.1715	0.92	0.55
GO:0030036	actin cytoskeleton organization	0.00381	-2.9622	0.71	0.37
GO:0097435	supramolecular fiber organization	0.00345	-1.7142	0.71	0.43
GO:0016043	cellular component organization	0.07239	-2.8536	0.76	0.55

## Sheet: CL2_BiologicalProcesses_Revigo
FILTERED
term ID	description	frequency	log10 p-value	uniqueness	dispensability
GO:0048522	positive regulation of cellular process	0.01585	-1.4001	0.83	0.33
GO:0008283	cell proliferation	0.00394	-1.4789	0.87	0.08
GO:0048519	negative regulation of biological process	0.01984	-1.6419	0.85	0.31
GO:0007166	cell surface receptor signaling pathway	0.0092	-1.791	0.74	0.09
GO:0051674	localization of cell	0.00633	-4.4248	0.95	0.27
GO:0032501	multicellular organismal process	0.02373	-4.5272	0.98	0
GO:0048870	cell motility	0.00633	-5.4449	0.69	0.19
GO:0006928	movement of cell or subcellular component	0.00973	-6.7055	0.8	0
GO:0040011	locomotion	0.00997	-7.0487	0.98	0
GO:0032502	developmental process	0.02812	-9.9914	0.98	0
GO:0009888	tissue development	0.00491	-15.0783	0.25	0
WITH SUB-TERMS
term ID	description	frequency	log10 p-value	uniqueness	dispensability
GO:0006928	movement of cell or subcellular component	0.00973	-6.7055	0.8	0
GO:0009888	tissue development	0.00491	-15.0783	0.25	0
GO:2000026	regulation of multicellular organismal development	0.00416	-7.1925	0.16	0.83
GO:0050793	regulation of developmental process	0.01205	-5.8928	0.2	0.79
GO:0035239	tube morphogenesis	0.00112	-3.1415	0.24	0.6
GO:0007507	heart development	0.00127	-6.2343	0.22	0.74
GO:0048523	negative regulation of cellular process	0.0183	-2.7082	0.76	0.75
GO:0060537	muscle tissue development	0.00081	-2.8371	0.3	0.82
GO:0001501	skeletal system development	0.00107	-1.63	0.24	0.62
GO:0007389	pattern specification process	0.00147	-4.9066	0.24	0.75
GO:0031175	neuron projection development	0.0022	-2.6421	0.15	0.93
GO:0060173	limb development	0.00036	-1.399	0.29	0.54
GO:0003002	regionalization	0.00117	-4.2503	0.25	0.59
GO:0048513	animal organ development	0.00779	-11.9136	0.16	0.89
GO:0010721	negative regulation of cell development	0.00055	-4.8097	0.22	0.89
GO:0007399	nervous system development	0.00582	-8.7212	0.17	0.86
GO:0060284	regulation of cell development	0.00174	-2.636	0.19	0.74
GO:0007409	axonogenesis	0.00118	-3.5654	0.16	0.84
GO:0007275	multicellular organism development	0.01559	-10.1759	0.15	0.92
GO:0007411	axon guidance	0.00066	-1.6246	0.15	0.95
GO:0009887	animal organ morphogenesis	0.00264	-6.6478	0.19	0.79
GO:0060429	epithelium development	0.003	-8.2358	0.25	0.64
GO:0003007	heart morphogenesis	0.00056	-3.2865	0.25	0.85
GO:0048666	neuron development	0.0027	-2.0373	0.15	0.96
GO:0050768	negative regulation of neurogenesis	0.00046	-4.5243	0.18	0.83
GO:0014706	striated muscle tissue development	0.00077	-2.1741	0.3	0.82
GO:0050767	regulation of neurogenesis	0.00146	-2.7978	0.14	0.96
GO:0072359	circulatory system development	0.00235	-7.2111	0.21	0.79
GO:0045664	regulation of neuron differentiation	0.00117	-2.5455	0.15	0.9
GO:0060322	head development	0.00151	-3.4815	0.29	0.61
GO:0007517	muscle organ development	0.0008	-5.3325	0.24	0.57
GO:0045665	negative regulation of neuron differentiation	0.00035	-1.5548	0.19	0.97
GO:0051093	negative regulation of developmental process	0.00188	-5.9172	0.25	0.6
GO:0048812	neuron projection morphogenesis	0.00164	-2.6731	0.15	0.97
GO:0061061	muscle structure development	0.00142	-4.0482	0.29	0.6
GO:0051241	negative regulation of multicellular organismal process	0.00211	-4.0035	0.35	0.87
GO:0051239	regulation of multicellular organismal process	0.00628	-5.6162	0.4	0.77
GO:0048699	generation of neurons	0.00366	-5.6778	0.14	0.92
GO:0048468	cell development	0.00573	-6.0535	0.19	0.83
GO:0030900	forebrain development	0.00071	-1.9772	0.22	0.94
GO:0051961	negative regulation of nervous system development	0.00052	-5.2055	0.2	0.63
GO:0060485	mesenchyme development	0.00056	-1.3041	0.24	0.8
GO:0000902	cell morphogenesis	0.00948	-3.327	0.18	0.85
GO:0030154	cell differentiation	0.01133	-8.7471	0.19	0.79
GO:0000904	cell morphogenesis involved in differentiation	0.00188	-2.3313	0.21	0.81
GO:0007423	sensory organ development	0.00159	-2.4451	0.22	0.76
GO:0051960	regulation of nervous system development	0.00172	-2.7799	0.17	0.87
GO:0022008	neurogenesis	0.00423	-6.567	0.14	0.83
GO:0007417	central nervous system development	0.00191	-6.383	0.19	0.87
GO:0035295	tube development	0.00178	-3.821	0.23	0.77
GO:0007420	brain development	0.00142	-3.1068	0.19	0.85
GO:0048863	stem cell differentiation	0.00047	-3.1965	0.29	0.53
GO:0009653	anatomical structure morphogenesis	0.01542	-10.2526	0.2	0.88
GO:0048732	gland development	0.00095	-3.1979	0.24	0.68
GO:0048731	system development	0.01264	-11.7258	0.15	0.74
GO:0048729	tissue morphogenesis	0.0018	-6.0339	0.25	0.87
GO:0048736	appendage development	0.00062	-1.399	0.27	0.56
GO:0097485	neuron projection guidance	0.00068	-1.5965	0.15	0.91
GO:0048856	anatomical structure development	0.0254	-10.2733	0.19	0.86
GO:0048858	cell projection morphogenesis	0.00168	-2.515	0.23	0.99
GO:0009790	embryo development	0.00311	-3.8794	0.21	0.81
GO:0061564	axon development	0.00129	-3.4763	0.17	0.91
GO:0022603	regulation of anatomical structure morphogenesis	0.0083	-1.3604	0.17	0.87
GO:0030182	neuron differentiation	0.00334	-4.52	0.14	0.96
GO:0045596	negative regulation of cell differentiation	0.00128	-4.8601	0.2	0.88
GO:0045595	regulation of cell differentiation	0.00345	-5.7799	0.19	0.73
GO:0048869	cellular developmental process	0.01896	-9.3179	0.18	0.91
GO:0032990	cell part morphogenesis	0.00174	-2.3384	0.25	0.62
GO:0032989	cellular component morphogenesis	0.00994	-3.4225	0.18	0.89
GO:0030855	epithelial cell differentiation	0.00139	-2.4097	0.23	0.85
GO:0032501	multicellular organismal process	0.02373	-4.5272	0.98	0
GO:0032502	developmental process	0.02812	-9.9914	0.98	0
GO:0040011	locomotion	0.00997	-7.0487	0.98	0
GO:0008283	cell proliferation	0.00394	-1.4789	0.87	0.08
GO:0007166	cell surface receptor signaling pathway	0.0092	-1.791	0.74	0.09
GO:0007167	enzyme linked receptor protein signaling pathway	0.00279	-1.7224	0.76	0.48
GO:0048870	cell motility	0.00633	-5.4449	0.69	0.19
GO:2000145	regulation of cell motility	0.00154	-1.4161	0.66	0.87
GO:0001764	neuron migration	0.0003	-5.1688	0.19	0.76
GO:0042330	taxis	0.0048	-2.2712	0.84	0.88
GO:0006935	chemotaxis	0.00475	-2.2968	0.83	0.88
GO:0016477	cell migration	0.00293	-5.6234	0.71	0.92
GO:0051674	localization of cell	0.00633	-4.4248	0.95	0.27
GO:0048519	negative regulation of biological process	0.01984	-1.6419	0.85	0.31
GO:0048522	positive regulation of cellular process	0.01585	-1.4001	0.83	0.33

## Sheet: CL3_BiologicalProcesses_Revigo
FILTERED
term ID	description	frequency	log10 p-value	uniqueness	dispensability
GO:0030510	regulation of BMP signaling pathway	0.00026	-1.4829	0.76	0.22
GO:0008284	positive regulation of cell proliferation	0.00151	-1.7535	0.76	0.25
GO:0006090	pyruvate metabolic process	0.00817	-1.7927	0.81	0.11
GO:0048519	negative regulation of biological process	0.01984	-4.4486	0.77	0.17
GO:0071840	cellular component organization or biogenesis	0.08568	-6.0921	0.97	0
GO:0060968	regulation of gene silencing	0.00029	-7.2027	0.63	0.39
GO:0045653	negative regulation of megakaryocyte differentiation	1e-05	-15.3372	0.55	0.02
GO:0071824	protein-DNA complex subunit organization	0.00238	-32.5638	0.55	0
WITH SUB-TERMS
term ID	description	frequency	log10 p-value	uniqueness	dispensability
GO:0071824	protein-DNA complex subunit organization	0.00238	-32.5638	0.55	0
GO:0006323	DNA packaging	0.00227	-30.7375	0.58	0.78
GO:0071103	DNA conformation change	0.0108	-29.7212	0.54	0.46
GO:0034728	nucleosome organization	0.00129	-35.5017	0.5	0.58
GO:0006996	organelle organization	0.03595	-6.8539	0.55	0.69
GO:0031497	chromatin assembly	0.00103	-36.2832	0.47	0.97
GO:0043933	macromolecular complex subunit organization	0.02371	-11.7471	0.57	0.59
GO:0016043	cellular component organization	0.07239	-6.5702	0.55	0.78
GO:0034724	DNA replication-independent nucleosome organization	0.00015	-11.2495	0.54	0.78
GO:0034723	DNA replication-dependent nucleosome organization	3e-05	-26.9393	0.57	0.71
GO:0051262	protein tetramerization	0.00044	-15.5751	0.56	0.7
GO:0044085	cellular component biogenesis	0.04355	-4.1457	0.58	0.7
GO:0016584	nucleosome positioning	9e-05	-1.73	0.52	0.75
GO:0051259	protein oligomerization	0.00188	-5.6882	0.53	0.59
GO:0034622	cellular macromolecular complex assembly	0.01211	-11.2411	0.47	0.78
GO:0051276	chromosome organization	0.01477	-15.9245	0.56	0.73
GO:0006335	DNA replication-dependent nucleosome assembly	3e-05	-26.9393	0.54	0.71
GO:0006336	DNA replication-independent nucleosome assembly	0.00012	-11.4672	0.51	0.77
GO:0006333	chromatin assembly or disassembly	0.0012	-33.1864	0.53	0.74
GO:0006334	nucleosome assembly	0.00089	-38.4473	0.46	0.88
GO:0065004	protein-DNA complex assembly	0.002	-32.0241	0.48	0.94
GO:0065003	macromolecular complex assembly	0.01497	-9.71	0.48	0.85
GO:0051290	protein heterotetramerization	4e-05	-20.6556	0.61	0.45
GO:0051291	protein heterooligomerization	0.00013	-11.1255	0.59	0.75
GO:0006325	chromatin organization	0.00668	-19.8416	0.52	0.66
GO:0022607	cellular component assembly	0.02484	-3.8153	0.53	0.69
GO:0071840	cellular component organization or biogenesis	0.08568	-6.0921	0.97	0
GO:0045653	negative regulation of megakaryocyte differentiation	1e-05	-15.3372	0.55	0.02
GO:2000026	regulation of multicellular organismal development	0.00416	-4.7167	0.57	0.78
GO:0050793	regulation of developmental process	0.01205	-3.983	0.63	0.69
GO:0045652	regulation of megakaryocyte differentiation	3e-05	-12.8297	0.58	0.87
GO:0045637	regulation of myeloid cell differentiation	0.00036	-3.9957	0.54	0.9
GO:0045638	negative regulation of myeloid cell differentiation	0.00014	-8.0904	0.49	0.82
GO:0030219	megakaryocyte differentiation	8e-05	-9.3161	0.63	0.69
GO:0007275	multicellular organism development	0.01559	-1.5266	0.65	0.81
GO:0002683	negative regulation of immune system process	0.0008	-1.8392	0.58	0.64
GO:0051093	negative regulation of developmental process	0.00188	-3.8153	0.54	0.73
GO:0051241	negative regulation of multicellular organismal process	0.00211	-1.8452	0.53	0.87
GO:0051239	regulation of multicellular organismal process	0.00628	-3.9393	0.66	0.44
GO:1903707	negative regulation of hemopoiesis	0.00023	-5.0159	0.51	0.85
GO:1903706	regulation of hemopoiesis	0.00065	-1.5345	0.57	0.82
GO:0045596	negative regulation of cell differentiation	0.00128	-2.4739	0.49	0.72
GO:0045595	regulation of cell differentiation	0.00345	-5.0595	0.58	0.52
GO:0006090	pyruvate metabolic process	0.00817	-1.7927	0.81	0.11
GO:0044283	small molecule biosynthetic process	0.05677	-1.7179	0.86	0.42
GO:0006096	glycolytic process	0.00545	-1.8837	0.77	0.72
GO:0006757	ATP generation from ADP	0.00545	-1.8413	0.79	0.99
GO:0046031	ADP metabolic process	0.00554	-1.5979	0.79	0.98
GO:0048519	negative regulation of biological process	0.01984	-4.4486	0.77	0.17
GO:0010468	regulation of gene expression	0.10815	-1.3619	0.7	0.43
GO:0030510	regulation of BMP signaling pathway	0.00026	-1.4829	0.76	0.22
GO:0008284	positive regulation of cell proliferation	0.00151	-1.7535	0.76	0.25
GO:0060968	regulation of gene silencing	0.00029	-7.2027	0.63	0.39
GO:0010605	negative regulation of macromolecule metabolic process	0.01169	-3.1824	0.59	0.93
GO:0048523	negative regulation of cellular process	0.0183	-2.4303	0.57	0.92
GO:0009892	negative regulation of metabolic process	0.0126	-2.8502	0.6	0.83
GO:0016458	gene silencing	0.00174	-3.6234	0.59	0.78
GO:0031936	negative regulation of chromatin silencing	0.0001	-1.5929	0.35	0.73
GO:0010629	negative regulation of gene expression	0.00784	-4.9469	0.6	0.68

## Sheet: CL4_BiologicalProcesses_Revigo
Filtered
term ID	description	frequency	log10 p-value	uniqueness	dispensability
GO:0032502	developmental process	0.02812	-1.5237	0.82	0
GO:0071276	cellular response to cadmium ion	9e-05	-1.6512	0.81	0.02
GO:1990000	amyloid fibril formation	2e-05	-2.1066	0.78	0
GO:0009653	anatomical structure morphogenesis	0.01542	-3.3307	0.24	0
GO:0022610	biological adhesion	0.0055	-3.3768	0.81	0
GO:0007155	cell adhesion	0.00544	-3.4437	0.81	0
WITH SUB-TERMS
term ID	description	frequency	log10 p-value	uniqueness	dispensability
GO:0007155	cell adhesion	0.00544	-3.4437	0.81	0
GO:0009653	anatomical structure morphogenesis	0.01542	-3.3307	0.24	0
GO:0048513	animal organ development	0.00779	-2.5986	0.24	0.79
GO:0048731	system development	0.01264	-1.9846	0.22	0.92
GO:0048856	anatomical structure development	0.0254	-2.6558	0.23	0.88
GO:0007275	multicellular organism development	0.01559	-2.4486	0.22	0.89
GO:0009888	tissue development	0.00491	-2.414	0.28	0.75
GO:0022610	biological adhesion	0.0055	-3.3768	0.81	0
GO:0032502	developmental process	0.02812	-1.5237	0.82	0
GO:1990000	amyloid fibril formation	2e-05	-2.1066	0.78	0
GO:0071276	cellular response to cadmium ion	9e-05	-1.6512	0.81	0.02
