# Supplementary material for: Differential regulation of lineage commitment in human and mouse primed pluripotent stem cells by the nucleosome remodelling and deacetylation complex
Source: Stem Cell Res. 2020 Jul;46:101867. doi: 10.1016/j.scr.2020.101867 (PMC7347010; doi:10.1016/j.scr.2020.101867)
Supplement: Supplementary data 9 [file mmc9.xlsx]

## Sheet: CL1_GeneNames
Ensembl_Name	Genename	Description
ENSG00000116729	WLS	wntless Wnt ligand secretion mediator
ENSG00000130635	COL5A1	collagen type V alpha 1 chain
ENSG00000135903	PAX3	paired box 3
ENSG00000118971	CCND2	cyclin D2
ENSG00000197956	S100A6	S100 calcium binding protein A6
ENSG00000025039	RRAGD	Ras related GTP binding D
ENSG00000175745	NR2F1	nuclear receptor subfamily 2 group F member 1
ENSG00000252835	SCARNA21	small Cajal body-specific RNA 21
ENSG00000166450	PRTG	protogenin
ENSG00000120437	ACAT2	acetyl-CoA acetyltransferase 2
ENSG00000121769	FABP3	fatty acid binding protein 3
ENSG00000174807	CD248	CD248 molecule
ENSG00000185551	NR2F2	nuclear receptor subfamily 2 group F member 2
ENSG00000087245	MMP2	matrix metallopeptidase 2
ENSG00000166710	B2M	beta-2-microglobulin
ENSG00000108387	SEPT4	septin 4
ENSG00000067064	IDI1	isopentenyl-diphosphate delta isomerase 1
ENSG00000176340	COX8A	cytochrome c oxidase subunit 8A
ENSG00000197043	ANXA6	annexin A6
ENSG00000043355	ZIC2	Zic family member 2
ENSG00000152977	ZIC1	Zic family member 1
ENSG00000174721	FGFBP3	fibroblast growth factor binding protein 3
ENSG00000139219	COL2A1	collagen type II alpha 1 chain
ENSG00000110092	CCND1	cyclin D1
ENSG00000011028	MRC2	mannose receptor C type 2
ENSG00000164442	CITED2	Cbp/p300 interacting transactivator with Glu/Asp rich carboxy-terminal domain 2
ENSG00000158270	COLEC12	collectin subfamily member 12
ENSG00000137573	SULF1	sulfatase 1
ENSG00000115461	IGFBP5	insulin like growth factor binding protein 5
ENSG00000100979	PLTP	phospholipid transfer protein
ENSG00000102935	ZNF423	zinc finger protein 423
ENSG00000223224	SNORD71	small nucleolar RNA
ENSG00000168542	COL3A1	collagen type III alpha 1 chain
ENSG00000129757	CDKN1C	cyclin dependent kinase inhibitor 1C
ENSG00000124942	AHNAK	AHNAK nucleoprotein
ENSG00000075618	FSCN1	fascin actin-bundling protein 1
ENSG00000076706	MCAM	melanoma cell adhesion molecule
ENSG00000166426	CRABP1	cellular retinoic acid binding protein 1

## Sheet: CL2_GeneNames
Ensembl_Name	Genename	Description
ENSG00000105894	PTN	pleiotrophin
ENSG00000175183	CSRP2	cysteine and glycine rich protein 2
ENSG00000125285	SOX21	SRY-box 21
ENSG00000071655	MBD3	methyl-CpG binding domain protein 3
ENSG00000115758	ODC1	ornithine decarboxylase 1
ENSG00000075213	SEMA3A	semaphorin 3A
ENSG00000242265	PEG10	paternally expressed 10
ENSG00000134595	SOX3	SRY-box 3
ENSG00000135046	ANXA1	annexin A1
ENSG00000060718	COL11A1	collagen type XI alpha 1 chain
ENSG00000081479	LRP2	LDL receptor related protein 2
ENSG00000026025	VIM	vimentin
ENSG00000115414	FN1	fibronectin 1
ENSG00000116106	EPHA4	EPH receptor A4
ENSG00000110042	DTX4	deltex E3 ubiquitin ligase 4
ENSG00000135048	CEMIP2	cell migration inducing hyaluronidase 2
ENSG00000120875	DUSP4	dual specificity phosphatase 4
ENSG00000117394	SLC2A1	solute carrier family 2 member 1
ENSG00000159176	CSRP1	cysteine and glycine rich protein 1
ENSG00000164434	FABP7	fatty acid binding protein 7
ENSG00000107796	ACTA2	actin
ENSG00000106003	LFNG	LFNG O-fucosylpeptide 3-beta-N-acetylglucosaminyltransferase
ENSG00000165821	SALL2	spalt like transcription factor 2
ENSG00000132688	NES	nestin
ENSG00000138829	FBN2	fibrillin 2
ENSG00000066032	CTNNA2	catenin alpha 2
ENSG00000072832	CRMP1	collapsin response mediator protein 1
ENSG00000182968	SOX1	SRY-box 1
ENSG00000135333	EPHA7	EPH receptor A7
ENSG00000159388	BTG2	BTG anti-proliferation factor 2
ENSG00000139318	DUSP6	dual specificity phosphatase 6
ENSG00000157168	NRG1	neuregulin 1
ENSG00000265972	TXNIP	thioredoxin interacting protein
ENSG00000176887	SOX11	SRY-box 11
ENSG00000170558	CDH2	cadherin 2
ENSG00000113161	HMGCR	3-hydroxy-3-methylglutaryl-CoA reductase
ENSG00000188153	COL4A5	collagen type IV alpha 5 chain
ENSG00000104290	FZD3	frizzled class receptor 3
ENSG00000146674	IGFBP3	insulin like growth factor binding protein 3

## Sheet: CL3_GeneNames
Ensembl_Name	Genename	Description
ENSG00000158769	F11R	F11 receptor
ENSG00000135525	MAP7	microtubule associated protein 7
ENSG00000152661	GJA1	gap junction protein alpha 1
ENSG00000039560	RAI14	retinoic acid induced 14
ENSG00000090530	P3H2	prolyl 3-hydroxylase 2
ENSG00000171345	KRT19	keratin 19
ENSG00000170017	ALCAM	activated leukocyte cell adhesion molecule
ENSG00000119888	EPCAM	epithelial cell adhesion molecule
ENSG00000171219	CDC42BPG	CDC42 binding protein kinase gamma
ENSG00000139289	PHLDA1	pleckstrin homology like domain family A member 1
ENSG00000149418	ST14	suppression of tumorigenicity 14
ENSG00000167642	SPINT2	serine peptidase inhibitor
ENSG00000125968	ID1	inhibitor of DNA binding 1
ENSG00000052344	PRSS8	serine protease 8
ENSG00000132849	PATJ	PATJ
ENSG00000130707	ASS1	argininosuccinate synthase 1
ENSG00000103257	SLC7A5	solute carrier family 7 member 5
ENSG00000175197	DDIT3	DNA damage inducible transcript 3
ENSG00000130203	APOE	apolipoprotein E
ENSG00000104413	ESRP1	epithelial splicing regulatory protein 1
ENSG00000278272	HIST1H3C	histone cluster 1 H3 family member c
ENSG00000083307	GRHL2	grainyhead like transcription factor 2
ENSG00000134363	FST	follistatin
ENSG00000174307	PHLDA3	pleckstrin homology like domain family A member 3
ENSG00000171314	PGAM1	phosphoglycerate mutase 1
ENSG00000062038	CDH3	cadherin 3
ENSG00000166165	CKB	creatine kinase B
ENSG00000184697	CLDN6	claudin 6
ENSG00000277586	NEFL	neurofilament light
ENSG00000162522	KIAA1522	KIAA1522
ENSG00000181885	CLDN7	claudin 7
ENSG00000149591	TAGLN	transgelin
ENSG00000212993	POU5F1B	POU class 5 homeobox 1B
ENSG00000096696	DSP	desmoplakin
ENSG00000039068	CDH1	cadherin 1
ENSG00000117318	ID3	inhibitor of DNA binding 3
ENSG00000111057	KRT18	keratin 18
ENSG00000130294	KIF1A	kinesin family member 1A
ENSG00000187193	MT1X	metallothionein 1X
ENSG00000136997	MYC	MYC proto-oncogene
ENSG00000177106	EPS8L2	EPS8 like 2
ENSG00000177469	CAVIN1	caveolae associated protein 1
ENSG00000065911	MTHFD2	methylenetetrahydrofolate dehydrogenase (NADP+ dependent) 2
ENSG00000177425	PAWR	pro-apoptotic WT1 regulator
ENSG00000134333	LDHA	lactate dehydrogenase A
ENSG00000164199	ADGRV1	adhesion G protein-coupled receptor V1
ENSG00000118898	PPL	periplakin
ENSG00000184481	FOXO4	forkhead box O4
ENSG00000078596	ITM2A	integral membrane protein 2A
ENSG00000250479	CHCHD10	coiled-coil-helix-coiled-coil-helix domain containing 10
ENSG00000204531	POU5F1	POU class 5 homeobox 1
ENSG00000124610	HIST1H1A	histone cluster 1 H1 family member a
ENSG00000101335	MYL9	myosin light chain 9
ENSG00000140545	MFGE8	milk fat globule-EGF factor 8 protein
ENSG00000143375	CGN	cingulin
ENSG00000141753	IGFBP4	insulin like growth factor binding protein 4
ENSG00000076716	GPC4	glypican 4
ENSG00000185339	TCN2	transcobalamin 2
ENSG00000130303	BST2	bone marrow stromal cell antigen 2
ENSG00000130545	CRB3	crumbs 3
ENSG00000170561	IRX2	iroquois homeobox 2
ENSG00000142192	APP	amyloid beta precursor protein
ENSG00000163191	S100A11	S100 calcium binding protein A11
ENSG00000197822	OCLN	occludin
ENSG00000197747	S100A10	S100 calcium binding protein A10
ENSG00000166145	SPINT1	serine peptidase inhibitor
ENSG00000142871	CYR61	cysteine rich angiogenic inducer 61
ENSG00000206989	SNORD63	small nucleolar RNA
ENSG00000188112	C6orf132	chromosome 6 open reading frame 132
ENSG00000155380	SLC16A1	solute carrier family 16 member 1
ENSG00000101443	WFDC2	WAP four-disulfide core domain 2
ENSG00000168209	DDIT4	DNA damage inducible transcript 4
ENSG00000103145	HCFC1R1	host cell factor C1 regulator 1
ENSG00000140575	IQGAP1	IQ motif containing GTPase activating protein 1
ENSG00000145423	SFRP2	secreted frizzled related protein 2
ENSG00000201592	RF00494
