# Supplementary material for: Differential regulation of lineage commitment in human and mouse primed pluripotent stem cells by the nucleosome remodelling and deacetylation complex
Source: Stem Cell Res. 2020 Jul;46:101867. doi: 10.1016/j.scr.2020.101867 (PMC7347010; doi:10.1016/j.scr.2020.101867)
Supplement: Supplementary data 10 [file mmc10.xlsx]

## Sheet: Cluster_Genenames
hiPSC											mEpiSC
CL1			CL2			CL3					CL1			CL2			CL3			CL4
Ensembl_ID	Genename	Description	Ensembl_ID	Genename	Description	Ensembl_ID	Genename	Description			Ensembl_ID	Genename	Description	Ensembl_ID	Genename	Description	Ensembl_ID	Genename	Description	Ensembl_ID	Genename	Description
ENSG00000168542	COL3A1	collagen type III alpha 1 chain [Source:HGNC Symbol;Acc:HGNC:2201]	ENSG00000135046	ANXA1	annexin A1 [Source:HGNC Symbol;Acc:HGNC:533]	ENSG00000104413	ESRP1	epithelial splicing regulatory protein 1 [Source:HGNC Symbol;Acc:HGNC:25966]			ENSMUSG00000025408	Ddit3	DNA-damage inducible transcript 3 [Source:MGI Symbol;Acc:MGI:109247]	ENSMUSG00000031740	Mmp2	matrix metallopeptidase 2 [Source:MGI Symbol;Acc:MGI:97009]	ENSMUSG00000023904	Hcfc1r1	host cell factor C1 regulator 1 (XPO1-dependent) [Source:MGI Symbol;Acc:MGI:2663619]	ENSMUSG00000019874	Fabp7	fatty acid binding protein 7, brain [Source:MGI Symbol;Acc:MGI:101916]
ENSG00000175745	NR2F1	nuclear receptor subfamily 2 group F member 1 [Source:HGNC Symbol;Acc:HGNC:7975]	ENSG00000159388	BTG2	BTG anti-proliferation factor 2 [Source:HGNC Symbol;Acc:HGNC:1131]	ENSG00000039068	CDH1	cadherin 1 [Source:HGNC Symbol;Acc:HGNC:1748]			ENSMUSG00000002985	Apoe	apolipoprotein E [Source:MGI Symbol;Acc:MGI:88057]	ENSMUSG00000028195	Ccn1	cellular communication network factor 1 [Source:MGI Symbol;Acc:MGI:88613]	ENSMUSG00000026421	Csrp1	cysteine and glycine-rich protein 1 [Source:MGI Symbol;Acc:MGI:88549]	ENSMUSG00000001270	Ckb	creatine kinase, brain [Source:MGI Symbol;Acc:MGI:88407]
ENSG00000152977	ZIC1	Zic family member 1 [Source:HGNC Symbol;Acc:HGNC:12872]	ENSG00000107796	ACTA2	actin alpha 2, smooth muscle [Source:HGNC Symbol;Acc:HGNC:130]	ENSG00000119888	EPCAM	epithelial cell adhesion molecule [Source:HGNC Symbol;Acc:HGNC:11529]			ENSMUSG00000035885	Cox8a	cytochrome c oxidase subunit 8A [Source:MGI Symbol;Acc:MGI:105959]	ENSMUSG00000035478	Mbd3	methyl-CpG binding domain protein 3 [Source:MGI Symbol;Acc:MGI:1333812]	ENSMUSG00000025504	Eps8l2	EPS8-like 2 [Source:MGI Symbol;Acc:MGI:2138828]	ENSMUSG00000020205	Phlda1	pleckstrin homology like domain, family A, member 1 [Source:MGI Symbol;Acc:MGI:1096880]
ENSG00000137573	SULF1	sulfatase 1 [Source:HGNC Symbol;Acc:HGNC:20391]	ENSG00000157168	NRG1	neuregulin 1 [Source:HGNC Symbol;Acc:HGNC:7997]	ENSG00000166145	SPINT1	serine peptidase inhibitor, Kunitz type 1 [Source:HGNC Symbol;Acc:HGNC:11246]			ENSMUSG00000035873	Pawr	PRKC, apoptosis, WT1, regulator [Source:MGI Symbol;Acc:MGI:2149961]	ENSMUSG00000021765	Fst	follistatin [Source:MGI Symbol;Acc:MGI:95586]	ENSMUSG00000041959	S100a10	S100 calcium binding protein A10 (calpactin) [Source:MGI Symbol;Acc:MGI:1339468]	ENSMUSG00000035783	Acta2	actin, alpha 2, smooth muscle, aorta [Source:MGI Symbol;Acc:MGI:87909]
ENSG00000135903	PAX3	paired box 3 [Source:HGNC Symbol;Acc:HGNC:8617]	ENSG00000164434	FABP7	fatty acid binding protein 7 [Source:HGNC Symbol;Acc:HGNC:3562]	ENSG00000149418	ST14	suppression of tumorigenicity 14 [Source:HGNC Symbol;Acc:HGNC:11344]			ENSMUSG00000024406	Pou5f1	POU domain, class 5, transcription factor 1 [Source:MGI Symbol;Acc:MGI:101893]	ENSMUSG00000022246	Rai14	retinoic acid induced 14 [Source:MGI Symbol;Acc:MGI:1922896]	ENSMUSG00000004044	Cavin1	caveolae associated 1 [Source:MGI Symbol;Acc:MGI:1277968]	ENSMUSG00000032085	Tagln	transgelin [Source:MGI Symbol;Acc:MGI:106012]
ENSG00000115461	IGFBP5	insulin like growth factor binding protein 5 [Source:HGNC Symbol;Acc:HGNC:5474]	ENSG00000146674	IGFBP3	insulin like growth factor binding protein 3 [Source:HGNC Symbol;Acc:HGNC:5472]	ENSG00000188112	C6orf132	chromosome 6 open reading frame 132 [Source:HGNC Symbol;Acc:HGNC:21288]			ENSMUSG00000046718	Bst2	bone marrow stromal cell antigen 2 [Source:MGI Symbol;Acc:MGI:1916800]	ENSMUSG00000027996	Sfrp2	secreted frizzled-related protein 2 [Source:MGI Symbol;Acc:MGI:108078]	ENSMUSG00000018340	Anxa6	annexin A6 [Source:MGI Symbol;Acc:MGI:88255]	ENSMUSG00000056481	Cd248	CD248 antigen, endosialin [Source:MGI Symbol;Acc:MGI:1917695]
ENSG00000139219	COL2A1	collagen type II alpha 1 chain [Source:HGNC Symbol;Acc:HGNC:2200]	ENSG00000159176	CSRP1	cysteine and glycine rich protein 1 [Source:HGNC Symbol;Acc:HGNC:2469]	ENSG00000184697	CLDN6	claudin 6 [Source:HGNC Symbol;Acc:HGNC:2048]			ENSMUSG00000049422	Chchd10	coiled-coil-helix-coiled-coil-helix domain containing 10 [Source:MGI Symbol;Acc:MGI:2143558]	ENSMUSG00000022346	Myc	myelocytomatosis oncogene [Source:MGI Symbol;Acc:MGI:97250]	ENSMUSG00000001025	S100a6	S100 calcium binding protein A6 (calcyclin) [Source:MGI Symbol;Acc:MGI:1339467]	ENSMUSG00000026043	Col3a1	collagen, type III, alpha 1 [Source:MGI Symbol;Acc:MGI:88453]
ENSG00000116729	WLS	Wnt ligand secretion mediator [Source:HGNC Symbol;Acc:HGNC:30238]	ENSG00000115414	FN1	fibronectin 1 [Source:HGNC Symbol;Acc:HGNC:3778]	ENSG00000204531	POU5F1	POU class 5 homeobox 1 [Source:HGNC Symbol;Acc:HGNC:9221]			ENSMUSG00000030536	Iqgap1	IQ motif containing GTPase activating protein 1 [Source:MGI Symbol;Acc:MGI:1352757]	ENSMUSG00000031530	Dusp4	dual specificity phosphatase 4 [Source:MGI Symbol;Acc:MGI:2442191]	ENSMUSG00000020911	Krt19	keratin 19 [Source:MGI Symbol;Acc:MGI:96693]	ENSMUSG00000069171	Nr2f1	nuclear receptor subfamily 2, group F, member 1 [Source:MGI Symbol;Acc:MGI:1352451]
ENSG00000166450	PRTG	protogenin [Source:HGNC Symbol;Acc:HGNC:26373]	ENSG00000071655	MBD3	methyl-CpG binding domain protein 3 [Source:HGNC Symbol;Acc:HGNC:6918]	ENSG00000212993	POU5F1B	POU class 5 homeobox 1B [Source:HGNC Symbol;Acc:HGNC:9223]			ENSMUSG00000041801	Phlda3	pleckstrin homology like domain, family A, member 3 [Source:MGI Symbol;Acc:MGI:1351485]	ENSMUSG00000019960	Dusp6	dual specificity phosphatase 6 [Source:MGI Symbol;Acc:MGI:1914853]	ENSMUSG00000028278	Rragd	Ras-related GTP binding D [Source:MGI Symbol;Acc:MGI:1098604]	ENSMUSG00000000184	Ccnd2	cyclin D2 [Source:MGI Symbol;Acc:MGI:88314]
ENSG00000185551	NR2F2	nuclear receptor subfamily 2 group F member 2 [Source:HGNC Symbol;Acc:HGNC:7976]	ENSG00000134595	SOX3	SRY-box transcription factor 3 [Source:HGNC Symbol;Acc:HGNC:11199]	ENSG00000134363	FST	follistatin [Source:HGNC Symbol;Acc:HGNC:3971]			ENSMUSG00000032902	Slc16a1	solute carrier family 16 (monocarboxylic acid transporters), member 1 [Source:MGI Symbol;Acc:MGI:106013]	ENSMUSG00000020186	Csrp2	cysteine and glycine-rich protein 2 [Source:MGI Symbol;Acc:MGI:1202907]	ENSMUSG00000077549	Snord71	small nucleolar RNA, C/D box 71 [Source:MGI Symbol;Acc:MGI:3819554]	ENSMUSG00000042745	Id1	inhibitor of DNA binding 1, HLH protein [Source:MGI Symbol;Acc:MGI:96396]
ENSG00000197956	S100A6	S100 calcium binding protein A6 [Source:HGNC Symbol;Acc:HGNC:10496]	ENSG00000066032	CTNNA2	catenin alpha 2 [Source:HGNC Symbol;Acc:HGNC:2510]	ENSG00000130303	BST2	bone marrow stromal cell antigen 2 [Source:HGNC Symbol;Acc:HGNC:1119]			ENSMUSG00000077394	Gm24339	predicted gene, 24339 [Source:MGI Symbol;Acc:MGI:5454116]	ENSMUSG00000063229	Ldha	lactate dehydrogenase A [Source:MGI Symbol;Acc:MGI:96759]	ENSMUSG00000031762	Mt2	metallothionein 2 [Source:MGI Symbol;Acc:MGI:97172]	ENSMUSG00000037664	Cdkn1c	cyclin-dependent kinase inhibitor 1C (P57) [Source:MGI Symbol;Acc:MGI:104564]
ENSG00000108387	SEPTIN4	septin 4 [Source:HGNC Symbol;Acc:HGNC:9165]	ENSG00000265972	TXNIP	thioredoxin interacting protein [Source:HGNC Symbol;Acc:HGNC:16952]	ENSG00000171345	KRT19	keratin 19 [Source:HGNC Symbol;Acc:HGNC:6436]			ENSMUSG00000044279	Crb3	crumbs family member 3 [Source:MGI Symbol;Acc:MGI:2670904]	ENSMUSG00000020108	Ddit4	DNA-damage-inducible transcript 4 [Source:MGI Symbol;Acc:MGI:1921997]	ENSMUSG00000022892	App	amyloid beta (A4) precursor protein [Source:MGI Symbol;Acc:MGI:88059]	ENSMUSG00000017493	Igfbp4	insulin-like growth factor binding protein 4 [Source:MGI Symbol;Acc:MGI:96439]
ENSG00000158270	COLEC12	collectin subfamily member 12 [Source:HGNC Symbol;Acc:HGNC:16016]	ENSG00000105894	PTN	pleiotrophin [Source:HGNC Symbol;Acc:HGNC:9630]	ENSG00000158769	F11R	F11 receptor [Source:HGNC Symbol;Acc:HGNC:14685]			ENSMUSG00000045394	Epcam	epithelial cell adhesion molecule [Source:MGI Symbol;Acc:MGI:106653]	ENSMUSG00000005667	Mthfd2	methylenetetrahydrofolate dehydrogenase (NAD+ dependent), methenyltetrahydrofolate cyclohydrolase [Source:MGI Symbol;Acc:MGI:1338850]	ENSMUSG00000069833	Ahnak	AHNAK nucleoprotein (desmoyokin) [Source:MGI Symbol;Acc:MGI:1316648]	ENSMUSG00000031274	Col4a5	collagen, type IV, alpha 5 [Source:MGI Symbol;Acc:MGI:88456]
ENSG00000025039	RRAGD	Ras related GTP binding D [Source:HGNC Symbol;Acc:HGNC:19903]	ENSG00000116106	EPHA4	EPH receptor A4 [Source:HGNC Symbol;Acc:HGNC:3388]	ENSG00000167642	SPINT2	serine peptidase inhibitor, Kunitz type 2 [Source:HGNC Symbol;Acc:HGNC:11247]			ENSMUSG00000040728	Esrp1	epithelial splicing regulatory protein 1 [Source:MGI Symbol;Acc:MGI:1917326]	ENSMUSG00000040010	Slc7a5	solute carrier family 7 (cationic amino acid transporter, y+ system), member 5 [Source:MGI Symbol;Acc:MGI:1298205]	ENSMUSG00000031119	Gpc4	glypican 4 [Source:MGI Symbol;Acc:MGI:104902]	ENSMUSG00000028173	Wls	wntless WNT ligand secretion mediator [Source:MGI Symbol;Acc:MGI:1915401]
ENSG00000166710	B2M	beta-2-microglobulin [Source:HGNC Symbol;Acc:HGNC:914]	ENSG00000125285	SOX21	SRY-box transcription factor 21 [Source:HGNC Symbol;Acc:HGNC:11197]	ENSG00000206989	SNORD63	small nucleolar RNA, C/D box 63 [Source:HGNC Symbol;Acc:HGNC:10220]			ENSMUSG00000021638	Ocln	occludin [Source:MGI Symbol;Acc:MGI:106183]	ENSMUSG00000022055	Nefl	neurofilament, light polypeptide [Source:MGI Symbol;Acc:MGI:97313]	ENSMUSG00000027907	S100a11	S100 calcium binding protein A11 [Source:MGI Symbol;Acc:MGI:1338798]	ENSMUSG00000022636	Alcam	activated leukocyte cell adhesion molecule [Source:MGI Symbol;Acc:MGI:1313266]
ENSG00000043355	ZIC2	Zic family member 2 [Source:HGNC Symbol;Acc:HGNC:12873]	ENSG00000081479	LRP2	LDL receptor related protein 2 [Source:HGNC Symbol;Acc:HGNC:6694]	ENSG00000168209	DDIT4	DNA damage inducible transcript 4 [Source:HGNC Symbol;Acc:HGNC:24944]			ENSMUSG00000028773	Fabp3	fatty acid binding protein 3, muscle and heart [Source:MGI Symbol;Acc:MGI:95476]	ENSMUSG00000047632	Fgfbp3	fibroblast growth factor binding protein 3 [Source:MGI Symbol;Acc:MGI:1919764]	ENSMUSG00000020695	Mrc2	mannose receptor, C type 2 [Source:MGI Symbol;Acc:MGI:107818]	ENSMUSG00000039910	Cited2	Cbp/p300-interacting transactivator, with Glu/Asp-rich carboxy-terminal domain, 2 [Source:MGI Symbol;Acc:MGI:1306784]
ENSG00000100979	PLTP	phospholipid transfer protein [Source:HGNC Symbol;Acc:HGNC:9093]	ENSG00000139318	DUSP6	dual specificity phosphatase 6 [Source:HGNC Symbol;Acc:HGNC:3072]	ENSG00000117318	ID3	inhibitor of DNA binding 3, HLH protein [Source:HGNC Symbol;Acc:HGNC:5362]			ENSMUSG00000018569	Cldn7	claudin 7 [Source:MGI Symbol;Acc:MGI:1859285]	ENSMUSG00000011179	Odc1	ornithine decarboxylase, structural 1 [Source:MGI Symbol;Acc:MGI:97402]	ENSMUSG00000031239	Itm2a	integral membrane protein 2A [Source:MGI Symbol;Acc:MGI:107706]	ENSMUSG00000007872	Id3	inhibitor of DNA binding 3 [Source:MGI Symbol;Acc:MGI:96398]
ENSG00000174807	CD248	CD248 molecule [Source:HGNC Symbol;Acc:HGNC:18219]	ENSG00000075213	SEMA3A	semaphorin 3A [Source:HGNC Symbol;Acc:HGNC:10723]	ENSG00000145423	SFRP2	secreted frizzled related protein 2 [Source:HGNC Symbol;Acc:HGNC:10777]			ENSMUSG00000032135	Mcam	melanoma cell adhesion molecule [Source:MGI Symbol;Acc:MGI:1933966]	ENSMUSG00000029121	Crmp1	collapsin response mediator protein 1 [Source:MGI Symbol;Acc:MGI:107793]	ENSMUSG00000054889	Dsp	desmoplakin [Source:MGI Symbol;Acc:MGI:109611]	ENSMUSG00000022483	Col2a1	collagen, type II, alpha 1 [Source:MGI Symbol;Acc:MGI:88452]
ENSG00000124942	AHNAK	AHNAK nucleoprotein [Source:HGNC Symbol;Acc:HGNC:347]	ENSG00000138829	FBN2	fibrillin 2 [Source:HGNC Symbol;Acc:HGNC:3604]	ENSG00000132849	PATJ	PATJ crumbs cell polarity complex component [Source:HGNC Symbol;Acc:HGNC:28881]			ENSMUSG00000061048	Cdh3	cadherin 3 [Source:MGI Symbol;Acc:MGI:88356]	ENSMUSG00000058258	Idi1	isopentenyl-diphosphate delta isomerase [Source:MGI Symbol;Acc:MGI:2442264]	ENSMUSG00000023043	Krt18	keratin 18 [Source:MGI Symbol;Acc:MGI:96692]	ENSMUSG00000026235	Epha4	Eph receptor A4 [Source:MGI Symbol;Acc:MGI:98277]
ENSG00000166426	CRABP1	cellular retinoic acid binding protein 1 [Source:HGNC Symbol;Acc:HGNC:2338]	ENSG00000182968	SOX1	SRY-box transcription factor 1 [Source:HGNC Symbol;Acc:HGNC:11189]	ENSG00000201592	AL732366.1	None			ENSMUSG00000023906	Cldn6	claudin 6 [Source:MGI Symbol;Acc:MGI:1859284]	ENSMUSG00000021670	Hmgcr	3-hydroxy-3-methylglutaryl-Coenzyme A reductase [Source:MGI Symbol;Acc:MGI:96159]	ENSMUSG00000060802	B2m	beta-2 microglobulin [Source:MGI Symbol;Acc:MGI:88127]	ENSMUSG00000063632	Sox11	SRY (sex determining region Y)-box 11 [Source:MGI Symbol;Acc:MGI:98359]
ENSG00000164442	CITED2	Cbp/p300 interacting transactivator with Glu/Asp rich carboxy-terminal domain 2 [Source:HGNC Symbol;Acc:HGNC:1987]	ENSG00000106003	LFNG	LFNG O-fucosylpeptide 3-beta-N-acetylglucosaminyltransferase [Source:HGNC Symbol;Acc:HGNC:6560]	ENSG00000152661	GJA1	gap junction protein alpha 1 [Source:HGNC Symbol;Acc:HGNC:4274]			ENSMUSG00000000303	Cdh1	cadherin 1 [Source:MGI Symbol;Acc:MGI:88354]	ENSMUSG00000023832	Acat2	acetyl-Coenzyme A acetyltransferase 2 [Source:MGI Symbol;Acc:MGI:87871]	ENSMUSG00000030605	Mfge8	milk fat globule-EGF factor 8 protein [Source:MGI Symbol;Acc:MGI:102768]	ENSMUSG00000026193	Fn1	fibronectin 1 [Source:MGI Symbol;Acc:MGI:95566]
ENSG00000120437	ACAT2	acetyl-CoA acetyltransferase 2 [Source:HGNC Symbol;Acc:HGNC:94]	ENSG00000110042	DTX4	deltex E3 ubiquitin ligase 4 [Source:HGNC Symbol;Acc:HGNC:29151]	ENSG00000171314	PGAM1	phosphoglycerate mutase 1 [Source:HGNC Symbol;Acc:HGNC:8888]			ENSMUSG00000031995	St14	suppression of tumorigenicity 14 (colon carcinoma) [Source:MGI Symbol;Acc:MGI:1338881]	ENSMUSG00000062480	Acat3	acetyl-Coenzyme A acetyltransferase 3 [Source:MGI Symbol;Acc:MGI:109182]	ENSMUSG00000020432	Tcn2	transcobalamin 2 [Source:MGI Symbol;Acc:MGI:98534]	ENSMUSG00000092035	Peg10	paternally expressed 10 [Source:MGI Symbol;Acc:MGI:2157785]
ENSG00000067064	IDI1	isopentenyl-diphosphate delta isomerase 1 [Source:HGNC Symbol;Acc:HGNC:5387]	ENSG00000117394	SLC2A1	solute carrier family 2 member 1 [Source:HGNC Symbol;Acc:HGNC:11005]	ENSG00000177425	PAWR	pro-apoptotic WT1 regulator [Source:HGNC Symbol;Acc:HGNC:8614]			ENSMUSG00000074227	Spint2	serine protease inhibitor, Kunitz type 2 [Source:MGI Symbol;Acc:MGI:1338031]	ENSMUSG00000050953	Gja1	gap junction protein, alpha 1 [Source:MGI Symbol;Acc:MGI:95713]	ENSMUSG00000065904	Gm26109	predicted gene, 26109 [Source:MGI Symbol;Acc:MGI:5455886]	ENSMUSG00000024659	Anxa1	annexin A1 [Source:MGI Symbol;Acc:MGI:96819]
ENSG00000174721	FGFBP3	fibroblast growth factor binding protein 3 [Source:HGNC Symbol;Acc:HGNC:23428]	ENSG00000175183	CSRP2	cysteine and glycine rich protein 2 [Source:HGNC Symbol;Acc:HGNC:2470]	ENSG00000142192	APP	amyloid beta precursor protein [Source:HGNC Symbol;Acc:HGNC:620]			ENSMUSG00000061859	Patj	PATJ, crumbs cell polarity complex component [Source:MGI Symbol;Acc:MGI:1277960]	ENSMUSG00000011752	Pgam1	phosphoglycerate mutase 1 [Source:MGI Symbol;Acc:MGI:97552]	ENSMUSG00000020486	Sept4	septin 4 [Source:MGI Symbol;Acc:MGI:1270156]	ENSMUSG00000030551	Nr2f2	nuclear receptor subfamily 2, group F, member 2 [Source:MGI Symbol;Acc:MGI:1352452]
ENSG00000252835	SCARNA21	small Cajal body-specific RNA 21 [Source:HGNC Symbol;Acc:HGNC:32579]	ENSG00000072832	CRMP1	collapsin response mediator protein 1 [Source:HGNC Symbol;Acc:HGNC:2365]	ENSG00000164199	ADGRV1	adhesion G protein-coupled receptor V1 [Source:HGNC Symbol;Acc:HGNC:17416]			ENSMUSG00000038235	F11r	F11 receptor [Source:MGI Symbol;Acc:MGI:1321398]	ENSMUSG00000045179	Sox3	SRY (sex determining region Y)-box 3 [Source:MGI Symbol;Acc:MGI:98365]	ENSMUSG00000017754	Pltp	phospholipid transfer protein [Source:MGI Symbol;Acc:MGI:103151]	ENSMUSG00000026837	Col5a1	collagen, type V, alpha 1 [Source:MGI Symbol;Acc:MGI:88457]
ENSG00000129757	CDKN1C	cyclin dependent kinase inhibitor 1C [Source:HGNC Symbol;Acc:HGNC:1786]	ENSG00000165821	SALL2	spalt like transcription factor 2 [Source:HGNC Symbol;Acc:HGNC:10526]	ENSG00000197822	OCLN	occludin [Source:HGNC Symbol;Acc:HGNC:8104]			ENSMUSG00000076441	Ass1	argininosuccinate synthetase 1 [Source:MGI Symbol;Acc:MGI:88090]	ENSMUSG00000061524	Zic2	zinc finger protein of the cerebellum 2 [Source:MGI Symbol;Acc:MGI:106679]				ENSMUSG00000062991	Nrg1	neuregulin 1 [Source:MGI Symbol;Acc:MGI:96083]
ENSG00000102935	ZNF423	zinc finger protein 423 [Source:HGNC Symbol;Acc:HGNC:16762]	ENSG00000135048	CEMIP2	cell migration inducing hyaluronidase 2 [Source:HGNC Symbol;Acc:HGNC:11869]	ENSG00000096696	DSP	desmoplakin [Source:HGNC Symbol;Acc:HGNC:3052]			ENSMUSG00000050390	C77080	expressed sequence C77080 [Source:MGI Symbol;Acc:MGI:2140651]	ENSMUSG00000049539	H1f1	H1.1 linker histone, cluster member [Source:MGI Symbol;Acc:MGI:1931523]				ENSMUSG00000036103	Colec12	collectin sub-family member 12 [Source:MGI Symbol;Acc:MGI:2152907]
ENSG00000118971	CCND2	cyclin D2 [Source:HGNC Symbol;Acc:HGNC:1583]	ENSG00000176887	SOX11	SRY-box transcription factor 11 [Source:HGNC Symbol;Acc:HGNC:11191]	ENSG00000185339	TCN2	transcobalamin 2 [Source:HGNC Symbol;Acc:HGNC:11653]			ENSMUSG00000024769	Cdc42bpg	CDC42 binding protein kinase gamma (DMPK-like) [Source:MGI Symbol;Acc:MGI:2652845]	ENSMUSG00000101355	H3c10	H3 clustered histone 10 [Source:MGI Symbol;Acc:MGI:2448349]				ENSMUSG00000036030	Prtg	protogenin [Source:MGI Symbol;Acc:MGI:2444710]
ENSG00000011028	MRC2	mannose receptor C type 2 [Source:HGNC Symbol;Acc:HGNC:16875]	ENSG00000104290	FZD3	frizzled class receptor 3 [Source:HGNC Symbol;Acc:HGNC:4041]	ENSG00000130545	CRB3	crumbs cell polarity complex component 3 [Source:HGNC Symbol;Acc:HGNC:20237]			ENSMUSG00000019996	Map7	microtubule-associated protein 7 [Source:MGI Symbol;Acc:MGI:1328328]							ENSMUSG00000027070	Lrp2	low density lipoprotein receptor-related protein 2 [Source:MGI Symbol;Acc:MGI:95794]
ENSG00000130635	COL5A1	collagen type V alpha 1 chain [Source:HGNC Symbol;Acc:HGNC:2209]	ENSG00000113161	HMGCR	3-hydroxy-3-methylglutaryl-CoA reductase [Source:HGNC Symbol;Acc:HGNC:5006]	ENSG00000175197	DDIT3	DNA damage inducible transcript 3 [Source:HGNC Symbol;Acc:HGNC:2726]			ENSMUSG00000027315	Spint1	serine protease inhibitor, Kunitz type 1 [Source:MGI Symbol;Acc:MGI:1338033]							ENSMUSG00000026185	Igfbp5	insulin-like growth factor binding protein 5 [Source:MGI Symbol;Acc:MGI:96440]
ENSG00000087245	MMP2	matrix metallopeptidase 2 [Source:HGNC Symbol;Acc:HGNC:7166]	ENSG00000132688	NES	nestin [Source:HGNC Symbol;Acc:HGNC:7756]	ENSG00000277586	NEFL	neurofilament light [Source:HGNC Symbol;Acc:HGNC:7739]			ENSMUSG00000017723	Wfdc2	WAP four-disulfide core domain 2 [Source:MGI Symbol;Acc:MGI:1914951]							ENSMUSG00000028645	Slc2a1	solute carrier family 2 (facilitated glucose transporter), member 1 [Source:MGI Symbol;Acc:MGI:95755]
ENSG00000075618	FSCN1	fascin actin-bundling protein 1 [Source:HGNC Symbol;Acc:HGNC:11148]	ENSG00000242265	PEG10	paternally expressed 10 [Source:HGNC Symbol;Acc:HGNC:14005]	ENSG00000103257	SLC7A5	solute carrier family 7 member 5 [Source:HGNC Symbol;Acc:HGNC:11063]			ENSMUSG00000068876	Cgn	cingulin [Source:MGI Symbol;Acc:MGI:1927237]							ENSMUSG00000049532	Sall2	spalt like transcription factor 2 [Source:MGI Symbol;Acc:MGI:1354373]
ENSG00000176340	COX8A	cytochrome c oxidase subunit 8A [Source:HGNC Symbol;Acc:HGNC:2294]	ENSG00000188153	COL4A5	collagen type IV alpha 5 chain [Source:HGNC Symbol;Acc:HGNC:2207]	ENSG00000139289	PHLDA1	pleckstrin homology like domain family A member 1 [Source:HGNC Symbol;Acc:HGNC:8933]			ENSMUSG00000039457	Ppl	periplakin [Source:MGI Symbol;Acc:MGI:1194898]							ENSMUSG00000004872	Pax3	paired box 3 [Source:MGI Symbol;Acc:MGI:97487]
ENSG00000197043	ANXA6	annexin A6 [Source:HGNC Symbol;Acc:HGNC:544]	ENSG00000120875	DUSP4	dual specificity phosphatase 4 [Source:HGNC Symbol;Acc:HGNC:3070]	ENSG00000197747	S100A10	S100 calcium binding protein A10 [Source:HGNC Symbol;Acc:HGNC:10487]			ENSMUSG00000030800	Prss8	protease, serine 8 (prostasin) [Source:MGI Symbol;Acc:MGI:1923810]							ENSMUSG00000024598	Fbn2	fibrillin 2 [Source:MGI Symbol;Acc:MGI:95490]
ENSG00000110092	CCND1	cyclin D1 [Source:HGNC Symbol;Acc:HGNC:1582]	ENSG00000026025	VIM	vimentin [Source:HGNC Symbol;Acc:HGNC:12692]	ENSG00000142871	CCN1	cellular communication network factor 1 [Source:HGNC Symbol;Acc:HGNC:2654]			ENSMUSG00000022286	Grhl2	grainyhead like transcription factor 2 [Source:MGI Symbol;Acc:MGI:2182543]							ENSMUSG00000027966	Col11a1	collagen, type XI, alpha 1 [Source:MGI Symbol;Acc:MGI:88446]
ENSG00000076706	MCAM	melanoma cell adhesion molecule [Source:HGNC Symbol;Acc:HGNC:6934]	ENSG00000060718	COL11A1	collagen type XI alpha 1 chain [Source:HGNC Symbol;Acc:HGNC:2186]	ENSG00000149591	TAGLN	transgelin [Source:HGNC Symbol;Acc:HGNC:11553]			ENSMUSG00000034382	AI661453	expressed sequence AI661453 [Source:MGI Symbol;Acc:MGI:2146908]							ENSMUSG00000016918	Sulf1	sulfatase 1 [Source:MGI Symbol;Acc:MGI:2138563]
ENSG00000121769	FABP3	fatty acid binding protein 3 [Source:HGNC Symbol;Acc:HGNC:3557]	ENSG00000170558	CDH2	cadherin 2 [Source:HGNC Symbol;Acc:HGNC:1759]	ENSG00000141753	IGFBP4	insulin like growth factor binding protein 4 [Source:HGNC Symbol;Acc:HGNC:5473]			ENSMUSG00000014602	Kif1a	kinesin family member 1A [Source:MGI Symbol;Acc:MGI:108391]							ENSMUSG00000029581	Fscn1	fascin actin-bundling protein 1 [Source:MGI Symbol;Acc:MGI:1352745]
ENSG00000223224	SNORD71	small nucleolar RNA, C/D box 71 [Source:HGNC Symbol;Acc:HGNC:32732]	ENSG00000115758	ODC1	ornithine decarboxylase 1 [Source:HGNC Symbol;Acc:HGNC:8109]	ENSG00000163191	S100A11	S100 calcium binding protein A11 [Source:HGNC Symbol;Acc:HGNC:10488]			ENSMUSG00000087881	Gm22442	predicted gene, 22442 [Source:MGI Symbol;Acc:MGI:5452219]							ENSMUSG00000024754	Cemip2	cell migration inducing hyaluronidase 2 [Source:MGI Symbol;Acc:MGI:1890373]
			ENSG00000135333	EPHA7	EPH receptor A7 [Source:HGNC Symbol;Acc:HGNC:3390]	ENSG00000166165	CKB	creatine kinase B [Source:HGNC Symbol;Acc:HGNC:1991]			ENSMUSG00000042903	Foxo4	forkhead box O4 [Source:MGI Symbol;Acc:MGI:1891915]							ENSMUSG00000039982	Dtx4	deltex 4, E3 ubiquitin ligase [Source:MGI Symbol;Acc:MGI:2672905]
						ENSG00000136997	MYC	MYC proto-oncogene, bHLH transcription factor [Source:HGNC Symbol;Acc:HGNC:7553]			ENSMUSG00000020427	Igfbp3	insulin-like growth factor binding protein 3 [Source:MGI Symbol;Acc:MGI:96438]							ENSMUSG00000007989	Fzd3	frizzled class receptor 3 [Source:MGI Symbol;Acc:MGI:108476]
						ENSG00000065911	MTHFD2	methylenetetrahydrofolate dehydrogenase (NADP+ dependent) 2, methenyltetrahydrofolate cyclohydrolase [Source:HGNC Symbol;Acc:HGNC:7434]			ENSMUSG00000020423	Btg2	BTG anti-proliferation factor 2 [Source:MGI Symbol;Acc:MGI:108384]							ENSMUSG00000028289	Epha7	Eph receptor A7 [Source:MGI Symbol;Acc:MGI:95276]
						ENSG00000177469	CAVIN1	caveolae associated protein 1 [Source:HGNC Symbol;Acc:HGNC:9688]			ENSMUSG00000038393	Txnip	thioredoxin interacting protein [Source:MGI Symbol;Acc:MGI:1889549]							ENSMUSG00000029570	Lfng	LFNG O-fucosylpeptide 3-beta-N-acetylglucosaminyltransferase [Source:MGI Symbol;Acc:MGI:1095413]
						ENSG00000101443	WFDC2	WAP four-disulfide core domain 2 [Source:HGNC Symbol;Acc:HGNC:15939]												ENSMUSG00000096014	Sox1	SRY (sex determining region Y)-box 1 [Source:MGI Symbol;Acc:MGI:98357]
						ENSG00000134333	LDHA	lactate dehydrogenase A [Source:HGNC Symbol;Acc:HGNC:6535]												ENSMUSG00000045333	Zfp423	zinc finger protein 423 [Source:MGI Symbol;Acc:MGI:1891217]
						ENSG00000170017	ALCAM	activated leukocyte cell adhesion molecule [Source:HGNC Symbol;Acc:HGNC:400]												ENSMUSG00000069170	Adgrv1	adhesion G protein-coupled receptor V1 [Source:MGI Symbol;Acc:MGI:1274784]
						ENSG00000170561	IRX2	iroquois homeobox 2 [Source:HGNC Symbol;Acc:HGNC:14359]												ENSMUSG00000070348	Ccnd1	cyclin D1 [Source:MGI Symbol;Acc:MGI:88313]
						ENSG00000184481	FOXO4	forkhead box O4 [Source:HGNC Symbol;Acc:HGNC:7139]												ENSMUSG00000026728	Vim	vimentin [Source:MGI Symbol;Acc:MGI:98932]
						ENSG00000101335	MYL9	myosin light chain 9 [Source:HGNC Symbol;Acc:HGNC:15754]												ENSMUSG00000067818	Myl9	myosin, light polypeptide 9, regulatory [Source:MGI Symbol;Acc:MGI:2138915]
						ENSG00000130294	KIF1A	kinesin family member 1A [Source:HGNC Symbol;Acc:HGNC:888]												ENSMUSG00000004891	Nes	nestin [Source:MGI Symbol;Acc:MGI:101784]
						ENSG00000162522	KIAA1522	KIAA1522 [Source:HGNC Symbol;Acc:HGNC:29301]												ENSMUSG00000061517	Sox21	SRY (sex determining region Y)-box 21 [Source:MGI Symbol;Acc:MGI:2654070]
						ENSG00000143375	CGN	cingulin [Source:HGNC Symbol;Acc:HGNC:17429]												ENSMUSG00000032291	Crabp1	cellular retinoic acid binding protein I [Source:MGI Symbol;Acc:MGI:88490]
						ENSG00000039560	RAI14	retinoic acid induced 14 [Source:HGNC Symbol;Acc:HGNC:14873]												ENSMUSG00000001504	Irx2	Iroquois homeobox 2 [Source:MGI Symbol;Acc:MGI:1197526]
						ENSG00000090530	P3H2	prolyl 3-hydroxylase 2 [Source:HGNC Symbol;Acc:HGNC:19317]												ENSMUSG00000029838	Ptn	pleiotrophin [Source:MGI Symbol;Acc:MGI:97804]
						ENSG00000155380	SLC16A1	solute carrier family 16 member 1 [Source:HGNC Symbol;Acc:HGNC:10922]												ENSMUSG00000024304	Cdh2	cadherin 2 [Source:MGI Symbol;Acc:MGI:88355]
						ENSG00000250479	CHCHD10	coiled-coil-helix-coiled-coil-helix domain containing 10 [Source:HGNC Symbol;Acc:HGNC:15559]												ENSMUSG00000063063	Ctnna2	catenin (cadherin associated protein), alpha 2 [Source:MGI Symbol;Acc:MGI:88275]
						ENSG00000140575	IQGAP1	IQ motif containing GTPase activating protein 1 [Source:HGNC Symbol;Acc:HGNC:6110]												ENSMUSG00000038168	P3h2	prolyl 3-hydroxylase 2 [Source:MGI Symbol;Acc:MGI:2146663]
						ENSG00000103145	HCFC1R1	host cell factor C1 regulator 1 [Source:HGNC Symbol;Acc:HGNC:21198]												ENSMUSG00000028883	Sema3a	sema domain, immunoglobulin domain (Ig), short basic domain, secreted, (semaphorin) 3A [Source:MGI Symbol;Acc:MGI:107558]
						ENSG00000111057	KRT18	keratin 18 [Source:HGNC Symbol;Acc:HGNC:6430]												ENSMUSG00000032368	Zic1	zinc finger protein of the cerebellum 1 [Source:MGI Symbol;Acc:MGI:106683]
						ENSG00000076716	GPC4	glypican 4 [Source:HGNC Symbol;Acc:HGNC:4452]
						ENSG00000130203	APOE	apolipoprotein E [Source:HGNC Symbol;Acc:HGNC:613]
						ENSG00000130707	ASS1	argininosuccinate synthase 1 [Source:HGNC Symbol;Acc:HGNC:758]
						ENSG00000118898	PPL	periplakin [Source:HGNC Symbol;Acc:HGNC:9273]
						ENSG00000052344	PRSS8	serine protease 8 [Source:HGNC Symbol;Acc:HGNC:9491]
						ENSG00000124610	H1-1	H1.1 linker histone, cluster member [Source:HGNC Symbol;Acc:HGNC:4715]
						ENSG00000174307	PHLDA3	pleckstrin homology like domain family A member 3 [Source:HGNC Symbol;Acc:HGNC:8934]
						ENSG00000177106	EPS8L2	EPS8 like 2 [Source:HGNC Symbol;Acc:HGNC:21296]
						ENSG00000125968	ID1	inhibitor of DNA binding 1, HLH protein [Source:HGNC Symbol;Acc:HGNC:5360]
						ENSG00000187193	MT1X	metallothionein 1X [Source:HGNC Symbol;Acc:HGNC:7405]
						ENSG00000278272	H3C3	H3 clustered histone 3 [Source:HGNC Symbol;Acc:HGNC:4768]
						ENSG00000171219	CDC42BPG	CDC42 binding protein kinase gamma [Source:HGNC Symbol;Acc:HGNC:29829]
						ENSG00000140545	MFGE8	milk fat globule-EGF factor 8 protein [Source:HGNC Symbol;Acc:HGNC:7036]
						ENSG00000135525	MAP7	microtubule associated protein 7 [Source:HGNC Symbol;Acc:HGNC:6869]
						ENSG00000062038	CDH3	cadherin 3 [Source:HGNC Symbol;Acc:HGNC:1762]
						ENSG00000078596	ITM2A	integral membrane protein 2A [Source:HGNC Symbol;Acc:HGNC:6173]
						ENSG00000083307	GRHL2	grainyhead like transcription factor 2 [Source:HGNC Symbol;Acc:HGNC:2799]
						ENSG00000181885	CLDN7	claudin 7 [Source:HGNC Symbol;Acc:HGNC:2049]

## Sheet: FirstComparison_HumanMine
CL1 hiPSC				CL3 mEpiSC
GO term	Adj.P.val			GO term	Adj.P.val
NA	NA			NA	NA

## Sheet: SecondComparison_HumaneMine
CL2 hiPSC				CL 4 mEpiSC
GO term	Adj.P.val			GO term	Adj.P.val			Pathway enrichment	Adj.P.val
tissue development [GO:0009888]	1.03159e-08			system development [GO:0048731]	7.93044e-13			Non-integrin membrane-ECM interactions	1.1138e-05
animal organ development [GO:0048513]	1.09906e-08			tissue development [GO:0009888]	8.35225e-13			MET activates PTK2 signaling	0.000123866
central nervous system development [GO:0007417]	1.21874e-08			nervous system development [GO:0007399]	1.40967e-11			Collagen biosynthesis and modifying enzymes	0.000238418
developmental process [GO:0032502]	2.44398e-08			animal organ development [GO:0048513]	2.29231e-11			MET promotes cell motility	0.000664719
cellular developmental process [GO:0048869]	5.90006e-08			cellular developmental process [GO:0048869]	2.17321e-10			Collagen chain trimerization	0.000754472
anatomical structure development [GO:0048856]	1.77504e-07			anatomical structure morphogenesis [GO:0009653]	2.36518e-10			Degradation of the extracellular matrix	0.001178
cell differentiation [GO:0030154]	1.80433e-07			cell differentiation [GO:0030154]	7.24716e-10			Collagen formation	0.001608
multicellular organism development [GO:0007275]	2.37348e-07			multicellular organism development [GO:0007275]	1.63311e-09			NCAM1 interactions	0.002235
brain development [GO:0007420]	4.62599e-07			anatomical structure development [GO:0048856]	2.95146e-09			Collagen degradation	0.003679
head development [GO:0060322]	1.07127e-06			negative regulation of developmental process [GO:0051093]	4.17631e-09			Assembly of collagen fibrils and other multimeric structures	0.006124
system development [GO:0048731]	1.1151e-06			epithelium development [GO:0060429]	1.32699e-08			Signaling by MET	0.01792
multicellular organismal process [GO:0032501]	8.15672e-06			negative regulation of multicellular organismal process [GO:0051241]	4.0549e-08			Extracellular matrix organization	0.021867
nervous system development [GO:0007399]	1.21635e-05			neurogenesis [GO:0022008]	4.3443e-08			Integrin cell surface interactions	0.022951
epithelium development [GO:0060429]	1.23814e-05			central nervous system development [GO:0007417]	5.27071e-08			NCAM signaling for neurite out-growth	0.026467
regulation of neurogenesis [GO:0050767]	2.7935e-05			locomotion [GO:0040011]	5.37378e-08
regulation of multicellular organismal development [GO:2000026]	4.95648e-05			developmental process [GO:0032502]	1.27212e-07
neurogenesis [GO:0022008]	6.23525e-05			negative regulation of cell differentiation [GO:0045596]	1.99859e-07
regulation of nervous system development [GO:0051960]	0.000133321			generation of neurons [GO:0048699]	6.29882e-07
regulation of cell development [GO:0060284]	0.000166564			regulation of multicellular organismal development [GO:2000026]	6.34258e-07
forebrain development [GO:0030900]	0.000177673			regulation of cell differentiation [GO:0045595]	1.36159e-06
negative regulation of neurogenesis [GO:0050768]	0.00022218			cell migration [GO:0016477]	1.90554e-06
negative regulation of cellular process [GO:0048523]	0.000313144			regulation of developmental process [GO:0050793]	3.08257e-06
neuron differentiation [GO:0030182]	0.000322831			movement of cell or subcellular component [GO:0006928]	3.30985e-06
negative regulation of nervous system development [GO:0051961]	0.000402543			neuron differentiation [GO:0030182]	3.60871e-06
sensory organ development [GO:0007423]	0.000449627			negative regulation of neurogenesis [GO:0050768]	5.1038e-06
regulation of developmental process [GO:0050793]	0.000450543			negative regulation of cellular process [GO:0048523]	6.94011e-06
neural precursor cell proliferation [GO:0061351]	0.000631813			regulation of multicellular organismal process [GO:0051239]	9.3007e-06
regulation of neural precursor cell proliferation [GO:2000177]	0.000695696			negative regulation of nervous system development [GO:0051961]	1.19428e-05
anatomical structure morphogenesis [GO:0009653]	0.000699133			cell surface receptor signaling pathway [GO:0007166]	1.27288e-05
negative regulation of cell development [GO:0010721]	0.0007581			cell motility [GO:0048870]	1.3387e-05
cell development [GO:0048468]	0.000812189			head development [GO:0060322]	2.07519e-05
generation of neurons [GO:0048699]	0.0015			cell projection morphogenesis [GO:0048858]	2.43175e-05
cellular component morphogenesis [GO:0032989]	0.001913			negative regulation of cell development [GO:0010721]	2.47213e-05
positive regulation of cell differentiation [GO:0045597]	0.002123			cell development [GO:0048468]	3.19945e-05
cell projection morphogenesis [GO:0048858]	0.002748			negative regulation of biological process [GO:0048519]	3.62197e-05
regulation of cell differentiation [GO:0045595]	0.002806			animal organ morphogenesis [GO:0009887]	3.78846e-05
regulation of neuron differentiation [GO:0045664]	0.002835			cell part morphogenesis [GO:0032990]	3.79282e-05
gliogenesis [GO:0042063]	0.003564			regulation of neurogenesis [GO:0050767]	3.92505e-05
negative regulation of multicellular organismal process [GO:0051241]	0.003565			positive regulation of cellular process [GO:0048522]	4.10729e-05
cell part morphogenesis [GO:0032990]	0.003737			brain development [GO:0007420]	7.05204e-05
cell morphogenesis [GO:0000902]	0.005292			neuron projection morphogenesis [GO:0048812]	0.000159679
negative regulation of biological process [GO:0048519]	0.005325			enzyme linked receptor protein signaling pathway [GO:0007167]	0.000163709
animal organ morphogenesis [GO:0009887]	0.007205			cellular component morphogenesis [GO:0032989]	0.000187227
regulation of multicellular organismal process [GO:0051239]	0.013258			tissue morphogenesis [GO:0048729]	0.000199532
negative regulation of developmental process [GO:0051093]	0.014907			plasma membrane bounded cell projection morphogenesis [GO:0120039]	0.000206985
positive regulation of developmental process [GO:0051094]	0.015891			regulation of nervous system development [GO:0051960]	0.000221087
regulation of cell population proliferation [GO:0042127]	0.020043			regulation of cell development [GO:0060284]	0.000297085
neuron projection morphogenesis [GO:0048812]	0.020809			axonogenesis [GO:0007409]	0.000324196
neuron projection development [GO:0031175]	0.022207			localization of cell [GO:0051674]	0.000405922
sensory system development [GO:0048880]	0.024088			sensory organ development [GO:0007423]	0.000461695
plasma membrane bounded cell projection morphogenesis [GO:0120039]	0.025052			positive regulation of biological process [GO:0048518]	0.00055819
regulation of neuron projection development [GO:0010975]	0.025148			multicellular organismal process [GO:0032501]	0.000751708
enzyme linked receptor protein signaling pathway [GO:0007167]	0.031205			embryonic morphogenesis [GO:0048598]	0.001076
response to external stimulus [GO:0009605]	0.04447			neuron migration [GO:0001764]	0.001381
				circulatory system development [GO:0072359]	0.001409
				tube development [GO:0035295]	0.001429
				regulation of anatomical structure morphogenesis [GO:0022603]	0.001745
				cell morphogenesis involved in differentiation [GO:0000904]	0.00187
				tube morphogenesis [GO:0035239]	0.001898
				cell morphogenesis [GO:0000902]	0.001975
				neuron projection development [GO:0031175]	0.002024
				transmembrane receptor protein serine/threonine kinase signaling pathway [GO:0007178]	0.002168
				embryo development [GO:0009790]	0.002255
				heart development [GO:0007507]	0.002276
				regulation of neuron differentiation [GO:0045664]	0.008389
				epithelial cell proliferation [GO:0050673]	0.01182
				gliogenesis [GO:0042063]	0.012424
				cell projection organization [GO:0030030]	0.013687
				reproductive structure development [GO:0048608]	0.013923
				morphogenesis of an epithelium [GO:0002009]	0.01403
				cell population proliferation [GO:0008283]	0.01525
				pattern specification process [GO:0007389]	0.015708
				regionalization [GO:0003002]	0.019101
				negative regulation of embryonic development [GO:0045992]	0.020756
				regulation of cell population proliferation [GO:0042127]	0.023777
				extracellular matrix organization [GO:0030198]	0.029565
				negative regulation of cell migration [GO:0030336]	0.029565
				extracellular structure organization [GO:0043062]	0.030366
				cellular response to growth factor stimulus [GO:0071363]	0.030637
				chemotaxis [GO:0006935]	0.032637
				regulation of neuron projection development [GO:0010975]	0.033678
				taxis [GO:0042330]	0.034209
				forebrain development [GO:0030900]	0.03486
				muscle structure development [GO:0061061]	0.036979
				response to growth factor [GO:0070848]	0.037555
				negative regulation of cell motility [GO:2000146]	0.041556
				plasma membrane bounded cell projection organization [GO:0120036]	0.044177
				regulation of cell migration [GO:0030334]	0.045032
				vasculature development [GO:0001944]	0.047105
				regulation of axonogenesis [GO:0050770]	0.048727

## Sheet: thirdComparison_HumanMine
CL3 hiPSC								CL 1 mEpiSC
GO term	Adj.P.val			Pathway enrichment	Adj.P.val			GO term	Adj.P.val
epithelium development [GO:0060429]	3.8685e-06			Tight junction	0.000762318			cell-cell junction organization [GO:0045216]	4.33973e-06
cell adhesion [GO:0007155]	1.31156e-05			Cell-cell junction organization	0.001477			bicellular tight junction assembly [GO:0070830]	5.18933e-06
biological adhesion [GO:0022610]	1.45301e-05			Cell-Cell communication	0.007151			tight junction assembly [GO:0120192]	6.13787e-06
cell-cell junction organization [GO:0045216]	0.000263372			Cell adhesion molecules CAMs	0.011402			tight junction organization [GO:0120193]	8.48464e-06
labyrinthine layer morphogenesis [GO:0060713]	0.000360616			Cell junction organization	0.012956			cell-cell junction assembly [GO:0007043]	1.06656e-05
cell junction organization [GO:0034330]	0.000505468			Tight junction interactions	0.032344			cell junction organization [GO:0034330]	2.28958e-05
cell-cell adhesion [GO:0098609]	0.00062176			Apoptotic cleavage of cell adhesion proteins	0.049726			epithelial cell differentiation [GO:0030855]	2.37038e-05
tissue development [GO:0009888]	0.000846285							epithelium development [GO:0060429]	8.85721e-05
embryonic placenta morphogenesis [GO:0060669]	0.001147							epithelial cell differentiation involved in embryonic placenta development [GO:0060671]	0.00012501
epithelial cell differentiation involved in embryonic placenta development [GO:0060671]	0.001159							epithelial cell morphogenesis involved in placental branching [GO:0060672]	0.00012501
epithelial cell morphogenesis involved in placental branching [GO:0060672]	0.001159							apical junction assembly [GO:0043297]	0.000136262
branching involved in labyrinthine layer morphogenesis [GO:0060670]	0.002261							branching involved in labyrinthine layer morphogenesis [GO:0060670]	0.000164945
developmental process [GO:0032502]	0.003064							cell differentiation [GO:0030154]	0.000343454
anatomical structure morphogenesis [GO:0009653]	0.003685							epithelial cell morphogenesis [GO:0003382]	0.000489093
epithelial cell differentiation [GO:0030855]	0.006093							cellular developmental process [GO:0048869]	0.000583815
cellular developmental process [GO:0048869]	0.00626							cell junction assembly [GO:0034329]	0.002302
cell differentiation [GO:0030154]	0.00665							tissue development [GO:0009888]	0.003367
animal organ development [GO:0048513]	0.008034							labyrinthine layer morphogenesis [GO:0060713]	0.003966
cell junction assembly [GO:0034329]	0.011279							embryonic placenta morphogenesis [GO:0060669]	0.008066
system development [GO:0048731]	0.011818							epithelial cell development [GO:0002064]	0.009473
cell-cell junction assembly [GO:0007043]	0.012913							cell population proliferation [GO:0008283]	0.010942
programmed cell death [GO:0012501]	0.027411							regulation of localization [GO:0032879]	0.013337
labyrinthine layer development [GO:0060711]	0.027748							epidermal cell differentiation [GO:0009913]	0.03552
embryonic placenta development [GO:0001892]	0.028257							epidermis development [GO:0008544]	0.041082
bicellular tight junction assembly [GO:0070830]	0.045744
anatomical structure development [GO:0048856]	0.048575

## Sheet: mEpiSC_CL2_GOterms
CL 2 mEpiSC
GO term	Adj.P.val			Pathway enrichment	Adj.P.val
regulation of mesoderm development [GO:2000380]	0.03256			Cholesterol biosynthesis	0.048912

## Sheet: SecondComparison_Revigo
	hiPSC - CL 2								mEpiSC - CL 4
	FILTERED								FILTERED
	term ID	description	frequency	log10 p-value	uniqueness	dispensability			term ID	description	frequency	log10 p-value	uniqueness	dispensability
	GO:0009888	tissue development	0.00491	-7.9872	0.23	0			GO:0032501	multicellular organismal process	0.02373	-3.1238	0.98	0
	GO:0032501	multicellular organismal process	0.02373	-5.0883	0.96	0			GO:0032502	developmental process	0.02812	-6.8962	0.98	0
	GO:0032502	developmental process	0.02812	-7.6126	0.96	0			GO:0040011	locomotion	0.00997	-7.27	0.98	0
	GO:0048523	negative regulation of cellular process	0.0183	-3.5045	0.68	0			GO:0048731	system development	0.01264	-12.1007	0.21	0
	GO:0061351	neural precursor cell proliferation	0.00033	-3.1993	0.83	0			GO:0050673	epithelial cell proliferation	0.00069	-1.9281	0.87	0.07
	GO:0007167	enzyme linked receptor protein signaling pathway	0.00279	-1.5058	0.73	0.27			GO:0008283	cell proliferation	0.00394	-1.8153	0.87	0.08
	GO:0048519	negative regulation of biological process	0.01984	-2.2733	0.77	0.33			GO:0007166	cell surface receptor signaling pathway	0.0092	-4.8962	0.71	0.09
	GO:0009605	response to external stimulus	0.0137	-1.3516	0.95	0.36			GO:0006928	movement of cell or subcellular component	0.00973	-5.4802	0.8	0.09
	GO:0048880	sensory system development	6e-05	-1.618	0.31	0.47			GO:0016477	cell migration	0.00293	-5.719	0.71	0.18
	GO:0042063	gliogenesis	0.0005	-2.4486	0.19	0.55			GO:0030030	cell projection organization	0.00608	-1.8633	0.74	0.19
	GO:0060322	head development	0.00151	-5.9706	0.27	0.61			GO:0051674	localization of cell	0.00633	-3.3915	0.95	0.25
	GO:0048858	cell projection morphogenesis	0.00168	-2.5607	0.22	0.61			GO:0048519	negative regulation of biological process	0.01984	-4.4413	0.82	0.31
	GO:0051094	positive regulation of developmental process	0.00258	-1.7986	0.2	0.62			GO:0048522	positive regulation of cellular process	0.01585	-4.3862	0.8	0.33
	GO:0060429	epithelium development	0.003	-4.9066	0.25	0.64			GO:0048518	positive regulation of biological process	0.01744	-3.2534	0.82	0.33
	GO:2000177	regulation of neural precursor cell proliferation	0.00017	-3.1574	0.74	0.66			GO:0071363	cellular response to growth factor stimulus	0.00147	-1.5143	0.9	0.38
									GO:0030198	extracellular matrix organization	0.0006	-1.5287	0.78	0.39
									GO:0043062	extracellular structure organization	0.00061	-1.5171	0.78	0.39
	WITH SUB-TERMS
	term ID	description	frequency	log10 p-value	uniqueness	dispensability
	GO:0009888	tissue development	0.00491	-7.9872	0.23	0			WITH SUB-TERMS
	GO:2000026	regulation of multicellular organismal development	0.00416	-4.3045	0.13	0.79			term ID	description	frequency	log10 p-value	uniqueness	dispensability
	GO:0010975	regulation of neuron projection development	0.00081	-1.6003	0.13	0.93			GO:0032501	multicellular organismal process	0.02373	-3.1238	0.98	0
	GO:0050793	regulation of developmental process	0.01205	-3.3458	0.17	0.83			GO:0032502	developmental process	0.02812	-6.8962	0.98	0
	GO:0031175	neuron projection development	0.0022	-1.6536	0.13	0.95			GO:0040011	locomotion	0.00997	-7.27	0.98	0
	GO:0048513	animal organ development	0.00779	-7.9586	0.14	0.7			GO:0048731	system development	0.01264	-12.1007	0.21	0
	GO:0010721	negative regulation of cell development	0.00055	-3.1203	0.18	0.9			GO:2000026	regulation of multicellular organismal development	0.00416	-6.1979	0.21	0.87
	GO:0007399	nervous system development	0.00582	-4.9136	0.15	0.86			GO:0010975	regulation of neuron projection development	0.00081	-1.4724	0.21	0.93
	GO:0060284	regulation of cell development	0.00174	-3.7773	0.17	0.88			GO:0050793	regulation of developmental process	0.01205	-5.5114	0.26	0.79
	GO:0007275	multicellular organism development	0.01559	-6.6253	0.13	0.87			GO:0035239	tube morphogenesis	0.00112	-2.7212	0.31	0.73
	GO:0009887	animal organ morphogenesis	0.00264	-2.1421	0.17	0.8			GO:0007507	heart development	0.00127	-2.6421	0.29	0.74
	GO:0050768	negative regulation of neurogenesis	0.00046	-3.6536	0.14	0.89			GO:0048523	negative regulation of cellular process	0.0183	-5.1586	0.72	0.76
	GO:0050767	regulation of neurogenesis	0.00146	-4.5544	0.11	0.84			GO:0007389	pattern specification process	0.00147	-1.8041	0.3	0.75
	GO:0045664	regulation of neuron differentiation	0.00117	-2.5467	0.12	0.96			GO:0031175	neuron projection development	0.0022	-2.6946	0.21	0.93
	GO:0051241	negative regulation of multicellular organismal process	0.00211	-2.4473	0.33	0.87			GO:0003002	regionalization	0.00117	-1.719	0.31	0.74
	GO:0051239	regulation of multicellular organismal process	0.00628	-1.8761	0.39	0.74			GO:0048513	animal organ development	0.00779	-10.6402	0.22	0.89
	GO:0048699	generation of neurons	0.00366	-2.8239	0.12	0.96			GO:0010721	negative regulation of cell development	0.00055	-4.6073	0.26	0.89
	GO:0048468	cell development	0.00573	-3.0904	0.17	0.71			GO:0007399	nervous system development	0.00582	-10.8508	0.24	0.86
	GO:0051961	negative regulation of nervous system development	0.00052	-3.3947	0.16	0.9			GO:0060284	regulation of cell development	0.00174	-3.5272	0.25	0.87
	GO:0030900	forebrain development	0.00071	-3.7496	0.19	0.94			GO:0007409	axonogenesis	0.00118	-3.4895	0.22	0.97
	GO:0000902	cell morphogenesis	0.00948	-2.2765	0.16	0.89			GO:0045992	negative regulation of embryonic development	6e-05	-1.6819	0.33	0.76
	GO:0030154	cell differentiation	0.01133	-6.7447	0.17	0.83			GO:0007275	multicellular organism development	0.01559	-8.7878	0.22	0.92
	GO:0051960	regulation of nervous system development	0.00172	-3.8761	0.13	0.85			GO:0009888	tissue development	0.00491	-12.0783	0.32	0.74
	GO:0007423	sensory organ development	0.00159	-3.3468	0.2	0.76			GO:0060429	epithelium development	0.003	-7.8761	0.34	0.7
	GO:0022008	neurogenesis	0.00423	-4.2048	0.12	0.87			GO:0009887	animal organ morphogenesis	0.00264	-4.4214	0.26	0.79
	GO:0007417	central nervous system development	0.00191	-7.9136	0.16	0.78			GO:0050770	regulation of axonogenesis	0.00033	-1.3125	0.23	0.88
	GO:0007420	brain development	0.00142	-6.3344	0.17	0.8			GO:0050768	negative regulation of neurogenesis	0.00046	-5.2924	0.22	0.87
	GO:0009653	anatomical structure morphogenesis	0.01542	-3.1555	0.18	0.85			GO:0050767	regulation of neurogenesis	0.00146	-4.4056	0.2	0.9
	GO:0048731	system development	0.01264	-5.9508	0.13	0.92			GO:0072359	circulatory system development	0.00235	-2.8508	0.28	0.79
	GO:0048856	anatomical structure development	0.0254	-6.7496	0.16	0.91			GO:0045664	regulation of neuron differentiation	0.00117	-2.0762	0.2	0.96
	GO:0030182	neuron differentiation	0.00334	-3.4908	0.12	0.92			GO:0060322	head development	0.00151	-4.6819	0.36	0.66
	GO:0045597	positive regulation of cell differentiation	0.00168	-2.6737	0.17	0.89			GO:0051093	negative regulation of developmental process	0.00188	-8.3788	0.29	0.65
	GO:0045595	regulation of cell differentiation	0.00345	-2.5513	0.16	0.82			GO:0001944	vasculature development	0.00145	-1.327	0.29	0.91
	GO:0048869	cellular developmental process	0.01896	-7.2291	0.17	0.8			GO:0061061	muscle structure development	0.00142	-1.4318	0.36	0.66
	GO:0032989	cellular component morphogenesis	0.00994	-2.719	0.17	0.86			GO:0048812	neuron projection morphogenesis	0.00164	-3.7959	0.21	0.99
	GO:0032501	multicellular organismal process	0.02373	-5.0883	0.96	0			GO:0051241	negative regulation of multicellular organismal process	0.00211	-7.3925	0.38	0.75
	GO:0032502	developmental process	0.02812	-7.6126	0.96	0			GO:0051239	regulation of multicellular organismal process	0.00628	-5.0315	0.44	0.77
	GO:0048523	negative regulation of cellular process	0.0183	-3.5045	0.68	0			GO:0048699	generation of neurons	0.00366	-6.2007	0.2	0.92
	GO:0051093	negative regulation of developmental process	0.00188	-1.8268	0.2	0.75			GO:0048468	cell development	0.00573	-4.4949	0.26	0.83
	GO:0061351	neural precursor cell proliferation	0.00033	-3.1993	0.83	0			GO:0042063	gliogenesis	0.0005	-1.9066	0.28	0.68
	GO:0042127	regulation of cell proliferation	0.00313	-1.699	0.7	0.8			GO:0030900	forebrain development	0.00071	-1.4572	0.29	0.94
	GO:0007167	enzyme linked receptor protein signaling pathway	0.00279	-1.5058	0.73	0.27			GO:0051961	negative regulation of nervous system development	0.00052	-4.9245	0.24	0.88
	GO:0048519	negative regulation of biological process	0.01984	-2.2733	0.77	0.33			GO:0000902	cell morphogenesis	0.00948	-2.7033	0.23	0.89
	GO:0009605	response to external stimulus	0.0137	-1.3516	0.95	0.36			GO:0030154	cell differentiation	0.01133	-9.1397	0.25	0.79
	GO:0048880	sensory system development	6e-05	-1.618	0.31	0.47			GO:0000904	cell morphogenesis involved in differentiation	0.00188	-2.7282	0.27	0.74
	GO:0042063	gliogenesis	0.0005	-2.4486	0.19	0.55			GO:0007423	sensory organ development	0.00159	-3.3354	0.29	0.76
	GO:0060322	head development	0.00151	-5.9706	0.27	0.61			GO:0051960	regulation of nervous system development	0.00172	-3.6556	0.22	0.87
	GO:0048858	cell projection morphogenesis	0.00168	-2.5607	0.22	0.61			GO:0022008	neurogenesis	0.00423	-7.3625	0.2	0.83
	GO:0048812	neuron projection morphogenesis	0.00164	-1.6819	0.13	0.99			GO:0035295	tube development	0.00178	-2.8447	0.3	0.77
	GO:0032990	cell part morphogenesis	0.00174	-2.4271	0.23	0.72			GO:0007417	central nervous system development	0.00191	-7.2782	0.26	0.87
	GO:0051094	positive regulation of developmental process	0.00258	-1.7986	0.2	0.62			GO:0007420	brain development	0.00142	-4.1518	0.26	0.85
	GO:0060429	epithelium development	0.003	-4.9066	0.25	0.64			GO:0009653	anatomical structure morphogenesis	0.01542	-9.6253	0.27	0.85
	GO:2000177	regulation of neural precursor cell proliferation	0.00017	-3.1574	0.74	0.66			GO:0048729	tissue morphogenesis	0.0018	-3.699	0.33	0.87
									GO:0048856	anatomical structure development	0.0254	-8.5302	0.26	0.91
									GO:0048858	cell projection morphogenesis	0.00168	-4.6144	0.29	0.67
									GO:0009790	embryo development	0.00311	-2.6459	0.27	0.81
									GO:0048608	reproductive structure development	0.00155	-1.857	0.29	0.76
									GO:0022603	regulation of anatomical structure morphogenesis	0.0083	-2.757	0.23	0.87
									GO:0030182	neuron differentiation	0.00334	-5.4425	0.21	0.96
									GO:0045596	negative regulation of cell differentiation	0.00128	-6.699	0.24	0.67
									GO:0048598	embryonic morphogenesis	0.00171	-2.9666	0.29	0.76
									GO:0045595	regulation of cell differentiation	0.00345	-5.8665	0.24	0.73
									GO:0002009	morphogenesis of an epithelium	0.00153	-1.8539	0.33	0.86
									GO:0048869	cellular developmental process	0.01896	-9.6635	0.24	0.84
									GO:0032990	cell part morphogenesis	0.00174	-4.4214	0.3	0.72
									GO:0032989	cellular component morphogenesis	0.00994	-3.7282	0.23	0.86
									GO:0050673	epithelial cell proliferation	0.00069	-1.9281	0.87	0.07
									GO:0042127	regulation of cell proliferation	0.00313	-1.6234	0.75	0.85
									GO:0008283	cell proliferation	0.00394	-1.8153	0.87	0.08
									GO:0007166	cell surface receptor signaling pathway	0.0092	-4.8962	0.71	0.09
									GO:0007167	enzyme linked receptor protein signaling pathway	0.00279	-3.7852	0.73	0.48
									GO:0007178	transmembrane receptor protein serine/threonine kinase signaling pathway	0.00115	-2.6635	0.75	0.73
									GO:0006928	movement of cell or subcellular component	0.00973	-5.4802	0.8	0.09
									GO:0016477	cell migration	0.00293	-5.719	0.71	0.18
									GO:2000146	negative regulation of cell motility	0.00046	-1.3809	0.62	0.99
									GO:0030334	regulation of cell migration	0.00144	-1.3468	0.64	0.9
									GO:0030336	negative regulation of cell migration	0.00043	-1.5287	0.61	0.74
									GO:0001764	neuron migration	0.0003	-2.8601	0.24	0.72
									GO:0042330	taxis	0.0048	-1.466	0.82	0.85
									GO:0006935	chemotaxis	0.00475	-1.4868	0.81	0.82
									GO:0048870	cell motility	0.00633	-4.8729	0.7	0.92
									GO:0030030	cell projection organization	0.00608	-1.8633	0.74	0.19
									GO:0051674	localization of cell	0.00633	-3.3915	0.95	0.25
									GO:0048519	negative regulation of biological process	0.01984	-4.4413	0.82	0.31
									GO:0048522	positive regulation of cellular process	0.01585	-4.3862	0.8	0.33
									GO:0048518	positive regulation of biological process	0.01744	-3.2534	0.82	0.33
									GO:0071363	cellular response to growth factor stimulus	0.00147	-1.5143	0.9	0.38
									GO:0070848	response to growth factor	0.0015	-1.4248	0.92	0.72
									GO:0030198	extracellular matrix organization	0.0006	-1.5287	0.78	0.39
									GO:0043062	extracellular structure organization	0.00061	-1.5171	0.78	0.3

## Sheet: ThirdComparison_Revigo
	hiPSC - CL 3								mEpiSC - CL 1
	FILTERED								FILTERED
	term ID	description	frequency	log10 p-value	uniqueness	dispensability			term ID	description	frequency	log10 p-value	uniqueness	dispensability
	GO:0007155	cell adhesion	0.00544	-4.8827	0.85	0			GO:0032879	regulation of localization	0.00726	-1.8761	0.91	0
	GO:0022610	biological adhesion	0.0055	-4.8386	0.92	0			GO:0045216	cell-cell junction organization	0.00051	-5.3625	0.47	0
	GO:0032502	developmental process	0.02812	-2.5143	0.92	0			GO:0008283	cell proliferation	0.00394	-1.9626	0.82	0.06
	GO:0045216	cell-cell junction organization	0.00051	-3.58	0.61	0			GO:0030855	epithelial cell differentiation	0.00139	-4.6253	0.25	0.13
	GO:0060429	epithelium development	0.003	-5.4123	0.34	0			GO:0034330	cell junction organization	0.00056	-4.6402	0.65	0.32
	GO:0012501	programmed cell death	0.0043	-1.5622	0.78	0.14
	GO:0034330	cell junction organization	0.00056	-3.2967	0.74	0.32
									WITH SUB-TERMS
									term ID	description	frequency	log10 p-value	uniqueness	dispensability
	WITH SUB-TERMS								GO:0032879	regulation of localization	0.00726	-1.8761	0.91	0
	term ID	description	frequency	log10 p-value	uniqueness	dispensability			GO:0045216	cell-cell junction organization	0.00051	-5.3625	0.47	0
	GO:0007155	cell adhesion	0.00544	-4.8827	0.85	0			GO:0034329	cell junction assembly	0.00044	-2.6383	0.47	0.98
	GO:0098609	cell-cell adhesion	0.00251	-3.2062	0.85	0.92			GO:0043297	apical junction assembly	0.00015	-3.8665	0.49	0.93
	GO:0022610	biological adhesion	0.0055	-4.8386	0.92	0			GO:0070830	bicellular tight junction assembly	0.00011	-5.2848	0.49	0.9
	GO:0032502	developmental process	0.02812	-2.5143	0.92	0			GO:0007043	cell-cell junction assembly	0.00025	-4.9706	0.48	0.94
	GO:0045216	cell-cell junction organization	0.00051	-3.58	0.61	0			GO:0008283	cell proliferation	0.00394	-1.9626	0.82	0.06
	GO:0034329	cell junction assembly	0.00044	-1.9469	0.61	0.98			GO:0030855	epithelial cell differentiation	0.00139	-4.6253	0.25	0.13
	GO:0070830	bicellular tight junction assembly	0.00011	-1.3401	0.63	0.9			GO:0060713	labyrinthine layer morphogenesis	4e-05	-2.4012	0.34	0.96
	GO:0007043	cell-cell junction assembly	0.00025	-1.8894	0.62	0.94			GO:0008544	epidermis development	0.00058	-1.3862	0.34	0.75
	GO:0060429	epithelium development	0.003	-5.4123	0.34	0			GO:0030154	cell differentiation	0.01133	-3.4647	0.29	0.83
	GO:0060711	labyrinthine layer development	8e-05	-1.5575	0.3	0.92			GO:0009913	epidermal cell differentiation	0.00037	-1.4498	0.27	0.86
	GO:0060713	labyrinthine layer morphogenesis	4e-05	-3.4425	0.31	0.45			GO:0002064	epithelial cell development	0.00065	-2.0237	0.25	0.83
	GO:0030154	cell differentiation	0.01133	-2.1772	0.29	0.8			GO:0060671	epithelial cell differentiation involved in embryonic placenta development	1e-05	-3.9031	0.28	0.62
	GO:0048513	animal organ development	0.00779	-2.0953	0.3	0.89			GO:0060672	epithelial cell morphogenesis involved in placental branching	1e-05	-3.9031	0.23	0.9
	GO:0009888	tissue development	0.00491	-3.0726	0.37	0.64			GO:0003382	epithelial cell morphogenesis	8e-05	-3.3107	0.25	0.72
	GO:0009653	anatomical structure morphogenesis	0.01542	-2.433	0.33	0.75			GO:0060669	embryonic placenta morphogenesis	4e-05	-2.0931	0.35	0.84
	GO:0048731	system development	0.01264	-1.9281	0.29	0.84			GO:0048869	cellular developmental process	0.01896	-3.2336	0.29	0.67
	GO:0048856	anatomical structure development	0.0254	-1.3134	0.32	0.91			GO:0060670	branching involved in labyrinthine layer morphogenesis	2e-05	-3.7825	0.28	0.82
	GO:0060671	epithelial cell differentiation involved in embryonic placenta development	1e-05	-2.9355	0.32	0.84			GO:0009888	tissue development	0.00491	-2.4724	0.38	0.75
	GO:0060672	epithelial cell morphogenesis involved in placental branching	1e-05	-2.9355	0.28	0.91			GO:0060429	epithelium development	0.003	-4.0526	0.29	0.85
	GO:0001892	embryonic placenta development	0.00015	-1.5482	0.3	0.88			GO:0034330	cell junction organization	0.00056	-4.6402	0.65	0.32
	GO:0060669	embryonic placenta morphogenesis	4e-05	-2.9393	0.32	0.86
	GO:0060670	branching involved in labyrinthine layer morphogenesis	2e-05	-2.6459	0.3	0.96
	GO:0048869	cellular developmental process	0.01896	-2.2034	0.28	0.85
	GO:0030855	epithelial cell differentiation	0.00139	-2.2154	0.32	0.85
	GO:0012501	programmed cell death	0.0043	-1.5622	0.78	0.14
	GO:0034330	cell junction organization	0.00056	-3.2967	0.74	0.32
