# Supplementary material for: Differential regulation of lineage commitment in human and mouse primed pluripotent stem cells by the nucleosome remodelling and deacetylation complex
Source: Stem Cell Res. 2020 Jul;46:101867. doi: 10.1016/j.scr.2020.101867 (PMC7347010; doi:10.1016/j.scr.2020.101867)
Supplement: Supplementary data 11 [file mmc11.xlsx]

## Sheet: CL1_GO_enrichments_HumanMine
Biological Process	AdjPval		Pathway enrichment	AdjPval
positive regulation of biological process	0.045262		Collagen degradation	0.03825
esponse to endogenous stimulus	0.035308
extracellular structure organization	0.023341
positive regulation of cellular process	0.020535

## Sheet: CL2_GO_enrichments_HumanMine
Biological Process	AdjPval		Pathway enrichment	AdjPval		Revigo analysis
central nervous system development	5.92992e-10		Transcription factor SOX [IPR022097]	0.001229		FILTERED
animal organ development	6.54886e-10					term ID	description	frequency	log10 p-value	uniqueness	dispensability	|log10 p-value|
tissue development	1.53812e-08					GO:0009605	response to external stimulus	0.0137	-1.4627	0.95	0.36	1.4627
system development	2.41573e-08					GO:0007167	enzyme linked receptor protein signaling pathway	0.00279	-1.5454	0.73	0.27	1.5454
developmental process	6.25512e-08					GO:0061351	neural precursor cell proliferation	0.00033	-1.7825	0.83	0.06	1.7825
multicellular organism development	6.34386e-08					GO:0048519	negative regulation of biological process	0.01984	-3.2125	0.77	0.33	3.2125
anatomical structure development	8.637e-08					GO:0048523	negative regulation of cellular process	0.0183	-4.5272	0.68	0	4.5272
brain development	3.51055e-07					GO:0032501	multicellular organismal process	0.02373	-5.2197	0.96	0	5.2197
nervous system development	5.02261e-07					GO:0032502	developmental process	0.02812	-6.767	0.96	0	6.767
cell differentiation	6.52588e-07					GO:0007417	central nervous system development	0.00191	-9.1851	0.17	0	9.1851
head development	7.8167e-07
multicellular organismal process	1.64557e-06					WITH Sub-Terms
cellular developmental process	2.14194e-06					term ID	description	frequency	log10 p-value	uniqueness	dispensability	|log10 p-value|
neurogenesis	2.88068e-06					GO:0007417	central nervous system development	0.00191	-9.1851	0.17	0	9.1851
neuron differentiation	1.81326e-05					GO:2000026	regulation of multicellular organismal development	0.00416	-4.3947	0.13	0.79	4.3947
anatomical structure morphogenesis	4.10576e-05					GO:0050793	regulation of developmental process	0.01205	-3.4271	0.17	0.83	3.4271
epithelium development	5.33438e-05					GO:0010975	regulation of neuron projection development	0.00081	-1.6945	0.13	0.93	1.6945
generation of neurons	8.93529e-05					GO:0031175	neuron projection development	0.0022	-1.7565	0.13	0.95	1.7565
regulation of multicellular organismal development	0.000111494					GO:0048513	animal organ development	0.00779	-8.1331	0.14	0.78	8.1331
forebrain development	0.000126623					GO:0010721	negative regulation of cell development	0.00055	-3.1267	0.19	0.9	3.1267
regulation of neurogenesis	0.000136286					GO:0007399	nervous system development	0.00582	-5.8861	0.15	0.86	5.8861
negative regulation of neurogenesis	0.000156529					GO:0060284	regulation of cell development	0.00174	-3.8794	0.17	0.88	3.8794
regulation of cell differentiation	0.00015917					GO:0007275	multicellular organism development	0.01559	-6.7122	0.13	0.87	6.7122
regulation of developmental process	0.000178361					GO:0009888	tissue development	0.00491	-7.068	0.23	0.62	7.068
negative regulation of nervous system development	0.00028222					GO:0060429	epithelium development	0.003	-4.983	0.25	0.64	4.983
negative regulation of cell development	0.000475387					GO:0009887	animal organ morphogenesis	0.00264	-2.3093	0.17	0.8	2.3093
regulation of nervous system development	0.000500868					GO:0050768	negative regulation of neurogenesis	0.00046	-3.6596	0.15	0.89	3.6596
neuron development	0.000699551					GO:0050767	regulation of neurogenesis	0.00146	-4.6556	0.12	0.84	4.6556
regulation of cell development	0.000708099					GO:0060322	head development	0.00151	-5.9957	0.27	0.56	5.9957
negative regulation of cellular process	0.000881678					GO:0045664	regulation of neuron differentiation	0.00117	-2.6162	0.12	0.96	2.6162
positive regulation of cell differentiation	0.00117369					GO:0051094	positive regulation of developmental process	0.00258	-1.863	0.2	0.75	1.863
neuron projection development	0.00128476					GO:0051241	negative regulation of multicellular organismal process	0.00211	-2.5161	0.34	0.87	2.5161
regulation of neuron differentiation	0.00163923					GO:0051239	regulation of multicellular organismal process	0.00628	-1.9731	0.4	0.64	1.9731
gliogenesis	0.00177647					GO:0048699	generation of neurons	0.00366	-3.8041	0.12	0.96	3.8041
embryo development	0.00178549					GO:0048468	cell development	0.00573	-2.3812	0.18	0.82	2.3812
negative regulation of biological process	0.00183896					GO:0042063	gliogenesis	0.0005	-2.5139	0.19	0.74	2.5139
cell development	0.00242811					GO:0030900	forebrain development	0.00071	-3.7471	0.2	0.94	3.7471
animal organ morphogenesis	0.00251611					GO:0051961	negative regulation of nervous system development	0.00052	-3.4145	0.16	0.9	3.4145
enzyme linked receptor protein signaling pathway	0.00334644					GO:0000902	cell morphogenesis	0.00948	-2.4031	0.17	0.85	2.4031
sensory organ development	0.00360499					GO:0030154	cell differentiation	0.01133	-5.8962	0.17	0.83	5.8962
response to external stimulus	0.00682726					GO:0051960	regulation of nervous system development	0.00172	-3.9508	0.14	0.85	3.9508
axonogenesis	0.00881448					GO:0007423	sensory organ development	0.00159	-2.4023	0.2	0.68	2.4023
positive regulation of developmental process	0.00919754					GO:0022008	neurogenesis	0.00423	-5.2411	0.12	0.87	5.2411
negative regulation of response to stimulus	0.00938539					GO:0007420	brain development	0.00142	-6.3799	0.17	0.8	6.3799
negative regulation of multicellular organismal process	0.00941353					GO:0009653	anatomical structure morphogenesis	0.01542	-2.469	0.18	0.85	2.469
negative regulation of developmental process	0.00946943					GO:0048731	system development	0.01264	-6.0419	0.13	0.92	6.0419
neural precursor cell proliferation	0.0118622					GO:0048856	anatomical structure development	0.0254	-5.8125	0.17	0.91	5.8125
regulation of neuron projection development	0.0135701					GO:0048858	cell projection morphogenesis	0.00168	-1.6697	0.23	0.65	1.6697
regulation of multicellular organismal process	0.0137957					GO:0048880	sensory system development	6e-05	-1.7065	0.32	0.54	1.7065
cell surface receptor signaling pathway	0.0143737					GO:0030182	neuron differentiation	0.00334	-4.4989	0.12	0.92	4.4989
neuron projection morphogenesis	0.0149939					GO:0045597	positive regulation of cell differentiation	0.00168	-2.7567	0.18	0.89	2.7567
axon development	0.0174422					GO:0045595	regulation of cell differentiation	0.00345	-2.6192	0.17	0.63	2.6192
regulation of neural precursor cell proliferation	0.0174451					GO:0048869	cellular developmental process	0.01896	-6.3585	0.17	0.8	6.3585
regulation of cell proliferation	0.0177637					GO:0032990	cell part morphogenesis	0.00174	-1.5531	0.24	0.72	1.5531
plasma membrane bounded cell projection morphogenesis	0.0181863					GO:0032989	cellular component morphogenesis	0.00994	-1.9571	0.17	0.89	1.9571
cell projection morphogenesis	0.0184541					GO:0032501	multicellular organismal process	0.02373	-5.2197	0.96	0	5.2197
regulation of anatomical structure morphogenesis	0.0231465					GO:0032502	developmental process	0.02812	-6.767	0.96	0	6.767
cell morphogenesis	0.0233959					GO:0048523	negative regulation of cellular process	0.0183	-4.5272	0.68	0	4.5272
cell part morphogenesis	0.0239226					GO:0051093	negative regulation of developmental process	0.00188	-1.8988	0.2	0.75	1.8988
circulatory system development	0.0289451					GO:0061351	neural precursor cell proliferation	0.00033	-1.7825	0.83	0.06	1.7825
negative regulation of cell differentiation	0.0414027					GO:0042127	regulation of cell proliferation	0.00313	-1.7004	0.69	0.8	1.7004
autonomic nervous system development	0.0479631					GO:2000177	regulation of neural precursor cell proliferation	0.00017	-1.5748	0.74	0.66	1.5748
						GO:0007167	enzyme linked receptor protein signaling pathway	0.00279	-1.5454	0.73	0.27	1.5454
						GO:0048519	negative regulation of biological process	0.01984	-3.2125	0.77	0.33	3.2125
						GO:0009605	response to external stimulus	0.0137	-1.4627	0.95	0.36	1.4627

## Sheet: CL3_GO_enrichments_HumanMine
Biological Process	AdjPval		Pathway enrichment	AdjPval		Revigo analysis
epithelium development	5.5975e-06		Tight junction	0.000891989		FILTERED
cell adhesion	4.25503e-05		Cell-cell junction organization	0.001654		term ID	description	frequency	log10 p-value	uniqueness	dispensability	|log10 p-value|
biological adhesion	4.78175e-05		Cell-Cell communication	0.008161		GO:0034330	cell junction organization	0.00056	-3.3152	0.74	0.32	3.3152
cell-cell junction organization	8.94017e-05		Cell adhesion molecules CAMs	0.013001		GO:0045216	cell-cell junction organization	0.00051	-3.6055	0.65	0	3.6055
developmental process	0.000228923		Cell junction organization	0.014469		GO:0032502	developmental process	0.02812	-3.7471	0.92	0	3.7471
labyrinthine layer morphogenesis	0.00029395		Tight junction interactions	0.034569		GO:0060429	epithelium development	0.003	-3.7645	0.3	0	3.7645
cell junction organization	0.000314865					GO:0022610	biological adhesion	0.0055	-4.7212	0.92	0	4.7212
animal organ development	0.0006466					GO:0007155	cell adhesion	0.00544	-4.7645	0.84	0	4.7645
embryonic placenta morphogenesis	0.000795055
system development	0.00103322					WITH Sub-Terms
anatomical structure development	0.00106777					term ID	description	frequency	log10 p-value	uniqueness	dispensability	|log10 p-value|
cellular developmental process	0.00108416					GO:0007155	cell adhesion	0.00544	-4.7645	0.84	0	4.7645
cell differentiation	0.00109943					GO:0098609	cell-cell adhesion	0.00251	-2.4558	0.84	0.92	2.4558
epithelial cell differentiation involved in embryonic placenta development	0.00119708					GO:0022610	biological adhesion	0.0055	-4.7212	0.92	0	4.7212
epithelial cell morphogenesis involved in placental branching	0.00119708					GO:0032502	developmental process	0.02812	-3.7471	0.92	0	3.7471
branching involved in labyrinthine layer morphogenesis	0.00237243					GO:0045216	cell-cell junction organization	0.00051	-3.6055	0.65	0	3.6055
multicellular organism development	0.00265489					GO:0034329	cell junction assembly	0.00044	-1.9773	0.65	0.98	1.9773
epithelial cell differentiation	0.00533466					GO:0007043	cell-cell junction assembly	0.00025	-1.9249	0.66	0.94	1.9249
tissue development	0.0072262					GO:0060429	epithelium development	0.003	-3.7645	0.3	0	3.7645
cell junction assembly	0.00795487					GO:0060711	labyrinthine layer development	8e-05	-1.5762	0.27	0.92	1.5762
cell-cell adhesion	0.00821084					GO:0060713	labyrinthine layer morphogenesis	4e-05	-3.4157	0.27	0.45	3.4157
cell-cell junction assembly	0.0106583					GO:0048731	system development	0.01264	-2.8993	0.25	0.86	2.8993
labyrinthine layer development	0.0238106					GO:0048856	anatomical structure development	0.0254	-3.3316	0.28	0.73	3.3316
anatomical structure morphogenesis	0.0266136					GO:0048513	animal organ development	0.00779	-2.6351	0.26	0.89	2.6351
embryonic placenta development	0.0285101					GO:0030154	cell differentiation	0.01133	-2.6472	0.27	0.85	2.6472
bicellular tight junction assembly	0.0327886					GO:0060671	epithelial cell differentiation involved in embryonic placenta development	1e-05	-2.9197	0.28	0.84	2.9197
placenta development	0.0451005					GO:0001892	embryonic placenta development	0.00015	-1.5464	0.26	0.88	1.5464
						GO:0060672	epithelial cell morphogenesis involved in placental branching	1e-05	-2.9197	0.25	0.91	2.9197
						GO:0007275	multicellular organism development	0.01559	-2.6225	0.25	0.92	2.6225
						GO:0060669	embryonic placenta morphogenesis	4e-05	-2.9133	0.28	0.86	2.9133
						GO:0060670	branching involved in labyrinthine layer morphogenesis	2e-05	-2.624	0.26	0.96	2.624
						GO:0048869	cellular developmental process	0.01896	-2.6757	0.25	0.91	2.6757
						GO:0009888	tissue development	0.00491	-2.4072	0.33	0.77	2.4072
						GO:0030855	epithelial cell differentiation	0.00139	-2.162	0.29	0.85	2.162
						GO:0034330	cell junction organization	0.00056	-3.3152	0.74	0.32	3.3152
